# Supplementary material for: Emergence of Noise-Induced Oscillations in the Central Circadian Pacemaker
Source: PLoS Biol. 2010 Oct 12;8(10):e1000513. doi: 10.1371/journal.pbio.1000513 (PMC2953532; doi:10.1371/journal.pbio.1000513)
Supplement: Dataset S1 — Bioluminescence data from 14 individual WT SCN explants. (0.68 MB XLS) [file pbio.1000513.s001.xls]

## Sheet: Photons
			Cell 1	Cell 2	Cell 3	Cell 4	Cell 5	Cell 6	Cell 7	Cell 8	Cell 9	Cell 10	Cell 11	Cell 12	Cell 13	Cell 14	Cell 15	Cell 16	Cell 17	Cell 18	Cell 19	Cell 20	Cell 21	Cell 22	Cell 23	Cell 24	Cell 25	Cell 26	Cell 27	Cell 28	Cell 29	Cell 30	Cell 31	Cell 32	Cell 33	Cell 34	Cell 35	Cell 36	Cell 37	Cell 38	Cell 39	Cell 40	Cell 41	Cell 42	Cell 43	Cell 44	Cell 45	Cell 46	Cell 47
		Average	65.5148	18.3657	23.7977	32.7935	36.693	18.1891	15.1246	14.5372	13.8306	26.4337	30.4221	17.7175	14.8104	22.8982	26.8758	25.6076	20.3686	23.6776	19.6982	11.6342	12.0772	30.907	22.9704	18.9411	10.4	18.8674	20.6415	9.18321	15.179	34.8736	11.4522	25.6939	37.4928	21.9228	38.4184	27.0055	18.2801	23.1859	31.1604	10.7406	26.9844	19.2526	22.3377	30.0779	25.7992	16.0861	24.2418
Plane	hrs	days
1	0.5	0.0208333	45.6701	68.0915	16.0522	29.6395	68.8083	67.8376	20.5948	58.1083	30.251	39.2302	98.4662	20.1471	37.237	68.5788	110.184	72.0209	40.2942	92.3697	32.1277	83.5182	40.455	103.242	35.1156	71.2405	16.745	81.3059	40.6727	16.3007	36.7666	81.1828	55.597	54.678	93.4465	18.8725	156.157	51.0958	92.8522	136.092	106.618	28.7406	96.3559	33.0773	100.576	64.8496	69.0375	19.8732	46.0155
2	1.00019	0.0416748	42.2472	71.2889	15.827	25.91	55.7526	44.2244	15.7466	51.0689	21.5689	34.9213	81.9557	16.8531	28.5953	63.8754	110.401	65.2076	36.9841	73.7096	24.7987	73.7249	30.3881	73.3867	34.4229	69.5251	13.9987	76.1596	36.8551	13.0708	30.6535	68.8525	47.7364	49.4267	77.8513	19.1138	125.61	45.5233	70.7854	97.2006	93.4816	25.2773	84.6945	26.352	78.2512	57.6495	65.0109	17.7876	38.5578
3	1.50039	0.0625162	46.5962	66.8271	25.8455	29.5749	54.2464	28.6887	15.4806	42.5882	15.5126	35.2355	81.9396	16.7485	22.8128	65.8965	117.303	62.9527	33.8832	61.8079	20.7154	68.5144	26.6754	59.0754	39.6092	64.3788	14.4657	73.8478	42.7667	13.9329	27.5047	62.6915	41.1647	49.6602	68.8488	23.4548	110.114	47.5683	62.4497	80.8275	92.6604	25.7043	83.7277	25.4665	64.1572	58.8257	61.274	19.052	35.2962
4	2.00058	0.0833576	52.0808	66.7063	37.4995	34.0285	54.3189	21.4808	17.6954	37.7237	13.3385	37.152	90.1142	14.7754	20.6064	71.1797	119.76	67.2534	29.953	53.2143	19.717	64.3424	25.5718	54.2435	43.6281	56.3734	16.6965	73.1153	52.2538	15.2215	23.6147	63.8589	37.7741	48.1948	57.8634	26.0889	96.8988	50.17	54.1785	65.8878	96.9775	27.5164	84.3155	30.3954	51.5049	71.0271	49.5881	21.0895	37.2614
5	2.50078	0.104199	55.8419	58.1774	39.3355	36.7025	57.5734	17.1558	18.0495	32.8352	11.3087	35.0662	94.1568	15.0011	22.4667	70.2617	109.403	66.3513	27.9238	53.5042	20.1999	53.9693	25.9099	47.2125	44.0873	50.5989	21.2468	79.4455	50.5629	14.7383	20.4577	60.6942	35.5429	48.4845	49.2133	31.2185	85.1798	50.8223	48.3959	56.3682	103.339	25.1163	89.5506	32.3362	43.894	73.411	39.3515	23.7876	37.1407
6	3.00097	0.12504	58.556	54.964	41.7921	43.0485	59.1681	15.0781	21.722	32.2151	11.2123	31.1359	90.4117	14.4534	22.7323	71.4374	98.8442	65.9566	30.3638	51.9009	21.5287	49.3788	29.1881	48.0338	43.8616	48.505	21.1504	82.4656	45.7871	13.9728	17.8965	61.3385	33.4814	44.7156	40.8693	34.4723	73.0595	53.2945	42.0256	52.9939	101.125	23.6506	87.1669	34.0114	41.43	74.2888	35.8723	23.739	35.1675
7	3.50116	0.145882	63.3882	51.3801	43.459	47.3814	50.7281	13.1452	27.7062	34.7842	16.4873	25.8208	83.0917	15.9593	24.3594	67.4191	93.9316	62.7353	28.3665	52.6576	20.3932	45.4079	31.3865	44.1034	42.2189	46.4835	19.3783	84.0197	44.6918	13.804	17.0352	57.5129	31.5245	42.573	40.7162	35.7929	68.461	59.6005	36.3718	51.1737	95.7532	21.0733	85.6202	37.4582	43.6526	72.8471	35.3007	23.0705	32.0263
8	4.00136	0.166723	66.4003	49.705	48.9355	52.8259	44.4859	14.4982	27.1506	36.5082	16.2378	23.9763	78.2825	19.4545	23.7149	65.2687	90.4281	58.201	27.1341	51.0717	20.8525	42.6539	31.7328	43.6846	44.9249	46.0325	19.0242	80.8623	49.5798	14.2872	14.7559	54.4203	29.5031	37.3222	43.4572	33.3126	67.9451	58.3045	34.6966	58.0678	86.7486	18.786	80.8606	34.5269	45.8595	65.9774	28.2619	24.5847	34.8613
9	4.50155	0.187565	66.2956	55.1251	49.9906	56.3936	43.2855	16.2213	27.6253	36.0245	16.1409	30.5323	73.7811	26.1313	22.5149	66.7583	82.9626	57.5246	30.5813	57.3284	23.1395	39.7303	32.6106	41.4783	45.545	42.5694	19.3304	71.569	52.8174	13.4252	12.7503	53.9048	25.9189	33.0214	44.1086	28.8592	67.7033	55.2197	31.8132	58.1565	79.3474	19.6155	77.623	33.4959	46.5679	63.5048	27.6093	24.1901	34.8372
10	5.00175	0.208406	62.607	47.8687	44.0549	52.3262	43.7132	17.9207	29.0428	36.7819	20.0067	35.7667	68.1188	26.4371	21.7418	66.2109	75.7062	57.3312	32.9328	61.7731	19.9747	38.0871	33.7786	38.9733	43.4106	36.3036	16.1249	63.7321	52.2055	13.047	14.3611	48.6701	24.445	26.9975	43.3041	28.3272	71.0787	53.5767	27.0135	52.9452	76.5771	22.9016	72.7343	33.6809	47.309	63.4162	29.8324	24.1179	36.1821
11	5.50194	0.229248	62.3895	41.5144	36.8552	53.019	42.4723	21.8267	29.317	40.2689	25.596	40.3013	66.6047	26.3566	20.6384	65.4939	68.2726	56.7432	38.7881	58.8593	18.8629	35.945	33.6415	40.7777	37.6284	35.2486	17.2202	63.072	46.898	14.094	19.1289	47.8804	24.9686	27.0135	42.8841	24.9929	73.9534	54.173	26.2001	46.3655	79.8229	27.8546	72.7584	36.0166	47.9855	63.9718	33.2389	22.4908	38.6707
12	6.00213	0.250089	64.403	34.6929	34.7852	49.5479	43.8176	27.0377	29.1557	42.2338	24.9435	38.1668	60.0497	26.0827	22.2572	54.9517	62.5301	52.3056	40.455	59.3348	23.0271	36.2429	32.756	42.5651	36.2589	36.1103	19.1371	57.8774	40.963	15.0681	22.6725	50.2324	23.833	31.572	43.8417	22.9395	81.2985	58.5703	26.78	44.336	83.463	31.7366	76.5355	32.6424	45.4407	64.3022	37.3784	21.5484	41.868
13	6.50233	0.27093	68.7439	29.2889	31.8942	44.7316	46.1283	29.3572	29.0191	43.909	26.4177	37.9012	57.0215	23.0464	24.2063	49.5556	56.3934	51.8707	37.282	59.8248	25.1368	38.0954	37.0403	43.4915	38.8361	38.0271	18.1062	50.4358	35.2282	14.3517	23.9451	53.4858	19.8303	37.5238	42.2896	23.7049	85.8726	60.0596	22.5761	43.16	84.6387	30.8266	81.4327	28.857	43.7654	63.2471	40.4875	20.2276	43.6158
14	7.00252	0.291772	76.7895	27.4285	27.1264	41.9369	47.4171	27.4403	28.9062	45.3185	26.1599	40.0676	53.3893	22.1605	22.668	47.8402	53.51	51.0088	32.7637	55.0988	26.5542	37.113	42.6214	43.7974	38.4737	40.0405	14.9569	45.5717	34.0526	13.1597	26.1842	51.8915	19.5886	37.5959	39.8298	23.5599	79.7678	54.7364	21.6174	44.8758	87.6025	29.7792	79.2095	28.116	42.8711	66.7825	41.3169	18.0934	37.0681
15	7.50272	0.312613	85.1573	28.3788	27.4728	41.4783	46.2254	25.9986	27.4001	43.9737	23.824	41.5735	53.7279	22.1364	22.7568	54.9197	59.3571	54.0696	31.3143	51.3442	28.0763	33.0054	43.1049	38.1924	41.0834	37.6566	14.0791	41.1985	36.026	10.9691	25.3141	46.2862	20.2732	32.0875	36.4481	23.3345	76.2571	51.1606	24.6616	45.665	86.7247	29.0062	71.0676	30.0649	39.2714	64.3342	40.0927	17.5378	32.9363
16	8.00291	0.333455	91.2379	32.9694	30.4844	43.1614	43.2855	25.5156	23.5745	40.027	20.4257	45.0127	58.2293	22.6921	24.5283	63.9558	68.651	64.3138	29.7036	50.3381	33.5451	28.7933	40.1169	35.6952	44.4095	38.4781	14.2405	42.5911	38.0554	10.3165	21.1344	41.8885	19.1457	30.1623	39.5166	22.6575	71.5531	53.3032	28.4871	44.046	83.8413	28.4746	60.5732	30.7735	35.4134	61.6204	38.5062	16.7888	27.5646
17	8.5031	0.354296	91.8338	30.658	35.011	40.4796	42.3273	23.5828	22.1813	34.1322	18.8469	44.9964	55.0075	24.4237	26.9849	80.5302	70.1895	69.7739	31.2499	52.2546	36.8795	26.6429	37.7088	35.5426	47.6392	41.9573	14.8605	47.2301	37.5316	13.0708	21.0535	40.6968	17.817	32.5787	41.3854	20.636	69.0726	56.9998	30.4365	44.0222	74.3707	29.2481	54.7588	29.6462	34.9868	57.416	39.2871	17.7714	25.4383
18	9.0033	0.375137	89.8446	28.9184	32.5864	41.4137	39.1134	19.6283	19.6361	28.6236	15.9558	41.3966	53.5021	21.5326	29.7875	84.6619	66.5815	64.1445	28.3665	49.7264	40.3587	25.628	31.7009	32.579	48.0418	44.1318	13.7812	50.8542	33.7062	14.1577	23.0591	43.6683	15.9729	35.8001	41.8197	20.0322	63.113	54.1401	31.1287	41.7509	72.373	31.4142	53.2447	30.9347	38.4018	54.4043	35.7842	19.0196	23.8842
19	9.50349	0.395979	87.3479	27.2513	29.8566	40.52	37.6246	18.5815	19.6845	26.8997	13.9905	38.0061	57.6898	24.4722	32.4773	84.2187	65.0352	56.6548	25.161	52.6402	41.8807	23.3085	27.6093	31.2984	45.996	47.1761	11.019	46.7227	33.7786	14.4799	24.8069	48.984	16.657	37.5475	42.8449	20.1772	59.9	45.5871	31.3865	38.5935	72.4781	33.5326	50.3131	35.3967	44.3532	51.674	29.0912	17.5619	22.241
20	10.0037	0.41682	85.6486	25.7533	29.2928	37.3307	39.009	19.2335	19.7732	24.001	14.2322	32.9642	55.5146	23.4734	30.2224	71.6874	60.9838	50.9686	27.1264	54.9945	42.1302	22.4308	28.8577	28.8175	43.91	49.1412	11.3654	42.1002	39.0059	13.699	29.4701	52.8338	19.4519	33.2791	43.4394	22.6655	61.5101	39.169	31.5236	36.9589	72.1882	32.5338	50.4259	42.1858	46.4877	52.173	28.5918	16.6357	23.7311
21	10.5039	0.437662	84.2795	28.2097	31.403	30.8711	41.2806	18.0336	17.3733	24.226	13.4993	29.0182	49.1766	25.3902	29.0464	64.8336	57.8026	51.5001	28.6083	51.9879	40.7932	23.3895	26.6269	24.557	42.1142	49.3103	13.2338	41.8992	45.078	11.5645	33.7626	55.6202	19.4194	28.6242	39.9936	21.4413	61.8249	36.4465	28.9381	35.8235	70.7625	32.1151	50.5786	47.9601	43.9748	46.6728	31.9503	15.7418	23.7635
22	11.0041	0.458503	81.4687	27.9117	32.6508	27.1664	42.6332	17.663	17.18	22.9857	14.2405	25.6915	43.7973	22.8937	27.7658	58.6726	60.2107	54.9634	27.9557	50.6513	37.717	19.5072	26.2403	20.8204	39.9314	48.513	15.0538	42.0596	47.309	11.2829	35.0028	61.9745	19.0009	28.0201	40.4741	19.0819	58.74	37.381	27.6578	33.939	63.5707	27.4197	52.8174	51.7292	44.5143	45.0538	32.6106	15.6854	23.4008
23	11.5043	0.479345	82.2177	27.2593	28.9783	24.1545	46.556	16.3424	16.7532	19.4908	13.6364	22.5829	43.0878	20.4533	24.8988	53.7193	62.4497	57.8706	24.4765	46.5516	34.8012	17.2444	24.9518	21.4805	38.2402	46.2419	15.1425	45.3213	46.1491	12.6359	32.5385	65.7676	18.2437	29.5262	42.82	18.5586	58.3774	37.5415	28.7206	32.0463	64.0375	25.3661	49.9504	53.5094	45.078	40.5839	31.9906	15.0733	22.9419
24	12.0045	0.500186	84.505	26.9291	28.6485	23.4943	48.6014	16.9542	15.9476	20.1189	12.5328	25.4584	42.8943	20.8239	23.1917	53.9208	59.7277	57.7175	25.8213	44.1771	32.5704	17.3975	23.1153	24.968	39.0293	45.0821	16.8012	44.3791	39.0698	11.7101	27.7464	64.8821	17.9135	31.8375	44.2688	19.6379	58.8203	37.4535	27.8511	29.2757	61.7666	24.464	51.4005	52.704	47.6717	42.1302	34.3667	16.2252	24.9632
25	12.5047	0.521027	83.313	25.6244	30.4602	23.1884	45.6775	17.2929	14.9569	20.8914	13.3787	26.1833	41.6382	22.4829	22.1767	52.2137	52.9461	58.4827	25.1291	42.3969	29.8968	16.0605	22.0122	31.4028	40.3422	43.3103	20.3128	42.7206	37.4996	10.6309	25.9666	64.5115	16.4315	32.1838	45.7746	17.7613	57.516	38.1378	28.9706	27.2705	58.0859	24.9632	52.1651	48.4756	49.2178	44.1115	39.9236	16.2008	27.6695
26	13.0048	0.541869	89.6754	25.6486	34.3502	20.2809	46.7415	17.5341	13.0885	21.7862	11.937	27.9547	42.9911	22.209	19.374	47.1799	50.9328	55.39	24.7585	39.1844	28.0526	15.9399	21.3519	35.2771	39.1665	42.1264	22.6163	40.9327	41.7601	12.3138	27.3918	67.733	18.1873	34.8254	40.8479	17.4228	55.0598	39.0559	31.3865	24.548	54.1152	25.1565	51.8996	43.2731	46.5118	47.349	43.7492	17.5619	29.417
27	13.505	0.56271	93.0419	26.0996	32.5704	20.4661	49.5756	19.7412	12.0741	22.5915	12.1463	32.4568	46.4151	19.0034	18.4316	47.5665	46.6083	51.3229	21.7143	39.57	27.1022	17.5908	18.4284	36.6698	40.737	38.1882	24.9837	37.9851	44.6918	13.393	30.3154	72.1384	18.6947	33.5853	37.5125	17.5112	52.7236	43.3324	33.7868	24.6768	47.7853	25.4628	52.2623	41.8959	46.367	49.9504	48.4526	18.1175	30.3593
28	14.0052	0.583552	94.9184	23.6674	28.7046	24.1382	50.7919	18.4284	11.2844	23.1151	13.2658	32.5618	52.5758	17.3125	20.582	49.62	42.8307	51.8786	23.7518	40.0368	29.7195	17.5985	18.3315	39.2153	42.4848	34.0486	27.1181	37.2032	40.8899	14.2383	28.2217	73.0966	21.4088	32.8683	36.1277	16.408	50.4929	46.6985	31.0483	25.3372	44.1046	23.3203	49.3143	41.7103	49.266	51.6256	44.1275	16.346	29.4734
29	14.5054	0.604393	92.8808	21.1144	28.0361	23.7279	51.0659	21.4081	12.1787	21.9306	13.2256	32.2956	60.2916	14.7994	18.0291	48.9113	41.8807	56.0909	27.231	38.8858	34.1652	16.3099	18.7423	39.199	40.6483	31.7694	30.1623	41.271	36.525	15.2215	23.623	75.4485	25.2825	31.8777	38.3419	18.1882	51.0648	43.2522	31.0164	23.9038	45.152	20.55	50.3933	44.8515	47.7441	48.5732	35.3491	14.711	27.4924
30	15.0056	0.625234	89.0311	18.8593	27.7062	22.5843	47.6592	23.0833	13.725	20.6097	10.3103	30.073	63.5764	13.4948	16.1526	46.2862	43.443	55.3742	30.8793	39.0076	35.6553	16.8898	18.5408	46.7128	40.0525	28.9184	29.6953	43.6871	38.2081	14.891	23.7276	78.7587	29.2131	30.5411	40.378	19.1544	50.1384	43.3324	33.1905	25.2247	46.9235	19.5031	45.819	45.0208	42.8313	48.1783	33.2874	14.6065	26.6222
31	15.5058	0.646076	82.6285	16.6929	28.0526	22.1897	44.2119	22.5921	16.4228	16.9049	9.56907	28.8489	62.7468	15.9754	16.0638	44.361	45.3357	52.0076	32.7153	40.8197	38.3691	18.0253	16.9625	49.0488	40.0844	24.1587	28.8335	44.3636	39.4488	14.5289	23.3168	74.8929	32.4102	29.8484	37.7688	19.3639	47.215	45.6596	33.9801	27.7935	48.0426	18.2387	44.7237	40.9211	41.6068	47.365	33.8992	15.919	25.801
32	16.006	0.666917	78.062	16.0244	32.2807	21.7624	49.9134	25.1693	20.7881	15.778	10.8092	29.5331	63.9721	20.9446	15.5567	43.4513	45.9475	49.3257	34.2698	40.3848	37.4109	18.6938	14.5384	48.1303	39.6979	21.9036	25.2981	46.3284	39.03	13.6185	21.6174	74.2646	33.3443	30.702	36.4588	21.8682	47.1509	47.4079	34.8497	28.0354	50.9825	15.7904	46.5842	39.5358	37.1128	44.7476	30.67	15.7339	27.2023
33	16.5062	0.687759	73.9868	15.3479	36.6455	24.3718	50.9774	24.4523	25.2254	16.9049	11.7839	27.5361	64.6889	24.5204	15.9111	45.5048	44.0471	49.1726	29.9211	38.0334	31.9663	17.7599	15.1502	44.8444	38.2402	23.5466	23.325	44.0978	40.2617	13.4896	22.004	70.1973	31.8384	31.9019	35.4976	23.4795	49.7036	43.228	35.7115	26.795	54.3008	16.4024	48.1062	36.4272	33.1746	45.1986	23.6549	14.7916	27.943
34	17.0064	0.7086	66.5291	15.9681	35.462	26.8931	47.965	23.3812	26.8362	15.786	13.2498	22.6797	62.8435	24.8669	15.7418	47.2119	44.7234	46.0317	29.2123	37.1781	30.5329	14.7961	16.4388	40.9708	38.0712	22.0083	19.7412	42.9623	44.1118	14.1101	20.9571	67.7814	31.6291	32.675	38.2386	25.5409	52.1039	39.2086	36.581	25.5228	50.9506	14.2118	47.2686	35.9279	29.8241	43.8616	20.168	15.4036	25.7607
35	17.5066	0.729441	60.7949	16.2902	32.4575	28.2943	49.5756	21.7545	27.1424	15.1738	13.6441	22.4947	63.0297	19.9056	17.3444	48.2835	39.4082	45.5163	27.9799	35.5342	32.4983	14.4982	15.4162	37.7978	39.1505	21.654	18.5573	43.6388	45.8353	13.2886	17.7758	71.7678	30.88	29.4618	40.7482	28.4402	51.6854	36.5112	35.8403	25.3291	48.2847	11.6183	47.72	40.7924	27.6015	42.0338	17.3573	15.4115	23.5299
36	18.0068	0.750283	56.0191	17.2003	25.9986	32.0232	48.9233	21.271	27.1743	16.1642	16.262	24.7011	63.5441	20.1554	18.5204	47.6227	40.5519	47.2882	31.0164	35.7139	32.8926	13.4271	14.2482	36.4767	38.1918	21.654	17.5743	39.6918	49.4833	12.7648	13.9828	73.5074	30.4691	26.345	41.3605	27.5139	50.5091	37.5743	35.4295	27.2624	44.9584	10.8855	47.2849	46.8491	27.6661	40.4148	16.4388	16.5311	23.546
37	18.507	0.771124	53.5305	20.0754	22.7694	31.4837	48.4565	21.8189	23.5745	17.0183	16.6805	23.807	64.8648	23.4494	19.2209	49.1855	43.0967	55.4867	29.0191	34.3686	31.572	13.9183	13.556	33.2391	38.6428	22.2821	17.8485	33.2891	53.0914	12.5071	11.1077	71.6791	27.1353	26.6269	41.8696	24.2848	47.7706	41.4643	34.4713	27.8904	44.0002	10.1527	44.8203	45.5038	26.2486	42.9193	16.4471	17.7391	22.6759
38	19.0072	0.791966	46.4432	21.96	21.3355	28.8338	52.3227	22.8256	20.7556	16.9297	17.0996	23.6139	65.9612	23.6344	20.2521	49.7891	46.2779	61.3982	28.5598	34.5368	31.5638	17.7114	12.6457	29.9369	38.5866	21.4204	17.3893	22.2475	56.3773	12.0638	9.19848	70.3586	22.0614	26.6996	39.3244	22.2386	46.5547	41.1656	35.196	28.3896	44.6605	10.6278	43.9103	43.5874	25.242	40.0283	22.3261	17.5619	22.1045
39	19.5074	0.812807	46.7251	21.8472	22.1411	27.7548	47.8114	22.8014	17.8805	16.1403	17.5583	24.9023	68.667	22.4182	19.2935	53.8564	44.8765	56.9685	28.6	35.0674	31.121	17.9372	12.5086	24.6542	40.1489	20.5748	15.2389	16.014	58.6162	10.3809	9.01343	64.6079	18.7835	26.8604	36.8681	21.2079	47.8671	40.8032	34.9543	27.6973	40.1586	11.0141	42.0015	37.7887	26.7235	43.1936	27.7707	14.5339	22.9742
40	20.0076	0.833649	45.6862	21.3157	21.086	27.3439	45.3643	22.705	15.4646	15.995	15.5208	23.139	72.8547	21.6775	18.2465	51.8591	40.9865	50.4614	29.067	35.1167	31.8699	16.1811	12.2911	24.1141	40.9865	21.2432	13.1694	16.9968	58.5764	9.80102	9.48867	54.9759	17.3417	29.6871	37.2882	18.8804	46.2327	41.3676	34.109	25.0879	38.8053	12.2947	41.4542	33.206	25.2094	44.0791	31.2818	15.2588	27.2023
41	20.5078	0.85449	45.8231	20.0754	22.1653	26.6432	54.5291	21.6658	14.8203	17.3965	15.5048	21.2138	74.2164	20.0587	17.5299	53.6873	40.8741	48.641	29.317	29.7442	32.6508	15.1183	12.8065	23.8407	32.0632	23.0714	13.0323	19.1307	57.6905	9.06781	9.54485	52.6162	17.2208	30.9679	39.7124	18.3651	44.2032	39.5797	33.1101	24.5562	35.5117	11.4897	43.9748	28.6715	26.289	42.1302	34.8739	19.0599	32.123
42	21.008	0.875331	44.1238	19.1251	23.808	25.8859	59.9001	19.3546	15.9558	19.5227	14.7317	19.8691	70.0111	20.3164	15.4277	49.1855	41.8967	47.699	29.8566	29.0281	32.3529	15.2713	13.3864	23.3652	26.9331	20.7439	12.1303	16.8925	57.8673	8.94733	11.9932	55.6285	17.108	31.604	33.999	17.3423	45.935	34.3764	31.3787	26.1264	33.0632	10.6037	41.9369	24.6286	26.047	38.7397	34.0038	20.3645	36.4722
43	21.5081	0.896173	41.9734	18.5613	24.2832	26.4019	59.1912	20.7556	19.7247	20.4733	14.0549	19.5548	69.6256	21.3069	12.5445	45.8352	36.9516	47.7069	29.9855	27.6103	33.2549	15.6095	14.458	22.6326	22.439	10.6365	10.8092	17.4153	56.0068	7.94867	12.0334	54.879	15.9886	33.3518	31.2722	17.8258	46.5628	31.5901	30.1705	26.8031	33.2966	10.2655	41.2526	23.2352	26.2003	37.7975	32.49	23.3124	40.9098
44	22.0083	0.917014	42.8674	19.0848	24.4281	27.5213	57.4285	18.4526	19.3546	19.4908	16.028	23.477	64.8413	21.9916	13.0279	38.1681	35.8001	46.04	28.584	28.3351	33.6497	15.2791	15.4646	23.2765	22.455	7.57611	11.3973	17.8425	51.2153	7.28827	13.773	51.4081	19.0171	37.3382	34.775	16.6016	48.5121	31.2925	30.8468	25.9333	32.7972	10.4506	38.3294	25.4097	28.1736	34.3904	31.6364	22.5796	39.9272
45	22.5085	0.937856	43.8983	18.505	26.8604	25.6445	59.039	18.5006	16.6965	18.5402	17.2604	28.1403	62.3847	20.2761	12.8101	36.4929	25.0966	42.1821	27.0862	29.4543	31.4349	13.5235	14.6832	23.1962	22.2457	6.60161	13.773	17.7623	50.9576	7.17552	15.36	45.7944	23.0275	37.4109	39.5735	15.4172	49.728	30.6797	30.1061	22.2773	32.1854	10.3216	42.3883	29.0907	28.4313	32.8606	30.9922	20.5982	35.5539
46	23.0087	0.958697	46.0325	17.5385	21.8674	28.3263	53.0142	16.5842	16.6001	18.2506	19.1851	31.8451	58.8258	19.2533	12.5043	36.4522	22.8256	36.0531	29.6149	26.5405	32.9085	13.8941	12.9117	23.3815	18.9681	7.98685	15.2471	18.3904	52.987	6.86948	16.3744	28.5273	24.3241	38.1918	39.6946	15.6912	51.5483	35.166	25.177	18.2582	31.9115	9.75804	42.3642	29.8312	30.2429	37.2578	28.165	18.8263	33.4276
47	23.5089	0.979538	49.1815	18.215	23.8482	30.0094	51.2021	13.9503	14.941	18.1699	21.2391	34.3333	44.8849	18.4399	11.0386	36.0419	20.4334	36.2465	30.1788	26.5723	33.5369	13.1127	11.0107	21.9561	17.3006	7.83383	15.2549	18.4146	48.1629	8.15807	15.1425	24.0173	24.3404	38.7479	38.3561	14.169	55.4377	38.073	25.7249	16.5511	28.1742	8.26791	42.2435	31.1359	35.1238	37.3542	29.1314	16.507	30.617
48	24.0091	1.00038	53.5707	19.8902	27.5691	32.4739	48.529	14.1838	13.5153	17.1068	22.1169	35.5898	40.6239	16.7323	11.1432	33.408	19.3139	34.1525	29.8886	27.9959	30.3154	10.9303	9.82679	18.5091	17.6068	7.27812	13.1611	18.978	38.5545	7.74765	14.7317	21.3519	22.3109	38.0392	38.4949	14.314	57.3302	39.9257	28.3263	17.4447	28.1097	6.13375	40.1573	30.7416	33.6984	42.2591	30.1381	15.7659	31.2129
49	24.5093	1.02122	55.866	18.7627	28.4392	33.2633	46.5154	15.1023	13.1452	16.1244	21.9962	35.1468	41.647	15.7418	12.625	29.2283	17.1475	33.3795	31.604	26.0969	30.5489	11.1479	9.74638	18.4445	15.2471	7.24591	11.8566	19.4535	37.0247	8.19028	15.9316	19.8056	21.7633	39.3355	38.616	15.3128	33.9752	40.8757	31.854	17.2678	25.2104	5.73912	35.72	27.7211	34.0363	55.2981	27.1985	15.3393	33.2504
50	25.0095	1.04206	61.3184	16.5882	27.231	35.1401	46.4675	17.0754	13.3704	16.7525	21.3922	34.1802	42.8152	14.3405	13.4226	29.4134	17.4939	30.2548	34.3667	28.0307	32.5302	11.47	9.48042	18.1223	14.3611	6.56134	11.8081	17.7294	32.1843	7.4255	16.3022	20.0469	23.1082	37.6201	41.9657	13.9516	27.1452	39.6193	33.392	18.3307	22.73	7.55915	22.6809	24.3712	34.2862	61.8374	27.6578	14.7916	29.8357
51	25.5097	1.0629	61.56	16.5479	27.0455	31.4432	45.7587	16.3826	12.1061	13.5951	22.9462	32.32	44.3205	13.5031	11.9163	30.0979	18.9196	27.7982	36.4687	26.3636	30.6942	11.8164	7.63619	17.7276	14.1116	6.63383	13.322	18.7848	28.1893	5.99195	17.3331	18.3959	24.0747	33.2549	42.9339	13.9842	24.8424	38.6133	33.1426	19.5873	25.509	8.56586	18.5978	23.0984	34.536	64.7934	27.1181	14.8239	25.1246
52	26.0099	1.08375	62.5828	15.9197	27.1099	30.4764	45.2672	14.4338	11.7195	11.4849	22.8818	33.2298	45.4243	13.3661	10.0398	23.792	19.2495	26.6384	37.7975	25.8214	29.8484	9.64948	9.60928	17.8085	14.8203	9.7506	11.4375	21.3777	27.4404	5.83087	17.663	15.2229	22.3916	35.4295	40.9013	15.2889	24.3913	38.2421	33.2147	21.1494	28.4243	11.127	19.0564	20.8595	35.2523	68.619	29.3649	16.8211	22.9419
53	26.5101	1.10459	62.4379	14.7278	26.9573	28.4392	46.3791	14.6915	11.1077	13.4498	19.5959	34.0114	44.6753	12.6976	11.0063	20.9087	19.9907	27.0815	39.6015	24.4703	31.2097	9.52887	12.1143	16.753	20.0469	10.1291	10.6566	20.0653	27.368	5.50872	16.4146	14.1436	21.1031	36.9197	38.8474	16.7139	24.947	35.7623	33.0859	22.0998	30.0349	12.6653	18.0257	20.5533	31.9103	66.734	33.2147	18.4561	21.0816
54	27.0103	1.12543	63.4285	13.0446	24.9435	26.1116	47.2402	16.1976	12.4844	13.2089	19.3948	36.0247	42.3066	13.2774	12.9632	18.4686	20.4334	27.6451	39.9314	23.3657	31.7653	10.1005	12.0741	15.7627	20.9973	11.4338	10.7046	20.0817	27.6576	5.91914	15.8914	14.8925	20.9416	41.2364	41.9835	16.8589	26.5733	37.4854	34.5193	24.7574	35.9865	13.2533	19.6768	22.6635	29.0993	65.5506	34.3987	18.7138	19.6238
55	27.5105	1.14627	58.7734	12.5372	23.6389	25.0404	49.809	17.6712	11.8885	12.5081	19.0325	34.5426	41.002	13.64	12.6653	19.0402	20.168	27.6774	36.7506	20.1851	30.8952	11.1236	13.4189	13.4593	20.9087	11.2325	9.83504	20.017	25.274	4.65439	18.5248	15.1904	22.4637	41.9854	45.9455	19.8068	29.5536	37.6787	35.945	24.798	40.0615	13.3981	22.1655	26.1589	26.6028	57.6258	35.2445	19.7686	18.0855
56	28.0107	1.16711	57.2191	12.8835	22.6483	26.6993	52.0966	18.283	11.6468	15.7213	18.4444	35.1306	41.8082	13.5994	13.9218	18.1382	18.8954	27.3874	33.7142	21.3623	30.9519	10.9948	15.9074	14.4176	20.3773	8.99356	9.40826	20.0334	27.6661	5.16209	20.4257	18.7423	23.3419	45.9156	48.4657	23.5839	34.3288	38.5727	34.4956	25.7078	37.0657	10.1444	24.1787	30.4354	26.1116	49.1855	36.8387	21.2023	18.3511
57	28.5109	1.18795	57.2352	11.5949	24.5734	27.537	55.383	19.886	13.8374	15.359	19.9422	35.9198	41.7994	12.0532	15.3796	18.1867	18.3882	28.2816	30.4927	20.4751	29.6067	11.4618	17.8728	15.2069	19.4268	9.4043	10.0283	19.0824	32.8608	5.66142	20.9731	24.3157	24.3241	46.1089	46.2658	25.1466	38.8154	36.9945	33.827	24.9992	36.8244	9.15386	26.3693	29.9762	24.5009	45.98	34.7291	22.9178	21.0895
58	29.0111	1.20879	59.8365	9.46067	26.5707	28.0367	57.3632	23.2524	16.3666	17.4364	20.3288	37.6675	40.7763	10.7324	16.1124	18.6779	17.5743	25.9055	29.3087	20.2982	30.9922	13.8137	20.0953	14.8044	18.3959	9.7506	10.8257	19.4294	33.1504	5.42819	23.7678	25.2254	25.2424	47.7273	46.8532	24.1231	42.6652	37.1472	32.0472	25.0316	34.2875	9.54849	26.5141	29.34	25.6928	42.09	33.9157	24.2063	23.4896
59	29.5113	1.22964	65.2325	9.25933	28.5918	33.2391	54.2798	25.7089	17.8083	19.6352	22.5838	39.8339	43.5554	9.63728	15.5485	18.2753	17.2202	24.2627	27.8671	21.168	34.2296	13.4106	20.369	16.4229	16.6321	10.113	10.9865	17.1737	30.7106	5.03323	26.5867	26.7073	25.7096	47.6227	44.9843	24.2442	46.7883	37.7754	31.0566	24.3468	33.6996	8.17951	24.694	30.1292	24.8232	38.216	32.4173	24.5847	23.4734
60	30.0114	1.25048	64.6446	11.2728	30.1623	36.163	50.9528	24.5569	17.7918	17.3886	25.0724	40.3094	43.8368	9.83854	15.3069	18.7907	15.2069	21.7098	28.8418	24.6066	33.0781	12.1061	18.7263	16.2461	16.6723	8.23651	11.3246	17.3834	30.5254	4.17954	26.2161	26.965	25.798	43.7652	42.6278	29.7043	52.112	35.2626	29.768	22.8647	38.2334	10.5635	23.8244	28.6233	23.3737	35.5909	32.071	21.7177	21.8223
61	30.5116	1.27132	66.5452	11.4419	29.3572	38.4658	48.0056	25.5801	17.2929	18.1053	28.6969	35.0825	44.9816	10.3058	15.009	19.6201	14.7879	23.3365	27.8913	25.7344	32.8683	12.0097	18.8067	16.8176	14.3853	7.91436	12.7344	19.324	29.5103	5.33154	25.8857	27.682	24.2357	48.5489	43.3682	31.8875	53.6418	34.1995	29.3572	23.2433	38.2414	12.762	23.5022	26.9562	22.2542	32.3771	32.1921	20.1471	19.0358
62	31.0118	1.29216	68.7681	11.7077	29.3732	37.8539	55.2221	25.443	17.7274	20.755	34.0925	32.0057	46.4796	11.4897	16.4182	21.271	13.1771	24.1498	26.6109	27.2885	31.9828	11.8324	21.537	16.7693	13.572	9.54926	12.3236	17.8589	29.5181	5.92687	24.541	28.6242	22.3997	48.3072	47.8535	32.7088	54.3102	34.8519	29.2123	24.9592	35.3341	14.3405	22.6887	24.1618	23.3495	34.6322	31.403	21.1135	19.5109
63	31.512	1.313	68.0915	10.6929	31.5395	41.2206	56.6717	25.3059	17.5424	21.6808	44.4579	33.8821	45.7541	13.3661	17.4896	21.3839	13.4993	24.7055	23.7034	26.5144	30.5489	11.47	21.2793	15.3119	14.0791	10.8701	12.0174	15.3858	30.8391	4.68725	25.5156	26.4177	23.3337	49.7411	46.7998	31.976	53.0384	37.1878	29.4458	22.8166	34.8188	17.6424	22.8179	21.8824	24.4846	34.3023	29.6226	21.033	18.0291
64	32.0122	1.33384	68.0271	9.67007	31.5555	37.1695	58.4345	27.3032	17.7516	21.625	44.1033	37.2488	44.1593	15.9269	18.9312	22.7854	13.3544	23.095	23.5585	25.1633	26.1919	10.3262	20.2566	15.2069	13.8374	10.0647	12.9998	15.6515	29.5181	4.88827	24.4281	26.0311	21.288	51.054	43.9556	27.095	53.7952	38.5485	31.0401	23.0421	32.6037	21.621	25.1852	20.4003	27.537	33.9157	32.3931	18.7943	15.2746
65	32.5124	1.35468	68.4781	10.7734	28.7773	35.3254	67.2702	25.1693	14.6028	22.6074	40.8097	37.7887	42.975	16.4182	19.6881	22.5761	14.3126	21.8547	22.1411	26.1056	23.4781	12.2267	20.2886	16.3185	13.4348	9.87141	12.5813	13.6066	28.4228	5.79028	23.0348	25.4347	19.4118	50.071	48.2735	25.1466	53.8349	37.2602	30.3077	22.6797	33.4336	22.507	25.2903	22.1967	28.9545	35.9532	31.8777	16.0721	15.1862
66	33.0126	1.37553	70.6526	11.2244	27.7542	37.7736	68.7677	23.0106	15.2956	21.6569	40.0602	36.4034	40.5843	15.7095	20.582	23.7276	15.9718	19.342	19.7891	25.2821	21.6014	14.7477	19.4191	15.7144	15.0296	10.0164	12.372	12.5918	26.9087	5.05707	21.6256	26.2079	18.2035	47.6552	45.4756	23.7448	51.8946	36.3499	32.9972	22.994	34.4245	19.9218	26.4097	23.0903	28.4313	37.4593	29.1154	14.0264	17.6021
67	33.5128	1.39637	73.0365	11.9654	26.5707	37.5642	67.5834	23.2441	17.0996	18.6855	34.0765	35.7911	33.4797	16.3377	20.3405	25.6924	16.6965	19.8089	18.8227	25.2097	20.4577	15.0379	20.3128	14.6994	14.2884	8.43785	12.654	14.2666	22.6326	4.59834	19.8376	27.4083	18.4128	45.0455	45.3795	24.0108	53.7068	36.0435	32.2642	22.6472	35.5277	19.4064	26.6113	23.2996	29.2605	39.1345	27.883	14.7754	19.1404
68	34.013	1.41721	73.5117	13.4231	27.0377	35.4702	69.3635	23.623	16.5759	20.1508	30.4844	34.3495	29.163	15.7178	20.0666	26.2723	16.5275	19.9056	15.7703	23.5918	20.3448	13.9828	20.3371	16.3909	14.4982	7.41503	14.4255	12.9455	19.427	4.40505	19.5479	28.3985	18.3483	43.4106	46.7001	21.6109	54.9786	33.1606	32.5385	21.9711	31.6614	16.644	26.321	23.9844	28.447	42.6054	31.3385	15.8788	18.3756
69	34.5132	1.43805	75.9519	13.5117	25.4028	35.6554	64.0882	22.4308	19.9907	18.2257	29.9773	31.3777	27.1989	15.2264	20.0023	28.1088	16.1167	18.6009	15.4481	21.2637	20.9169	15.577	20.2242	18.4523	14.474	8.83248	14.8848	13.6626	19.532	4.68725	17.2444	30.9839	16.464	43.6683	48.3768	20.749	51.3309	33.4988	33.5693	22.9696	31.0177	16.0319	25.6928	23.9925	27.2793	44.2724	29.1072	13.5994	18.9312
70	35.0134	1.45889	79.6325	12.4728	27.2228	37.8375	65.3291	23.075	23.4214	15.6894	26.6996	35.0419	25.1688	17.5137	19.9458	30.6458	18.364	19.0682	16.7934	24.7835	22.0442	16.8738	19.9665	19.4752	14.5946	10.8862	15.1342	15.4824	20.6188	4.19565	15.6254	31.7328	16.0613	46.9867	51.4061	20.7411	50.2034	35.8106	35.5584	26.0783	29.2781	18.4237	26.1762	23.9601	28.2376	46.0929	28.8093	11.5619	18.5042
71	35.5136	1.47973	78.1828	11.3613	28.3103	42.0824	62.9778	24.1868	23.1962	15.995	26.9573	37.6919	24.9753	17.8681	21.8144	29.4216	18.5408	19.6641	17.365	25.1546	23.0189	16.7048	19.2258	18.1386	15.5368	10.1452	15.1502	15.4099	22.3103	4.61444	13.773	30.5329	15.2156	44.9332	55.0868	22.0458	48.568	35.9555	31.153	28.309	27.0551	15.7497	25.137	24.8061	29.1235	46.1089	31.9586	11.095	17.5378
72	36.0138	1.50057	79.2217	10.0969	29.051	43.3629	60.6656	21.4081	24.4121	14.5935	24.8146	38.8516	25.9984	17.1108	23.9162	28.584	16.745	18.2544	19.1448	23.4701	23.2926	16.6079	17.3893	19.4752	16.0605	10.3949	14.7879	14.3314	22.8903	4.07452	12.0576	32.8926	10.8828	38.8361	57.7816	22.0298	46.055	35.5525	31.7251	27.6329	25.5728	13.938	27.2473	28.1403	26.7398	46.165	31.4509	11.5138	17.9001
73	36.514	1.52142	81.0419	8.75195	31.0808	43.83	58.765	19.2418	25.9099	13.3453	24.3394	39.1578	25.6114	16.4103	23.7793	28.9062	15.6254	17.9403	20.5221	23.8093	21.7545	16.2213	15.5048	19.4994	15.9316	9.42846	13.7168	14.5566	21.9235	3.30137	10.286	31.5076	10.5283	37.5475	60.964	19.4603	41.1102	30.5676	31.0241	26.7144	26.8775	13.938	23.1558	27.2705	25.1937	47.2361	28.7691	10.5635	17.4091
74	37.0142	1.54226	81.7426	7.25396	31.5638	39.0698	55.7294	19.5799	24.1704	12.8625	21.7622	34.5751	28.2366	15.8709	24.2627	27.0619	14.8038	19.1084	20.2402	23.7919	20.4015	16.012	16.1249	19.6122	17.9372	9.41235	13.8539	15.0717	20.0878	3.77686	10.0443	29.2123	12.6949	36.6053	62.7367	19.4523	37.3578	24.5757	28.7613	27.5198	29.2941	17.6104	22.7937	27.9953	24.6862	49.3463	24.243	11.2963	18.7943
75	37.5144	1.5631	82.266	5.84456	29.5345	35.4297	52.5155	21.0777	23.3812	12.8864	20.9731	31.5145	26.8119	12.2868	22.209	27.513	13.1611	21.8464	20.3773	25.4445	19.6845	15.8832	17.365	20.4257	22.7209	6.97208	13.5637	15.5472	18.1066	4.66277	10.9705	29.9046	12.4532	34.6966	70.0235	17.9621	31.639	21.1603	26.6187	27.2462	29.2216	17.1672	22.5439	23.5014	24.5172	49.4669	22.7127	12.2947	21.8866
76	38.0145	1.58394	85.6325	5.70765	29.1397	34.5197	49.551	19.9262	22.922	11.5256	20.804	28.5427	27.8907	11.3847	22.7726	30.5009	12.9194	24.1901	21.4566	21.9015	17.1398	15.4564	17.832	23.3495	24.0095	7.32644	14.2967	15.322	15.6257	3.25369	14.0389	29.4134	11.5268	29.6793	71.095	17.4547	29.8756	18.7123	26.329	26.0783	28.1017	17.1672	23.2523	22.0836	22.7774	45.6177	22.1571	14.2923	26.6869
77	38.5147	1.60478	87.9681	5.57074	30.1381	35.6952	48.1013	18.9598	22.3828	10.6397	18.6861	25.6997	28.1809	11.4897	21.1862	27.8995	11.9612	24.4963	21.1746	16.7871	16.8981	13.8214	18.7748	24.6862	22.5519	7.70497	14.0951	14.6455	15.1423	3.07651	13.9426	29.9371	12.7188	26.2244	71.7571	16.0862	30.5277	19.8556	24.8471	27.7373	27.345	17.876	24.0658	21.7537	21.5288	48.9036	21.0133	14.0347	28.6277
78	39.0149	1.62562	95.8929	5.64322	29.2928	36.4689	45.734	16.9944	23.4137	10.7602	17.9609	24.8942	30.5892	12.9794	21.17	28.5598	12.0174	24.4316	22.1895	16.6827	17.6795	14.208	18.2511	24.1787	22.6885	7.06067	13.1452	15.9898	17.0674	3.79297	13.1452	28.5681	12.5741	22.8983	65.8835	16.1021	29.9081	19.5985	24.0982	27.2137	25.3314	16.668	23.5987	20.6664	22.7455	49.5236	21.2875	13.3981	30.8826
79	39.5151	1.64646	97.6164	5.94121	30.7906	36.4526	46.0718	17.8485	22.8498	10.7682	17.7197	27.5842	30.3239	16.2331	22.7323	28.1732	13.4591	24.1498	20.3288	16.5117	17.7676	13.6204	17.8563	23.2686	25.6043	7.07678	12.1622	16.763	15.537	5.83087	14.5142	25.0481	13.3552	20.2082	59.4653	17.6482	33.0489	18.3015	26.1599	26.352	26.3063	16.1286	22.705	18.5563	21.4649	49.9262	19.6041	12.601	32.9205
80	40.0153	1.66731	91.2781	7.01235	32.1117	35.9451	46.5241	19.451	18.9438	10.0116	15.9316	28.4302	28.6881	16.3377	22.2734	25.4991	13.2338	23.7552	20.1113	17.7381	18.6052	12.823	16.3584	26.3693	26.1197	5.65933	12.4844	16.7552	15.9721	5.04097	16.93	23.0029	15.7068	19.2737	56.8489	16.142	36.4233	16.2962	24.7987	26.7631	25.1705	16.4908	24.9843	19.2486	20.5222	48.1222	18.9356	12.601	30.9793
81	40.5155	1.68815	94.7332	6.40027	31.588	36.8068	43.2217	21.255	17.4862	9.19748	16.2136	31.1765	26.6756	16.056	21.194	25.8697	14.3936	21.1135	20.0793	18.318	18.0418	14.7394	14.4255	24.2028	25.0724	5.53852	12.0416	15.3461	17.7843	4.75168	18.4042	22.5761	16.8667	19.5881	51.8404	16.7625	33.959	17.4559	27.964	27.3511	22.601	17.3527	26.3856	21.0126	22.6085	47.8727	16.2053	12.9632	28.5713
82	41.0157	1.70899	96.4486	7.32644	30.5489	38.3777	42.191	21.803	15.8754	11.4769	15.6012	30.5804	25.6202	14.5658	19.9782	23.0348	17.3893	19.374	18.4361	20.8288	16.4069	16.5197	13.9745	22.3664	23.5905	7.39893	10.3422	13.3891	18.71	4.80773	17.5743	22.9864	18.0664	19.2175	44.7458	17.9867	31.3495	22.4891	29.5582	27.8823	22.601	16.5552	26.7881	21.2057	24.6621	48.6216	16.2053	13.938	29.8357
83	41.5159	1.72983	96.2956	8.12376	28.2134	39.0861	39.6933	20.0871	15.392	11.0747	16.1409	33.0048	23.8804	14.0666	19.8491	21.9555	18.7985	15.7256	15.7626	20.507	16.7692	17.2444	14.2647	21.8191	20.7154	8.10765	9.35981	13.5979	17.1959	4.56612	17.4619	22.3261	17.9618	18.6217	42.6812	18.1317	29.4805	23.5851	29.6711	30.2823	20.483	16.8614	26.595	19.6835	24.8715	49.1613	14.9569	15.7016	30.7619
84	42.0161	1.75067	97.6405	6.00564	27.513	38.4097	39.5816	22.3503	16.6888	10.9781	17.3573	37.6919	23.3322	14.8559	19.5109	22.1813	19.6845	14.0425	19.0325	19.727	17.0352	17.5424	14.2482	23.9373	20.5303	8.34121	8.64283	11.9472	17.4458	4.17117	18.1062	19.7649	17.1004	19.9907	40.0399	18.7434	29.9802	24.3418	29.2123	32.4568	20.1772	16.2331	27.4	19.7966	22.4793	46.0846	15.0456	15.1136	27.2347
85	42.5163	1.77151	94.6446	7.20564	28.1892	37.9504	40.9588	22.9385	18.1464	10.4705	18.0495	37.6356	25.6276	14.2118	17.3365	22.5519	18.1949	14.743	20.8123	20.7969	16.0847	17.0831	15.1183	25.3222	19.9824	8.94523	7.0321	11.4079	15.7549	4.83221	18.3238	17.4939	17.946	21.6334	40.4528	21.5224	26.2675	25.7112	28.7371	32.2875	21.1354	13.994	28.6322	18.8862	21.3038	45.9073	16.9223	15.2908	25.1404
86	43.0165	1.79235	89.1278	8.71168	25.5558	39.3034	43.503	22.8818	17.7599	8.01391	19.1046	39.6408	26.0218	13.8894	16.2734	23.6874	16.479	14.1633	20.7479	20.7331	15.9074	15.094	16.2136	26.6915	20.6834	8.03517	5.44558	11.4717	15.9075	4.66277	18.2026	14.7234	15.1272	25.4187	44.3009	22.3517	25.3818	25.574	29.0995	30.5723	19.0094	11.6827	30.4366	17.5734	19.3063	46.5841	17.6552	14.8642	24.2789
87	43.5167	1.8132	87.807	7.60027	24.8229	38.7639	47.8041	22.8498	17.663	9.42338	19.8376	39.5039	25.2171	14.687	15.9754	25.1126	16.0847	12.3752	21.0618	17.8483	16.4069	14.3936	18.3475	27.505	23.1477	8.94523	6.70995	12.5754	14.6674	3.27753	15.811	14.6348	13.8545	27.3758	41.5883	20.9426	25.0354	26.7337	27.698	26.2395	18.3651	10.8693	29.9291	17.4209	19.532	48.3237	16.1167	14.1874	21.8385
88	44.0169	1.83404	82.8137	7.14926	23.8647	36.9843	50.0584	22.6807	21.9962	9.12572	18.1222	41.6059	24.09	13.5031	15.0414	25.2739	15.7301	12.0291	20.2242	17.8483	17.3166	14.007	14.8683	26.7476	23.3085	8.38953	7.61196	12.2294	12.3718	2.65707	15.9558	15.7301	14.241	25.9826	43.1902	20.1126	22.2004	25.0183	27.8109	24.1213	19.3878	11.0224	32.273	18.6607	21.078	48.2108	16.0765	13.7687	18.7781
89	44.5171	1.85488	80.7197	8.55866	22.0766	36.4206	52.604	22.0122	22.1653	9.7618	16.761	45.2301	21.9954	13.5836	14.0907	25.411	14.2565	13.6882	17.2929	18.8398	18.6377	12.7184	14.4497	26.6028	24.9275	9.56537	9.2794	11.4398	12.3881	2.496	15.6177	17.2522	12.7188	24.8873	41.2893	20.0967	21.983	25.4696	26.1197	24.9911	19.3878	11.1996	34.5438	18.9187	18.7909	48.7665	16.7692	14.7028	18.1582
90	45.0173	1.87572	80.0674	9.58148	22.7529	35.0109	53.9565	21.3999	22.1973	11.3237	17.7114	48.3788	20.8359	14.8156	13.2292	25.5234	15.1904	18.1096	17.6954	18.0019	19.3783	12.6942	14.3369	24.831	21.6901	9.68617	8.42532	9.99012	13.9022	3.47082	15.4889	15.9558	11.3013	23.0673	40.8301	21.0629	23.9638	27.6113	27.5532	24.8942	18.6391	10.3701	35.2523	22.1642	18.348	47.6392	14.8925	14.6467	21.1135
91	45.5175	1.89656	74.3976	11.2889	24.074	33.8354	53.0142	20.3211	20.2242	11.1952	20.1515	49.2892	18.0011	15.4115	15.2426	25.7167	15.9801	23.6104	17.3006	17.6656	19.4752	12.3076	15.6177	23.0592	18.9114	8.80832	6.02545	11.5287	14.3934	2.92317	14.474	15.2956	10.8102	22.0766	43.4786	23.1975	24.2055	25.1468	26.2161	23.5895	17.4714	8.3567	36.1062	25.0316	17.6715	43.8054	15.0136	14.5339	21.2264
92	46.0177	1.9174	76.3063	13.5761	21.6978	34.7213	56.3166	19.9582	16.7208	10.366	21.9318	44.6178	17.4852	15.6937	15.2264	25.3059	16.3826	29.1672	18.3799	17.1727	21.1587	10.6242	14.8038	21.1746	19.435	8.84054	7.14498	11.6814	15.1025	3.98626	11.9287	13.8214	11.1403	20.619	48.5049	24.8965	23.9403	23.8025	24.2832	25.0879	16.142	7.61559	38.2166	24.1456	19.3063	37.765	16.1569	15.9269	21.0251
93	46.5178	1.93824	75.2513	11.8848	20.5221	34.6489	60.2553	18.2026	16.6244	11.0907	21.722	40.978	17.1554	16.3377	14.8397	23.9611	16.7532	30.8021	18.6779	16.8422	20.4979	10.0526	14.8925	18.9684	21.521	10.862	7.37074	14.7334	14.49	4.09063	11.6308	14.1358	10.7299	21.1746	56.1227	25.6939	23.0618	21.6918	24.3636	27.5036	16.9959	8.09072	39.3999	24.2987	20.1119	34.1971	17.2846	16.4585	20.9285
94	47.018	1.95909	74.462	11.6191	20.5144	33.3037	60.1509	17.9851	14.2884	9.19748	22.6323	37.7	17.6713	16.0883	15.0654	21.3355	19.2495	31.4063	18.2753	17.8019	20.3613	10.117	15.4724	17.6389	23.7436	11.2244	8.82014	13.1958	14.7477	3.69632	13.9828	15.0136	9.77918	21.4808	63.139	27.0312	24.2705	19.324	21.6818	28.7283	16.6016	8.1069	36.026	25.7803	17.2931	33.4565	16.5032	15.3393	18.6088
95	47.5182	1.97993	75.0902	10.2821	17.9047	33.9639	62.3573	19.9422	12.3318	9.55184	20.5546	36.0004	19.5314	15.0654	14.9447	20.5144	22.5194	31.3578	19.0242	17.7207	19.3546	9.81081	12.9596	18.0981	21.3839	9.49289	8.74747	13.2354	14.2003	4.45337	15.996	17.4779	8.9579	22.6885	69.7743	27.5059	27.1055	18.2455	20.0149	28.7602	17.0683	7.61559	37.6686	23.8638	18.0335	34.0683	14.4338	17.2963	17.3282
96	48.0184	2.00077	74.7036	9.88752	16.2455	35.5426	60.4162	18.1222	13.3946	9.60056	22.02	34.3414	21.3358	14.687	15.17	20.3288	24.074	29.0144	19.016	18.4542	19.0727	10.4149	12.5973	18.4687	18.984	9.35597	6.19451	13.7428	13.1774	3.68021	15.5208	18.7748	8.86138	22.7209	75.5161	26.5151	28.6028	19.469	19.2495	29.5256	17.0923	7.80896	38.0874	26.3926	17.9937	35.011	13.1854	17.4091	17.7714
97	48.5186	2.02161	72.8513	10.3305	15.0214	36.6542	65.909	17.0831	13.3787	8.89981	20.7479	31.5551	21.4648	12.6574	15.1779	19.0562	23.2606	29.28	17.0671	18.0019	19.6123	10.2618	12.7344	19.1373	19.2258	8.75195	7.0321	13.8076	12.1063	2.47216	16.8579	22.3663	8.8695	19.5397	87.1956	27.9329	28.7156	21.6435	18.4846	29.3644	17.4547	7.03587	38.2003	26.4813	16.9382	34.2698	12.9354	16.6037	17.9486
98	49.0188	2.04245	72.4566	10.0647	13.4993	39.0137	67.7849	15.4724	13.7812	6.97474	17.4862	31.3533	20.1749	11.715	14.3164	16.6646	23.0271	24.1822	15.2956	18.318	20.7721	9.80257	12.823	19.9345	18.9114	8.43785	7.57176	12.8489	10.8336	2.52886	17.1156	25.2254	7.323	18.3475	86.8966	29.4956	32.155	19.9445	21.0458	25.2891	16.9393	7.23714	34.6808	25.6678	16.2539	36.2996	13.2338	16.2091	18.6491
99	49.519	2.06329	75.0177	10.8379	10.8577	41.3009	68.4459	14.2322	16.7934	6.74972	17.3166	33.9871	23.2442	10.9179	14.9285	16.6161	20.6267	22.8211	15.4002	18.1237	18.7181	9.92369	12.2267	21.5451	18.1949	8.94523	7.92638	11.0851	9.62606	3.39028	17.3166	27.9717	7.22648	17.0352	85.2307	30.2443	34.1196	25.2435	19.9582	24.838	17.7693	7.81685	31.4269	25.6034	15.1345	37.2495	13.2416	15.4115	20.389
100	50.0192	2.08413	72.9238	11.1842	10.0123	45.0375	66.7136	13.9261	18.0738	8.20703	17.1398	34.1964	21.3841	11.7793	14.5658	15.8512	20.6592	23.3041	14.3853	19.2341	16.5115	10.3422	10.4226	20.9495	19.5799	8.71973	9.51289	12.9938	10.7533	3.1403	19.0325	30.2267	6.59011	16.4388	78.2251	32.6849	37.4299	25.316	20.353	26.7307	19.5168	6.54456	28.1091	27.6648	15.3517	38.0309	13.7895	14.6384	23.6909
101	50.5194	2.10498	71.8768	9.24322	9.46444	47.5184	62.4776	12.8875	16.9785	9.23823	16.2378	34.6557	19.2573	12.3673	15.3551	16.3424	22.0282	23.4573	14.7719	19.0979	18.2913	10.5999	9.54485	20.6188	20.8365	9.72644	8.98148	14.8388	9.77871	3.09262	19.7891	29.5824	5.63172	16.1409	71.184	30.7032	39.9186	24.0519	23.3328	28.414	19.8872	6.54456	25.6125	28.2772	13.2499	39.6736	13.3704	16.1929	25.6719
102	51.0196	2.12582	73.0204	9.12242	9.08611	47.341	56.0107	13.8539	15.7466	9.16558	15.843	34.9131	19.1371	13.3981	13.9056	15.3193	22.4875	25.1325	14.9492	20.5157	17.8645	10.6566	11.6066	19.7088	18.6134	9.62174	7.90988	13.9284	8.69125	3.06813	19.3706	28.8902	6.24374	14.2322	69.6639	30.3487	36.3584	26.2747	23.1235	29.2594	19.7988	6.60888	23.1799	26.3439	11.9934	39.1262	13.0323	18.2947	26.8156
103	51.5198	2.14666	72.3922	9.57342	10.4953	46.3266	48.932	12.9998	15.2956	7.94923	15.7543	34.0271	18.114	13.6156	13.3902	14.8203	28.6804	24.2386	14.9492	21.5304	19.0402	10.3582	12.6215	18.3238	17.832	10.8781	6.00947	12.8334	8.32136	2.48054	16.9625	28.5681	5.74447	14.0874	59.4653	28.0858	38.6134	27.6441	23.075	24.3468	20.346	7.35	19.9345	25.7965	10.3586	39.3278	14.8121	17.7071	23.6423
104	52.02	2.1675	73.3506	9.83919	8.60263	46.2542	44.4772	11.4216	15.2791	7.31315	15.7868	33.5197	16.8578	14.26	13.7043	12.3318	31.854	24.2789	13.1529	19.9039	18.6779	10.6484	12.2432	18.348	20.0309	10.6043	5.87237	13.2596	10.4389	2.43221	16.1811	28.0928	4.47218	13.0885	53.0471	27.4414	37.172	29.2948	25.3301	22.5185	19.0094	8.09072	18.4041	23.5014	10.512	41.905	16.5517	17.3125	22.1285
105	52.5202	2.18834	76.2016	9.71839	7.92638	48.1786	44.3655	12.871	16.4311	6.78958	17.6552	33.0205	18.1301	16.185	12.4561	10.8334	35.1316	24.3673	12.8065	21.7073	18.6377	9.83504	10.2216	17.4216	21.1746	10.0164	6.14658	14.5807	9.27966	1.24027	14.224	27.6418	5.43057	13.6204	51.3562	26.9826	36.5279	28.9807	24.9033	20.5615	17.7207	7.45458	18.8314	23.0421	11.5668	41.2442	15.2471	18.1822	20.9687
106	53.0204	2.20918	77.0795	9.84725	9.45619	46.2378	40.8052	14.0307	20.0309	6.88615	19.0083	33.7696	19.9741	16.8693	12.7138	12.1865	37.282	26.7512	13.2818	21.8754	17.9609	8.10317	8.24028	17.0433	23.2766	11.1117	5.85639	14.3952	8.84455	1.66679	11.9854	26.1919	4.69769	15.7703	49.7935	25.1546	34.2648	27.5958	23.9451	18.1695	16.424	6.19018	19.7414	22.2773	11.2282	37.717	14.6028	18.2706	22.934
107	53.5206	2.23002	77.4338	12.0701	10.9865	45.0701	43.1565	14.5142	22.0766	8.2717	19.9907	34.2608	17.3489	15.8788	12.0532	12.122	34.8821	29.2962	16.479	23.012	17.631	7.93411	7.58001	18.2592	27.7464	11.305	4.608	12.9619	8.42574	1.63458	10.1247	26.9491	4.39957	17.9207	41.5955	23.3824	34.788	30.6797	24.5569	15.8582	16.9473	7.00351	20.8282	19.2086	11.18	38.4015	12.5328	20.6222	23.4494
108	54.0208	2.25086	77.3613	13.2459	14.0472	44.5065	43.5189	15.4481	23.2606	8.01391	22.7611	33.4472	15.6896	16.2975	11.3366	12.5086	32.957	33.0574	18.5573	23.3918	16.6161	8.57841	7.4996	18.4041	29.4536	13.1895	3.5529	13.018	9.00568	2.29498	10.7855	27.7062	4.06132	19.0727	35.1523	22.6496	36.2384	32.4841	24.4848	15.9307	19.066	7.82514	22.4388	18.7331	12.5812	37.9021	13.3302	19.4383	20.5015
109	54.521	2.27171	77.764	13.7855	15.545	45.2071	40.7254	15.6739	26.2161	8.39219	23.0993	34.0033	15.9227	17.0145	13.0761	12.3153	31.8617	31.3499	18.7583	21.0143	14.6028	8.20008	6.77438	15.4404	26.4898	13.254	3.6096	14.4918	7.82949	2.75436	11.051	26.5542	4.3671	19.0969	36.441	21.2158	35.5853	32.0414	21.9318	18.0327	17.1974	5.77148	21.4244	17.4447	10.8903	37.8217	11.7437	17.554	17.5702
110	55.0211	2.29255	81.0902	13.5761	16.463	40.8018	41.9402	17.4939	21.6901	9.31087	21.5128	34.5188	19.9506	18.2706	11.8598	13.0565	30.1546	28.7887	19.4428	21.168	15.8347	7.4027	7.20941	16.0524	24.2673	12.4083	4.57604	15.3133	7.83797	2.41546	10.0928	25.6687	6.15534	20.635	36.9322	20.1851	33.9346	31.477	20.4577	17.9121	16.8429	5.82791	22.6972	17.2997	10.1492	38.0469	13.0642	16.5473	16.1688
111	55.5213	2.31339	82.1613	14.3654	18.7181	38.4501	45.6862	17.6068	19.9989	9.95493	19.0644	34.3252	19.2339	19.4304	11.1834	14.4255	26.6754	22.7726	18.0578	19.1704	13.9905	6.80685	6.3878	15.9238	22.5596	12.1103	3.46425	15.5472	8.21634	2.48054	12.4364	24.4038	5.94562	21.972	30.8024	22.5771	31.2205	31.7428	20.4334	17.3078	18.1715	7.57533	22.5119	17.1953	11.0997	38.4577	16.0687	16.5232	15.7983
112	56.0215	2.33423	82.1452	13.705	19.5479	40.5278	44.567	16.7208	21.1102	10.6397	16.2295	29.0826	21.5366	19.6238	10.6278	15.4002	23.7595	18.8586	14.3693	19.0892	13.1854	5.2925	4.26987	16.6323	19.0562	13.4311	3.02973	14.6126	7.97497	1.49734	14.5868	25.0481	5.16448	23.5426	31.1583	23.6324	30.2057	30.471	19.282	16.2768	18.3085	8.82355	21.0219	17.614	9.54517	39.4324	14.6992	15.1057	18.1175
113	56.5217	2.35507	82.6446	12.9238	18.3557	40.7933	48.0622	17.0109	21.0618	10.0595	16.0765	30.7416	23.744	19.5271	11.095	16.3022	22.3503	18.2387	13.6524	17.7033	11.4618	3.50497	4.78531	16.9141	19.0242	13.0687	2.93283	14.8146	7.60443	1.61009	14.7157	25.9424	7.41951	22.5596	28.7413	23.0359	27.8623	27.5069	20.2402	15.2058	19.4204	9.96719	17.3414	16.841	10.0527	40.2056	14.7961	15.1538	17.5702
114	57.0219	2.37591	82.6929	12.5452	18.7263	41.9369	52.33	16.2697	17.0109	8.66593	13.1127	30.959	23.2838	22.241	11.5216	18.0176	22.2699	14.1554	16.2378	19.2979	10.2458	5.32497	5.83216	18.1705	19.918	12.7466	3.17457	16.0227	6.34801	2.54432	15.0858	27.2795	7.35502	24.2673	28.8231	24.1558	28.2087	26.8468	19.5881	17.3322	20.1126	10.2572	14.3373	19.2568	10.9308	39.1422	13.572	15.0571	17.7876
115	57.5221	2.39675	85.858	12.1909	20.6592	43.2175	55.7208	15.6337	15.4404	9.41541	11.4056	30.6772	22.8895	20.1956	11.4652	18.1382	22.9627	12.5769	16.6486	24.0586	10.3907	5.22034	7.30631	18.1464	19.4752	12.4969	3.57713	13.0344	6.79878	2.91544	16.9625	31.5478	6.25186	24.992	29.6098	26.4426	32.7431	27.8046	20.2402	20.5377	19.4117	9.87879	12.5329	21.335	11.2765	41.373	11.0669	15.1941	19.5753
116	58.0223	2.4176	83.9734	10.8137	18.098	42.7184	58.0243	18.8392	13.7008	10.2526	9.9639	31.7563	22.8895	20.7753	9.91115	18.0898	26.0713	12.7458	17.6872	27.0797	11.3009	4.8817	7.75732	18.9684	21.102	12.0942	1.98237	12.8411	7.39503	2.06948	18.0738	34.56	4.97145	25.2981	32.6641	26.4991	32.2271	27.5475	20.0469	24.0812	19.2508	8.87209	11.9856	23.662	11.1402	42.3153	9.83504	15.0571	22.668
117	58.5225	2.43844	85.0687	9.99221	17.5826	45.1347	58.4113	18.8712	15.0538	11.4043	8.71551	33.4635	20.3361	19.342	8.75133	16.479	30.4685	13.3338	16.93	26.7898	11.937	5.01056	8.66706	20.337	29.067	11.8285	1.82155	14.226	6.43673	2.08558	16.2455	43.2497	5.60737	25.8053	31.9557	29.7043	30.1651	27.1522	19.4835	23.9519	19.8713	8.46917	12.6295	29.9524	11.0273	44.1837	11.2844	16.2252	23.9726
118	59.0227	2.45928	89.8768	8.9855	17.164	45.0219	60.1335	19.0644	12.6132	10.8727	7.67639	31.6433	21.6084	20.1956	11.0386	14.0307	31.2658	13.3661	15.5126	25.3488	12.42	3.5694	9.92369	23.7435	35.0832	10.403	1.60404	14.4358	5.09158	2.36779	16.6805	51.8271	5.25333	24.541	35.4976	30.6387	31.9538	26.8546	18.9273	22.849	19.8792	9.4518	13.4756	36.4272	10.8016	44.9893	10.4309	17.5299	24.0776
119	59.5229	2.48012	92.615	9.15463	19.5072	42.8313	61.3744	17.4779	11.3813	10.156	7.99081	31.3696	21.7623	22.9178	11.9486	11.6875	33.2472	12.3109	15.6012	21.7247	13.4189	4.04411	9.87524	25.7495	34.9141	9.84725	2.61068	15.1442	5.47777	2.67383	17.5743	55.9506	5.06796	25.9826	36.1028	29.7449	34.7483	29.4958	16.9625	19.0799	19.6698	11.0868	16.1815	39.1578	12.364	43.1936	9.25517	16.3136	26.2197
120	60.0231	2.50096	94.6607	9.58148	19.1206	38.7561	62.7922	16.7692	10.9546	8.82717	9.85926	28.8889	21.5205	23.5539	13.64	11.937	32.9168	13.1728	14.6832	21.8117	13.9261	4.53584	10.3989	26.5623	32.3287	7.74523	2.99726	16.1831	6.11447	2.38325	17.5583	59.9772	5.3097	27.9882	39.9117	30.1153	36.6569	31.5582	13.7493	15.8988	19.7104	11.0868	17.7119	41.5253	12.4931	42.9193	9.49691	17.4411	26.1956
121	60.5233	2.5218	95.3694	10.4674	16.6321	36.2112	63.9679	18.2593	11.3813	9.31087	8.84437	25.6515	22.1976	24.5527	15.3231	13.3302	34.7852	14.4612	13.7168	24.479	13.9585	4.42296	10.3505	27.2956	31.7169	8.88081	4.51934	16.2237	7.13735	2.32719	20.8927	61.7972	6.66272	30.0334	43.0372	31.2591	38.8317	31.9284	14.7961	16.3656	20.1286	9.79829	17.4379	44.2797	12.7345	42.7183	9.47269	16.1124	26.2599
122	61.0235	2.54264	90.5452	9.69423	14.3126	35.6874	66.6976	19.5154	11.3411	9.20634	8.5382	24.2019	19.1049	26.1151	15.7095	13.3385	36.0496	15.4841	13.3385	23.1482	15.7141	3.00551	11.5746	26.7965	29.4056	8.89691	4.36626	13.969	5.97747	2.12617	19.3948	59.4618	8.11226	31.7895	43.1404	28.4642	41.3519	36.865	15.0456	15.1577	22.0132	10.4668	17.5991	40.1	12.0822	41.0189	10.0685	14.421	25.9296
123	61.5237	2.56349	91.0929	9.56537	16.4388	35.1479	66.3439	18.9516	10.8499	9.72902	8.94076	22.3254	20.191	27.6372	16.378	12.6617	35.945	17.9727	14.0874	23.8412	16.1893	2.53852	12.6457	27.9799	27.3032	8.57477	3.67403	15.4911	7.14518	1.77954	19.0325	54.7182	8.29762	31.9184	36.9714	26.4991	40.2325	37.6787	15.0379	14.9965	22.4481	12.9873	18.0335	34.277	12.9439	40.6885	10.2134	14.9202	21.1621
124	62.0239	2.58433	90.8271	8.70362	16.761	33.9078	60.9482	19.6928	10.4226	9.87431	8.69129	19.6835	20.9327	27.7339	15.597	14.2003	31.4349	19.4143	14.208	24.2355	17.0269	2.85242	11.2123	26.8931	23.9291	8.74389	3.98793	15.4099	6.3317	2.13391	20.1113	47.3408	7.87864	32.2081	40.5169	25.6293	42.3991	35.7777	15.2791	15.109	25.2104	13.8977	19.1693	30.7578	12.8793	42.2348	10.8577	14.8239	17.7635
125	62.5241	2.60517	88.1694	8.64725	15.8028	34.4232	57.6053	19.3139	11.6793	7.82078	7.0321	19.3855	22.2695	25.8653	15.7742	16.8821	27.7949	22.209	14.8446	22.2958	19.0083	4.01216	11.4618	27.2473	22.705	8.37342	3.97195	17.1254	6.58938	2.82652	17.663	41.3973	8.39414	34.8739	39.5593	25.2669	41.9644	31.1958	16.1167	16.4943	25.8714	12.1258	20.4498	25.5953	10.7853	40.9463	10.2938	13.4869	17.578
126	63.0243	2.62601	87.356	8.4298	15.1827	33.4968	55.7686	17.8645	11.0834	7.24051	5.60692	18.8943	19.2573	24.1096	16.5954	16.5599	22.8014	26.1471	15.7141	18.5267	20.6432	5.06725	10.8417	27.6498	20.9246	9.16268	3.25498	19.8962	7.18562	2.44832	16.2136	38.5546	7.05735	35.6388	39.8085	23.0765	42.1087	29.5606	16.7692	16.0194	25.8388	10.2975	22.5276	23.2433	11.4539	41.8323	8.47377	12.8346	17.554
127	63.5244	2.64685	85.9385	9.33181	14.3049	32.6592	55.9382	17.8887	10.5355	6.76566	5.80794	16.8648	18.5171	24.5527	16.0157	18.1624	20.5061	30.6573	15.3358	20.4113	21.4968	4.92242	10.6402	26.015	20.2159	9.71839	2.97304	21.2173	5.76024	2.37552	18.3073	38.7237	6.57387	36.7022	42.0048	23.3744	43.3336	28.7874	15.8028	17.3722	26.1288	9.72568	24.0338	19.4261	11.1558	40.5112	7.7166	10.6681	18.3835
128	64.0246	2.66769	84.1667	10.2821	16.0043	34.1329	57.356	20.2402	9.95565	6.46003	6.21874	17.6621	18.114	21.9675	16.1124	18.549	23.4616	31.6399	13.2256	20.9187	20.5221	4.40698	10.4067	25.2257	22.1973	9.5251	3.04571	19.8962	5.51039	3.0443	20.619	33.827	6.10708	35.7599	47.2804	24.977	42.2945	30.1646	15.6657	18.387	26.7086	9.09743	23.2608	16.8567	10.979	36.9918	8.77994	12.4238	19.5433
129	64.5248	2.68853	86.4056	9.38013	17.5985	32.4094	54.174	21.3519	10.2536	7.57893	7.14498	19.6998	16.358	19.4628	17.7552	20.4577	23.9369	34.1285	12.0174	19.5009	20.4092	3.69001	10.7613	24.9517	23.0348	10.9023	3.61733	16.2072	7.86994	2.56881	22.624	30.5169	5.28535	34.3744	47.6755	23.5759	40.5789	29.8428	15.9234	18.9506	26.8862	9.17004	21.4564	16.6798	11.2367	34.9059	8.71551	14.743	22.7165
130	65.025	2.70938	84.2231	7.56	20.1515	32.5868	46.4675	24.1626	10.7288	7.53109	7.4429	18.6206	18.2664	17.554	16.9336	19.8701	20.4015	37.6158	11.655	19.7908	18.565	3.02973	10.0123	25.7815	25.9666	11.1761	3.73846	12.4468	7.75708	2.1906	20.7479	30.7906	6.50171	33.5853	45.9917	23.262	37.0755	29.0851	14.1678	19.5873	27.337	8.04258	18.5411	14.6422	10.6163	31.9261	8.25626	14.6144	25.8089
131	65.5252	2.73022	80.0674	9.35597	21.9555	34.2862	38.2436	25.0889	12.9921	8.36827	6.86303	18.8543	15.738	15.8223	17.4735	23.0029	19.918	40.1363	11.4535	20.0576	16.9223	2.56223	10.7046	25.0887	27.4403	13.0929	4.07659	10.1757	7.92669	3.71243	18.6779	29.9855	6.46112	34.1569	46.3228	23.125	33.0164	29.5683	13.3142	18.6206	26.6601	8.71108	17.0191	14.2316	10.2862	31.322	8.25626	13.5994	26.5014
132	66.0254	2.75106	78.9238	10.3144	21.988	35.6554	35.7241	20.7638	11.7035	8.44091	6.91148	19.0074	16.2774	14.2923	17.9889	23.3085	21.0133	39.0412	11.5262	19.9677	12.9354	4.48739	9.73041	22.4552	27.9397	12.5533	4.09256	11.5442	7.86994	3.60805	18.6052	28.4794	8.19299	35.7434	46.2587	23.4628	31.768	30.6159	10.8257	18.9106	27.2805	9.11361	14.5865	13.3375	10.0044	27.8428	8.92478	15.8788	26.6305
133	66.5256	2.7719	75.5815	8.71973	21.0942	32.6755	32.8248	19.7974	12.7586	7.86862	7.36249	17.0423	15.7057	14.1874	17.3365	21.8911	21.4081	36.9955	13.4591	18.7123	12.4926	2.53028	9.11807	21.6019	29.5345	11.2566	5.26827	13.7998	8.08717	4.79936	19.5881	26.8846	6.91213	36.7583	43.6494	23.0199	30.737	32.6938	12.9679	19.9897	24.8726	9.14597	13.0646	14.3198	10.3267	24.4038	8.53047	15.4115	28.1202
134	67.0258	2.79274	77.2164	9.58148	20.7154	33.8269	32.8407	17.4862	13.5075	8.43294	9.65773	16.6074	17.1319	16.0721	16.0883	20.6025	18.8552	37.3017	17.0187	19.3965	14.5059	4.10854	9.10209	22.2862	26.7233	10.7493	4.80129	14.3555	8.1361	3.96242	18.9918	30.2994	6.6546	37.8696	41.1291	21.8037	29.3037	33.1442	12.5813	19.088	24.0912	9.46009	14.1925	14.151	9.62606	23.4456	9.62577	14.7592	30.2303
135	67.526	2.81358	74.5587	9.39624	20.2886	33.988	33.5409	15.9234	16.1976	7.14395	9.05364	16.0437	16.3991	17.2801	13.9297	20.168	17.8728	34.9177	20.8525	19.6951	15.5208	6.08215	9.85926	22.9066	26.9975	9.65396	4.20544	15.4022	7.27434	3.45471	17.7599	30.7422	6.77547	39.9314	37.0853	21.5224	27.4275	33.5153	12.6297	18.5806	21.2158	9.13768	15.5533	12.1534	8.88499	21.9153	11.671	14.6384	31.6316
136	68.0262	2.83442	71.1278	9.16268	20.5463	33.4649	35.5139	14.627	16.3826	7.78003	10.9463	16.438	15.7057	17.7635	12.7699	17.8563	17.5181	32.5661	22.2777	18.863	17.4135	6.18678	8.8119	20.8282	24.5167	8.66336	3.47249	17.5603	7.9991	3.4386	17.196	34.4873	5.6236	39.6736	40.4421	21.5304	27.524	37.526	12.4926	19.0799	20.7411	8.43721	15.0784	11.1305	8.96523	22.2777	13.0565	16.1929	29.9245
137	68.5264	2.85527	71.3372	10.4271	23.9853	33.9078	41.0226	14.3291	16.2136	8.02188	12.3395	16.8729	15.7702	16.9095	12.7781	20.3288	18.549	29.6182	24.6538	20.7476	16.3182	6.17029	7.35424	21.5614	24.8471	8.62309	2.97304	19.6546	8.64297	4.58223	16.1007	31.3303	5.26144	38.1918	37.1173	22.8184	27.0324	41.8025	12.0901	19.418	22.0777	7.6882	14.9088	10.5994	8.16023	20.9654	15.6821	16.8693	28.8775
138	69.0266	2.87611	70.7573	11.5466	23.0993	34.842	44.7352	14.6915	17.7439	6.90298	13.29	18.7175	16.1894	16.4908	11.8681	18.9196	19.016	26.0989	25.6605	19.9184	16.5919	6.0337	7.99854	22.8903	23.7436	7.72913	3.73846	21.3864	9.98029	3.76075	16.0363	37.4026	4.60072	38.1681	37.7296	24.4776	26.8151	49.018	11.8726	19.8047	22.1183	6.06942	16.9226	9.35092	8.66711	17.9774	19.7412	17.1593	30.1336
139	69.5268	2.89695	68.8083	8.29289	22.7529	35.1159	41.2879	15.577	17.7599	6.90298	13.0642	17.5659	14.0875	15.5808	12.8508	18.2593	22.5679	26.0425	21.9638	17.2858	16.2857	5.41363	8.86035	25.1937	24.4523	8.04322	5.12344	19.1636	10.3182	3.34969	19.9582	39.3438	4.1903	40.1087	38.9043	26.1048	30.1092	48.7851	11.6066	21.2057	22.2712	6.64914	17.5025	8.62608	6.91947	17.5666	22.6807	16.2975	31.0279
140	70.027	2.91779	66.9882	7.80161	21.9638	35.7598	41.6503	14.5544	17.0269	6.1854	12.855	17.614	12.6613	17.3847	12.303	18.6459	26.313	27.4924	20.8767	16.5784	15.6497	5.3894	6.99189	27.7705	25.4512	7.85799	5.2523	15.9656	9.71413	2.48054	21.6576	35.8805	2.88554	41.9369	34.2838	26.8376	33.379	46.4569	9.24693	22.2929	22.585	6.77818	15.263	9.45529	7.33827	17.4619	23.1477	15.629	33.5645
141	70.5272	2.93863	66.9882	7.9949	21.2231	36.7103	42.2708	13.6766	18.3238	5.83989	14.0791	19.4504	11.9285	18.5686	12.6412	17.2444	29.8726	28.8937	22.4148	15.5288	14.6028	5.07499	6.04143	29.3655	23.5745	7.75329	6.41203	15.1925	10.7292	1.3047	23.7595	34.1812	3.69871	43.3786	36.263	26.1128	33.6289	46.1274	8.55418	24.1294	24.6631	7.63966	17.1235	10.3657	6.87967	18.549	23.1962	15.9916	34.0641
142	71.0274	2.95947	66.7546	8.92107	19.3866	37.9908	36.8113	13.6364	17.6228	6.30677	15.2311	21.335	10.9215	20.3487	13.9861	16.2538	27.1826	32.7915	24.5327	15.2737	15.4889	4.72088	4.82551	27.8592	23.5101	7.13315	5.69557	15.9096	11.4461	1.74733	24.7183	33.6255	3.89219	42.9436	40.4848	23.6078	31.3089	44.4602	9.48042	23.3964	25.6779	7.96207	15.9721	12.089	6.68592	17.9934	22.6565	15.2185	33.6936
143	71.5275	2.98031	69.1385	11.1439	18.2351	36.8153	36.4489	12.8632	16.7048	5.35619	15.7466	23.0584	10.1168	21.7098	13.938	18.2511	29.1716	35.9485	28.7613	15.9405	14.9492	4.9786	5.30075	28.1736	23.6472	6.95597	4.27812	19.1955	13.105	2.63323	20.7479	34.2456	4.40769	43.741	39.1321	24.3493	32.5176	44.7096	9.29538	22.1561	25.3554	7.88946	14.9088	14.6741	7.46744	16.4069	22.0766	14.7675	33.5164
144	72.0277	3.00116	72.8191	8.67141	16.7934	37.6771	35.2399	14.3693	14.8363	5.68663	15.2791	22.3416	12.7991	24.0855	14.0185	17.8563	29.5262	34.6277	29.6871	17.9613	15.1904	4.05236	5.83216	27.1181	23.2364	6.62577	4.35853	18.6804	15.7627	1.65842	19.6768	34.8337	4.35131	39.7144	35.3446	26.5071	31.7202	41.7059	8.9088	22.8728	23.3099	6.14203	16.0204	18.4919	8.38529	16.2136	23.824	14.0023	32.2279
145	72.5279	3.022	75.5009	8.82443	17.0352	37.4272	31.1736	14.6915	12.4607	4.8087	14.1595	22.9053	12.5411	24.9632	13.3981	17.4295	27.3439	28.5148	28.1732	14.917	15.5048	4.80954	5.36518	30.1307	24.1301	6.7949	4.62398	19.4448	14.5787	2.85101	19.2495	33.6255	3.13495	34.2781	34.3621	26.2172	33.9834	38.9911	8.04699	23.9282	23.415	5.67479	18.7589	22.2286	8.06303	17.0589	23.4054	15.2908	30.2627
146	73.0281	3.04284	77.3694	9.79893	14.1116	35.615	31.3751	13.4673	12.0741	5.82306	14.0632	23.292	11.7276	22.1285	13.7205	16.5759	26.2888	26.413	24.8631	15.2969	17.2846	5.63114	6.94344	29.2122	24.1626	6.19087	4.83376	24.9052	15.7549	3.16478	21.9318	34.3425	2.82917	34.1734	36.1989	25.6699	35.4888	33.4583	9.37579	22.5991	23.2374	6.16611	20.6514	25.136	8.44205	17.3166	23.2926	15.3796	30.9391
147	73.5283	3.06368	78.062	10.6043	14.3611	33.521	28.886	13.6683	11.1479	5.46072	13.9261	22.4298	11.8566	21.5082	14.3807	18.533	26.2723	24.0934	20.7798	16.0304	20.2402	5.71928	7.08879	28.5357	26.9166	5.57879	3.99618	25.429	16.2135	3.02754	21.3757	34.761	3.65045	34.8337	35.8287	23.8738	36.0769	28.771	10.7613	23.2033	20.9506	7.05205	21.215	26.5376	8.69973	17.9047	24.6054	14.9849	31.6316
148	74.0285	3.08452	81.2432	12.7385	16.1409	33.7467	24.5936	13.4993	12.1385	3.82623	14.5786	22.1967	12.7185	22.1045	13.7525	18.1464	25.8295	21.5646	20.651	14.3372	22.8256	6.28317	6.65377	29.1717	28.3103	5.72376	4.76108	24.97	15.8834	3.80907	20.635	33.674	3.58595	33.4967	40.5952	23.7933	33.83	27.2894	11.502	23.139	21.6428	8.01022	20.8445	28.6071	7.48375	19.4912	23.1797	16.4265	32.6628
149	74.5287	3.10536	84.7385	13.1493	17.0589	34.2379	24.5051	10.3907	13.4833	4.71213	13.9343	19.8447	13.5789	22.185	11.7876	16.9542	28.1732	18.3594	19.0325	13.621	23.2281	6.49243	7.57176	28.3185	29.953	6.39221	5.88886	24.6482	17.3251	3.61579	18.7583	32.3209	3.80334	32.0792	41.7414	23.8977	31.5506	26.6207	11.7999	22.8003	22.9801	11.9246	19.6285	27.4074	7.85363	21.2066	24.8631	17.3125	32.3404
150	75.0289	3.1262	88.1855	12.9962	18.5573	32.9736	23.2077	9.54485	13.0081	5.71852	13.9987	19.7723	14.4085	22.0559	10.346	15.5208	30.9757	20.1068	17.3491	14.0328	20.5061	6.31564	8.03101	27.3197	34.1971	7.16537	5.13941	23.0294	17.2605	4.15506	16.8656	32.2725	4.38333	29.502	42.9873	21.0709	29.4246	22.8197	11.2525	23.3158	26.0642	12.2868	19.532	27.2299	6.84706	19.6123	24.1059	18.0532	31.6802
151	75.5291	3.14705	90.5372	11.4016	16.745	32.6031	24.8516	10.584	11.9128	5.88773	14.3209	16.8486	15.6735	26.0263	8.91234	15.1502	33.2472	20.1392	16.7367	13.7254	21.6334	6.49243	7.66041	27.8429	36.5248	6.1345	5.3492	21.0395	16.9467	4.38121	15.9316	36.3718	5.45448	29.3974	45.7497	21.5949	31.1077	15.6119	10.9865	23.6463	25.2916	12.6653	18.2756	26.1833	7.02449	18.1784	25.2497	18.5445	32.2196
152	76.0293	3.16789	88.8298	11.917	18.3073	30.3316	27.8147	10.6968	14.4497	6.6691	13.6039	16.285	16.6072	27.2347	8.48535	15.2146	38.4258	22.3622	17.3491	13.0325	21.4164	6.37182	8.11967	27.9316	37.8459	6.11034	6.53315	18.4871	15.3922	3.30137	14.7559	42.4122	4.86681	26.6754	44.486	21.4173	32.8955	11.4562	11.3973	23.6545	25.4684	11.6424	19.5078	26.0539	6.23515	18.8227	26.2965	20.5417	30.0776
153	76.5295	3.18873	89.5305	11.8848	17.7758	28.1736	27.2827	11.0994	12.6699	6.75769	13.556	17.3403	19.0565	27.1861	8.97667	13.757	44.6589	23.7149	17.1398	13.1774	19.918	6.17029	8.73149	30.4125	34.6564	7.3345	5.44558	15.3616	15.779	4.31613	18.2109	49.7329	5.14057	22.9142	42.6741	24.6871	32.4689	8.82266	11.5344	25.6596	24.9531	10.1365	19.7975	26.9887	5.51822	19.4268	26.3692	21.2746	28.7406
154	77.0297	3.20957	88.4191	12.0298	17.3573	27.6178	27.6292	11.8241	11.5746	5.17103	14.208	18.9912	20.578	29.5863	8.42892	13.2416	44.0631	29.1672	18.2995	15.5955	19.5639	4.65645	8.15162	31.0003	31.2901	7.79356	4.11679	14.975	15.4568	4.32451	18.7263	54.4765	4.91507	21.722	43.9235	28.5613	31.9854	7.65423	11.2283	26.1427	21.9653	9.46009	19.0649	26.1264	5.82417	19.0644	28.8258	20.7434	22.829
155	77.5299	3.23041	88.5962	10.9103	17.212	25.741	24.8516	11.7597	10.4067	5.78319	12.1545	17.4934	21.7213	29.441	8.16333	14.5544	47.0511	32.8558	18.8794	17.9613	18.0093	5.92906	8.76396	29.8972	29.7515	7.01235	3.40806	17.2384	14.2564	3.71243	17.7676	60.6132	3.6748	20.4659	43.4252	30.6553	34.4822	7.89584	10.2056	27.3992	25.0901	9.66925	21.2711	27.8823	5.75176	20.2402	29.0995	18.593	19.5433
156	78.0301	3.25125	88.6687	11.9009	17.9047	24.6301	24.0615	12.6132	8.42532	6.7258	10.9221	17.2835	25.1043	29.1916	9.22647	13.6683	45.2388	31.6719	17.6872	18.9935	15.8754	7.77329	9.40001	30.316	26.2403	6.45664	3.90752	18.519	14.869	4.26846	20.1597	67.4835	3.69059	20.6025	43.0051	33.1756	36.8905	6.47034	9.12631	25.5953	25.9758	9.60492	20.9574	27.5761	5.47777	20.0391	31.7086	19.4304	19.0117
157	78.5303	3.27209	90.9962	12.3761	18.9516	24.1708	21.5812	13.4431	9.89122	6.34663	10.1814	18.387	27.3513	29.0385	9.43562	12.4282	45.2553	29.0144	16.7532	18.4629	15.7626	7.89391	10.5515	31.0564	24.7342	6.5694	3.22302	21.2328	14.2806	3.26915	19.0402	69.3519	4.49609	21.9153	41.6667	30.8322	37.2532	6.99415	8.82014	26.3845	25.235	7.7766	23.2765	27.6567	5.34926	19.7087	35.011	19.0196	20.1313
158	79.0305	3.29294	92.3815	11.2566	17.212	23.2041	20.0909	14.8765	9.68195	4.85654	10.3422	19.5067	28.9856	29.578	8.01022	12.3318	39.0778	30.456	17.3089	18.3412	16.5115	7.99854	10.8334	34.1733	25.1208	8.30899	2.53028	21.3777	15.0543	3.32585	17.5826	70.9627	5.9136	25.862	42.0796	32.0963	38.2751	11.6408	9.42424	25.3616	26.1048	6.19807	23.5348	24.2019	6.10599	19.6768	36.7666	17.1432	20.582
159	79.5307	3.31378	93.2191	12.4244	16.9625	24.5492	18.3194	17.8243	11.051	5.43681	9.60155	17.9683	31.9978	31.8171	8.11519	12.5328	35.8486	29.9809	23.6389	17.1408	17.1718	7.1692	10.5438	36.0501	26.6589	8.13181	2.07102	21.7082	14.8285	3.8574	16.4388	65.8161	6.57387	27.7305	39.5415	31.8709	37.2766	15.177	9.52887	26.1751	25.8149	6.48813	21.6984	21.7374	6.75834	18.5892	43.5961	13.7766	20.3645
160	80.0308	3.33462	91.9385	13.117	18.2269	21.7141	17.5859	18.3882	11.1798	4.32499	8.48202	17.1147	32.2807	31.2532	8.77541	11.0025	31.4107	30.3029	24.9435	15.8535	17.7032	6.42801	11.47	37.0247	26.8929	9.33181	1.90196	22.2079	13.4188	4.92886	14.7636	64.2455	6.23562	27.0619	43.4323	29.8334	37.7276	20.7495	8.88457	25.619	25.4923	6.96326	20.9411	18.9831	5.62325	17.9934	43.0565	13.6641	21.3393
161	80.531	3.35546	89.015	12.7949	18.8469	21.0056	16.1043	20.0871	10.4953	5.66271	10.0768	16.7842	30.9278	29.3767	8.89616	9.81081	31.9344	27.4762	26.0311	15.8448	16.5517	5.87237	11.8566	37.242	28.3423	7.97074	1.89423	17.6656	13.2336	5.45203	15.0136	62.941	5.86534	22.6163	46.725	28.2467	39.5803	28.4328	7.54753	23.8795	24.6552	6.762	19.757	18.9025	4.35834	18.1867	43.3384	12.6815	25.5595
162	81.0312	3.3763	89.0553	13.0768	19.5959	22.3508	17.7714	19.5799	9.81906	6.02505	8.85262	17.1147	30.3561	29.5215	9.76593	8.20832	27.5609	24.2544	23.325	15.1751	17.4779	5.14766	12.4122	38.3777	29.2928	8.59087	1.58806	14.5807	13.6524	4.78389	13.4915	57.0459	5.95374	23.2364	48.868	27.1355	41.0786	39.1603	8.1274	23.139	24.5261	6.2545	17.8326	17.5815	4.36682	16.0203	47.1238	11.8358	28.668
163	81.5314	3.39714	89.9573	14.5748	17.8887	21.8994	18.5122	21.3519	10.4551	5.73447	10.4149	18.0733	31.5874	27.001	10.6195	9.54485	27.4403	22.9178	21.9797	15.1432	17.6872	5.64712	12.4364	36.3965	29.1799	8.88081	1.20921	14.7663	13.7574	4.92886	15.8347	52.6565	5.92984	20.4092	50.4236	27.1515	40.5951	41.8827	8.48975	23.5414	25.4119	7.47865	16.1978	17.9039	5.35709	14.8038	48.267	11.7553	29.5137
164	82.0316	3.41798	85.4634	16.3224	16.9785	22.3749	19.9387	26.361	10.584	4.95399	10.6968	18.1695	32.3613	27.6048	11.7391	10.1974	27.714	23.4813	20.5948	13.9748	14.8446	6.45223	12.1705	36.4206	28.9464	8.30899	2.56223	13.5824	13.6204	3.56746	15.5208	53.7837	5.27723	20.6025	49.9858	26.4513	40.5383	37.8237	8.19183	22.0517	25.6699	7.7766	15.1025	17.4853	5.80003	13.757	50.8364	11.4088	31.5997
165	82.5318	3.43883	82.266	14.156	17.9532	18.5169	20.2286	28.2619	11.8324	6.10566	13.0725	17.6946	33.8989	26.8077	11.876	7.78103	23.7034	21.6775	20.6432	14.7083	13.4915	7.20941	10.6242	36.557	27.4243	8.1157	2.68336	11.0126	13.411	3.41477	12.7988	51.7462	5.09232	21.4968	49.7544	25.8308	40.8684	34.3764	8.13565	21.3269	25.2024	8.59032	17.0596	16.398	5.18813	14.208	51.1184	12.0209	35.5701
166	83.032	3.45967	78.8835	13.8258	17.6228	18.3075	18.1904	28.4794	13.2338	6.59646	14.3528	20.5858	36.9199	26.5902	10.5876	11.7112	23.5905	20.1873	19.4191	13.8617	13.1771	7.09653	10.6159	32.6833	25.3301	8.70362	3.03747	12.0032	12.8878	4.26846	11.5262	50.5385	5.96998	20.2566	48.1667	26.4426	37.8404	31.5979	9.62577	19.2168	27.4095	10.0319	17.9213	15.4639	4.6245	14.2647	51.4565	10.7809	37.8652
167	83.5322	3.48051	76.0325	13.8419	17.7918	19.427	17.4902	27.3439	15.7703	6.22615	15.4404	23.7994	38.1599	26.6064	10.0074	13.0725	26.3852	17.9889	17.5985	14.2502	13.274	6.29915	9.10209	32.7721	24.4848	8.23651	1.70867	11.0368	13.105	4.63055	12.9838	49.3144	6.81561	20.4015	45.6963	22.883	37.9612	28.5217	10.2293	19.0074	28.0619	10.3216	19.9182	14.8115	4.72105	14.8446	49.9422	9.82236	39.5645
168	84.0324	3.50135	75.7023	13.3506	16.0445	21.9802	17.6424	27.4728	16.6001	5.83103	15.4806	26.3845	36.2984	26.1313	9.91905	14.1678	28.7371	15.6937	16.9223	17.5525	13.6683	7.49135	9.04591	36.0338	24.5812	8.30899	2.65089	11.9955	13.8539	4.3651	12.9194	48.9515	6.87199	23.8003	43.8737	21.7718	39.2502	22.9646	9.48867	20.1509	30.1313	9.05717	20.4335	12.4433	4.4712	16.6646	50.7076	9.65307	38.9043
169	84.5326	3.52219	72.3681	11.6513	15.6497	22.6646	19.3095	27.8913	15.843	5.96835	12.823	26.6338	36.0814	24.2789	10.5552	14.7075	28.0042	15.6451	14.2322	17.0915	12.1787	7.23363	9.1825	34.705	25.7332	8.00295	2.95706	12.8894	14.9173	4.63055	13.0642	51.3277	6.08273	26.2888	42.998	23.27	40.8765	19.7193	10.133	21.1413	30.4777	8.67872	20.3292	11.3323	5.6389	18.2511	47.8887	9.50824	39.8467
170	85.0328	3.54303	72.2956	14.6875	16.278	24.2354	21.4362	27.7222	16.1651	6.2102	10.5438	26.8194	33.5603	24.3594	11.6262	13.105	27.3918	18.1337	13.6039	15.1287	11.3489	7.76505	9.64948	31.4993	24.8389	8.0996	1.88598	14.919	12.9198	4.37283	12.2189	53.1719	5.64796	23.6472	44.2759	23.2939	36.6001	17.4636	9.73814	23.0097	32.3623	9.04099	20.2	12.2821	5.61477	18.3557	46.9464	8.14715	36.3672
171	85.533	3.56387	70.3788	15.1224	16.5115	27.8834	21.5652	28.1248	15.7059	7.3291	7.63619	26.9237	30.7094	24.464	12.0051	13.4993	22.7854	18.7458	14.7477	16.1174	12.6617	7.02437	8.28048	31.1614	22.7694	8.06738	2.34523	13.7187	11.7762	5.68526	11.4618	56.8284	5.76883	24.1544	41.1932	20.4352	36.7128	15.7888	10.2938	23.0259	36.0104	7.92971	20.8765	12.5802	4.79346	20.2968	48.4928	8.16333	33.8384
172	86.0332	3.58472	71.1036	14.1399	15.7703	31.7492	24.682	26.6109	16.1976	7.75611	6.47646	29.8393	26.2241	20.6948	12.1823	12.3638	22.173	18.9715	15.7945	17.9932	12.1947	6.63779	6.95169	28.7934	22.2859	8.13181	2.16792	11.8022	11.3248	5.87919	10.6082	62.5224	6.25186	26.8846	45.5183	19.8227	37.8404	15.0234	11.8081	24.6692	37.0418	7.45458	20.5144	13.2169	4.64081	20.6669	50.321	7.76081	31.6802
173	86.5334	3.60556	69.6137	12.9801	15.8914	33.32	23.7875	23.6632	14.1518	7.49831	6.81458	27.5442	23.0595	19.5031	12.3835	12.2432	21.3757	19.1163	17.2444	16.1493	11.7355	7.51558	6.19451	28.1815	25.2095	8.46201	2.48183	13.075	11.8649	6.67619	11.5422	61.7008	7.94313	25.5636	46.7998	18.3412	39.4027	14.4039	12.0658	26.0539	36.2605	8.19569	19.3545	12.234	3.97215	20.0391	52.9626	7.4305	31.2129
174	87.0336	3.6264	69.4526	14.7358	15.8512	36.2915	21.4608	23.7193	13.6122	8.77933	7.11302	22.1161	23.6634	18.0934	12.1337	12.5251	21.7545	18.7217	18.6779	16.8828	11.5422	6.91973	6.37182	27.9558	26.2486	9.93584	2.0468	15.0398	10.5439	6.86948	11.5504	62.3369	8.5795	23.8807	46.6538	19.0899	39.1131	14.3468	14.0874	25.1766	36.5743	9.06546	17.6552	10.237	3.40852	22.0524	57.6093	6.66532	28.7003
175	87.5338	3.64724	69.0983	15.1305	16.1734	38.7234	22.6843	22.0442	11.4133	8.76338	5.74351	22.5748	22.3501	17.4573	11.3527	12.6777	21.6658	17.4009	18.9356	16.7697	11.3009	7.98256	6.97591	28.0849	26.3774	10.4191	2.13545	16.6103	10.6568	6.66008	12.9034	64.028	8.72427	24.9677	46.661	21.1919	38.3157	12.9455	16.3182	24.1456	35.8741	7.92182	17.4699	8.31991	3.48093	21.9478	59.2602	8.38867	27.5729
176	88.034	3.66808	70.0325	13.3989	16.6888	37.5799	25.3749	18.815	10.7773	7.98999	6.32337	23.3402	21.6568	18.0129	11.8279	11.2123	19.6201	17.0867	17.615	16.1812	11.0994	9.42424	9.6902	29.873	27.0939	9.87946	2.73181	16.9485	11.2367	5.71812	11.7035	60.0097	9.90817	25.9666	44.308	23.149	38.8154	11.9549	17.6387	20.8757	36.2445	7.7687	17.4699	7.90937	3.18281	20.635	58.0123	9.01692	25.64
177	88.5341	3.68892	69.1385	12.0862	19.1448	36.8551	24.3036	18.7021	12.1463	9.38352	5.68732	22.6316	20.2643	18.4478	12.8425	12.9194	20.4659	17.9324	19.1046	15.4418	11.5664	9.70618	10.8092	32.3611	26.6914	10.5721	3.1019	16.9485	12.8311	6.36242	7.58001	52.3585	8.83703	24.8389	40.9903	27.474	38.0821	10.4086	17.1718	20.5533	34.8108	7.96207	16.4229	7.85312	3.1665	21.3839	56.1197	10.4344	24.7943
178	89.0343	3.70976	73.1895	11.7077	21.2231	37.7736	22.5075	18.0253	10.9865	9.84242	5.85639	26.0139	19.2089	18.2947	13.1728	14.2647	22.5436	17.6988	20.7236	11.3016	9.52887	9.20672	11.0592	33.5046	25.7409	8.84859	2.69109	18.1972	11.4298	6.05638	13.3544	46.2217	8.805	25.9099	37.7688	23.2214	37.2126	8.65353	15.5935	20.9801	34.1179	8.05047	18.71	10.0676	3.6662	22.3101	56.2965	13.0118	23.095
179	89.5345	3.73061	76.6365	13.0526	22.3421	37.9347	23.7557	18.283	10.1005	9.94695	5.93679	28.8408	19.5387	18.4963	12.8346	12.9117	22.3746	18.2947	20.4577	11.6321	10.0283	9.46444	9.867	34.9307	25.2899	10.3144	2.95706	19.6468	12.8715	4.81546	11.7922	38.9814	9.4734	25.3141	34.2268	20.5077	38.9038	8.19447	15.0214	20.0866	34.1258	7.80896	17.1476	13.2569	3.15085	23.0993	56.7397	12.7379	23.8037
180	90.0347	3.75145	78.2472	13.7936	22.455	39.3921	20.1953	20.2324	10.753	8.73858	5.26054	31.7964	21.2625	18.4076	13.1807	11.7679	20.0469	19.9296	22.3261	13.2267	11.1958	10.8092	10.1247	36.8636	26.3774	10.411	1.74888	21.5227	12.638	4.00236	12.2993	34.8095	8.68413	25.6043	35.1452	21.2803	41.4647	8.46797	16.2213	19.5792	31.4766	7.81685	18.5411	17.6302	3.43266	22.5354	51.0215	13.1969	22.7726
181	90.5349	3.77229	78.5613	12.4969	20.6834	40.7131	18.8427	19.6603	11.5587	8.87589	5.46156	31.8526	22.5919	19.2773	11.1756	11.5906	20.4499	19.2694	21.9318	10.513	11.5179	9.81081	9.93143	42.7908	27.263	9.24322	2.1437	20.5408	13.0972	3.34969	12.404	31.7813	6.15534	23.8967	36.8503	21.0629	43.8	12.5831	16.4388	20.0947	29.6406	6.92301	20.1843	20.5377	3.63358	22.9704	50.2885	13.5189	19.8653
182	91.0351	3.79313	76.6687	12.4808	20.7077	37.9347	18.5122	18.0253	10.7128	8.26373	5.78371	30.7416	24.2189	20.3002	11.2722	12.5251	22.7771	17.7552	23.1879	10.6347	12.5895	9.13405	8.27275	44.909	27.714	9.57342	3.58537	18.9374	12.5251	3.68021	11.7922	28.5356	6.67084	22.9385	37.3095	20.0887	46.055	14.4677	13.9905	19.3536	28.8911	6.65742	18.4282	25.2491	3.77906	22.3503	51.6658	14.0504	20.1554
183	91.5353	3.81397	76.5962	12.7868	21.5287	39.4971	18.5369	17.8001	10.4469	7.65954	6.82283	30.8141	27.3278	21.5405	11.5781	12.3153	26.4496	17.3768	21.4483	10.0607	14.192	9.91545	7.04034	43.7576	25.9986	9.60564	3.36786	17.8985	11.3333	4.06679	10.0123	26.5944	7.50836	22.3746	37.0141	19.6379	47.795	14.1623	12.3962	16.5992	28.4163	7.14045	17.8241	26.9	4.35052	21.8834	50.7318	13.4628	18.8748
184	92.0355	3.83481	76.7976	13.0123	19.8938	37.2824	16.6929	17.6228	10.6484	8.69074	6.3878	27.7617	30.5482	23.7955	10.5954	13.2983	29.6226	17.4091	20.3773	12.3656	15.5126	9.77061	6.66201	40.0203	24.4363	9.46872	3.52094	19.2602	9.81916	4.47721	10.9303	25.3543	7.58864	22.3663	35.3446	20.354	50.5975	13.3002	11.5587	15.6888	30.3734	7.76081	18.984	26.2795	4.30224	22.6405	52.1493	14.5256	16.2975
185	92.5357	3.85565	78.0942	12.9479	17.6068	36.7749	17.3452	17.381	11.4458	8.61809	7.39445	23.5657	33.2305	21.4517	9.27461	13.8374	31.3947	17.1432	19.9345	13.0905	15.1023	11.5262	5.51001	38.9896	23.8322	10.1533	4.93015	17.971	8.87651	4.75941	13.4508	22.9302	7.41951	23.6549	37.8328	22.7547	52.1039	14.0492	11.7757	15.1577	30.2603	7.31764	17.9533	21.6812	3.36808	22.7611	50.4256	16.4265	16.6278
186	93.0359	3.8765	75.7184	12.8996	15.9316	39.3119	17.0466	15.843	11.9932	8.16717	8.51398	22.2692	33.383	19.3823	8.2762	13.1452	32.506	15.17	20.4901	13.5486	16.262	12.6055	3.64156	40.6081	20.6025	10.7332	5.89659	17.0857	8.3455	5.13761	14.5142	22.2457	7.48401	22.471	34.9922	22.6177	47.3196	14.4918	11.3731	13.1844	26.9826	6.71386	18.6702	20.1184	3.38439	22.3906	46.6001	19.4304	15.8385
187	93.5361	3.89734	74.8003	14.2768	12.42	37.7736	16.5885	13.8054	10.7288	9.11774	8.90055	20.7951	33.1499	18.625	9.41155	13.7085	30.6618	15.4115	20.8283	14.6039	16.278	13.3544	4.16524	43.419	20.3448	8.90497	6.54089	16.473	7.86211	4.78389	16.9223	24.7585	7.34735	22.439	33.3796	23.6563	46.5872	15.0562	10.8092	13.2894	24.9125	5.87605	18.2834	17.8477	3.89974	21.1344	44.9811	21.0492	18.0773
188	94.0363	3.91818	75.7506	14.615	12.9117	37.6281	17.2409	14.627	11.1798	11.1952	8.40934	22.3817	34.0675	20.1873	10.2572	15.7224	31.137	14.1712	21.2308	12.325	14.4657	14.8605	4.38275	39.835	20.5948	8.42174	5.72753	16.0951	7.53202	5.6131	14.6028	25.9826	5.83287	21.4566	33.4935	25.7903	46.2489	15.2814	10.5195	14.5216	26.3303	6.10968	17.3812	18.0408	3.98846	18.7583	40.3344	19.7043	21.9111
189	94.5365	3.93902	76.709	14.2607	10.6886	34.399	15.7506	14.5461	11.6633	11.3077	8.93303	24.8942	34.6245	18.7217	10.2975	16.1569	30.5489	14.2679	19.9907	13.5892	14.7559	12.9838	3.52094	37.7012	17.212	8.02711	3.25498	16.9002	6.485	7.36107	12.7663	28.0928	4.10146	21.1102	36.2701	27.3769	46.2571	14.4116	9.66598	13.4581	22.9634	7.66413	17.164	20.159	3.89974	18.6377	33.9394	19.5271	22.958
190	95.0367	3.95986	80.1882	15.5815	10.4391	33.215	15.6216	14.4415	13.9663	10.7602	6.7986	24.5243	32.1033	18.4316	10.9822	16.2213	30.2025	15.1136	19.8618	14.0965	16.2053	13.4106	3.1019	35.4297	17.0914	8.04322	2.94881	16.8354	6.28343	7.7876	12.654	30.9597	3.64233	17.0269	36.683	27.4255	48.1973	15.5549	7.1692	13.8768	23.0446	8.71108	16.9865	20.6177	4.49534	17.2929	31.5236	20.4695	25.962
191	95.5369	3.9807	79.6486	16.3546	11.3571	34.9144	16.2899	16.3666	14.2647	8.89981	6.57336	23.9601	29.2436	18.6814	10.6519	15.2549	29.0191	15.6937	20.8283	15.8854	18.4686	13.6281	1.74114	35.9294	16.6079	8.00295	3.43229	13.969	7.5803	8.06142	12.9034	36.863	4.92319	17.6552	33.0023	27.9329	50.9196	14.0733	6.74242	12.0809	22.9076	10.346	16.826	21.858	4.35834	16.4069	29.2768	21.6289	27.4276
192	96.0371	4.00154	77.466	17.3211	12.0818	36.3802	16.3377	15.1667	14.9167	10.1082	7.13673	21.818	27.1256	19.1001	9.37959	15.1425	27.5449	19.3499	20.5623	16.1899	17.3089	13.8374	2.49007	37.2583	15.0616	7.43114	4.46316	10.9643	8.5947	9.28558	12.3318	42.8951	5.80897	17.8645	29.3607	30.9453	50.0094	14.1381	5.71155	10.68	24.0992	10.805	16.2618	21.415	4.93828	15.0136	27.5372	19.9541	28.1928
193	96.5372	4.02239	75.1949	18.0217	11.1556	36.4604	17.3133	14.7394	16.2538	11.0986	6.18678	20.6339	28.7453	18.3271	9.46009	15.6337	26.4656	20.0587	19.2979	13.8965	18.4201	13.6364	3.71423	36.5009	15.5368	8.22846	3.99618	8.75791	8.30506	9.43055	11.8885	55.4589	6.21983	15.6012	29.6597	31.3881	52.1679	16.0787	5.49403	11.0424	21.7877	11.9565	18.9357	23.0178	4.45554	15.36	25.8538	19.4869	26.711
194	97.0374	4.04323	72.956	18.9721	10.9303	35.4539	17.1118	15.2229	17.7599	12.0891	7.54753	20.3765	29.292	18.1739	9.58085	14.6915	25.2981	23.3606	16.0203	14.8533	18.9598	11.6793	4.62398	35.7761	17.3248	7.83383	4.07659	8.5163	7.57181	9.04397	13.3864	57.4402	6.95272	14.8038	29.3713	35.0362	52.2004	17.5361	5.08323	12.0647	21.9892	14.1152	20.716	25.5309	6.06619	14.9812	25.5316	16.0078	25.1163
195	97.5376	4.06407	74.9936	18.7546	10.1649	34.673	17.409	15.0616	19.4593	12.6445	7.10477	19.3055	30.5482	17.5054	9.93523	13.8054	24.5327	23.7473	15.9234	18.1005	18.8309	10.4551	5.50228	34.842	16.4713	7.0204	2.59471	8.62067	6.50914	8.63356	13.8859	55.0403	6.85575	14.9569	29.2717	37.6137	48.6808	17.3187	4.55182	9.72145	23.4628	13.9782	21.5373	28.4702	5.86462	12.6699	25.2821	15.4277	26.5579
196	98.0378	4.08491	75.3801	18.3278	9.74638	37.1774	18.5528	14.8281	19.8778	11.7267	6.83108	20.1184	30.3957	17.1996	9.83854	12.5009	26.9573	22.7647	14.8038	17.8338	19.7247	10.1489	6.22699	34.3344	16.6244	6.5694	1.30612	7.88038	8.04738	8.54464	15.2549	54.7986	6.79938	15.4724	27.4064	36.2684	44.5658	16.1029	4.2941	11.1711	22.5532	13.6077	22.2216	28.156	7.14518	12.7184	28.0846	15.17	23.5539
197	98.538	4.10575	74.2848	20.5426	10.5355	37.741	19.2457	15.0616	20.7798	12.8058	6.7986	21.6974	26.8515	16.4585	9.70161	11.3571	25.9424	22.0157	16.4471	15.0475	18.2026	11.2602	7.09653	37.1937	14.6348	6.65799	1.62826	8.43608	7.27434	8.97954	14.8925	54.0739	8.45863	15.3435	31.4218	36.9693	43.3336	13.8395	3.90752	12.234	22.7626	12.8989	21.384	24.3868	6.50914	13.0405	28.0603	13.9056	21.194
198	99.0382	4.12659	74.9211	20.2365	11.0432	35.341	18.2063	16.6001	19.016	12.1697	6.3878	20.0303	22.3823	16.9016	9.08953	10.8736	26.9408	18.4478	16.729	15.2476	17.4295	10.8499	9.03766	35.6313	15.6899	8.92107	1.7329	7.43678	6.485	7.40102	12.9679	53.4698	10.2789	14.1276	28.9442	35.5516	39.8618	13.1069	3.15035	11.8472	25.1865	12.6653	18.7022	20.3602	6.8314	12.8792	27.9315	14.421	20.55
199	99.5384	4.14743	73.7855	17.3613	9.01343	37.3385	18.8993	15.9558	17.3089	12.7012	7.16096	18.057	22.5187	17.8038	9.40366	11.0834	23.4616	17.4249	15.6012	19.4777	16.3022	9.78659	10.6242	36.8956	16.6563	8.78416	1.33807	7.59044	7.82166	7.32048	12.0499	45.0455	10.6009	16.2295	27.3886	31.847	37.4299	12.5106	2.9653	15.5039	25.662	12.6736	21.489	18.0327	6.97622	12.9117	25.0162	13.8654	19.4225
200	100.039	4.16828	72.2956	18.3922	8.60263	37.9667	17.8932	18.4284	17.1558	12.4674	8.61861	17.3884	23.7279	18.5528	10.3137	10.7046	19.7247	17.3042	15.7945	17.9381	14.9492	9.43248	11.6066	39.2955	17.4053	8.55866	1.0886	10.4733	8.04738	7.9564	11.6308	43.5075	9.39267	17.9289	30.2648	30.3168	37.3894	13.9284	4.40698	16.9698	26.8695	12.3914	21.4649	16.5749	5.7361	13.6281	25.9022	15.8062	17.8519
201	100.539	4.18912	73.5197	20.76	11.671	35.5426	19.93	21.07	15.5048	11.7666	8.76396	17.2435	24.5092	17.6507	9.67753	11.7112	19	17.4652	15.3677	18.4455	14.5224	10.1412	11.6308	40.0927	18.3557	9.96	2.39317	12.9542	6.87967	6.89332	10.8659	53.4538	8.14428	17.663	30.5389	29.1412	36.7453	16.3686	3.03747	17.6459	26.805	11.5457	21.2875	13.4262	6.06619	12.6859	30.9839	16.7485	16.056
202	101.039	4.20996	74.3895	19.7936	10.9381	32.3291	21.8073	23.0673	14.8363	12.7978	9.9072	23.7026	21.4237	19.9135	8.62229	11.47	19.6283	17.0788	12.7019	19.5821	14.4657	10.0526	11.3329	38.8846	16.3022	8.69557	1.67671	11.5442	6.37214	6.56344	8.45779	54.5569	10.2144	17.8645	24.6333	28.0133	35.9398	16.6663	3.46425	19.2974	27.1355	9.99166	18.5574	12.7739	6.85554	11.8566	28.4552	17.8038	17.3527
203	101.539	4.2308	74.164	21.3399	10.8092	29.0269	19.8416	23.3085	16.1249	13.7962	11.2123	23.3321	19.6282	20.1068	8.22766	10.7128	19.2015	15.8709	11.8885	17.5844	15.0538	9.03766	11.019	36.8153	18.6052	9.46872	1.46693	10.5941	6.49283	6.50674	6.63779	54.4605	12.3161	19.467	25.3987	26.3223	34.603	15.6602	4.14101	19.7723	26.5716	8.7833	18.9925	12.9188	8.04738	10.6402	27.1424	18.005	18.1337
204	102.039	4.25164	72.0379	22.1533	10.6082	30.042	20.5577	25.5234	16.0605	12.2016	9.56134	21.4075	20.3933	20.4936	7.20478	12.9034	18.7423	14.4612	14.2482	18.0425	14.2647	8.77994	11.3411	36.968	19.9103	9.96	2.62666	9.52333	8.11979	6.62013	6.96767	48.8793	11.8894	20.9246	29.3927	24.558	32.5573	15.0881	5.10746	20.2234	25.5003	8.46128	20.7962	12.7657	8.5386	11.9128	27.4485	18.2465	18.0532
205	102.54	4.27248	70.1936	24.1184	10.769	31.5561	21.4202	25.8053	15.4244	11.2918	8.60263	20.046	17.9689	19.5595	6.65742	13.4348	17.9851	14.3081	16.5032	17.4801	13.3627	7.8537	10.4067	33.4244	21.3597	11.2083	2.76377	9.80456	9.10223	6.90942	7.52331	43.8296	10.9631	19.0969	30.6813	23.262	31.8005	18.0522	5.1157	21.3425	27.6668	8.50982	23.3332	14.1429	8.1361	12.6777	25.0404	17.8117	18.6333
206	103.04	4.29332	68.317	23.8929	9.66598	27.4809	22.1364	24.7827	15.0858	10.6477	8.98921	20.3602	17.7197	21.8385	5.95656	14.3291	17.9449	13.3579	17.8485	17.6569	14.3451	7.82174	11.9045	31.8138	21.6978	10.2821	2.98128	10.5623	7.83797	8.06142	8.42532	37.4593	8.02386	15.3358	30.8344	20.3866	31.575	21.37	4.38275	20.4652	26.7246	7.51101	24.0175	13.5712	8.1361	14.2405	21.8509	19.1889	18.5042
207	103.54	4.31417	65.5546	23.0956	9.02168	27.5774	25.5677	23.9126	13.6281	11.7834	7.62021	20.1347	19.1855	25.9379	6.23832	13.0807	18.6779	10.1124	15.2956	16.964	13.3302	8.79592	13.4915	30.3962	22.455	10.403	1.91794	8.71732	8.39377	7.27216	8.88457	32.6431	6.34025	14.023	27.7339	19.6618	31.9376	23.0777	4.20544	20.8839	26.5151	8.1069	20.6273	12.3471	10.1492	14.192	21.5689	17.9727	17.0705
208	104.04	4.33501	62.7519	22.2258	9.02941	27.7868	27.3392	22.874	12.3153	13.0556	7.26559	18.9668	17.8399	26.7031	5.42499	12.0097	20.0953	9.08164	13.1611	17.9787	13.024	8.43357	12.7421	32.6272	24.2348	9.00966	1.83753	8.43608	6.92795	5.92687	8.6351	30.6535	5.67998	14.6188	28.7164	21.2079	27.709	29.4881	6.06565	18.83	25.2191	10.2008	19.7492	11.2192	11.2608	14.4982	21.4726	18.0694	16.0157
209	104.54	4.35585	61.1654	26.0352	5.31672	25.3946	26.3563	22.9544	12.0978	14.0301	6.7986	18.8462	17.0674	24.5527	7.07613	13.0163	21.1179	11.9163	14.0951	16.3986	13.2014	8.57067	11.4298	33.1185	25.9342	10.4513	3.30343	9.06427	5.67152	5.28258	9.25517	26.4898	5.3981	15.8589	26.7514	21.3854	24.56	35.1901	5.71928	15.3108	25.106	10.7324	19.089	8.3924	10.6646	16.8981	22.3828	18.9794	17.0386
210	105.041	4.37669	60.3519	26.6472	5.42961	24.557	25.1647	23.5987	12.42	14.7548	7.129	19.4823	14.473	20.9928	6.74582	13.6364	21.7303	14.5418	14.3126	13.3804	12.6375	8.76396	12.4122	32.2567	27.3114	14.6231	5.71928	10.425	5.84048	4.38121	9.84277	23.3008	5.74447	15.827	28.549	22.0617	24.5194	38.6935	6.45223	15.5601	24.961	12.0615	16.6323	6.91084	10.9464	15.0456	20.3046	19.7686	19.0034
211	105.541	4.39753	61.7774	25.858	4.80954	24.4605	25.4315	23.8884	10.6644	13.627	7.0723	21.1251	16.5427	17.4411	5.88395	15.1667	22.0766	18.4561	13.572	11.9945	11.4133	9.61752	11.5422	34.4714	28.1892	16.4271	5.60692	12.4062	6.16274	5.21815	10.3262	22.0442	6.90401	15.6899	31.1085	22.0132	25.2122	38.0489	6.51666	15.2139	24.7117	11.1594	16.3263	5.5412	12.6621	12.4442	19.3139	21.3152	20.711
212	106.041	4.41837	61.9627	27.517	5.22034	24.9921	24.2311	25.4347	9.77061	13.9814	6.29915	19.716	19.0243	20.5662	5.37685	15.7383	24.243	22.1526	11.051	11.2929	11.7355	9.67371	10.6159	33.1106	26.4898	16.2821	3.77042	11.577	6.37214	6.86174	9.867	21.2468	7.323	16.3584	29.4924	22.3111	25.5991	36.4388	6.59758	15.6651	22.4162	9.92694	16.1332	3.69722	14.7803	14.2482	20.9087	20.6708	20.7272
213	106.541	4.43921	63.8634	28.411	4.2941	23.4943	26.6231	26.1759	11.6231	12.4434	6.04143	18.7819	21.5366	20.7434	5.77937	16.3986	24.0982	22.2007	10.6886	13.3224	13.5317	9.49691	9.56907	34.3586	25.2657	17.2808	4.72913	11.6012	7.70098	5.65369	9.19848	21.3035	7.89487	17.4537	28.186	20.894	26.8556	31.6384	7.53155	15.9788	20.8701	10.5149	15.9884	3.40729	14.7561	13.6122	23.3328	20.3487	20.9608
214	107.041	4.46006	66.215	29.1358	4.57604	23.2041	28.7816	26.0713	13.3385	12.7739	7.82948	19.2168	23.8071	20.8156	6.14993	16.7367	22.6725	21.0733	11.1396	15.9492	12.7421	7.92638	9.15827	36.3234	23.4297	16.556	3.95597	12.5995	6.3317	4.42953	9.97988	18.9273	7.47589	16.3826	26.552	20.499	28.8283	28.4975	7.86968	16.6717	21.5783	9.0331	16.7132	3.24609	16.2539	14.4255	22.8818	20.3566	23.9162
215	107.542	4.4809	69.9439	31.4231	3.9637	26.3777	29.0469	26.1275	12.0658	13.8928	7.05632	19.2005	24.3553	19.9861	7.25332	18.082	17.5424	21.8464	11.2767	15.6738	15.1183	8.48975	8.87633	36.9034	23.156	16.411	4.14926	9.85289	6.21884	5.44365	9.95565	17.4862	8.72427	16.0765	28.7021	20.6845	30.9544	25.228	5.95329	15.7538	24.8567	8.41314	16.9624	3.27856	19.3467	13.2983	22.9462	18.754	24.8669
216	108.042	4.50174	69.1466	33.7023	2.97304	27.4567	28.9339	26.2805	10.5355	13.6997	6.66201	18.4032	24.9592	19.5674	7.14045	17.9372	16.2857	20.3566	14.2162	11.2291	15.0538	7.96658	7.96658	34.5843	22.8256	17.8607	5.84041	9.7891	7.20976	6.18459	8.80417	17.3006	7.8385	14.8523	26.5841	19.8307	28.2402	24.1408	4.97035	15.9631	25.2669	7.89775	17.1959	3.05299	20.7721	13.0405	24.3801	17.4896	26.3566
217	108.542	4.52258	67.2137	33.7426	2.36121	26.3934	28.0641	25.8136	9.9639	12.5639	7.0321	20.0866	21.9309	18.7217	6.64124	18.3959	13.572	19.052	13.8137	7.59624	14.9734	7.35424	6.96767	34.9307	21.8674	17.8687	6.93571	11.8022	7.53202	5.98357	7.31404	19.1371	7.34735	13.5075	23.5619	18.5586	29.1188	18.229	5.22034	16.7198	24.7675	8.47746	22.0285	2.92426	21.932	14.1678	26.3934	16.5552	27.0977
218	109.042	4.54342	65.7157	31.5842	2.83645	29.1561	27.7335	22.9142	10.5922	11.6381	8.51398	21.7131	23.0595	17.844	7.1807	15.8832	10.0201	17.2075	15.2471	7.37879	14.8925	7.84546	6.28317	31.0244	21.3597	16.7654	6.91973	11.1663	6.40411	6.07248	7.37074	19.6928	6.23562	13.1452	22.8713	19.2914	28.684	16.2478	4.67243	15.9869	22.0936	7.71227	22.673	2.48125	23.341	11.6308	26.2723	17.6585	28.0721
219	109.542	4.56426	68.2204	31.3909	2.57873	31.894	25.7939	21.9153	10.3505	14.264	8.32893	23.8394	24.3641	14.7675	6.54456	14.925	8.65933	15.4601	16.2697	7.52376	15.6095	6.58109	6.47646	28.9786	21.5452	15.96	6.77438	10.626	5.66304	7.00671	7.79752	19.0242	5.58346	14.4013	22.4121	18.5586	27.5159	12.5106	5.67908	16.7523	22.1661	8.05047	22.842	2.27945	25.1533	10.9463	29.6226	17.8598	26.1068
220	110.042	4.5851	69.0741	30.207	3.6498	30.4203	23.5223	21.7143	9.71391	13.5552	9.40826	25.2891	25.7008	14.1152	6.62506	14.925	6.83108	14.5256	15.0538	7.59044	15.7301	5.77598	8.47377	28.5037	21.3999	15.6862	6.04968	11.3431	5.49408	6.81278	10.4793	20.4092	5.84099	16.3099	22.1059	17.2938	27.8136	9.96596	6.14658	18.2182	26.4593	6.81843	21.0944	2.32816	24.8956	11.7679	33.4162	17.6183	24.0693
221	110.543	4.60595	67.9949	28.4835	4.60027	29.6636	24.5443	20.5221	10.0123	10.2854	9.54485	29.4044	26.8676	14.3405	6.5122	14.5786	6.4445	14.1309	14.6992	7.01638	16.1734	4.32606	8.23203	28.5279	20.9087	15.6459	5.42961	12.1888	5.17182	6.17686	10.4309	19.9505	4.26246	16.0203	23.3946	16.1261	27.0568	9.38609	6.39605	19.9735	29.2376	6.74582	19.3787	2.80307	25.1533	10.0041	32.1117	16.9743	24.8022
222	111.043	4.62679	66.658	26.8244	7.99854	34.2137	25.8098	20.6669	11.1479	9.80166	10.9463	31.4258	25.4179	12.4964	7.20478	15.11	7.38672	16.1365	15.2549	9.73885	16.8336	4.71263	10.2458	27.5774	20.4819	16.9426	4.32606	12.4951	4.8176	5.47651	11.019	20.9973	4.02884	18.0495	23.8858	15.1838	26.2675	9.53879	5.19611	20.8595	30.6147	7.41432	22.0122	2.84366	28.0849	9.97163	32.506	18.8989	25.8329
223	111.543	4.64763	65.5949	29.0311	14.4338	35.4943	28.6932	20.0871	11.2685	10.4138	12.5653	30.3548	28.7365	14.2197	7.62387	16.0924	8.71551	21.9995	16.2455	12.2758	16.2857	4.51161	8.76396	28.3426	20.4499	18.7627	4.45492	9.7891	5.93703	5.8386	11.0107	21.9395	3.81958	18.1464	21.9351	15.8601	23.7951	11.6737	5.48579	18.3307	29.0121	7.08402	20.7884	3.12548	27.199	9.25517	33.4482	18.7055	23.5378
224	112.043	4.66847	68.0191	28.6929	19.4995	36.4689	30.8996	17.4619	11.9452	12.3788	14.675	31.4258	25.1614	15.2264	7.63966	16.0203	11.953	26.6546	16.1811	11.6495	14.941	5.30899	7.51558	30.2188	21.3035	21.6217	4.17297	9.2334	6.15491	6.49901	8.89282	22.9787	4.67333	18.2186	24.7615	15.7637	24.7531	9.24886	6.18678	16.438	31.6375	6.58481	20.9006	3.38294	24.9602	8.19183	35.3249	17.9403	23.6909
225	112.543	4.68931	67.3989	28.3868	25.6363	38.3855	30.9402	16.6723	12.7344	11.6621	13.7085	31.6033	26.828	13.3259	7.06784	15.8347	13.757	31.4225	17.7274	11.867	14.2647	4.93839	8.52222	27.505	21.9478	22.8701	4.99458	9.95823	5.35709	5.49262	9.19848	25.2337	5.74447	18.0495	28.6772	15.5868	24.174	8.65353	6.66974	19.4342	33.6511	7.63966	22.1897	2.43254	23.5022	9.64175	31.0164	19.2371	23.8519
226	113.044	4.71015	67.8177	25.6647	32.4096	37.8219	27.2914	15.827	14.9652	13.41	12.9519	31.4258	26.4821	13.2612	7.97825	17.4939	15.9156	33.4679	18.3882	17.0452	16.8821	5.88061	8.66706	25.1454	25.2821	23.3613	6.08988	9.65187	5.20444	3.07651	8.58665	27.432	7.17822	18.1222	29.0332	14.9823	23.1745	10.1351	5.23632	18.8862	34.0374	7.99404	20.6834	1.58709	23.6229	9.81081	30.9597	19.4628	22.2007
227	113.544	4.73099	67.4311	24.215	35.8161	35.8805	25.3416	15.3033	15.6899	13.1442	11.7679	28.5184	23.9683	15.4518	8.41314	18.2428	17.0831	30.6411	17.3006	18.8572	14.1116	7.0321	8.1841	24.3802	23.5663	21.5815	7.36249	10.626	4.2781	3.26142	10.302	29.1639	6.67084	16.6161	28.6523	14.3944	23.4812	12.3898	5.23632	15.8663	35.4392	8.3567	20.2567	1.87703	23.148	9.6902	31.6607	18.464	22.8373
228	114.044	4.75183	66.666	23.466	39.2149	37.3946	23.2483	13.9426	15.1744	13.0317	11.8808	27.6005	22.0921	15.9514	7.6882	17.8728	19.7412	28.2733	18.2671	17.6975	13.1611	6.08988	6.69397	23.2686	18.7505	21.066	7.84546	13.2035	4.55992	3.28591	9.61752	29.1314	5.88158	18.7423	26.3812	14.7329	24.431	13.1717	7.04034	13.5225	34.6419	9.52442	19.5959	2.40064	24.8551	11.3246	33.9801	19.1404	23.7311
229	114.544	4.77268	64.7734	21.1868	45.8914	39.2636	23.1192	13.9745	13.7895	13.0795	11.3009	24.2581	18.6769	18.6088	7.55126	19.5154	22.9864	26.2437	20.0793	17.4482	13.1127	6.87128	7.61196	24.4363	18.815	23.9412	6.31564	11.7133	5.10789	4.34062	9.62577	29.7036	6.61446	17.381	27.862	15.1838	25.398	15.2012	7.8537	13.6193	34.5288	9.19411	17.0994	1.97386	25.2824	10.3665	30.4123	19.9135	26.9849
230	115.044	4.79352	62.3332	20.5184	43.5961	37.0325	25.0357	13.572	13.0323	12.105	11.8726	25.4903	17.1481	20.848	8.8638	19.8216	25.5316	25.0843	21.0458	19.2023	11.5587	5.84041	7.22539	24.7103	16.4311	23.305	6.7584	10.1187	5.30099	5.00102	10.6804	27.714	7.58052	16.7934	25.897	14.3626	23.8357	16.5059	7.64443	12.2821	37.0339	9.66135	18.2912	1.69205	28.4633	12.6132	29.7999	20.0346	29.8278
231	115.545	4.81436	57.7748	21.3962	46.0202	37.5799	24.4645	12.871	12.7663	12.6614	12.3962	27.6086	16.0678	19.2611	7.82514	19.9345	27.5934	22.9016	23.4374	20.9274	11.7679	5.96927	7.95834	24.4207	16.7774	23.4499	8.42532	11.8099	5.96965	6.18459	11.5262	27.8026	7.88675	16.8496	25.3204	14.5959	24.0612	16.4576	8.06297	13.0151	35.5922	8.39696	17.164	2.98863	28.6805	13.5797	33.5853	19.342	31.181
232	116.045	4.8352	57.1385	22.8459	47.6629	42.0256	24.1659	14.7719	10.9061	14.2799	11.4216	27.3268	14.9172	19.0922	7.83303	19.733	28.7289	22.3539	25.5476	25.2416	12.4364	5.74351	7.18518	24.799	17.8965	25.0526	9.64948	12.3337	4.96242	7.36107	10.5036	28.9546	8.20877	17.8083	23.2984	18.2846	23.3522	16.8596	9.30362	15.5601	33.5061	8.97667	17.8404	1.90138	28.447	13.3704	23.9693	19.374	31.9702
233	116.545	4.85604	57.517	22.1533	45.062	43.5234	24.8907	14.474	10.117	15.2544	10.9948	26.2795	16.8901	20.1873	7.57533	19.4912	30.4283	22.6037	24.6456	25.3227	11.4133	5.48579	6.33987	24.4122	16.6965	22.105	8.48202	11.0049	6.37214	8.75404	10.7855	27.3758	8.74051	16.4146	25.6585	21.4094	26.549	14.3797	8.48975	15.7213	31.9513	9.08164	18.6859	0.322405	30.8874	13.5637	24.1142	19.7205	32.0748
234	117.045	4.87688	55.8419	20.6472	43.0807	40.3426	24.666	14.5868	10.8257	15.2305	12.6942	25.0316	19.0961	18.3756	8.92852	18.1464	31.9906	23.8921	24.3636	26.6535	10.286	5.57444	6.80685	25.2257	15.0136	20.8808	7.27384	10.5139	6.11447	8.60907	10.286	26.4821	7.97515	16.9867	23.8288	21.4819	28.2005	17.0133	9.83504	16.3093	27.9974	7.88946	18.7746	1.4746	35.0514	14.4982	26.0146	19.8413	29.1514
235	117.545	4.89772	54.1909	20.2365	41.9529	39.6583	27.2667	13.556	10.6324	14.7627	12.6859	24.3387	18.9026	16.3618	9.63728	19.2737	32.7153	23.6266	22.1571	28.5439	9.45619	4.62398	6.52491	29.4059	14.941	19.5197	7.08879	11.1093	6.11447	9.81713	8.20008	26.9006	7.83038	17.4455	23.9997	21.6268	28.6191	17.5603	11.204	15.8906	27.8198	6.96326	20.2567	2.08636	32.5705	13.3704	24.7023	21.2023	29.3365
236	118.046	4.91857	52.6204	17.7077	44.7878	39.4886	26.5187	14.2405	9.73041	14.8274	11.8726	22.8328	19.6516	15.9754	8.21977	15.8028	31.0081	20.7592	20.4257	30.672	9.56907	4.80129	5.18013	30.984	15.6579	20.309	8.19183	9.56295	5.9292	12.1933	6.93571	25.7249	8.43428	18.8067	23.1133	20.2902	28.0553	16.9079	11.5262	15.0771	28.5533	6.03706	21.6984	2.15884	31.7492	12.9277	24.9193	20.9849	28.9095
237	118.546	4.93941	51.2835	17.2728	43.7569	43.0648	29.1832	14.5224	9.77061	14.4412	11.6066	23.4689	19.4508	15.468	9.52442	15.6012	27.8593	20.9044	20.6669	31.307	8.02277	3.9235	5.77598	32.0956	13.6441	24.3036	7.7166	10.6425	6.55741	12.5232	7.80525	25.7651	6.90401	19.3866	20.8102	18.7355	25.8165	19.1955	11.7757	18.0245	29.7529	6.33501	22.7937	3.37482	31.0244	12.6215	24.8229	20.0907	25.7366
238	119.046	4.96025	53.7157	18.6499	40.6164	41.1319	29.3774	14.7879	11.5746	15.4396	12.823	23.4208	18.4365	14.8961	10.9822	16.6403	27.4161	19.1487	19.5154	32.9335	7.4831	4.26163	6.59758	34.1329	14.3771	24.4325	8.44181	11.0532	7.37872	11.4601	9.38403	23.9693	5.72824	20.0309	16.7094	20.0808	26.7907	19.4932	10.5036	18.347	30.2038	6.40762	24.1787	3.53602	28.447	12.6617	22.3261	20.5015	25.0117
239	119.546	4.98109	53.0311	18.6741	38.2485	41.5181	28.6686	13.29	9.5933	15.6407	13.6122	22.3817	17.5819	14.9928	11.7391	17.5424	26.9733	20.3326	18.7825	31.0576	8.1274	3.23075	6.26719	35.6072	13.4106	24.5694	8.46604	10.3206	8.07934	10.6708	10.2458	21.8107	5.56723	20.2566	14.6091	20.1453	25.7678	20.3717	9.72216	19.2168	30.8242	7.17281	25.7495	3.12548	27.0379	14.2405	20.0871	17.578	23.3846
240	120.046	5.00193	51.0499	17.3774	39.0778	39.4971	27.7016	13.1611	10.4149	15.9871	12.8875	23.5576	19.0316	13.962	11.1996	15.6821	24.5007	23.844	18.6861	29.8805	8.52222	2.86067	5.47806	34.7937	12.3478	24.7224	8.43357	10.8763	8.08717	11.339	9.50464	24.1059	5.18883	21.3922	15.2179	18.7036	25.9933	21.515	10.7932	21.8343	29.3586	8.04258	24.7182	2.31192	24.7345	14.7961	19.9989	15.9754	21.7982
241	120.547	5.02277	50.6231	18.1828	39.9479	40.4796	28.4352	12.2267	11.6468	16.4787	12.6055	23.7832	19.2089	16.0398	12.0773	15.8991	19.9989	24.7138	18.984	31.9506	9.38403	3.80289	6.95169	38.8285	14.8446	26.7681	9.9639	10.3206	11.1075	13.0708	10.1732	24.0173	5.0842	21.8509	18.1582	18.1795	27.4194	23.0854	12.388	22.4222	24.2362	8.7833	23.3652	1.75641	23.0429	15.3033	20.9169	13.9861	23.1996
242	121.047	5.04361	48.8352	20.5264	45.0295	40.7294	30.2632	12.2591	13.0081	17.0909	11.502	23.4608	18.2107	16.3863	13.3097	16.2455	19.0562	23.3124	19.1531	31.9361	10.2536	2.95706	7.4996	36.4122	14.4173	29.1278	11.3813	11.4079	10.0201	15.7685	10.3262	24.1626	5.70433	21.9153	17.5459	18.4615	29.8918	25.3005	13.2256	23.662	27.2486	8.76751	22.8981	2.51314	22.0448	15.3275	23.5745	14.6708	22.8211
243	121.547	5.06446	46.2419	20.4137	43.7569	28.5683	30.5372	11.5422	14.909	17.4205	10.1649	20.892	16.5676	15.0571	14.123	14.2967	19.0562	19.4948	20.0067	30.4546	11.4133	2.43337	8.48975	34.2301	15.6095	31.2701	11.953	11.1499	7.11321	15.7685	9.62577	24.2348	5.78461	22.2297	19.6568	19.3878	32.4526	28.4569	13.4508	28.5346	25.8229	9.00903	23.1884	2.64187	20.9169	14.4013	23.9936	13.6803	22.0157
244	122.047	5.0853	45.6298	20.2365	39.8107	29.5103	31.9781	11.3009	16.1332	16.5753	10.0443	21.415	15.5929	14.2762	15.6937	12.203	18.2593	18.3192	18.1222	28.2134	13.5477	2.81995	9.45619	34.0768	15.6497	31.4472	13.2173	11.1982	8.69973	16.3889	10.4871	23.172	6.25997	21.6256	20.383	19.5328	31.4379	30.7609	13.9905	25.8046	23.149	9.00074	22.4552	1.65146	20.2972	16.1007	23.357	13.8251	19.1163
245	122.547	5.10614	45.9117	22.0405	39.5046	34.3905	32.0593	11.2602	15.9636	15.2783	10.1814	21.3507	17.0997	13.9218	14.4774	9.66598	16.4471	16.241	17.4619	30.5676	14.2647	2.74779	8.91705	34.6247	16.4311	30.4566	13.8859	10.8522	8.65145	17.8547	12.2993	22.5519	5.69621	20.5061	22.5224	22.1342	29.8431	32.2347	14.8523	24.6286	22.6981	7.1002	23.2041	3.84219	19.1451	16.1491	23.623	12.6171	18.5204
246	123.048	5.12698	47.0634	23.2003	38.3448	35.204	30.311	9.64948	16.2053	16.4947	10.8015	21.3025	14.24	13.0437	15.8385	10.1891	14.2724	14.7994	18.0418	30.5183	16.5275	2.1035	9.41599	34.6326	15.545	29.917	13.1452	9.27302	7.82949	18.6517	14.3611	17.4619	5.26911	18.8871	25.8009	24.2848	30.7938	36.7683	13.9745	10.4863	21.2724	6.78607	22.2053	7.0071	18.7022	17.1475	22.2859	10.6681	18.2063
247	123.548	5.14782	48.2634	26.0271	37.2336	32.6272	27.9843	9.65773	15.9399	14.6015	13.105	21.2701	16.2935	13.2695	16.2091	11.8241	11.671	13.0279	19.0969	23.7919	17.7032	1.68445	11.9612	37.3222	14.192	32.1399	13.5235	9.7804	8.52229	17.9352	16.9465	15.8187	5.06796	19.5557	23.7256	24.4696	31.1483	39.2086	13.4029	15.6888	21.7718	6.44787	22.3182	9.02851	18.9436	18.815	19.8458	11.6988	17.3365
248	124.048	5.16866	49.2942	23.6996	37.2336	28.3022	27.0174	11.3654	15.8589	12.6286	13.4348	21.2944	12.6613	13.511	16.241	11.8401	9.52062	12.1175	20.0793	25.775	18.6696	2.61068	11.9854	38.6191	10.7046	34.1613	14.6028	8.84682	8.72386	14.8104	17.3006	13.3627	5.77649	19.1531	23.1276	22.0856	30.8263	39.3777	14.1595	21.335	24.1478	6.46405	21.1426	8.5536	19.5959	18.8552	19.4268	10.4988	18.7379
249	124.548	5.1895	49.0526	22.8781	37.749	26.8044	25.5039	11.3973	16.8898	15.2137	13.3462	21.7856	12.6775	13.3819	15.6132	10.9061	9.37579	12.0856	20.2159	23.2845	19.717	2.08752	12.5251	43.8379	10.7128	32.8728	12.4122	9.6596	9.75457	15.0842	16.5517	11.8808	4.63319	20.0634	26.132	19.6698	31.5182	38.3311	12.8952	21.6893	24.0347	6.33501	17.7361	9.13347	19.4752	20.1515	21.2391	11.586	18.9391
250	125.048	5.21035	50.5264	20.8486	38.2485	22.979	26.2766	12.4844	18.4526	17.1308	13.757	21.9224	13.362	12.0051	16.1041	11.2844	10.3747	11.586	19.733	18.26	21.8674	1.71692	12.0658	41.293	11.0432	33.1868	11.4777	8.37133	10.5361	16.043	14.6106	11.7195	4.99535	19.8134	24.9644	19.9597	28.1681	38.5079	13.7168	21.3912	23.6563	6.89894	17.7922	9.43152	21.8028	19.886	23.1962	13.4786	19.4869
251	125.549	5.23119	53.8123	20.309	38.5866	25.105	29.4006	12.3318	22.4308	16.7525	12.839	22.8084	10.6312	11.9968	14.2438	13.1209	11.655	10.1688	17.631	22.0059	24.1544	2.61893	11.1479	39.2551	10.286	32.7278	12.1545	8.96762	12.2674	15.342	13.29	12.372	5.47071	19.8056	21.0167	18.8319	26.1954	36.8978	12.8632	21.8261	23.9948	6.4238	18.1464	10.5912	23.1721	20.2324	25.4028	13.8251	19.0761
252	126.049	5.25203	50.309	20.6956	38.7959	25.5238	32.2449	12.3555	21.722	17.4453	12.5009	20.8114	10.5682	11.7714	13.4226	12.6375	14.9971	12.4964	16.3342	23.5194	24.9275	4.06834	10.4634	40.1814	8.25626	31.1332	12.5251	8.44381	12.5329	15.4631	12.8148	15.6739	4.86681	19.3783	18.8203	18.3006	24.8739	33.9743	13.9503	21.3025	24.2768	5.94867	17.4216	11.5735	24.195	21.7303	26.6671	14.7513	20.8882
253	126.549	5.27287	51.211	21.1788	40.1813	23.3737	31.7766	15.1827	20.9731	19.5714	13.1209	22.5748	11.8083	12.2142	12.0209	12.855	16.1007	14.7675	16.0924	22.2379	26.6269	5.74351	9.56907	41.1802	7.50733	30.7546	14.3451	8.99179	13.0326	16.4373	14.7801	20.8283	3.73118	20.3448	20.4151	16.416	24.9948	30.414	13.7168	20.8676	26.0164	5.54575	14.4985	9.97079	24.7827	21.8591	24.9033	15.1057	23.3203
254	127.049	5.29371	52.9264	22.1533	37.2578	21.1185	30.3995	17.7114	19.4995	20.328	13.2173	21.8499	13.5071	11.288	10.9017	13.1611	15.9074	13.6238	16.4388	20.0952	24.0497	7.92638	9.07786	38.4416	9.56134	30.2956	18.1222	9.17638	11.2928	16.0024	15.1585	22.874	4.1903	20.184	17.6029	14.999	26.0907	27.3619	12.9921	20.2634	26.3542	3.64521	13.7091	9.97891	24.2993	22.8338	24.2188	14.7513	24.3191
255	127.549	5.31455	54.1264	21.5573	36.6377	23.5426	28.08	21.271	17.2362	19.9338	12.5009	20.6339	16.2539	11.1913	11.9968	15.9234	15.11	13.672	15.3677	20.0894	21.4164	8.32069	8.38512	36.7266	11.204	32.5184	22.6885	8.66126	12.7182	15.6158	13.29	25.2497	5.54332	19.7412	15.5347	12.9933	26.3722	27.7891	15.2873	21.2782	25.654	3.47591	15.4646	10.1964	23.0997	23.2281	21.4566	13.1487	26.3085
256	128.049	5.33539	53.458	22.7332	36.0336	23.0912	28.2902	24.1946	15.843	19.9577	13.5075	21.1332	18.7575	11.5619	12.2387	16.8738	13.7493	14.9605	15.2311	17.6975	18.6134	10.0443	8.72376	36.4448	10.7932	31.2217	24.1301	8.28242	14.9414	14.3994	12.1705	30.0659	6.5175	19.0969	18.6352	12.6548	27.129	22.3683	15.1585	21.5925	23.6969	4.20913	15.0458	10.1076	25.4592	24.7585	20.3448	12.3512	27.7741
257	128.55	5.35624	51.807	22.0566	34.8177	23.3893	27.9118	23.2606	13.3142	19.1843	11.5664	22.0517	21.7784	11.9246	11.7793	16.9785	15.0136	16.0319	13.9426	17.1408	15.7301	8.38512	7.88617	33.4968	11.5989	32.9613	23.9369	7.0589	14.5546	14.1822	12.7906	30.3236	7.10561	19.1851	19.0624	13.4848	28.2889	17.7381	15.4079	21.2382	20.6121	3.34726	13.0241	9.47965	25.3946	22.5838	17.4135	12.8665	30.915
258	129.05	5.37708	48.2795	21.1707	34.3667	21.8994	27.7509	22.8173	12.8632	18.0734	10.568	19.0637	24.1295	11.4494	11.5378	15.6254	14.7719	20.4612	14.3771	16.4334	14.941	6.73417	7.63619	31.8379	11.9932	33.7828	22.471	7.96832	16.6727	15.7285	13.7652	31.4189	5.44636	17.8161	19.0695	10.8268	26.6861	16.3445	16.0924	21.3669	23.7129	3.19414	15.1025	9.18159	23.6313	22.874	15.5368	13.833	30.8266
259	129.55	5.39792	46.1855	22.113	34.0363	20.6755	25.1488	24.4523	13.0807	18.5642	10.0845	19.7723	26.7078	9.9593	11.0224	15.8187	14.4013	23.3041	15.7945	16.7697	13.9987	7.02437	7.58774	32.0069	14.4013	32.011	20.4334	7.99248	19.0806	17.3393	12.388	29.8402	5.30158	17.0671	21.4296	9.77146	27.5078	20.13	15.6012	20.6827	22.8351	3.24268	15.2793	8.78729	22.1975	23.8647	14.5224	13.7849	30.3917
260	130.05	5.41876	43.5761	22.4996	33.3034	23.1721	23.6832	23.7595	12.8148	18.3471	9.91545	21.2944	26.8354	9.54849	11.1673	17.4862	14.8605	24.8183	18.0176	14.5488	13.5317	8.45779	8.73974	35.2927	14.5544	27.662	18.0898	6.14078	20.8765	20.5691	12.4442	31.5076	5.67186	17.3733	21.0416	11.3262	25.6154	19.6623	15.6177	20.304	25.2024	4.99011	16.0367	7.23267	21.5777	23.2441	13.8781	14.3081	28.4991
261	130.55	5.4396	41.1036	24.9962	34.0038	24.4044	21.6449	19.6283	12.7746	19.66	11.0994	20.8595	25.692	11.5138	10.7083	16.262	14.5142	24.5204	19.9665	14.5807	12.4364	7.58001	7.8537	37.4996	14.643	27.058	18.8067	8.94346	20.8282	22.4859	14.7961	29.2361	4.5926	17.1877	19.6818	9.83597	23.1826	20.6133	15.8589	19.0718	25.8548	4.53904	16.2135	7.67568	21.0944	23.1879	11.9128	14.5741	27.0654
262	131.051	5.46044	37.9546	24.4969	35.8723	23.6874	19.0602	15.9399	13.2575	19.6432	10.0603	22.261	27.7133	9.98337	11.2561	15.843	13.0163	23.5942	17.8243	14.5807	10.3505	6.91973	6.99189	38.3933	13.2498	27.2593	19.9262	12.6159	19.5881	24.5071	13.1771	25.3868	4.3671	17.7676	23.5619	10.223	22.5061	20.6287	16.9625	17.6946	26.2012	3.70953	18.042	8.21554	22.9222	22.0282	10.5515	14.3081	25.7122
263	131.551	5.48128	34.0164	23.3936	32.5142	25.137	19.2704	15.1585	14.0632	16.7525	10.5036	22.0517	28.0197	9.10571	12.4881	16.0203	13.4591	21.8866	16.4471	16.1493	12.1865	6.51666	6.66974	38.9818	13.4833	25.7855	20.7077	15.0234	20.6188	22.3326	12.6132	23.341	4.70535	19.1531	25.3666	10.36	25.6794	17.5844	18.7907	17.2516	20.3141	3.40369	18.2351	9.47965	24.5329	22.2777	9.64175	13.4384	26.7591
264	132.051	5.50213	30.3439	22.7734	36.6939	26.7718	20.4939	13.8616	15.811	16.3255	10.5757	21.4556	29.034	8.87998	12.1901	17.2042	15.2311	20.6787	15.4724	17.0046	14.0632	7.45115	6.3878	40.0771	13.6606	25.0526	20.1922	15.9985	19.7329	22.8641	11.3087	23.2524	4.6571	16.4873	18.7954	11.9945	26.0826	17.1495	18.7665	16.5349	15.7876	3.08128	18.0094	9.23784	23.3495	23.5905	9.73041	13.4869	24.0776
265	132.551	5.52297	29.2486	21.2432	40.8576	26.9009	20.5823	12.1705	14.6673	16.4708	9.35981	23.6463	26.4249	8.92852	11.9968	17.1156	17.3248	19.962	14.9492	18.8485	13.6281	7.62846	5.3327	40.6485	14.4817	24.9318	19.8056	14.428	17.3734	23.0896	10.9948	21.537	4.86681	16.6001	18.7883	12.4135	24.9632	17.77	16.8579	17.6384	19.6857	2.92027	18.9599	9.19783	23.0834	24.4523	9.05364	14.6144	21.5729
266	133.051	5.54381	27.6137	21.3962	41.5019	29.6395	23.7875	10.2778	11.8885	15.3988	11.7355	22.6316	24.2424	10.837	14.3969	16.4311	16.4069	16.6037	12.9194	21.4405	13.5962	7.66041	4.73686	41.7921	13.5317	24.8593	18.4444	13.5582	16.4875	22.8641	10.5438	21.4808	5.66374	19.0644	19.6568	12.3975	23.5696	16.3851	16.3909	17.7833	17.1814	3.24268	16.3505	10.7843	25.6445	24.1142	7.97431	13.6317	19.7284
267	133.552	5.56465	23.6513	20.4137	40.2942	31.5717	25.6489	9.51289	9.88349	14.4004	12.5086	21.9386	23.445	11.0789	16.0078	16.1167	14.643	12.9553	13.7812	22.4234	16.1491	8.71551	5.13941	42.92	14.6106	23.4902	17.9207	13.6384	14.7959	20.2869	9.14229	22.624	5.31782	19.3783	21.7357	11.8336	25.1563	19.0099	17.4862	21.1332	18.4376	3.47591	16.1815	10.6956	24.7749	23.9693	7.28208	14.9687	21.5003
268	134.052	5.58549	21.1627	20.2446	41.0432	31.999	23.2077	8.46604	10.2778	15.5282	12.3962	23.3158	24.5883	11.1511	15.5567	17.663	12.9761	10.3137	13.2983	22.6264	17.2202	9.97163	6.00122	41.4783	16.2455	23.007	19.0727	13.2113	18.0335	20.4963	8.50624	21.7061	4.02884	19.6443	20.3901	12.8803	28.2808	20.2663	18.0016	24.1537	19.2428	2.8962	16.9787	9.72957	25.8219	23.3493	6.13008	17.6988	21.621
269	134.552	5.60633	19.0204	20.1238	43.8214	30.3238	23.6353	9.73814	11.6633	15.6814	11.4535	22.9534	23.574	10.8291	15.1538	16.9867	11.2525	8.17123	12.7421	26.3781	18.8629	9.38403	5.18787	41.2767	15.0616	19.8983	22.1895	14.7421	18.6135	19.6181	10.4793	19.886	4.57682	20.1438	22.8072	12.0351	30.5034	21.9334	17.0996	23.5895	18.9689	4.11245	16.1737	9.14158	25.1128	25.862	6.26719	17.2801	20.6384
270	135.052	5.62717	17.0311	19.5761	39.1824	33.8432	23.3686	10.6566	11.2844	14.5457	12.0097	25.6596	21.4648	10.6681	16.1605	16.5919	10.302	6.86658	14.7075	28.6889	24.4683	10.2938	5.44558	40.4796	15.4889	19.5278	22.6163	16.1676	17.7276	20.2064	11.4375	17.3975	6.62213	19.3948	23.8609	13.4282	32.8712	24.8492	15.6497	22.3092	19.7582	4.17677	15.4241	8.83541	25.6608	25.7811	7.66866	16.4829	20.7753
271	135.552	5.64802	15.2915	20.4701	39.2469	35.2849	20.6708	10.7128	10.6324	15.2057	12.3797	24.0812	18.1301	12.0051	16.241	17.7599	11.5989	5.95656	14.2967	25.5721	24.509	11.1721	6.13833	41.3172	16.713	20.2365	20.1757	15.2572	17.2846	20.553	11.019	17.1233	7.45198	19.3381	23.925	14.4104	34.8042	25.8321	16.6888	21.2944	20.9585	3.88672	14.6596	7.42576	28.1815	25.3703	9.29538	15.0331	21.597
272	136.053	5.66886	15.058	20.76	39.4886	34.8661	20.2765	11.6148	10.6644	16.2688	12.8792	22.8084	18.0656	10.8212	14.9447	17.6387	11.5746	5.31213	14.2405	25.1053	25.3224	11.2767	6.62954	43.999	16.3264	23.2728	19.5154	15.7327	18.2834	20.3114	9.45619	17.3733	9.095	20.1999	23.1596	12.8324	35.7468	22.3123	16.713	18.4032	21.9008	3.35515	15.3759	7.48259	28.6727	25.8455	9.6335	17.5457	22.2007
273	136.553	5.6897	16.0486	20.5989	37.1851	36.5413	18.4325	12.5328	9.82679	16.9775	12.5973	21.6893	16.849	9.44391	16.3539	16.7532	9.73041	5.44906	12.3555	24.163	27.3439	11.1958	5.2925	46.7212	15.0136	24.6983	20.5705	16.8596	17.6956	20.4396	8.31296	18.7505	10.3109	18.7505	19.7707	14.9098	34.6436	21.716	16.028	17.8715	23.3425	3.4842	15.8671	7.83689	29.7758	24.1142	10.8015	19.4466	22.4182
274	137.053	5.71054	17.305	20.7761	36.6779	36.7266	18.2469	14.7961	9.27115	17.4692	12.3076	21.9224	17.0513	9.50034	17.5054	15.126	9.80257	7.14874	12.2591	23.6556	30.7587	11.7757	5.41363	48.7507	16.5677	24.9479	19.886	17.5206	18.847	20.6007	9.1825	21.1422	11.8813	17.0671	17.7488	16.7299	33.9752	19.2438	14.5224	17.6621	21.3775	3.87054	15.6179	8.49735	29.5266	22.2699	12.3797	18.1258	23.0145
275	137.553	5.73138	18.062	20.8325	40.9303	30.3075	19.6719	14.5224	9.36805	18.5482	11.5824	21.4875	19.6838	9.41155	20.0102	13.8781	10.9705	7.96997	13.322	23.0294	32.2163	11.2442	6.46872	49.6685	14.5704	28.3466	18.565	18.0358	19.29	22.0832	9.27115	23.4699	12.0265	16.2053	21.8568	16.8995	32.0341	18.7364	15.7543	16.6074	21.5304	4.00748	15.368	9.13347	32.6918	20.5221	11.1154	18.1499	21.1538
276	138.053	5.75222	17.0472	20.8808	37.9665	29.905	20.2852	13.6926	8.8119	18.1859	11.2525	20.4084	19.6838	8.09072	19.7525	12.9117	11.921	9.44391	14.5544	21.3768	30.8875	10.7371	6.05792	48.6059	11.1077	31.858	17.0352	17.0616	21.1668	24.7409	8.24028	24.4765	11.2129	16.1976	20.8636	17.7533	28.9898	17.1012	13.2498	16.8892	22.6496	3.88672	16.1006	9.07722	34.4793	18.1784	10.1489	16.2655	20.5662
277	138.554	5.77306	16.9748	19.3426	38.0067	29.8972	23.9572	13.9183	9.69793	16.9775	10.0603	20.1428	20.0224	8.71897	19.4383	12.1143	12.3962	8.17123	15.8512	21.2724	31.1612	11.6066	5.3894	48.1786	11.5989	31.8016	16.9867	14.1941	24.6862	26.7215	10.7046	22.7771	9.14326	16.262	23.4408	19.4284	27.524	15.5955	13.0483	15.6407	21.313	3.91079	16.2057	8.02998	37.0645	18.4846	10.6644	15.4439	18.8748
278	139.054	5.79391	18.4083	19.5439	39.1262	29.6147	27.3798	16.2136	11.1314	18.7573	9.76236	21.5037	19.9829	8.32434	19.5031	11.9689	11.3087	8.06665	14.0389	19.7734	30.6777	12.7344	6.81458	45.4002	12.4122	32.317	15.6414	14.1623	27.368	29.3876	9.94792	22.02	8.94166	16.6161	25.5055	20.4026	29.1269	16.4247	12.2349	15.4876	19.9032	4.30542	16.1332	8.25555	39.9883	19.0485	10.8979	14.9447	18.1258
279	139.554	5.81475	18.0379	19.3023	40.4148	26.6752	26.9768	14.909	10.8979	17.8882	11.0025	21.2382	20.8447	8.39696	19.6317	12.7988	12.2591	9.29079	11.9045	17.8744	31.8375	13.1694	5.58269	43.4751	12.5488	33.1466	18.8309	12.0999	30.7746	31.095	9.39176	20.2242	9.51354	16.7852	24.2489	20.9745	29.0142	16.1754	11.937	13.2812	18.4941	3.45184	16.4151	9.87453	38.5466	18.6696	10.6484	14.5015	14.3886
280	140.054	5.83559	17.0392	20.6714	38.1356	23.3332	25.4793	15.1987	10.318	17.944	9.78659	19.2892	22.4219	9.17004	20.0587	12.3555	14.2003	12.0694	12.7101	19.6372	30.3721	11.6468	5.20384	39.8031	12.6375	33.7426	21.1344	12.471	34.3586	29.597	10.1974	18.6052	10.1418	16.2455	29.5565	21.3688	27.0811	13.4857	11.6952	13.7886	19.6777	3.52445	19.9423	11.0905	40.0927	18.7907	10.4551	14.3807	17.2722
281	140.554	5.85643	17.5707	22.0808	32.9328	24.1708	26.639	14.643	11.3329	18.7334	9.64175	19.5629	24.6206	10.0801	20.7513	12.7586	14.2647	12.3594	14.0549	21.6435	28.5438	10.5515	4.93839	37.6281	12.9998	31.6889	24.8229	13.1146	34.8583	31.5705	11.1881	17.2444	9.86803	17.1558	27.0896	18.0911	25.9212	12.9861	10.1087	12.9994	19.7343	2.92856	21.5777	10.72	41.4457	15.8347	11.3169	14.7592	16.6518
282	141.055	5.87727	17.5063	23.756	30.4927	25.1611	27.8959	14.208	12.2267	18.7573	9.6902	19.5148	24.6367	9.60492	20.582	14.1678	12.7828	13.9861	13.5477	25.4271	27.7222	10.0041	4.2941	36.0175	12.8792	33.8472	26.0311	11.5848	38.3372	29.5403	10.9948	18.0898	9.67454	15.6739	26.1889	17.3344	25.5342	13.9603	9.98812	14.038	19.5009	3.25057	23.3254	11.4773	44.5143	15.2069	12.3797	13.938	17.7473
283	141.555	5.89811	16.2338	23.6432	25.7734	24.3078	29.9892	12.5009	12.2189	19.7805	9.14229	19.4742	23.316	11.1996	20.7915	12.871	12.7663	12.303	13.556	23.357	24.3879	9.60155	4.61625	33.9156	12.8952	35.2486	22.6323	10.8763	38.5466	28.2201	9.44021	17.0589	8.67602	15.9636	28.3568	14.2901	26.7267	13.7834	8.50624	14.5216	19.7343	4.7407	25.5401	12.8545	45.8432	13.1694	16.9383	13.4545	16.7162
284	142.055	5.91895	16.854	22.6285	22.6642	24.2113	28.9657	13.8374	12.0334	20.5291	10.568	22.5748	23.4934	11.393	21.8787	12.2267	11.2442	12.4155	13.6122	21.7073	19.7974	10.0768	4.43894	31.4595	12.8065	39.4446	22.3261	11.2948	38.2407	25.2963	10.2701	15.6981	9.48151	16.5115	26.552	14.0806	23.2476	12.9213	8.03874	16.14	20.8454	4.72452	25.6125	12.0084	46.7369	14.9569	17.5506	12.9956	15.6132
285	142.555	5.9398	17.458	21.4526	19.8618	22.1172	25.8983	14.4497	10.7371	20.1747	9.81081	22.5672	23.4934	11.4976	22.7809	13.306	10.5278	10.346	13.6766	20.5707	18.8067	10.2134	4.76108	29.9369	12.5813	38.8325	19.7649	11.1576	38.9087	22.7352	10.8092	16.7852	10.1738	16.1651	31.9166	14.0965	23.7383	11.8099	7.68464	17.7671	24.4457	5.4171	26.184	10.2688	43.4027	16.3502	17.4295	10.8212	13.4467
286	143.055	5.96064	18.3681	19.9707	17.1398	20.4577	22.9496	13.1771	10.2376	20.1747	7.62021	22.4866	25.3461	12.7379	21.4438	12.8472	10.5355	9.61281	14.909	23.6875	18.6459	8.43357	5.89659	31.0805	14.0791	41.6352	17.0352	11.4562	41.7197	23.2423	10.3422	16.8012	10.1982	17.5583	31.4004	14.2096	28.7724	11.8911	6.51666	16.1643	24.8726	7.08402	26.6674	11.0824	45.3761	15.7543	16.8496	11.5619	11.5138
287	143.555	5.98148	19.5358	21.0499	15.36	20.2404	26.1389	12.9034	8.99746	19.1524	8.69129	20.9645	28.093	14.2438	21.8949	11.8324	8.62686	8.63847	17.7356	25.862	16.1409	9.88349	5.55846	33.4407	14.5142	44.8889	16.9944	8.68542	45.1184	23.3228	11.0432	14.7719	10.7863	16.4311	28.008	13.2108	30.6892	11.174	5.73577	15.4314	23.3584	7.62387	25.5401	10.9774	46.2783	16.4069	17.0996	12.5283	11.288
288	144.056	6.00232	20.8889	20.5506	13.8137	16.9709	23.8847	13.5075	6.20276	17.3965	11.8081	20.4571	31.4906	14.2276	21.9592	11.0592	8.73974	7.09231	18.8227	24.7023	15.0379	10.4226	8.21605	33.2554	14.8523	45.6137	17.0027	7.3324	50.9974	13.9967	11.3329	13.9101	12.7107	16.4311	27.2925	13.4362	30.8904	10.828	5.08323	12.2665	25.4844	7.72845	25.2094	10.0114	45.2228	17.7439	15.6657	12.2225	11.7229
289	144.556	6.02316	22.9345	21.2915	13.7812	18.5737	21.2028	10.1087	6.87901	16.6072	10.1891	19.5229	33.7215	13.8977	22.5149	12.1947	9.44021	5.68268	18.114	24.7284	14.4982	10.6804	10.286	36.1871	15.6579	46.9103	16.6723	7.83979	52.2623	17.3792	11.5262	12.1545	15.884	15.8512	28.8623	15.6426	33.1129	10.5294	5.27652	11.5335	27.474	7.66413	26.047	9.68086	43.2259	17.0109	15.4889	14.3081	10.8452
290	145.056	6.044	23.3452	23.2164	12.4684	18.7589	23.0062	9.40001	5.6631	18.0486	10.9705	18.4194	34.1569	13.5674	22.3941	14.1034	8.68304	4.56351	18.4686	25.2271	15.5935	9.78659	9.15827	37.7253	14.5946	46.4271	17.2846	9.20054	60.0579	20.3836	11.7355	12.1463	15.2075	15.3115	28.4529	18.3571	32.0422	9.21697	5.3492	14.3441	26.5796	8.67083	26.1598	8.69857	41.7438	17.0914	16.5434	14.5658	10.6759
291	145.556	6.06484	26.9452	21.8956	12.5653	18.6056	23.7557	10.0361	5.05901	19.1524	10.9623	20.2153	33.9883	15.6613	22.6356	14.4173	8.80417	4.5714	18.6294	24.8878	15.4966	9.16652	10.7855	36.2354	14.0389	44.4137	18.5975	10.7072	63.529	23.0252	11.6231	10.9705	15.0465	14.0389	29.4034	18.671	31.2845	10.1515	5.95329	16.6311	25.8548	8.75923	25.6608	7.81253	42.4281	18.0016	17.3408	13.8251	10.4183
292	146.056	6.08569	29.015	20.4781	13.6606	18.1868	24.3602	11.7195	6.25121	17.509	10.9788	20.5296	35.3251	15.8867	23.4975	14.5059	8.43357	4.51497	20.3046	24.5979	16.9707	9.84277	10.8417	36.9601	13.773	41.764	19.4835	10.7555	54.509	23.7822	10.7613	7.93411	15.4975	14.1358	23.2023	18.244	31.9773	11.923	5.78371	18.4838	26.1693	9.30697	25.0887	7.82065	45.3278	17.9532	16.5599	13.3014	10.507
293	146.557	6.10653	30.5936	20.8003	12.3153	17.7276	26.0432	11.0994	6.69397	15.7293	11.2123	19.6754	35.9847	15.6211	25.374	13.7493	10.1891	5.09468	20.4175	26.5723	17.9774	7.49135	9.52062	37.6366	14.4095	41.6835	21.7787	9.84515	64.4234	21.6399	10.6566	9.1825	13.5	14.2482	25.3524	19.7502	31.253	10.2076	6.45223	19.1762	26.4593	9.85472	26.4501	8.48923	38.5062	17.4619	16.262	14.0907	8.99285
294	147.057	6.12737	30.8191	19.5358	11.5664	18.1223	24.6008	9.14229	8.54645	16.2289	12.2993	21.2863	34.4222	16.5634	22.1929	13.0885	8.91705	4.70834	19.1851	23.2468	16.9465	7.11302	10.753	36.5896	15.2069	40.3466	22.0442	9.28172	63.634	25.5057	10.8659	11.0752	11.9941	12.4844	25.6906	20.4591	28.5632	9.3455	7.4429	17.7346	24.8886	6.97944	26.9251	8.66609	42.9357	14.7961	17.3331	13.4064	9.73397
295	147.557	6.14821	31.6647	20.0432	11.7597	21.247	23.0149	8.65108	9.67371	17.0909	11.1556	19.901	33.3273	18.1175	21.4762	13.8941	9.00519	5.93249	19.0804	20.6113	15.36	8.8119	12.0741	33.6899	13.6441	41.1519	22.2617	8.54819	61.3547	25.6829	10.0123	14.458	10.3993	12.0978	26.5912	22.0936	27.0162	9.64413	8.17585	15.0852	21.5058	5.81962	27.1025	9.02851	47.8648	17.0429	18.6938	11.9163	11.9001
296	148.057	6.16905	32.317	19.3506	10.1974	22.2542	20.1561	10.3262	11.7112	15.8746	11.3571	20.5052	31.5874	18.6412	23.9967	15.392	10.2293	7.62387	18.6134	16.9147	13.322	9.89947	11.6231	35.0918	13.3704	41.2083	26.7475	10.5458	61.814	25.6668	9.40001	14.224	9.25601	10.4309	24.2489	25.4605	26.8475	10.828	9.65773	12.637	20.1453	6.13375	24.6699	11.6222	49.4755	15.9878	19.6768	11.5138	11.5055
297	148.557	6.18989	35.8687	19.8983	8.62686	23.2849	18.7224	9.64175	13.8374	14.7468	12.5169	21.7374	31.2327	18.7702	25.1806	14.0714	9.40001	11.7553	19.7572	19.3878	13.1854	10.8015	11.0669	34.5758	12.5895	40.9184	27.698	11.7297	60.1629	23.4762	10.6402	16.1089	9.73092	10.0526	21.8069	24.6472	24.8902	10.9324	10.3665	11.9922	17.6163	5.12704	24.694	14.8115	45.1667	13.0163	18.3475	11.3527	13.535
298	149.058	6.21073	37.3426	19.4714	9.5531	24.1871	18.5282	8.02277	15.2873	14.1674	13.2096	20.787	31.2972	19.3338	25.6964	13.2416	8.70726	14.8961	19.6603	19.5966	13.8616	10.5036	9.91545	36.5492	13.1611	38.5587	27.0295	10.6502	60.324	21.6561	11.1479	17.4295	10.029	11.1154	23.5476	24.7356	21.2181	10.0462	10.2701	12.2584	16.6334	5.1594	22.1655	15.6007	44.7237	12.8308	17.4779	11.095	14.3326
299	149.558	6.23158	36.5774	16.0083	8.69953	22.157	18.8355	8.46604	16.7934	13.8768	13.5317	20.2553	31.7252	17.2158	25.8089	14.1034	10.5438	13.0279	18.5088	20.91	12.823	12.1385	9.85102	35.6313	13.8941	38.9694	25.8295	10.2317	61.8459	21.495	10.0283	19.8134	10.0534	11.4777	25.6585	21.9168	21.0088	9.49047	12.3478	10.4782	20.0003	5.68268	20.6997	15.069	43.5723	11.5422	16.5115	11.9163	13.938
[truncated: 71 more columns]
