# Supplementary material for: Emergence of Noise-Induced Oscillations in the Central Circadian Pacemaker
Source: PLoS Biol. 2010 Oct 12;8(10):e1000513. doi: 10.1371/journal.pbio.1000513 (PMC2953532; doi:10.1371/journal.pbio.1000513)
Supplement: Dataset S3 — Bioluminescence data from 40 individual Bmal1 −/− SCN cells in an intact SCN explant slice. (0.31 MB XLS) [file pbio.1000513.s003.xls]

## Sheet: SCN051104-Bmal1NullSLICE.csv
Plane	PST	hrs	days	Cell 1	Cell 2	Cell 3	Cell 4	Cell 5	Cell 6	Cell 7	Cell 8	Cell 9	Cell 10	Cell 11	Cell 12	Cell 13	Cell 14	Cell 15	Cell 16	Cell 17	Cell 18	Cell 19	Cell 20	Cell 21	Cell 22	Cell 23	Cell 24	Cell 25	Cell 26	Cell 27	Cell 28	Cell 29	Cell 30	Cell 31	Cell 32	Cell 33	Cell 34	Cell 35	Cell 36	Cell 37	Cell 38	Cell 39	Cell 40	Field	Sum	Average
	Average			63.695	61.7552	60.1685	24.662	42.3071	25.7183	61.0918	32.3515	46.1678	25.9247	44.9242	50.2024	69.52	39.1975	63.518	53.9954	27.8798	30.4948	55.2798	13.7519	23.2844	62.642	60.4992	47.3009	55.0782	63.3041	59.3173	53.4412	47.7215	31.8255	56.3904	76.395	46.4096	32.1352	41.8541	57.4456	47.2332	58.7665	40.6121	52.985	126950	1907.25	46.6038
1	2005-11-04 16:42:00	0.5	0.021	67.1544	71.9628	96.8828	49.5092	47.6632	47.5161	124.984	56.303	62.4367	39.9988	70.0027	97.7212	99.649	69.8731	70.1084	77.2194	43.278	34.6373	90.8299	22.1823	33.5635	157.623	136.064	87.6978	118.239	140.116	144.712	110.51	98.657	82.1249	104.611	131.354	125.333	58.8817	78.773	108.728	81.5475	123.845	98.9494	103.945	228607	3465.19	84.517
2	2005-11-04 17:12:00	1	0.042	98.0783	102.553	130.581	59.4921	69.1247	57.0108	151.066	67.5058	84.4361	50.5425	90.0733	124.886	143.573	93.2055	97.7294	106.329	54.5369	47.4186	117.629	27.3811	41.797	184.902	159.706	98.8115	137.195	163.099	168.858	129.661	114.269	91.5378	125.968	160.846	143.719	70.8328	100.34	132.81	99.934	147.177	116.612	125.122	272762	4286.35	104.546
3	2005-11-04 17:42:00	1.5	0.063	119.621	120.939	157.241	66.5451	89.4795	63.0223	170.779	73.3058	102.806	60.0372	109.998	151.277	175.245	110.478	128.311	135.731	62.0625	56.303	136.739	29.1627	42.9682	203.638	177.295	109.013	154.248	177.539	181.656	145.599	125.358	92.5629	139.115	183.178	154.191	81.303	113.927	152.376	118.069	163.872	126.611	138.692	307889	4900.29	119.521
4	2005-11-04 18:12:00	2	0.083	137.739	137.276	174.44	69.4254	108.671	73.0539	186.22	71.3376	119.248	68.1153	122.795	161.455	199.741	116.97	153.426	151.262	70.7271	67.4001	151.228	33.4661	47.1585	212.978	186.098	113.635	156.924	184.528	184.577	161.488	127.205	100.048	150.195	201.157	159.779	87.0387	113.732	163.619	134.518	164.629	129.344	148.194	335682	5300.84	129.291
5	2005-11-04 18:42:00	2.5	0.104	167.157	150.072	187.513	70.8007	116.896	76.0638	197.276	73.8758	128.547	75.8284	139.538	170.039	219.275	122.226	173.3	165.263	78.4476	76.0721	159.649	35.598	50.559	212.433	185.065	113.008	157.949	186.473	183.275	162.497	125.065	101.992	148.202	199.912	156.826	87.8201	111.885	169.2	146.722	171.592	132.582	152.953	354298	5539.45	135.111
6	2005-11-04 19:12:00	3	0.125	176.375	161.845	195.405	69.7186	128.815	78.7491	197.293	70.8411	136.333	75.0148	145.77	169.257	226.654	123.747	185.455	175.261	81.7424	76.9188	155.264	36.0209	51.015	214.516	180.826	110.535	155.159	181.794	174.285	163.888	120.94	95.7033	143.525	194.648	154.467	85.2984	106.556	169.68	157.729	168.387	127.351	153.824	355176	5576.6	136.018
7	2005-11-04 19:42:00	3.5	0.146	179.507	162.837	196.129	70.4265	129.629	80.0509	192.541	72.403	139.571	73.6313	141.263	164.27	228.2	120.33	186.968	176.962	80.1483	77.7811	155.028	35.3369	49.3225	208.536	174.131	106.8	150.757	168.875	164.961	165.336	116.701	94.6212	138.765	190.768	150.773	82.2959	103.506	166.19	150.854	158.632	122.86	152.921	346438	5480.62	133.677
8	2005-11-04 20:12:00	4	0.167	180.224	163.7	193.599	68.4573	131.948	79.286	190.491	74.7951	132.176	74.6646	139.343	162.96	229.973	117.287	187.115	173.61	77.9842	80.539	154.426	36.566	50.3071	203.24	163.929	99.706	144.289	159.747	150.57	160.032	110.063	94.5808	133.803	189.466	140.986	77.6423	104.294	160.903	150.806	154.263	115.416	147.08	338086	5360.27	130.742
9	2005-11-04 20:42:00	4.5	0.188	177.083	158.005	191.598	64.8775	127.807	74.136	186.765	77.3251	130.206	73.7287	134.461	163.758	229.639	110.446	186.928	164.156	78.375	81.6045	154.377	35.7524	49.2895	200.164	157.338	92.9784	138.797	153.881	137.252	155.63	108.419	87.5112	125.74	186.961	129.718	77.7811	99.9993	149.626	142.565	142.312	110.811	141.018	326681	5188.82	126.561
10	2005-11-04 21:12:00	5	0.208	178.515	151.277	196.674	60.3949	119.858	72.1429	184.203	79.9525	123.796	70.8328	134.063	153.377	221.407	106.955	186.578	159.039	73.9328	82.5404	148.633	33.8081	48.5089	186.578	152.352	87.2345	133.216	150.131	125.252	149.211	108.232	85.5907	118.092	187.872	120.745	75.9912	94.8658	145.501	128.97	134.909	103.823	141.808	314565	5016.86	122.368
11	2005-11-04 21:42:00	5.5	0.229	176.009	153.611	201.719	57.6534	117.775	71.8662	177.271	80.0831	118.963	72.916	132.948	142.971	215.874	102.586	183.25	158.111	71.0277	85.6312	144.436	32.6929	45.6535	183.34	148.732	83.4919	131.305	137.911	114.399	143.028	101.846	86.0872	113.585	188.4	112.202	73.7287	94.1579	144.981	122.307	126.594	95.3778	136.918	307880	4881.44	119.065
12	2005-11-04 22:12:00	6	0.25	172.185	153.197	198.586	55.7008	119.964	71.5655	171.242	78.4641	115.757	69.7269	128.685	141.157	215.606	100.454	177.36	154.882	68.1236	83.126	139.913	29.5203	44.5467	180.9	140.344	79.5379	127.7	129.23	109.795	138.554	98.9089	84.3947	108.988	185.919	105.328	73.2001	93.1411	144.533	112.813	119.899	86.9495	135.714	299818	4745.61	115.753
13	2005-11-04 22:42:00	6.5	0.271	177.188	146.86	196.756	54.0332	114.529	67.025	165.93	79.4644	114.017	68.0262	118.312	132.94	213.311	94.7922	174.228	147.536	61.8759	77.5044	134.234	28.6258	44.1403	172.983	128.718	75.9342	122.957	123.503	103.457	135.494	95.5571	80.4002	104.937	188.157	97.3792	70.6784	93.3112	140.677	103.749	117.881	80.2945	132.411	286571	4579.81	111.709
14	2005-11-04 23:12:00	7	0.292	174.715	142.971	193.355	51.4462	106.857	63.242	160.007	83.6059	105.49	64.6339	111.494	123.999	209.691	89.5282	166.711	140.181	61.6074	75.9498	130.158	29.0322	44.7425	167.207	124.259	75.1932	122.649	124.91	90.9844	128.644	91.5865	75.275	103.905	190.353	88.0637	67.6354	90.9927	132.997	97.7782	113.358	73.7287	122.697	274946	4411.64	107.608
15	2005-11-04 23:42:00	7.5	0.313	169.777	134.298	188.718	49.2573	100.934	59.972	152.473	84.4682	99.2509	61.7132	105.856	119.964	206.209	86.738	157.892	131.59	59.3045	73.8188	125.96	27.9014	45.9946	163.936	121.729	73.2415	121.387	117.376	83.2069	117.1	90.863	68.9207	97.6237	186.204	81.5154	63.9664	89.1218	126	91.2289	105.214	66.7492	114.229	263278	4221.7	102.976
16	2005-11-05 00:12:00	8	0.333	158.119	131.703	178.597	49.6149	92.083	54.9764	143.15	82.2223	87.8771	54.1959	99.1369	111.494	200.278	81.9134	152.27	122.941	56.6036	70.1011	112.65	26.2007	43.0666	157.046	116.18	69.0346	115.115	112.088	78.2122	105.027	89.5613	63.3404	92.8396	179.923	71.9397	61.2976	82.4908	114.024	82.8162	99.6407	62.0625	108.599	248478	3970.43	96.848
17	2005-11-05 00:42:00	8.5	0.354	142.287	125.878	172.683	46.1739	86.9008	48.3701	133.827	75.3403	79.0902	48.6229	93.5392	96.9315	181.493	75.104	142.394	111.95	52.3241	62.331	99.0147	23.9961	42.1224	147.381	108.069	64.0482	104.091	99.5681	75.1858	97.6072	82.9872	59.1749	87.3724	169.811	62.6159	58.5728	73.8841	103.001	78.0651	99.3888	57.0678	98.1192	232081	3666.38	89.433
18	2005-11-05 01:12:00	9	0.375	128.456	113.65	166.32	41.4228	84.9729	43.9206	123.625	64.7883	72.3295	42.651	83.4597	85.8353	164.872	68.6366	135.991	96.0692	48.8748	54.0332	87.5838	22.0518	41.5037	132.33	97.7699	58.581	94.2792	94.7187	68.0997	92.0664	74.136	55.733	78.83	157.119	52.8288	52.0474	70.011	93.4013	74.1525	92.083	49.2168	83.3375	212860	3341.79	81.516
19	2005-11-05 01:42:00	9.5	0.396	119.076	102.724	154.841	35.484	75.9829	37.2895	111.803	57.9136	67.7743	40.7637	73.0622	76.1943	145.786	58.1986	127.676	81.9622	44.9374	48.338	75.8202	17.9599	39.9988	116.905	88.585	48.8748	86.4613	88.2761	57.2462	81.1651	65.6424	48.2892	66.3015	143.117	47.9721	47.5409	64.3976	89.2928	62.5589	83.9801	44.7342	74.2904	193068	2999.22	73.161
20	2005-11-05 02:12:00	10	0.417	107.109	94.9374	139.091	31.9694	68.9289	30.9766	99.649	51.5675	62.4532	36.1018	67.3918	65.6589	126.106	48.5577	118.377	70.2472	41.0404	43.8875	66.8788	15.7553	39.8848	102.928	82.7675	42.7816	81.4335	78.09	50.2658	73.0539	56.9538	43.3755	63.1446	135.234	41.5368	42.9038	61.8189	79.3513	57.4907	77.7811	41.8053	63.812	180672	2703.1	65.939
21	2005-11-05 02:42:00	10.5	0.438	96.0682	87.4611	121.859	29.8862	58.7511	25.7539	87.6739	42.6998	57.5394	29.7079	61.1432	56.9373	109.534	40.5274	110.144	60.1669	34.5481	37.7777	57.0835	14.5179	35.1907	86.7785	76.8287	38.0544	76.9509	65.6672	42.8137	67.4157	53.1221	38.7301	56.8233	120.508	36.4925	37.1351	59.2889	66.3181	50.6482	70.2555	34.971	51.3074	166661	2385.08	58.183
22	2005-11-05 03:12:00	11	0.458	85.8748	79.1548	108.793	24.3786	50.8679	22.459	77.6257	34.6134	47.6632	26.5914	51.2421	46.9387	93.2055	33.1976	98.1358	48.8013	29.3411	33.4495	50.73	11.9227	33.8485	77.2764	65.4962	33.7106	68.9703	55.0012	36.5817	58.3769	46.2879	34.1657	50.1113	107.688	31.2128	32.8474	52.0152	57.5477	44.4244	62.0386	31.4077	43.7735	147474	2077.77	50.688
23	2005-11-05 03:42:00	11.5	0.479	71.6457	69.8069	94.442	22.3368	43.221	19.6928	70.125	29.6013	40.6009	23.679	45.6618	39.0142	76.4545	28.4705	83.8661	40.8289	27.2257	30.1547	42.6758	10.0353	34.231	70.5157	54.513	30.8626	61.5744	49.1267	33.4174	49.4117	40.4217	29.5121	43.0666	92.2861	27.6652	30.1225	43.4729	48.7691	41.8292	55.1556	28.5689	40.1211	132788	1814.18	44.26
24	2005-11-05 04:12:00	12	0.5	64.7462	63.9334	81.9787	20.2867	36.5743	18.1879	64.438	22.8737	37.1434	20.0504	40.3647	32.0099	61.6313	24.1019	72.1181	34.743	25.5176	26.8847	37.558	9.97097	35.0041	59.4516	48.3784	30.3661	55.7174	44.7664	28.5358	41.3005	36.68	24.8502	37.3465	83.4266	26.9417	26.5509	37.7538	41.5451	38.1362	56.4243	24.5174	35.2799	122445	1608.09	39.234
25	2005-11-05 04:42:00	12.5	0.521	61.6791	60.9638	70.7188	18.9684	31.245	16.5928	61.8106	18.3009	31.9207	18.3258	34.0682	27.8122	50.445	21.3034	62.8035	28.4953	23.394	25.1435	30.2448	8.59566	34.7108	50.7135	46.1656	28.6093	47.6301	39.8361	26.5997	34.5968	31.131	21.3356	35.9556	75.8689	25.4441	24.135	32.897	36.2893	33.3034	53.0568	21.2216	32.8474	111952	1435.18	35.017
26	2005-11-05 05:12:00	13	0.542	56.2612	56.0498	58.7842	20.7987	26.3717	13.754	57.043	16.0394	26.6649	16.796	31.3103	24.5735	41.4633	18.4398	55.2209	23.8582	20.7583	23.2074	25.7778	7.20473	35.5814	45.124	44.1403	27.2671	42.2364	37.2813	26.8516	30.7568	26.7872	17.8459	31.5622	69.5559	24.932	22.5721	27.2184	31.8554	30.1961	46.434	20.7666	32.0099	102495	1291.35	31.51
27	2005-11-05 05:42:00	13.5	0.563	53.4302	53.1696	55.5546	19.9695	23.2156	13.4855	54.0083	14.2495	24.1589	17.195	27.8849	20.5386	36.6552	15.8445	46.833	21.8486	18.0408	21.4174	21.2952	6.01696	36.9724	38.7384	39.2422	27.0795	40.9917	36.1266	24.135	26.4204	23.0364	15.0548	27.975	63.1446	24.7362	21.5471	23.3618	28.943	31.7249	42.537	21.0755	31.0501	96266.3	1188.7	29.007
28	2005-11-05 06:12:00	14	0.584	50.0943	49.1421	53.9357	18.1713	19.4565	12.8016	55.5381	13.1674	23.5815	17.2189	25.1756	17.4634	29.8458	13.2162	41.5855	18.6999	16.227	21.0028	18.6025	6.66784	37.7694	34.5481	39.267	25.1674	38.5913	33.6205	23.5245	23.3453	21.3034	13.583	26.8433	55.3505	23.9309	19.3913	21.1159	25.9975	31.53	38.9416	19.5218	37.4854	92151.8	1112.42	27.146
29	2005-11-05 06:42:00	14.5	0.604	47.6131	49.8911	52.6578	16.7473	17.6427	11.053	57.7343	13.4285	23.4997	16.5193	23.8904	16.227	26.7054	13.9489	38.185	17.081	14.6237	19.668	15.3315	7.65152	38.3311	34.9958	42.9682	24.875	38.9737	33.9055	23.1743	22.117	22.516	14.1199	30.1464	52.8537	24.2894	17.7153	19.5053	28.4061	31.9363	39.8039	19.7902	41.8292	93397.5	1102.35	26.901
30	2005-11-05 07:12:00	15	0.625	43.6103	50.1189	55.9527	17.5287	17.0727	9.8487	55.7578	12.0854	21.8486	14.9987	20.9615	18.9279	23.907	14.038	34.6943	16.1369	12.7528	20.2784	15.0548	8.79056	39.6081	30.7486	46.9626	26.2338	42.9443	36.4842	24.5818	20.5064	23.7038	12.9891	34.9057	50.9084	26.7054	17.3412	19.4078	26.0306	31.8223	40.6662	21.6372	45.7179	95862.8	1104.27	26.949
31	2005-11-05 07:42:00	15.5	0.646	40.3719	53.1696	61.0136	18.9766	17.6179	10.9629	49.8916	10.369	22.6539	13.2162	20.7905	21.092	22.4177	12.7363	31.359	16.625	12.3621	19.2855	15.4455	7.72506	40.1376	31.5539	51.9904	31.245	46.1169	37.0376	30.0894	22.345	26.1198	13.583	38.5021	51.0472	28.6819	19.0575	19.9042	25.2657	29.3576	47.0849	22.7845	48.2644	94634.5	1138.25	27.778
32	2005-11-05 08:12:00	16	0.667	39.0872	50.7367	60.1016	22.4829	18.3175	11.053	46.9709	11.4272	25.0295	11.5651	21.2952	23.7847	23.0042	14.0463	28.1046	16.9753	11.6221	17.0727	15.1771	6.60257	40.5357	35.8903	61.1193	35.9556	51.5593	41.797	44.5145	26.2825	31.2533	17.7641	48.1504	55.1878	33.9138	20.522	22.0435	28.8446	33.0027	58.0193	25.4689	53.8943	96819	1240.17	30.264
33	2005-11-05 08:42:00	16.5	0.688	37.7687	47.6778	59.0361	24.021	20.5064	10.654	45.8733	10.9464	29	11.9797	18.9445	27.1687	24.3703	11.7278	23.508	17.4386	11.76	17.4147	14.2173	7.45662	42.9526	39.3893	70.2224	43.8471	67.1317	53.7077	54.4229	31.7736	40.7554	21.7833	60.7203	59.9959	38.5591	23.9152	23.5484	34.4746	39.6329	72.5336	28.9099	55.8635	104346	1375.61	33.568
34	2005-11-05 09:12:00	17	0.709	36.2397	47.2222	56.8803	25.7373	20.9376	10.7597	45.9459	10.3856	28.5689	11.4998	17.6749	30.8626	26.0711	12.0615	23.1825	18.2853	11.5246	16.8291	15.5678	7.87951	46.6299	48.9484	88.6337	56.8316	84.9803	69.2056	70.5074	39.7708	56.7093	25.7861	71.9967	68.6366	47.2881	30.4397	24.305	41.6591	50.9249	89.0327	33.7667	63.9416	116392	1584.11	38.654
35	2005-11-05 09:42:00	17.5	0.729	37.9154	50.395	58.0598	28.1699	21.6041	10.8903	52.0318	13.3302	29.057	9.79997	19.7011	33.0101	27.6082	14.4205	24.533	19.9447	12.8264	20.4494	17.2115	9.16472	52.9024	62.2657	110.014	68.6853	105.596	91.1885	90.0816	49.9973	75.8606	32.1156	87.6169	89.1954	59.4185	40.6901	29.5203	52.5926	62.9166	102.163	39.9262	73.3389	132736	1886.21	46.023
36	2005-11-05 10:12:00	18	0.75	41.4052	54.3331	64.211	34.3532	21.4744	11.0686	58.8817	17.6501	33.1976	10.711	21.149	37.0864	30.6833	16.6986	25.9001	23.2726	15.6248	23.3784	20.5468	8.60393	58.9065	78.5781	129.963	84.1428	123.682	116.222	111.243	60.6394	91.1719	40.8455	109.03	106.857	77.4391	49.9486	40.1376	67.1638	77.3251	123.771	49.8677	89.0814	152826	2256.24	55.049
37	2005-11-05 10:42:00	18.5	0.771	45.8883	58.6367	74.4862	40.8611	23.6873	13.0783	64.3406	23.8665	38.9333	13.0865	25.2244	44.8399	36.7039	22.7597	31.5465	27.7304	20.5147	26.4774	24.989	11.5402	61.1836	105.784	148.747	98.4695	139.693	144.989	134.274	75.9176	105.1	51.3239	135.039	124.048	98.9742	61.453	42.4883	87.9506	93.5723	152.221	64.9749	100.658	176952	2696.05	65.776
38	2005-11-05 11:12:00	19	0.792	53.544	69.7741	85.2414	45.7914	31.8637	18.1226	71.4433	31.245	47.5979	16.0725	32.4328	56.6937	45.8567	32.5789	39.0556	34.8248	28.2186	33.5231	34.1335	16.3409	60.1264	123.722	168.37	112.56	150.854	171.673	148.585	95.9552	114.96	60.1512	161.748	142.833	120.997	68.62	50.9819	112.007	114.57	174.464	83.126	119.248	208026	3179.91	77.578
39	2005-11-05 11:42:00	19.5	0.813	70.4903	86.8106	101.179	52.6413	45.5552	23.8665	84.7532	38.2337	60.143	20.8557	43.4729	77.1054	62.3071	46.5811	49.8677	43.0096	38.583	41.6747	50.3145	19.9281	65.0236	143.956	191.663	124.935	159.739	193.542	161.919	113.122	128.067	67.9526	173.195	164.173	146.534	79.3347	63.0223	136.731	129.718	193.111	94.8327	135.796	241811	3723.74	90.843
40	2005-11-05 12:12:00	20	0.834	96.809	104.749	123.69	59.0692	62.0221	33.832	107.736	45.7675	72.3626	25.8265	59.7035	99.5764	85.1927	60.4114	66.9358	56.4243	49.8512	52.8941	69.6699	24.1993	69.0999	156.948	204.183	133.973	168.639	204.648	175.864	129.946	139.319	73.6074	180.224	184.487	160.715	88.2191	69.3114	156.574	145.167	206.201	102.155	153.246	272025	4259.25	103.904
41	2005-11-05 12:42:00	20.5	0.854	117.002	122.933	137.96	65.4962	84.9968	46.2796	123.112	54.0083	86.2581	33.1976	78.7978	115.302	110.022	80.2375	90.6019	76.0721	62.9331	62.8596	92.7743	27.7139	69.9135	171.316	215.061	142.068	178.694	213.507	182.633	142.646	146.063	83.2235	187.603	204.542	171.007	91.5139	75.3155	171.104	157.127	215.792	108.834	168.435	300450	4764.95	116.239
42	2005-11-05 13:12:00	21	0.875	136.274	143.76	156.013	71.8496	105.401	56.3112	135.071	60.7286	101.008	44.0346	101.008	134.64	137.683	99.1526	114.334	95.2317	73.7131	81.1734	114.912	31.1963	68.3268	186.359	220.666	146.152	183.552	216.639	190.003	150.887	150.725	90.6019	190.654	219.039	179.175	90.9605	81.7424	178.727	168.412	213.832	115.254	172.731	324716	5207.93	127.044
43	2005-11-05 13:42:00	21.5	0.896	160.926	160.787	175.27	77.4225	124.845	67.652	150.692	69.5394	111.869	52.7884	122.226	141.743	168.598	116.14	134.624	113.113	79.7742	95.3539	138.521	34.0195	66.2362	191.028	217.851	146.412	189.132	216.542	194.453	158.054	151.871	95.4753	196.26	225.751	181.046	91.3999	91.0009	179.516	176.206	217.696	120.493	183.852	344122	5586.18	136.27
44	2005-11-05 14:12:00	22	0.917	179.824	179.336	187.286	80.9454	134.974	81.6698	162.611	72.0372	130.581	58.7594	136.609	149.235	188.482	126.423	156.436	132.615	83.1012	100.821	151.765	33.0027	63.3073	187.172	214.264	148.024	189.67	211.53	194.485	155.647	156.598	102.147	196.683	229.526	182.69	93.9703	89.2597	176.661	174.79	209.382	123.722	186.602	355720	5812.64	141.794
45	2005-11-05 14:42:00	22.5	0.938	194.2	194.811	197.822	80.8645	146.193	87.2179	165.174	68.8968	135.69	63.3808	148.918	152.473	197.3	130.011	164.815	148.585	88.3248	104.018	165.751	30.4801	60.6146	183.95	205.388	141.906	179.296	205.184	189.279	149.805	154.149	97.518	182.348	230.583	176.092	93.7267	89.6992	169.819	166.304	199.278	117.702	178.28	358492	5835.85	142.361
46	2005-11-05 15:12:00	23	0.959	205.126	206.371	201.89	80.4002	155.305	83.5002	163.228	67.7816	135.437	62.8678	151.253	153.36	210.293	130.914	166.613	157.233	91.2289	107.891	169.086	31.7653	58.4588	182.168	190.638	132.037	166.947	202.442	181.16	143.548	151.644	94.646	168.118	230.332	162.635	90.7159	88.357	166.06	160.544	190.768	106.833	172.471	353386	5772.07	140.805
47	2005-11-05 15:42:00	23.5	0.979	206.338	202.36	208.211	78.8953	152.539	78.0982	154.817	71.3293	137.007	61.0457	151.481	156.924	217.525	127.001	166.914	161.04	89.724	107.24	168.672	31.9207	57.8079	175.709	182.893	123.633	155.899	189.132	157.29	132.956	144.33	95.4348	158.136	221.935	152.376	85.9327	88.1621	162.098	151.871	179.134	99.0882	158.982	341376	5601.88	136.655
48	2005-11-05 16:12:00	24	1	200.009	201.295	199.766	74.4127	146.462	73.2249	147.056	70.6536	138.717	61.8272	145.965	155.443	215.883	118.792	161.862	155.638	84.9968	103.92	159.373	31.0823	54.5296	165.238	168.981	117.133	142.451	170.039	145.103	121.656	131.468	88.7633	148.129	210.09	134.9	80.278	84.2163	152.254	135.918	166.223	90.1708	145.575	324338	5299.49	129.28
49	2005-11-05 16:42:00	24.5	1.021	194.721	202.726	199.994	67.7255	136.121	65.9678	148.064	74.8521	134.25	58.3043	140.23	145.697	212.774	117.393	158.925	147.633	79.0663	98.6074	147.47	29.6996	51.0794	153.344	148.675	110.193	127.595	154.239	128.083	110.437	119.768	81.8077	132.688	193.16	121.216	67.9774	76.7478	137.341	120.753	147.511	80.4977	131.525	307345	4954.86	120.875
50	2005-11-05 17:12:00	25	1.042	185.658	183.852	200.603	64.9262	125.041	59.4921	141.132	77.2194	125.846	56.8886	131.174	132.347	202.613	109.607	154.573	138.383	72.8259	90.8869	138.301	26.4774	49.4522	136.016	130.166	98.2011	113.87	136.78	109.428	101.471	105.368	75.0148	112.853	177.84	109.168	62.6077	64.2027	120.679	108.297	139.123	73.0457	114.675	283158	4556.1	111.15
51	2005-11-05 17:42:00	25.5	1.063	169.102	171.803	189.686	57.9789	109.998	50.1196	127.001	72.2081	114.708	53.1138	114.342	122.201	190.19	96.7531	141.954	127.522	63.755	82.6213	121.852	25.4928	44.9778	119.589	116.563	86.2177	98.4208	120.354	94.3528	87.5185	92.6033	66.7566	99.8034	161.837	93.4252	56.1154	58.467	105.898	98.3151	122.445	61.9733	100.723	252698	4088.76	99.752
52	2005-11-05 18:12:00	26	1.084	153.124	158.461	174.521	50.5839	97.8591	45.1001	111.917	72.1999	97.6476	50.787	100.821	106.337	169.949	85.1513	131.28	115.831	56.8067	70.5396	103.424	24.8989	41.74	104.099	100.959	78.2766	86.8272	105.092	83.6225	74.5267	81.2874	58.6619	92.0912	150.285	79.8633	50.2823	51.1934	94.3932	84.346	108.338	52.8776	92.994	224528	3649	89.026
53	2005-11-05 18:42:00	26.5	1.104	137.023	145.516	159.559	46.9139	85.1596	38.6483	103.717	65.943	85.1844	45.7344	85.8426	94.2792	149.121	73.7535	116.465	98.7628	50.2419	59.915	89.2441	22.3037	38.7218	90.578	84.5491	71.4837	76.1052	88.6089	70.5322	64.211	67.0177	52.804	81.246	132.745	69.9218	44.2948	45.6857	83.4266	72.3709	94.9715	48.3628	86.4126	199060	3217.38	78.5
54	2005-11-05 19:12:00	27	1.125	124.527	127.765	141.434	40.8455	70.8246	34.0682	93.3277	63.1776	71.7283	39.9096	71.9967	81.0594	130.247	66.2528	104.506	85.3875	44.1891	54.5296	77.5283	20.465	35.3939	80.3432	73.3389	67.4157	70.9956	77.7397	60.0124	56.0262	59.0039	47.7606	74.2334	118.581	59.9802	41.6995	40.2838	73.0944	65.2682	83.5894	42.5288	77.577	177180	2848.63	69.506
55	2005-11-05 19:42:00	27.5	1.146	111.852	111.844	123.128	36.1431	60.1264	30.2117	82.2876	59.2963	60.655	34.6217	63.4378	68.9859	110.079	55.961	94.0273	72.8425	41.8779	47.1502	67.9204	16.6903	33.604	71.435	65.0889	63.6327	62.1361	67.0094	51.6898	46.206	51.9095	39.9832	67.4074	106.239	52.0474	37.0128	32.9209	62.9818	56.3756	73.3876	34.5233	68.0013	157555	2492.73	60.826
56	2005-11-05 20:12:00	28	1.167	99.4852	97.948	105.686	31.7984	51.9904	24.7527	72.5823	53.5533	55.961	29.878	54.0332	60.2487	96.3376	48.0447	80.3515	63.6162	37.4035	41.0974	55.9205	14.6733	31.1963	62.7952	55.2779	55.4075	54.5939	56.701	46.206	38.5509	45.694	34.7108	56.9695	93.336	41.1056	30.4645	27.975	52.4712	50.6399	62.7787	31.3755	56.9051	139552	2160.52	52.724
57	2005-11-05 20:42:00	28.5	1.188	92.7734	87.8675	95.6306	26.8516	42.4074	22.6052	65.0236	46.7356	53.488	27.4298	48.2975	52.3572	83.5085	42.1711	75.1527	56.9051	32.9209	38.299	48.1752	13.4524	30.9931	51.5188	52.4464	51.6328	48.4602	50.8275	44.9052	34.9793	39.7303	28.4788	50.5995	86.0384	35.6302	28.4466	25.9166	45.6122	43.3755	52.8454	28.0393	52.5034	124401	1935.03	47.225
58	2005-11-05 21:12:00	29	1.209	82.7266	82.2218	80.0426	23.4758	39.6412	19.8141	62.1112	41.2435	48.0943	25.0046	44.7011	47.8746	73.3959	35.2643	68.6449	47.9721	25.7622	32.7582	42.3339	11.4511	28.43	44.4492	46.4258	45.8806	41.1783	43.8305	43.3185	30.8791	35.9069	25.6969	44.7664	76.9427	33.6858	25.0947	22.7918	38.4617	37.3465	43.4159	25.5176	44.4814	113005	1713.03	41.811
59	2005-11-05 21:42:00	29.5	1.23	74.7692	75.2175	68.7092	23.223	36.2976	17.8128	55.9527	31.8223	41.8705	24.021	39.2505	43.6356	64.3571	30.0572	66.7731	40.3729	25.8513	27.7874	36.4925	9.6777	27.8122	43.0739	42.2364	38.4939	35.8903	37.5663	41.5368	25.4772	30.4075	23.8821	38.9572	76.3736	30.049	22.9306	19.1228	31.5622	31.9124	36.9071	24.1423	39.7303	103943	1532.02	37.396
60	2005-11-05 22:12:00	30	1.25	68.9531	68.0984	62.9736	21.3926	31.7332	16.3492	49.9652	27.2588	40.4299	21.2869	34.6621	36.7775	57.8814	24.9807	63.2834	36.2728	24.0366	24.4034	33.9625	9.07555	27.2505	38.0057	39.0795	31.9281	32.6038	35.6706	40.1459	23.9152	28.1947	21.8486	35.5244	70.8007	25.0865	23.3214	16.6094	26.7219	28.2434	32.84	22.6622	37.2978	95231.1	1391.53	33.97
61	2005-11-05 22:42:00	30.5	1.271	61.6472	61.0203	53.2848	18.4968	26.1281	14.7137	47.4508	23.3453	36.2323	19.6845	31.4399	33.0266	48.6229	22.4425	56.7746	32.3923	19.4326	22.6218	28.9347	7.66807	24.7123	32.498	34.3119	27.8766	30.0407	31.416	35.427	19.9125	23.793	17.4552	30.3339	65.3822	23.9309	20.7335	15.1854	23.5328	25.1435	29.4146	19.9934	31.4482	87238.9	1227.9	29.98
62	2005-11-05 23:12:00	31	1.292	56.7815	56.7815	42.7816	16.2435	22.6052	14.8599	44.7011	21.0589	33.1655	17.3007	26.8929	31.3673	42.5784	20.75	53.8217	27.5925	15.4943	20.3437	25.2979	7.78206	22.4747	32.0669	29.7971	24.1423	27.5273	28.6498	31.7902	17.6997	21.4257	14.4858	31.017	61.1515	23.3048	18.22	14.6972	21.7098	20.6608	26.0058	20.1892	27.006	81325.9	1112.22	27.159
63	2005-11-05 23:42:00	31.5	1.313	53.6169	51.4447	38.8763	14.9491	19.7415	13.9323	43.0666	16.3979	32.9779	16.3244	24.6148	26.5427	37.3796	16.91	49.9973	23.3131	14.0463	18.5777	24.4521	8.41639	23.8251	31.1797	27.7792	20.408	24.932	25.7208	27.4703	16.4467	20.2867	14.7707	28.0476	58.0442	21.206	16.3897	12.2077	18.334	19.9934	23.622	18.2688	23.4675	76421.8	1017.98	24.861
64	2005-11-06 00:12:00	32	1.334	49.5977	48.3293	36.737	13.981	17.9681	13.0948	41.7722	14.9656	34.1491	17.4147	20.8557	23.5411	33.604	14.9169	47.6549	22.5399	13.4607	17.7972	21.4413	8.55521	23.793	30.7817	26.1602	19.7084	24.4273	22.3607	23.4841	17.1702	18.6264	12.7124	24.4926	55.1805	20.124	17.1132	12.2969	18.6917	20.3676	20.5634	17.8293	20.9127	78378.1	959.173	23.427
65	2005-11-06 00:42:00	32.5	1.355	47.4746	42.5442	31.3342	15.5356	15.9907	12.3787	41.398	14.7137	34.5647	16.9505	17.3899	22.1492	30.5941	15.5843	43.0905	19.1559	12.7207	18.0739	21.4983	7.47317	22.9711	29.5608	23.451	19.8224	22.8902	20.3593	21.2382	18.3258	18.562	9.97097	21.6454	52.6091	18.2449	17.3743	13.4607	19.497	20.352	18.8875	19.668	18.8057	77641.2	908.311	22.187
66	2005-11-06 01:12:00	33	1.375	42.6909	38.9077	28.9016	15.4621	14.0868	10.1824	40.8611	13.0461	31.3103	13.127	14.7137	23.1173	30.5049	12.9726	39.4297	15.0309	11.6386	17.024	21.5471	6.11441	19.6762	29.1545	21.7098	17.0075	18.6347	22.7597	20.7417	16.4062	18.1465	10.1659	19.9769	50.2014	17.5443	16.0477	13.4524	17.8054	21.6041	18.1952	17.3255	15.9907	70105.2	843.216	20.6
67	2005-11-06 01:42:00	33.5	1.396	39.4207	36.8411	30.0738	16.3409	12.5579	8.88892	38.9416	12.0781	29.7079	12.0284	13.6152	20.2701	29.5773	9.77515	35.9878	13.7457	9.70161	13.7779	20.4898	6.08959	18.6429	28.7472	19.44	16.1369	17.0001	21.7098	20.7178	13.5913	16.4623	9.77515	19.1881	48.4198	17.4552	15.5273	13.5343	15.9254	19.2285	18.1465	17.2272	15.5761	66060.8	792.361	19.36
68	2005-11-06 02:12:00	34	1.417	37.6384	33.8232	29.1057	15.5513	11.4106	9.19782	39.3727	12.5331	27.4537	10.5566	14.3552	16.17	28.9099	10.027	35.8012	13.5094	9.29527	13.4607	16.3731	5.39826	20.8318	29.4634	21.4009	15.1615	19.1881	20.3676	26.1115	13.9241	15.8197	9.116	18.4719	47.8498	16.3079	15.5025	13.6804	14.7055	17.8698	17.5287	18.8626	15.2258	68982.2	777.333	18.994
69	2005-11-06 02:42:00	34.5	1.438	33.7822	31.7977	26.9656	15.4869	9.27044	8.56348	39.8039	13.811	23.679	11.2645	13.2814	16.1369	23.9961	11.3049	34.5968	13.8836	8.53039	13.9893	14.8682	6.27713	20.6443	30.5288	18.2366	14.779	17.7071	18.4563	27.8692	15.2589	16.3492	9.01855	16.1617	45.2794	17.1545	15.0309	16.7234	15.9254	17.7806	19.3021	21.2299	15.4455	69920.9	760.171	18.576
70	2005-11-06 03:12:00	35	1.459	31.1954	30.0236	25.9405	15.4869	9.72643	7.74988	38.583	15.7057	22.231	10.3939	12.4191	14.7459	22.2715	11.4428	32.8887	12.842	8.36767	13.5986	15.4704	5.84597	19.1642	29.6178	16.5119	14.6402	16.7151	17.7641	28.6332	14.6319	14.5428	8.27849	14.5749	46.9626	17.1785	14.8599	18.3662	15.9337	17.0001	21.32	20.0017	14.8112	67464.5	738.438	18.046
71	2005-11-06 03:42:00	35.5	1.48	31.0323	29.5197	23.8251	15.9181	11.0686	8.28677	38.8276	18.6347	21.7429	8.09923	11.5972	14.8434	23.3214	11.1587	29.9028	10.9142	8.59566	13.9654	14.5023	6.84619	19.3756	30.3018	19.9612	15.1532	18.1952	17.4634	33.1002	15.1449	14.7377	7.83906	17.0075	47.4352	18.562	14.9739	19.1715	16.0725	18.3423	22.4508	17.7641	15.7875	68964.7	751.442	18.364
72	2005-11-06 04:12:00	36	1.5	29.2673	30.0072	22.0196	15.999	11.1826	8.0505	38.982	19.6358	20.01	7.59452	10.483	16.1782	22.4342	10.7349	29.8945	11.0447	8.99465	14.1603	13.412	5.60143	18.8626	30.3091	23.0934	16.4706	22.1492	19.4648	37.786	17.309	14.836	9.6777	19.6441	48.5494	19.2938	13.5664	19.3674	17.9838	17.9029	25.103	18.505	19.1715	69403.3	774.732	18.933
73	2005-11-06 04:42:00	36.5	1.521	30.6177	31.7813	21.1325	15.9907	10.5318	8.76665	37.7777	20.0017	18.3009	8.46512	10.2229	16.3327	21.8725	11.9071	28.3813	11.2314	9.01028	14.1603	13.5343	6.79747	18.3745	32.0503	27.6247	18.1309	23.5898	21.7512	41.3658	15.1854	16.1047	11.9475	21.9948	49.2003	20.807	12.4035	18.0739	18.1226	18.4076	32.612	22.3119	21.7999	71219.4	808.674	19.761
74	2005-11-06 05:12:00	37	1.542	33.3512	32.6925	20.0265	15.0475	10.6862	10.7432	37.4605	19.0502	19.44	8.96983	8.07532	16.5689	20.9127	12.1102	26.2825	12.0284	9.02682	12.6306	13.5986	6.52903	19.8711	35.256	31.4564	20.5634	26.0058	25.1839	45.8972	14.3635	16.2435	11.8657	23.4758	51.3809	23.2726	14.1281	20.4981	18.619	19.4483	39.1852	24.8097	22.8654	74404	849.62	20.76
75	2005-11-06 05:42:00	37.5	1.563	35.7595	33.856	21.3843	15.7388	10.5152	10.7919	37.9321	19.0171	20.3023	9.43316	8.82365	17.9755	23.0115	14.0546	27.4454	13.2493	10.3038	12.216	13.8183	7.27735	19.5871	40.4548	39.8122	23.7525	32.213	29.2197	49.4935	16.4062	17.7319	13.754	26.6888	55.8387	26.2908	18.0003	23.1338	20.579	21.7181	45.1406	25.4036	27.234	83405.1	935.359	22.852
76	2005-11-06 06:12:00	38	1.584	36.7117	36.0438	22.7348	17.8128	12.2481	9.60416	36.8749	18.2283	18.6429	9.36881	10.711	18.8544	25.6233	17.4313	24.0292	14.1033	10.882	11.5899	13.3145	8.77493	19.0419	48.9318	50.274	26.9251	36.2562	33.661	51.3405	18.7248	18.676	15.4134	30.7403	63.0793	29.3494	21.8725	26.1115	21.8155	25.3549	52.804	28.4061	30.0333	89704.1	1022.4	24.975
77	2005-11-06 06:42:00	38.5	1.605	37.7204	37.4188	24.2729	17.7153	13.8432	8.57084	34.8	16.6747	18.1548	8.45684	12.0128	19.554	28.4466	18.5538	20.0265	14.1925	11.1587	10.4665	15.8197	8.20495	19.5788	57.3197	57.4742	30.6024	41.398	39.8204	53.4714	18.6264	19.2203	13.3467	36.4842	67.994	31.2781	22.7192	25.4202	22.4259	27.4942	60.8095	29.821	34.117	87984.6	1085.48	26.514
78	2005-11-06 07:12:00	39	1.625	39.8106	40.2507	29.8136	17.252	13.2162	11.3775	36.6065	18.6429	19.3913	7.85561	12.0781	18.3828	29.8945	22.3607	23.1255	17.2759	12.0698	10.597	19.5871	10.0436	20.6608	69.3518	63.6327	32.8722	43.164	48.5577	62.2013	18.4968	21.4579	13.2732	40.7471	73.9484	35.427	25.7943	27.5107	26.3229	32.9945	72.6393	34.4829	40.6828	90055	1213.85	29.646
79	2005-11-06 07:42:00	39.5	1.646	42.1542	45.953	33.5718	20.2049	14.1355	16.3814	39.9749	22.2228	22.9306	10.9546	14.5998	21.092	33.3769	29.3576	26.8277	19.8307	14.6402	12.7289	25.9571	10.2229	22.7027	85.1274	76.9997	37.2491	50.4285	59.6631	66.1057	23.2965	24.362	16.6177	48.9971	82.328	39.0068	28.4218	30.3257	31.4969	40.7149	80.596	44.0751	48.0778	97547.2	1413.71	34.521
80	2005-11-06 08:12:00	40	1.667	48.2719	52.9172	46.4019	21.3034	17.9351	21.9948	45.4007	29.3898	29.1701	13.7457	18.1309	27.0713	38.4286	39.3727	30.4884	27.7874	16.7151	15.0962	38.5757	12.0367	22.7348	98.6074	93.45	41.8218	60.1917	78.488	74.6407	29.4882	31.9851	21.0185	62.0708	94.4668	46.7356	33.7428	34.857	39.5272	50.4285	95.4265	50.9985	57.3115	111900	1708.22	41.705
81	2005-11-06 08:42:00	40.5	1.688	62.7698	65.3239	57.6047	24.3133	28.4383	29.6013	54.5213	37.3953	40.5688	17.2272	25.2814	36.8262	51.3405	50.5425	38.1362	34.2227	21.4257	18.5777	56.1402	16.5763	28.1864	109.282	110.998	50.7705	72.7119	95.7768	89.8867	37.7133	51.2265	28.4631	78.6434	105.181	54.9442	39.8931	40.7398	51.6328	60.7608	108.85	55.8874	64.5281	133438	2102.91	51.332
82	2005-11-06 09:12:00	41	1.709	77.7716	77.5602	69.3279	31.2367	40.1293	39.5593	66.2528	43.5216	50.7539	25.3145	39.2992	51.6576	63.0471	59.2393	50.6399	44.5798	29.3411	24.7362	74.079	21.1325	33.9055	127.432	122.502	63.3477	85.9079	116.596	105.751	54.4156	67.5545	37.729	93.7506	117.475	67.7173	47.8011	47.7689	71.2401	73.0291	126.96	61.0862	74.6407	160722	2575.79	62.866
83	2005-11-06 09:42:00	41.5	1.73	95.0677	95.4422	86.7463	37.0211	57.7757	47.4674	79.6436	50.5425	65.5284	37.4523	55.2779	73.8841	82.4669	69.2544	65.0485	60.7856	38.5187	34.5481	98.0788	25.16	35.37	148.414	139.814	74.5184	103.791	132.501	120.679	72.5409	85.4041	47.3782	109.135	137.106	82.4503	55.0582	57.3363	93.2468	85.3057	139.611	65.3574	88.3321	191690	3129.06	76.361
84	2005-11-06 10:12:00	42	1.751	114.61	109.508	113.284	42.7411	70.8089	55.2935	92.9784	59.573	85.542	45.7832	74.6324	91.6518	106.036	83.5324	83.2235	80.8562	50.7383	45.7023	119.54	27.7222	40.3325	163.668	154.898	87.6252	127.742	148.845	135.283	94.2958	100.048	57.8888	124.479	152.352	98.4861	60.6799	70.4339	114.342	100.454	152.946	70.7758	101.952	223361	3711.28	90.562
85	2005-11-06 10:42:00	42.5	1.771	138.341	124.763	126.432	45.2297	84.8019	59.2071	107.891	68.6118	99.9662	56.5714	98.0953	107.369	133.794	92.7826	103.204	104.742	56.7663	59.5004	131.126	29.4064	42.822	173.651	168.574	97.0868	143.85	168.273	151.302	114.992	112.137	69.5228	136.259	170.608	117.955	65.5854	80.7422	124.17	114.073	174.179	79.0985	110.038	254567	4243.52	103.544
86	2005-11-06 11:12:00	43	1.792	153.563	142.035	138.212	49.4604	102.009	63.8037	126.66	77.5448	112.397	66.9037	115.749	119.752	160.91	103.351	123.316	126.318	64.1457	71.0204	143.329	32.954	43.7496	182.307	176.303	103.383	159.307	177.62	159.991	128.913	123.543	78.1065	144.379	184.023	128.075	73.9898	95.2804	137.789	131.736	190.662	89.895	121.795	286536	4724.28	115.27
87	2005-11-06 11:42:00	43.5	1.813	164.489	157.809	144.256	55.7983	109.575	63.242	135.34	84.2733	120.842	70.4265	128.807	130.931	180.069	109.835	146.087	139.245	72.9078	79.2042	158.673	31.9363	45.1084	190.638	177.011	111.421	168.207	185.406	167.98	145.021	133.835	85.941	146.551	196.715	135.494	79.0258	101.033	140.847	139.587	198.382	99.2831	133.632	307257	5064.87	123.578
88	2005-11-06 12:12:00	44	1.834	170.729	165.473	148.015	57.157	116.677	63.9986	142.785	88.129	123.47	75.2015	133.737	141.824	193.469	115.693	161.163	146.657	76.4545	84.4112	166.971	32.4898	49.1194	190.231	179.776	115.904	174.317	186.724	174.114	149.577	133.583	90.8869	149.48	199.026	141.165	79.8394	104.026	139.708	143.484	204.468	100.008	142.092	314407	5252.03	128.143
89	2005-11-06 12:42:00	44.5	1.855	175.008	173.365	148.519	57.3767	119.679	61.5174	148.349	89.8867	126.863	74.5267	134.038	142.394	198.578	117.97	170.096	160.633	77.2846	86.7298	166.939	32.1726	49.2573	185.171	178.361	119.345	177.035	191.028	168.989	156.256	129.515	97.8756	153.035	195.576	143.435	80.4738	108.973	139.993	144.33	197.496	100.479	151.684	318627	5330.23	130.051
90	2005-11-06 13:12:00	45	1.876	175.577	172.365	147.365	58.8817	122.298	63.2346	150.594	86.4291	126.497	72.2155	133.786	138.318	200.897	118.206	180.94	165.051	75.4782	89.9924	163.66	32.2866	46.2143	181.542	168.476	122.144	171.739	185.463	168.127	160.032	134.917	98.0953	150.188	198.944	138.358	76.7478	112.927	137.212	139.92	188.531	96.265	150.415	318066	5300.33	129.322
91	2005-11-06 13:42:00	45.5	1.896	174.488	170.282	145.086	57.2379	123.323	63.9343	152.693	86.3473	120.671	70.41	130.955	135.267	194.347	120.086	198.187	166.337	74.5837	93.4905	159.975	32.4898	44.4327	177.157	166.223	120.834	163.456	179.232	169.916	155.273	129.995	97.4196	146.673	202.759	127.742	75.4616	116.604	134.177	135.226	181.282	90.5863	143.435	313530	5228.07	127.56
92	2005-11-06 14:12:00	46	1.917	175.187	164.676	143.386	53.9596	119.54	63.185	147.593	85.2166	115.961	67.9287	125.325	132.679	184.983	116.661	196.137	166.337	72.7855	92.5546	149.911	31.8876	43.3672	164.669	158.372	116.937	156.362	174.31	167.093	149.886	125.586	97.0455	144.265	203.101	118.946	74.3391	117.767	129.775	129.914	167.077	86.6562	136.764	307775	5068.13	123.66
93	2005-11-06 14:42:00	46.5	1.938	168.662	159.705	140.522	52.5356	123.08	61.0862	141.238	78.6839	113.138	65.4144	118.938	126.675	175.83	112.894	190.776	160.812	68.335	90.9035	144.972	29.7722	41.8779	153.075	145.013	108.745	149.244	163.066	151.921	140.555	119.208	93.0106	138.725	201.434	109.582	69.9218	117.076	123.486	122.169	156.298	81.2386	124.927	295054	4834.55	117.963
94	2005-11-06 15:12:00	47	1.959	158.656	149.178	133.095	49.8512	119.288	58.9138	137.203	73.2654	106.923	61.7132	114.521	117.849	165.312	106.312	180.378	151.595	67.31	88.2595	141.792	29.0156	39.1852	141.45	132.208	105.019	133.258	156.412	136.048	127.196	109.738	86.909	130.711	189.719	92.7017	65.4962	114.529	112.861	114.033	139.22	79.1316	117.588	274709	4533.84	110.629
95	2005-11-06 15:42:00	47.5	1.98	145.493	135.965	122.706	44.2047	116.262	55.3671	130.743	69.1404	101.528	58.7925	107.939	106.768	159.413	95.2151	176.758	140.027	62.4698	80.3681	130.174	28.1781	35.9556	125.919	118.678	99.7713	117.955	137.886	118.133	115.749	98.5835	80.7091	121.558	175.473	82.1331	58.2878	102.318	101.13	99.934	125.398	72.7368	107.858	251812	4163.68	101.601
96	2005-11-06 16:12:00	48	2.001	131.768	122.819	121.363	40.9347	108.273	47.7275	120.151	64.495	91.4652	54.1628	95.5323	93.8076	149.74	84.2402	167.533	129.629	60.9805	69.9871	119.646	25.1186	31.7902	115.375	110.721	92.8396	104.091	123.967	102.432	102.196	88.2264	73.2654	120.679	155.907	72.2651	50.6078	91.0092	87.5268	90.2848	109.957	64.0317	91.2611	227932	3777.81	92.19
97	2005-11-06 16:42:00	48.5	2.021	125.015	112.6	110.055	35.2725	94.9467	42.9277	104.237	58.8081	80.3681	47.5565	83.8578	84.0858	133.224	74.3879	148.495	119.907	55.5951	61.3712	110.169	23.28	30.5702	101.325	100.853	82.2876	96.1179	111.478	86.339	86.9495	76.6007	67.1556	112.674	141.84	62.8927	44.7342	80.8645	72.6549	81.8408	94.3206	57.9136	79.4156	205139	3374.99	82.366
98	2005-11-06 17:12:00	49	2.042	110.347	100.559	94.6129	32.783	82.3694	38.4451	91.9285	50.2014	68.8232	43.3755	76.4379	75.7797	121.647	64.6421	133.583	103.855	49.705	56.7093	97.7938	20.8806	28.4549	89.9189	91.8311	75.7871	83.6059	98.1845	74.3796	73.2488	67.2043	57.157	99.3318	127.262	56.1485	38.1031	69.4088	61.8345	73.6561	81.0024	49.5662	69.4254	183505	2979.99	72.732
99	2005-11-06 17:42:00	49.5	2.063	97.1261	86.1919	85.5585	27.6082	70.922	33.3034	80.5225	45.238	60.655	39.153	67.8469	65.3004	103.994	55.0251	123.169	87.5682	43.4407	51.1207	82.9146	20.7261	24.6305	79.0176	79.115	68.0179	73.737	85.9493	66.228	62.0386	60.9152	51.015	88.9996	115.042	47.9803	34.8248	63.6327	53.1708	67.6437	71.5573	45.5552	62.7217	166012	2629.18	64.177
100	2005-11-06 18:12:00	50	2.084	86.4771	75.5665	75.5674	25.8026	65.6102	30.049	71.264	42.196	54.6675	34.8331	58.524	57.2379	88.8451	49.591	112.796	75.5352	35.4996	44.8887	66.7648	18.3258	23.8582	68.4978	71.2962	59.1823	66	76.9675	56.8481	52.7718	50.388	46.2557	79.2125	100.666	42.8386	30.1464	57.0513	45.0836	59.3294	62.0138	36.4272	53.0651	151036	2307.94	56.342
101	2005-11-06 18:43:00	50.5	2.105	75.9009	66.4957	67.2447	26.1685	54.6997	25.8109	65.0806	34.1491	51.5188	31.3185	49.2573	53.0237	81.8813	42.1711	101.333	67.0498	31.8067	37.9321	60.0455	15.2341	24.0936	60.5898	63.2181	51.8203	55.9931	67.5784	49.078	46.491	42.8386	39.552	71.7522	89.6826	38.8027	26.7789	49.9817	38.6244	50.901	54.5618	31.0336	45.5395	134789	2037.03	49.735
102	2005-11-06 19:13:00	51	2.126	71.6129	58.7752	60.0455	19.7415	49.7537	23.9391	54.1058	30.8708	45.637	26.7872	42.8873	45.5965	72.8912	34.743	87.9911	59.0766	29.1462	32.3675	54.3255	14.5593	22.9472	54.3016	53.6259	45.751	50.4368	58.3852	41.0404	39.7634	37.9735	33.7915	61.8915	77.2442	33.7667	24.135	44.7011	35.712	45.466	48.8583	27.9336	39.6577	120015	1792.23	43.765
103	2005-11-06 19:43:00	51.5	2.146	64.9011	52.6657	54.399	19.1145	42.1141	20.4577	46.7356	25.6803	38.0949	25.1352	38.1684	41.3658	65.0806	31.3424	77.1376	51.1364	24.078	31.0418	46.0764	11.931	20.8318	45.6692	48.6064	39.2909	44.9696	49.0541	33.4413	35.1907	29.6913	30.1391	55.961	68.8232	29.3411	21.2869	37.1351	31.3424	41.3171	44.0751	25.3632	36.167	107794	1574.35	38.451
104	2005-11-06 20:13:00	52	2.167	57.5551	45.3598	46.9875	18.3506	34.1822	17.9433	41.1139	22.4912	36.1753	22.4508	32.3923	35.2477	58.2225	28.5036	68.1641	44.7581	21.3926	27.0878	41.5773	10.3203	18.676	40.0558	42.537	34.2631	39.6899	40.4217	29.6665	28.4549	25.3714	24.8346	49.6884	60.1181	25.5994	17.3982	31.6927	25.2409	35.313	37.8678	21.4983	33.0836	96196.1	1371.75	33.51
105	2005-11-06 20:43:00	52.5	2.188	50.8916	37.9646	41.0726	18.1143	29.7152	15.7222	36.8179	19.9208	32.5872	18.2118	28.5689	30.9113	52.7718	24.476	61.6074	42.8055	19.5705	24.8015	36.623	9.76688	18.4398	35.6302	35.4996	32.0099	35.3617	34.7513	25.2575	26.0141	22.4829	22.0279	41.8705	57.157	23.8987	14.2008	29.0644	21.8891	29.5939	33.7511	18.6595	27.8362	86870.4	1218.32	29.768
106	2005-11-06 21:13:00	53	2.209	46.7748	34.8155	37.4201	16.7068	27.4298	12.899	31.0253	16.91	29.9028	17.6427	25.2657	27.8444	45.6857	20.4981	54.0488	36.9154	17.7402	21.6206	32.6847	7.86296	17.6179	29.7152	31.872	28.5201	30.6346	33.4495	20.3354	24.1423	19.9769	20.5634	35.2882	52.5521	19.7654	15.0548	26.4618	20.6774	26.7458	32.4732	18.5289	22.3037	79852	1088.37	26.6
107	2005-11-06 21:43:00	53.5	2.23	43.2194	32.7171	33.3852	16.2021	24.3216	11.4189	26.4369	15.2672	29.0239	16.6094	23.3048	21.9626	39.3966	17.4064	48.9723	29.3089	16.625	18.4315	26.9986	8.42467	18.5289	25.9571	31.359	24.7693	25.8348	26.1768	18.2853	22.3607	17.8128	16.8696	30.1391	47.8581	15.7057	14.209	26.0462	21.1003	23.7608	29.1949	18.0895	21.2465	73807.4	974.737	23.828
108	2005-11-06 22:13:00	54	2.251	37.9154	30.4145	29.0405	15.0309	21.2547	10.7027	23.0042	12.9891	25.2326	15.1201	21.8808	17.5609	34.9471	15.0631	42.139	25.1269	12.5736	15.4943	24.3299	8.1075	17.0727	23.3701	29.878	23.0934	23.3048	23.8739	17.7972	20.921	15.5191	12.8834	28.8943	43.9611	13.6483	12.9073	22.9224	20.1644	21.7751	26.3478	16.3079	20.2536	68947.1	872.823	21.343
109	2005-11-06 22:43:00	54.5	2.272	34.6123	27.1843	26.8359	14.2339	19.1715	10.8002	21.3274	10.939	23.2883	12.6149	19.9208	17.0001	31.8637	14.4858	38.526	21.7668	10.9225	14.2008	24.7206	8.21322	17.081	22.0196	27.5107	22.1336	21.2869	21.8238	15.8445	19.3591	14.665	12.1755	25.4606	42.0167	13.3228	11.1909	22.0922	18.3423	20.0017	21.9139	17.4717	16.2996	64946.6	804.64	19.681
110	2005-11-06 23:13:00	55	2.292	32.1066	25.167	26.038	14.4453	16.113	9.58853	20.636	10.5888	23.1825	10.8572	18.3092	15.7388	26.2255	13.5499	38.1114	19.3269	10.6136	13.0213	20.3023	7.94478	16.625	22.0196	26.3882	21.4413	21.3274	19.497	14.4609	19.2451	14.2256	10.5152	23.3857	37.3383	12.2077	12.4035	20.9458	15.1688	17.4386	20.9045	16.8208	14.7625	63762.3	748.988	18.324
111	2005-11-06 23:43:00	55.5	2.313	31.651	24.5647	23.7682	14.5998	13.4203	8.13968	17.6832	11.8501	24.7858	7.35917	16.796	14.9004	24.59	11.9392	35.541	17.7567	9.29527	12.8668	16.9918	7.22036	16.4062	21.3522	23.6873	18.1713	19.6441	17.024	14.9739	19.1798	13.4524	9.13255	19.8711	33.0671	12.5497	11.9392	20.3023	13.3633	14.2421	20.2536	16.1782	13.07	62121.7	693.58	16.973
112	2005-11-07 00:13:00	56	2.334	29.7311	24.7196	18.676	15.5025	12.9891	8.66921	17.5526	9.70988	25.0543	7.32608	12.9073	15.1688	22.7275	10.198	33.5966	15.2175	8.48167	11.7112	15.0392	6.51248	16.8861	20.8153	24.8428	18.4398	17.0727	17.3255	13.6556	19.1311	11.7278	10.084	18.3662	30.1464	12.1672	10.2799	17.4386	11.9153	12.9891	19.0419	15.0061	11.2148	58419.5	650.037	15.911
113	2005-11-07 00:43:00	56.5	2.355	28.2176	24.2476	16.0881	15.543	12.4035	8.69311	17.1628	10.6209	24.1019	7.26908	11.4842	15.0309	17.6666	9.61243	29.7971	13.0617	7.65152	10.8572	15.8197	6.33413	15.6	20.9376	23.3002	16.1782	15.4216	15.5843	11.8013	18.2522	11.988	8.75838	18.2283	28.43	10.654	10.1089	16.5689	12.8917	12.785	17.0727	14.5179	11.8252	56208.7	612.568	14.998
114	2005-11-07 01:13:00	57	2.376	28.9092	24.1747	15.8684	16.8291	10.0767	8.13232	16.8043	10.3773	24.4521	6.87929	10.6706	15.1045	16.796	9.36881	26.209	14.4858	7.91996	10.6209	14.3396	6.55385	15.1449	18.2118	21.5719	13.9893	15.1615	13.7862	11.8583	17.0727	11.7112	7.75724	16.853	28.7316	10.084	10.0436	16.3161	13.2162	13.4203	15.8445	15.7553	11.7848	54831.4	592.887	14.519
115	2005-11-07 01:43:00	57.5	2.397	28.5347	24.8089	15.3885	18.3423	9.22172	8.83193	15.7471	10.1006	25.3301	7.50535	10.369	17.2924	17.195	7.83906	23.4593	14.5593	8.1645	10.1254	12.0367	7.22863	14.8765	16.7068	19.782	13.4285	16.5441	14.2578	11.1256	15.9254	12.4274	7.61107	16.8613	29.114	9.83215	10.1741	14.5023	11.7682	14.2256	14.6237	17.3255	11.4915	54094.4	584.684	14.319
116	2005-11-07 02:13:00	58	2.417	27.0057	25.2481	16.3897	18.2688	8.09923	9.19782	15.3885	10.0353	22.9876	8.81538	9.02682	17.3982	16.5193	8.09923	24.2563	13.1923	7.06591	10.0353	12.8098	6.04914	14.5345	16.2435	18.0895	12.8751	15.1201	13.7209	9.96269	15.6652	14.8112	7.213	18.106	28.5689	9.32009	11.0686	15.4373	11.9071	12.6149	11.8583	17.5526	12.3134	53454	572.871	14.031
117	2005-11-07 02:43:00	58.5	2.438	25.7201	26.5419	16.8778	17.9516	8.13232	8.88065	16.17	11.2075	20.2701	8.25367	9.93787	15.6165	16.1212	7.71679	22.1906	12.899	7.37572	9.7586	13.0783	6.81401	14.4453	17.138	19.2129	12.5497	14.5179	12.9891	11.1256	15.6983	13.7696	8.14795	18.9196	27.9823	8.95328	11.5816	15.9907	13.1353	12.4191	13.1674	16.5607	13.1187	53331.2	572.938	14.034
118	2005-11-07 03:13:00	59	2.459	26.5337	25.9233	16.2757	18.049	8.28677	7.88778	17.195	10.2881	22.5969	6.33413	9.70988	16.5928	16.5928	8.2215	21.9378	12.5901	8.80711	10.7836	14.1925	6.83056	13.8671	18.7404	19.7581	11.1909	13.4203	14.2578	13.127	15.8528	14.7542	8.56348	20.0835	27.3884	9.58853	11.6708	16.1047	11.9475	12.0045	13.6152	18.1796	13.6234	54383.9	583.367	14.288
119	2005-11-07 03:43:00	59.5	2.48	30.7398	25.6791	18.6025	21.0672	10.4509	9.35226	18.6264	10.3451	22.8001	8.13232	9.69425	17.8128	17.1702	10.5318	22.2062	13.64	8.91283	12.1424	15.1532	7.213	15.6496	19.3104	22.0031	13.5343	15.1688	17.252	16.5119	17.9433	17.1628	9.34399	23.9474	28.3896	10.6779	12.9643	17.2603	13.127	12.6793	16.5763	23.5981	14.7303	60647.9	648.103	15.868
120	2005-11-07 04:13:00	60	2.501	33.2948	27.1761	20.1727	19.2938	10.0923	9.33572	21.1573	11.0034	23.1338	10.5079	11.5651	19.9125	17.594	9.31181	22.0113	14.5345	8.85583	12.4191	15.5025	8.09095	15.7627	24.0449	25.3145	16.2757	17.1463	21.9139	22.9224	18.5455	20.295	12.6388	24.9973	30.3992	15.0144	17.6666	18.7891	15.5761	16.0477	22.1253	28.1616	19.0254	65218.6	727.627	17.808
121	2005-11-07 04:43:00	60.5	2.522	37.4844	25.6472	20.2701	17.6344	8.95328	10.4665	24.3216	12.4035	26.2172	9.02682	11.5899	18.9518	15.9585	9.7917	20.4494	13.9893	9.95442	12.8098	15.8197	9.14909	16.8043	27.2423	29.9267	19.2938	21.9948	28.5358	31.8876	23.2883	24.5983	15.5356	29.0975	31.473	18.6347	20.2049	20.2784	17.8863	20.5873	29.8136	33.0349	25.6316	66859.2	816.638	19.98
122	2005-11-07 05:13:00	61	2.542	37.9646	29.1534	22.1005	19.5623	8.61956	10.3773	29.1949	12.6471	26.356	9.58025	12.6719	20.8888	15.8767	10.3525	21.4744	16.5193	8.82365	12.8181	17.9194	9.37617	19.0906	30.9361	37.6637	26.2255	29.3006	36.5743	43.6843	31.4325	33.2298	22.6457	35.9473	39.2909	24.989	24.2407	24.1184	25.0865	28.0393	40.5605	41.7722	33.6371	74860.2	980.742	23.983
123	2005-11-07 05:43:00	61.5	2.563	39.5993	32.7335	25.5093	21.8403	10.3369	11.6625	35.5493	13.7696	26.8929	10.6706	15.3803	23.8417	16.2757	13.3715	24.305	17.1297	7.81424	11.2396	17.9681	8.62784	22.1658	44.1321	50.2989	36.5495	40.202	55.4489	60.427	40.6258	44.1808	28.43	44.8804	48.6799	35.9234	34.857	28.5119	36.7205	36.5982	53.4549	49.9973	46.7926	88177.6	1223.39	29.901
124	2005-11-07 06:13:00	62	2.584	40.494	36.5404	30.3257	23.5815	14.095	11.9558	43.5299	13.9406	29.1627	10.8489	16.5193	25.9488	19.0658	19.3674	25.9001	18.9849	10.084	12.4927	22.9389	9.41753	27.1531	57.5477	65.4548	48.11	54.3099	73.908	76.4462	53.2435	54.4882	34.9388	54.6427	60.769	49.0863	46.7512	38.5757	52.1375	47.5896	73.8105	60.3627	61.4686	105855	1525.99	37.282
125	2005-11-07 06:43:00	62.5	2.605	46.1407	44.7821	35.8499	26.7946	18.9031	12.4108	56.1724	16.3409	32.8152	14.1769	22.1492	30.6511	22.0196	26.9334	29.0156	26.2908	15.0879	15.0392	30.6998	11.4024	29.1866	70.1011	82.3207	57.8971	71.6216	97.7212	96.5169	65.5771	71.0121	45.8889	69.6699	74.6894	63.926	53.8373	47.0684	70.865	61.4769	95.6306	72.5492	80.1483	128823	1911.38	46.683
126	2005-11-07 07:13:00	63	2.626	56.5455	55.3254	40.6745	30.5371	25.0616	18.0169	71.6869	22.8654	37.7777	19.0824	31.4813	39.096	30.8791	37.7207	34.7274	37.6481	18.4719	17.4956	43.4407	14.3313	35.0611	88.186	100.585	68.5952	94.3932	119.174	111.129	81.6781	86.7702	54.5296	87.5112	91.3916	77.6257	64.7718	59.0444	87.9341	75.9746	116.978	80.8314	92.311	151159	2357.34	57.56
127	2005-11-07 07:43:00	63.5	2.647	67.7977	69.1563	48.5898	33.5801	30.7247	24.2324	83.5167	29.764	47.939	24.1184	42.5214	47.8498	41.2279	47.4021	44.1321	50.6482	23.5733	21.9865	57.1736	17.48	38.6814	98.0788	121.696	79.1555	108.436	138.725	124.154	98.4778	96.1997	64.5686	102.415	103.155	88.926	74.1442	64.6743	105.027	84.9159	139.31	84.3055	105.629	171372	2774.09	67.725
128	2005-11-07 08:13:00	64	2.667	79.2359	86.3869	60.427	35.5162	39.0712	34.3119	97.4693	34.7274	61.5017	30.1391	59.6144	60.9722	56.1154	61.5504	55.7578	66.5534	32.4732	29.6913	79.6519	20.4733	42.0406	112.048	135.885	90.1956	119.288	157.509	137.544	112.162	106.663	71.5812	114.708	112.211	104.286	78.83	74.0054	115.042	100.723	153.637	87.5921	119.476	196200	3227.07	78.774
129	2005-11-07 08:43:00	64.5	2.688	90.3733	98.1512	70.2711	41.8862	49.0946	43.7818	112.056	38.9498	74.8677	39.6246	74.2334	72.346	75.5756	71.4102	70.9468	89.9189	45.5147	34.2962	102.082	23.8739	46.3688	126.822	146.348	95.4918	135.023	174.643	147.958	126.618	115.953	76.699	127.262	126.106	121.428	87.7879	86.5183	131.923	114.334	161.757	90.6019	131.809	221484	3690.7	90.083
130	2005-11-07 09:13:00	65	2.709	104.847	110.298	79.9369	45.6692	63.2751	51.7633	127.562	46.2309	86.7215	46.5241	93.3195	91.1067	97.6476	81.2874	87.5838	108.826	54.7484	44.2948	119.174	27.6008	49.762	135.47	152.807	103.44	144.867	186.644	155.695	139.985	119.687	82.556	135.925	141.417	126.717	93.8324	92.4167	141.352	123.039	175.929	98.7867	141.597	246057	4110.34	100.318
131	2005-11-07 09:43:00	65.5	2.73	121.753	121.858	91.7575	49.8999	79.5379	59.4673	135.479	55.8065	100.43	52.349	108.582	110.389	122.201	90.4806	104.01	127.757	60.4601	52.3894	136.495	27.1531	49.4604	141.572	159.445	108.191	146.828	188.832	160.861	146.828	122.763	85.5098	143.045	147.633	129.726	93.279	99.2583	149.895	127.856	182.762	106.638	146.673	266647	4445.31	108.489
132	2005-11-07 10:13:00	66	2.751	134.843	129.059	98.339	50.8845	93.1733	64.837	140.254	58.2712	107.297	57.1248	122.169	120.371	142.728	95.7364	117.596	141.564	69.7508	59.4351	148.682	30.1961	50.2584	144.11	156.964	106.735	151.49	193.64	160.267	155.174	126.171	85.4767	147.511	153.45	130.768	94.5808	102.822	152.555	131.5	183.527	106.093	147.47	277745	4662.87	113.796
133	2005-11-07 10:43:00	66.5	2.772	139.708	135.575	105.531	51.2182	100.008	67.0498	143.126	59.3376	118.19	59.2558	131.297	127.115	153.328	100.853	130.434	147.381	74.307	73.2902	157.176	31.3103	49.7133	146.469	153.255	107.483	153.116	190.898	159.007	161.268	122.298	88.3	146.022	156.403	132.379	95.1094	102.871	146.274	134.779	175.546	104.059	146.258	283456	4777	116.58
134	2005-11-07 11:13:00	67	2.792	145.59	137.104	109.615	47.8985	106.955	66.7979	151.676	61.8593	126.228	60.5576	135.519	131.622	160.324	104.165	137.618	150.96	75.4129	75.9994	158.242	31.9281	47.175	148.544	153.645	107.98	145.33	185.903	155.679	162.733	119.426	87.6895	144.598	158.746	127.807	91.9533	102.561	142.654	130.206	170.274	102.692	142.58	286079	4804.25	117.245
135	2005-11-07 11:43:00	67.5	2.813	151.586	141.741	111.934	47.3377	112.528	65.0972	155.068	59.3294	127.814	64.9915	141.287	135.006	170.648	101.789	144.355	155.435	77.2929	76.528	158.681	29.8053	46.093	151.001	152.303	104.653	140.075	175.261	148.707	161.992	114.277	82.4586	138.928	159.576	123.291	88.6989	100.121	138.269	129.686	162.366	98.8602	140.075	283974	4784.95	116.775
136	2005-11-07 12:13:00	68	2.834	151.106	145.988	115.554	49.4853	112.553	67.3348	152.937	59.9802	129.409	66.4964	137.374	132.29	173.138	101.179	151.27	154.508	78.9927	77.6993	152.71	29.4882	43.0822	144.574	143.248	101.325	132.916	167.256	138.895	155.605	109.087	81.474	135.234	162.082	114.618	86.7546	96.1997	132.883	128.287	149.488	98.0871	130.963	279131	4691.55	114.497
137	2005-11-07 12:43:00	68.5	2.855	149.918	144.98	112.65	47.2725	117.173	66.1388	154.565	63.1694	125.382	65.6424	134.689	128.336	175.058	97.0942	154.874	152.156	76.699	81.246	145.835	29.6996	41.9192	141.084	132.867	97.8269	126.187	153.881	125.862	150.635	100.397	78.3014	130.946	162.399	108.59	82.0762	93.7672	131.354	116.661	139.685	96.2162	122.331	271630	4555.56	111.181
138	2005-11-07 13:13:00	69	2.876	146.249	142.482	110.787	46.149	117.304	62.4045	148.495	61.1515	111.82	64.5355	127.448	123.853	169.973	95.3539	152.099	145.444	72.9565	79.3586	142.158	28.8207	37.9487	134.397	122.364	90.1634	115.205	142.686	114.643	136.121	90.4153	71.9471	123.299	158.6	101.325	78.488	92.197	122.909	109.192	128.482	90.1956	111.934	258804	4321.35	105.469
139	2005-11-07 13:43:00	69.5	2.897	140.163	136.454	106.898	43.0987	110.34	57.1166	139.839	58.7355	109.192	63.0719	122.982	118.898	164.791	90.3418	149.268	138.83	68.5382	77.0971	133.07	25.9975	34.345	125.041	113.667	86.6406	102.708	131.24	107.866	125.911	88.5445	66.3181	113.122	150.188	88.983	73.7048	89.0648	118.67	102.001	118.923	82.7105	102.7	243170	4077.07	99.511
140	2005-11-07 14:13:00	70	2.918	130.612	132.093	101.716	38.9986	106.89	50.8027	132.224	58.4909	101.61	61.4686	119.085	110.941	158.64	84.4112	146.966	131.671	63.3238	72.631	121.909	24.9642	35.8333	116.189	106.101	81.9465	91.3264	118.32	96.9646	114.814	77.0318	60.6799	99.1204	142.149	75.7144	67.4074	83.5811	110.079	95.1498	110.714	75.6004	94.1735	226879	3802.34	92.811
141	2005-11-07 14:43:00	70.5	2.938	121.598	122.933	95.2721	36.8014	104.311	46.5968	121.176	55.3919	91.798	58.3448	108.924	103.115	147.161	81.4087	142.125	125.35	58.5158	65.8372	108.736	24.3216	33.4339	107.199	94.8814	76.3083	82.6618	110.275	82.328	102.155	70.7437	56.0428	86.8686	126.041	66.6352	59.9959	76.7229	96.1914	84.8828	100.162	68.0179	83.0607	209000	3484.32	85.055
142	2005-11-07 15:13:00	71	2.959	112.869	112.454	82.7105	34.2227	95.9634	42.3991	112.007	50.3228	85.8674	52.0474	96.4599	93.7423	134.298	74.4697	137.049	116.701	55.4489	63.9499	98.6975	22.7514	30.3505	97.0455	83.8413	68.7993	74.6407	98.8032	69.4088	91.3181	59.9637	49.5662	75.7383	115.123	59.0931	51.2099	71.1831	83.9718	73.0135	88.0481	61.1276	68.7745	190445	3145.45	76.791
143	2005-11-07 15:43:00	71.5	2.98	102.113	100.487	76.3166	32.1404	88.5445	36.2406	103.245	45.979	74.3796	47.6549	82.6296	80.9941	121.209	67.253	131.492	102.66	49.7942	58.8081	85.1927	20.9946	27.6164	88.3082	72.6715	65.236	66.1553	87.7953	60.4353	82.1331	51.0794	42.1224	69.4419	107.752	50.9902	43.3589	64.5199	72.3543	66.5938	76.4867	51.5924	62.4045	171828	2817.17	68.784
144	2005-11-07 16:13:00	72	3.001	89.2188	91.6189	69.1321	27.7553	79.1637	33.2142	93.1246	41.2435	65.5449	43.6108	74.8677	69.1891	111.746	59.516	122.689	90.9439	44.4492	49.9973	73.737	17.1297	25.1922	73.965	64.552	59.972	59.9959	76.3405	53.3823	72.3139	46.6786	37.1029	61.9651	98.2985	42.2199	40.2433	59.1584	59.9067	62.5755	68.9859	46.2557	53.6424	154449	2510.64	61.308
145	2005-11-07 16:43:00	72.5	3.022	81.3516	81.7416	61.168	23.4271	71.6713	28.715	81.2056	36.5578	56.6523	40.5118	69.4171	61.3464	99.7952	55.0986	108.232	78.2766	38.0792	43.8305	63.0388	15.9098	23.3214	66.6508	55.5703	54.1711	51.8525	67.2126	49.3547	58.8329	41.7565	33.3034	54.6353	88.9674	34.5159	34.0278	54.5535	51.7063	55.0095	59.7927	41.0808	46.0111	138973	2218.35	54.18
146	2005-11-07 17:13:00	73	3.043	74.3792	73.8179	55.7247	21.7346	62.0386	24.5091	72.1346	30.0407	49.5662	34.6217	59.2724	53.5689	88.2512	48.3297	99.0468	69.6046	32.7012	40.8694	55.8801	13.2088	19.8307	60.2404	51.3156	48.395	45.4577	59.1823	43.9289	49.4365	34.7357	29.8292	50.2823	80.9537	30.9196	29.4551	50.3715	44.8234	45.7023	52.3159	36.0291	42.0167	126972	1964.52	47.989
147	2005-11-07 17:43:00	73.5	3.063	67.3503	66.195	48.6551	21.3034	55.0738	20.8401	64.6495	25.7778	47.7358	31.3838	50.1849	48.0943	78.4476	41.6995	91.2859	59.744	30.3505	37.2813	49.4604	12.8586	17.3412	50.0222	44.5715	43.3102	41.6591	53.7399	37.2978	43.0666	30.3661	26.1768	43.8958	73.8188	26.6888	24.9072	47.8176	39.0068	38.4286	45.4421	31.131	35.37	115778	1742.43	42.573
148	2005-11-07 18:13:00	74	3.084	60.3123	59.6618	43.6678	19.5301	50.1683	19.1798	58.2142	23.3784	45.2794	28.9513	46.4993	40.3086	68.9133	37.4605	79.5379	51.5841	27.0961	32.7178	42.4561	11.9475	17.2603	44.2865	38.8763	40.8694	35.7276	47.5896	29.9193	34.5481	27.9906	22.9876	39.0712	63.8773	23.85	21.263	41.5773	33.7667	34.686	42.3256	26.6401	29.9598	104223	1543.94	37.732
149	2005-11-07 18:43:00	74.5	3.105	56.0006	53.7308	39.0712	17.6344	41.9762	18.5694	51.4618	18.9196	37.0698	24.4926	42.651	35.7359	55.5951	30.3257	69.8482	43.4564	26.8194	27.1044	34.914	10.1493	14.8765	39.7552	34.3532	34.857	32.2296	41.0569	26.5675	31.131	23.8095	20.181	35.9152	57.7426	20.3189	17.8128	35.712	28.6176	32.954	37.1682	23.7682	27.6008	93783.6	1351.95	33.05
150	2005-11-07 19:13:00	75	3.126	49.8993	48.2555	33.7023	16.5193	36.1753	15.7222	44.4658	15.4373	32.4006	21.4413	37.4854	31.6679	50.9736	26.6484	63.2016	37.1185	22.3607	23.5163	31.6844	9.51498	14.8847	33.1976	31.3912	29.3328	29.3328	35.8821	22.8654	24.989	20.7831	16.0477	31.9042	51.3561	18.3579	12.9726	33.1489	27.8849	27.6734	33.1324	20.5147	22.5482	84659.6	1186.39	29.013
151	2005-11-07 19:43:00	75.5	3.147	48.3375	44.4805	28.8777	14.8599	32.7343	13.6887	38.6814	14.3552	29.935	19.5218	31.7902	28.0237	46.4993	23.6303	55.6438	29.7722	20.1157	20.4246	28.6663	7.89606	12.9726	29.7235	26.8516	25.8265	25.7861	33.3604	19.4731	22.8084	19.2368	13.6722	28.7555	46.4184	17.0157	11.5402	30.7817	23.9879	23.4271	28.6258	20.4329	19.8794	77421.9	1058.51	25.894
152	2005-11-07 20:13:00	76	3.168	42.7802	39.827	28.145	14.3313	26.0306	11.9392	32.6525	11.5329	27.8692	16.7721	27.3075	25.1839	41.6913	20.181	49.8024	27.6082	18.9114	18.5538	25.8918	8.7262	11.8501	27.69	23.2726	23.3214	22.3855	28.943	17.6262	22.4664	15.8767	13.0617	24.9403	43.5786	13.3633	11.8501	28.487	20.4816	22.1253	25.9166	18.049	15.2019	71236.9	946.225	23.156
153	2005-11-07 20:43:00	76.5	3.188	40.5268	36.6543	26.6567	14.1686	22.5804	11.0852	29.1057	8.91283	26.1437	14.2495	24.6718	19.953	38.2254	16.3409	45.7749	24.192	17.7806	18.7817	23.4997	7.53017	11.3215	25.6803	20.1644	21.0837	22.0601	26.7219	16.4218	18.2605	15.0796	11.8501	23.6955	37.2978	13.9323	10.4996	26.242	20.0504	18.6917	24.7932	17.7402	13.1187	66078.4	861.539	21.091
154	2005-11-07 21:13:00	77	3.209	39.9984	33.3512	22.2715	12.0211	23.1825	9.90569	26.2577	9.8156	25.1269	12.2895	21.0185	18.4885	35.8747	14.4536	42.6915	20.3676	15.9585	16.6747	22.8737	7.81424	12.5248	23.8904	18.7321	21.3843	20.067	21.9543	17.8863	14.6568	14.0463	9.93787	21.8725	36.566	12.9238	10.2311	24.2324	18.0251	14.8599	21.3439	15.4373	13.3467	62025.2	794.355	19.453
155	2005-11-07 21:43:00	77.5	3.23	35.3531	28.6814	21.4413	11.5163	18.391	9.54716	21.8973	9.10772	23.4188	10.9877	15.9181	16.7877	33.4744	11.8335	37.4035	18.9849	13.9323	15.1118	20.8723	8.75838	10.825	20.4246	16.9753	17.7641	17.7889	19.0336	15.771	13.8349	14.3313	8.62784	20.8557	34.4259	11.7443	9.38444	22.7275	15.6901	13.4929	19.383	14.665	13.3228	56191.2	714.487	17.505
156	2005-11-07 22:13:00	78	3.251	32.513	25.5898	20.181	9.01855	16.0311	8.56348	21.5397	7.57889	24.4678	9.38444	14.1116	14.7303	29.821	11.6956	38.5343	14.7542	11.5246	12.6067	17.6501	5.9186	10.8572	17.5692	14.1116	17.6096	16.2435	17.8781	13.2244	11.5402	13.1518	8.05878	18.0739	29.5939	11.3371	9.15737	21.0516	15.885	11.3371	18.1952	13.3715	12.5662	49576.3	647.028	15.86
157	2005-11-07 22:43:00	78.5	3.272	32.0091	24.1255	18.2449	7.61107	14.1769	8.82365	21.206	6.77356	22.2062	7.87951	12.6719	13.7126	25.3797	10.882	35.7607	12.8751	9.10037	11.2148	17.1297	4.60121	11.4998	16.9348	11.3049	15.0548	15.8611	15.0962	12.1424	10.5318	12.2077	8.13968	15.2102	27.1687	11.0199	8.43294	20.921	12.0854	10.2394	16.3566	12.6471	10.882	45961.8	590.121	14.473
158	2005-11-07 23:13:00	79	3.293	32.8711	22.7833	17.0075	9.28699	12.4844	7.58716	19.1881	6.26886	19.2203	7.44835	12.2408	13.469	22.7762	9.29527	32.6929	13.1105	8.9211	9.74297	15.828	6.52075	10.3856	15.3481	10.6053	12.9891	13.4359	14.7625	12.7446	11.2075	11.2884	7.30217	16.5193	24.4108	9.86433	7.88778	22.0031	10.8903	9.37617	13.7374	13.9406	11.0199	44812.6	558.462	13.701
159	2005-11-07 23:43:00	79.5	3.313	31.8141	24.1583	16.0072	9.32744	11.4024	8.82365	18.4315	6.65957	18.1952	8.82365	9.47453	11.2718	21.7024	8.56348	31.9933	12.1102	8.44949	8.7262	15.7388	5.06455	8.77493	13.7696	11.0935	13.6317	13.5747	14.3552	11.3132	10.8903	10.3773	6.75702	14.5749	22.0601	10.2633	6.22013	17.2924	12.216	9.18127	12.7446	13.6069	11.7195	44049.3	531.154	13.036
160	2005-11-08 00:13:00	80	3.334	31.8624	24.7843	13.981	8.61221	11.2396	8.38422	18.6999	7.08246	18.448	5.68325	8.945	10.2955	21.1812	9.002	27.804	12.3299	7.213	8.31067	16.6747	5.16199	9.30354	14.2256	11.8013	12.2408	12.0532	13.2658	11.0604	11.3371	9.6777	5.12982	13.2814	20.2619	10.2146	6.29368	16.7804	12.9891	9.84042	13.0617	14.1033	11.3775	43321.2	513.995	12.618
161	2005-11-08 00:43:00	80.5	3.355	28.8117	23.9305	12.7777	10.426	11.2314	7.2939	17.9351	7.9696	16.2674	4.59293	8.79883	11.0199	18.5207	8.25367	24.0697	11.7195	6.4803	7.99351	15.5356	5.56925	8.32722	11.9797	11.6055	11.703	11.6791	14.0298	12.4596	10.4665	9.62071	6.10614	13.3954	19.1072	7.2939	6.7322	16.1534	11.7278	9.002	12.3051	12.9404	10.8976	42715.8	486.729	11.953
162	2005-11-08 01:13:00	81	3.376	28.9985	23.2061	13.0296	10.6457	11.6542	7.99351	16.8447	8.26195	16.3079	6.91146	9.93787	10.3608	17.8698	8.1884	24.4604	11.4428	6.37458	7.31045	13.9323	6.47203	8.68484	11.4676	10.2881	10.4021	11.2718	12.8917	13.4037	10.3038	10.825	7.37572	13.0783	17.3329	7.88778	7.18818	14.9739	11.3775	8.27849	10.1493	12.6149	11.5163	42443.9	481.515	11.827
163	2005-11-08 01:43:00	81.5	3.397	26.3952	23.5396	10.8489	10.198	9.9296	10.1254	15.3968	10.825	14.3718	6.90319	9.116	10.4178	15.5273	9.53889	23.4758	11.6956	6.57775	7.27735	15.5926	7.34263	10.2468	13.412	10.768	8.51384	9.07555	12.7777	13.1757	10.9795	12.1911	6.85447	12.956	17.6344	9.43316	8.2215	15.657	11.703	8.12405	9.49016	13.9654	10.3525	43689.6	480.627	11.805
164	2005-11-08 02:13:00	82	3.418	26.7533	25.0367	11.7443	10.5722	10.2146	10.2955	15.0548	14.1851	14.8847	8.45684	9.20609	10.2881	15.7553	10.4665	21.2299	9.75125	7.30217	7.61107	15.3159	7.72506	10.7919	17.0562	11.7526	8.67656	10.711	12.2969	14.038	10.9629	12.8264	6.26058	14.494	17.1132	9.27044	7.96133	18.1879	11.1587	7.22863	10.5722	14.4609	11.2075	47532.2	498.877	12.251
165	2005-11-08 02:43:00	82.5	3.439	27.3064	25.362	12.4439	10.4426	10.4021	10.3608	18.0739	15.9337	15.0548	8.945	8.80711	10.9307	17.0323	9.06727	20.8962	9.35226	7.70852	8.27849	17.7236	8.39249	10.0684	18.2283	11.9558	9.20609	9.88915	11.1826	13.754	10.882	13.412	6.25231	14.7137	15.7305	7.17163	8.41639	20.3354	12.4761	7.24518	10.4426	14.9004	13.5012	49506.1	512.278	12.578
166	2005-11-08 03:13:00	83	3.459	25.6472	24.6139	11.703	10.9307	9.45799	9.66116	17.138	16.6416	13.2005	8.40076	7.57062	11.0365	16.7721	9.059	20.4329	9.97832	7.85561	8.28677	18.334	8.04223	8.79056	18.8139	9.88087	10.6053	9.29527	12.5331	15.7553	11.2966	13.981	6.07396	14.9739	13.4037	7.64416	8.33549	20.4163	13.298	7.00064	11.2231	15.9337	10.9142	49655.3	504.932	12.4
167	2005-11-08 03:43:00	83.5	3.48	24.9474	23.8977	12.6554	13.4442	9.002	9.40099	14.9574	15.7958	11.7278	7.32608	8.9211	10.996	17.5774	8.64439	18.8626	10.54	9.31181	8.12405	19.3104	7.10636	10.6209	20.3189	10.1171	10.768	9.26309	14.2826	15.7471	12.2564	15.1449	6.57775	15.2175	13.1031	9.65288	8.80711	18.1796	14.0298	6.30103	12.1341	17.3007	11.7931	51102.8	514.165	12.625
168	2005-11-08 04:13:00	84	3.501	25.1916	23.3446	14.8682	12.2481	11.1661	7.96133	15.5025	17.8054	13.2088	7.00891	8.96155	12.5736	15.8197	9.69425	18.562	9.89742	8.57911	7.24518	21.5884	7.77379	12.1424	19.8638	11.2966	10.2146	10.4748	13.583	16.4467	11.5485	15.5678	7.2369	15.0962	13.7126	11.3858	9.92132	17.5287	14.6889	7.83079	10.8737	16.2996	11.6055	54375.2	526.319	12.922
169	2005-11-08 04:43:00	84.5	3.522	26.1757	21.514	15.1854	12.7933	10.8572	6.64302	17.7071	20.6443	13.8266	8.01005	9.32744	13.7862	15.4299	9.25481	17.4313	9.173	7.13118	7.35917	21.4827	6.91146	11.0686	21.8238	12.4596	9.66943	11.1256	13.8027	16.7638	12.8834	16.4136	8.8641	14.4205	15.2019	10.7763	8.96155	20.5386	17.0562	9.15737	10.6706	17.0406	12.0532	57410.6	541.395	13.291
170	2005-11-08 05:13:00	85	3.543	25.3219	20.7413	16.625	14.1851	10.1254	6.78919	20.6038	20.7987	12.9808	7.30217	9.69425	13.8671	14.7055	9.51498	16.7556	9.76688	8.09923	6.86274	22.6705	6.34976	10.2063	20.0421	13.5012	9.8726	12.3787	14.7625	15.9015	15.9585	18.4149	7.25345	14.722	13.7779	10.312	9.35226	21.6528	17.2759	7.87124	12.1755	19.4731	13.3384	59086.3	552.003	13.55
171	2005-11-08 05:43:00	85.5	3.564	25.2235	20.9527	16.6747	14.0298	10.0031	8.79883	20.6608	20.1479	12.6388	8.35112	9.15737	13.9084	16.1865	10.6136	15.8041	11.2396	7.82251	7.39962	22.8415	6.01696	11.1505	19.2773	14.779	8.89628	11.5651	15.5843	18.2936	16.3649	17.2354	7.05028	14.2909	12.7041	11.5972	8.58739	21.4413	17.195	8.83928	11.9723	20.5064	14.7946	61639.2	560.597	13.76
172	2005-11-08 06:13:00	86	3.584	25.7037	20.4242	16.7068	13.5499	9.8726	9.10037	19.7737	19.0336	11.9723	8.21322	9.01855	13.5343	16.3731	9.51498	14.5428	11.1826	7.99351	8.44121	24.4926	5.79724	11.4106	20.1892	14.2008	9.97832	10.6209	17.0075	19.8877	16.3897	18.2688	8.17277	14.6733	13.5582	12.5662	8.70138	21.0837	18.0169	7.74161	11.4915	22.6622	14.2743	60604	566.137	13.896
173	2005-11-08 06:43:00	86.5	3.605	24.069	21.5787	17.5122	12.5736	8.65266	8.50649	16.625	19.0658	13.2658	8.65266	8.26195	13.9654	18.2035	9.26309	15.8445	10.1741	8.14795	7.3509	25.2896	6.4803	11.9392	19.0658	13.8349	10.1898	9.70988	15.5678	20.6121	17.0976	16.5607	7.75724	15.6	13.1187	10.9629	9.002	22.1336	16.7234	6.97673	11.8988	24.3951	15.3481	56919.3	561.978	13.795
174	2005-11-08 07:13:00	87	3.626	24.7114	21.5787	17.7889	12.6637	9.75125	6.72484	15.0226	19.2203	11.4593	7.84733	8.65266	13.0865	18.676	10.9307	16.8374	9.09209	7.35917	8.06705	22.3285	5.5288	12.9156	19.611	14.1355	10.5805	10.0519	15.7958	21.1977	18.676	15.0061	7.41617	14.8682	14.1769	10.3451	9.66116	21.8082	17.2115	9.7347	12.2481	22.5648	16.6498	55480.6	561.982	13.795
175	2005-11-08 07:43:00	87.5	3.647	26.6476	22.7177	18.8544	11.8583	10.996	8.33549	17.2603	20.0421	12.4678	7.62761	8.68484	13.4524	17.1628	10.711	17.3494	9.44971	7.71679	7.63589	21.7833	5.97559	11.4106	20.1157	15.5843	9.68598	9.58853	15.3242	23.8821	19.0906	14.3966	7.28563	15.3159	13.0865	10.3286	7.51362	19.7167	15.1045	9.66943	11.0447	23.1421	16.2591	54691	564.275	13.852
176	2005-11-08 08:13:00	88	3.668	25.9069	23.084	19.3269	11.3941	11.1339	8.07532	18.2283	22.2715	12.0937	8.89628	8.44949	13.4203	16.9183	11.3858	16.2757	9.75125	6.81401	6.99328	20.1074	5.84597	10.7432	18.9279	16.5846	11.1661	9.65288	17.3982	23.3214	19.0658	16.4301	7.2939	16.796	12.0045	11.5899	8.00178	19.3425	17.1628	8.35112	8.07532	25.2575	16.056	53515.4	569.594	13.982
177	2005-11-08 08:43:00	88.5	3.689	24.0772	22.8316	23.0603	11.3941	10.6375	6.57775	19.7332	23.223	10.1824	10.6136	9.40926	15.1936	18.3745	13.184	15.6901	10.825	7.09073	7.46489	20.6277	5.77242	13.9489	20.636	16.0964	11.3941	10.0684	18.5859	22.4912	17.2842	17.0727	7.41617	17.8211	13.0783	12.8264	9.70161	18.1713	20.921	8.21322	9.42581	25.1186	16.0725	53936.5	592.307	14.536
178	2005-11-08 09:13:00	89	3.709	23.8895	24.0608	22.8001	10.9546	11.0282	7.3509	23.3214	24.8346	10.426	10.2881	10.1659	19.8638	20.8888	17.7153	15.4786	12.2812	8.48994	7.24518	23.8987	6.04914	14.2256	24.0936	18.7248	11.0935	11.6708	18.9362	24.8667	17.3329	19.4565	8.04223	18.9031	14.7055	12.6637	9.58025	19.0824	23.85	9.20609	12.9477	23.8095	15.942	56191.2	640.164	15.704
179	2005-11-08 09:43:00	89.5	3.73	27.0057	28.1848	25.6969	12.7289	12.4522	10.597	26.3478	27.4215	13.6483	11.5081	13.241	23.8739	25.4202	23.0603	18.6347	13.8836	11.0852	8.01833	28.0641	7.25345	14.266	27.8692	23.7277	12.4522	14.6889	18.7569	27.4537	21.2869	22.4829	10.4913	19.896	17.7319	14.1686	11.6956	21.4496	27.3075	11.2966	16.3327	27.1044	16.0072	61463.8	744.592	18.252
180	2005-11-08 10:13:00	90	3.751	30.512	32.082	33.2059	16.6011	17.0645	13.8266	37.1682	31.7414	18.4885	14.5345	18.2283	28.6415	34.1979	28.3491	22.0196	19.668	12.9891	10.6292	37.6233	8.80711	17.309	31.4895	27.234	14.4453	17.0406	27.519	32.7913	27.3314	29.1949	12.6793	25.5581	21.2952	15.9585	16.6903	25.2575	33.9947	12.7289	22.7918	28.5119	21.1242	70728.1	927.323	22.709
181	2005-11-08 10:43:00	90.5	3.772	39.3961	43.0572	39.0225	17.4634	23.3131	17.3255	46.4828	36.3702	25.3384	18.6108	23.1099	36.8749	41.9192	37.7538	32.27	26.5261	17.9194	13.2244	50.2088	9.41753	15.5761	39.1769	33.4339	20.0182	20.5468	37.6398	38.6814	34.2144	37.7621	16.9753	35.4187	29.3825	23.2395	23.1016	30.3339	43.8305	17.5443	30.5537	31.5704	29.8541	84931.6	1184.46	28.981
182	2005-11-08 11:13:00	91	3.793	49.6059	54.1536	49.6884	20.9863	32.9457	23.0603	62.4045	40.2516	32.1809	24.1184	33.2951	47.5565	52.4464	50.9497	43.0987	33.2712	23.1825	18.0325	65.293	11.8905	18.8139	48.3058	44.6855	30.2282	29.821	50.5912	51.2182	44.0098	50.1031	24.9807	46.3688	38.2502	33.2142	30.6998	37.8264	58.0359	22.1336	40.7802	39.1282	40.0962	106820	1547.7	37.841
183	2005-11-08 11:43:00	91.5	3.814	65.1125	65.5599	65.2682	28.0559	46.4745	30.5619	79.0497	46.833	41.8457	30.4718	46.5885	61.7453	71.8496	63.9986	55.1474	47.0279	31.131	25.5581	80.7827	14.9086	21.7429	58.0111	54.6592	41.1139	40.9181	73.7131	66.057	56.701	62.0138	30.9931	55.2209	52.5604	47.4674	38.6483	47.4104	73.5908	30.2852	53.374	47.3782	55.0499	132481	2004.88	48.993
184	2005-11-08 12:13:00	92	3.834	75.6075	83.7189	77.1946	29.6582	58.7272	36.7527	92.7504	53.6342	53.26	38.3146	56.6854	79.2529	93.222	74.1111	70.7676	60.9235	39.1696	31.4243	97.3222	17.3494	23.4997	69.6773	66.3585	52.0318	52.7231	91.5544	86.7059	73.6965	73.4934	36.7858	66.8954	65.3252	57.8814	47.7606	56.2947	96.2401	40.7398	68.5879	57.442	67.538	157353	2471.08	60.364
185	2005-11-08 12:43:00	92.5	3.855	87.7463	100.023	90.8217	32.8639	72.8747	44.1155	105.523	56.1724	65.179	44.4897	72.3543	91.0258	115.334	79.7172	89.2597	74.5184	46.6869	39.1613	109.738	20.8962	24.59	80.5629	77.3251	63.3477	67.2374	107.492	110.624	91.1719	80.3111	40.8124	79.5296	79.3016	74.136	55.5133	71.8009	107.199	52.8123	82.4503	64.6173	83.183	182856	2932.52	71.619
186	2005-11-08 13:13:00	93	3.876	99.8433	108.012	100.894	36.1992	85.4445	48.6717	115.197	60.3057	78.5046	49.8594	87.6491	100.642	129.222	86.0219	103.278	89.3085	51.3074	45.7262	126.814	22.1253	28.9835	93.8159	86.624	74.5506	80.9132	124.341	125.48	107.248	91.9451	46.3936	94.2958	93.2137	86.9008	61.6231	81.3683	115.294	64.4463	94.8979	72.3543	98.4612	207412	3348.18	81.757
187	2005-11-08 13:43:00	93.5	3.897	107.654	115.472	112.747	40.1698	96.2484	54.1793	125.333	65.8538	89.6422	54.9847	98.1523	109.005	142.947	87.5682	113.593	107.305	56.4087	51.4535	136.642	23.6955	31.188	106.938	96.0535	84.9481	94.7352	135.755	133.746	127.106	97.5419	52.6909	104.336	110.624	98.7297	67.9443	88.3	128.165	76.2109	104.059	76.642	112.894	228388	3717.66	90.77
188	2005-11-08 14:13:00	94	3.918	119.703	122.884	127.587	41.3088	102.595	56.7341	129.393	72.9078	97.2652	59.801	104.661	110.258	151.839	91.4155	122.209	115.522	61.7371	58.0846	134.803	25.3301	31.3838	117.613	110.022	90.4806	104.034	138.944	143.166	141.808	103.107	57.328	112.536	125.968	108.834	74.022	92.3597	138.163	80.1805	111.243	80.4738	120.574	243635	3988.28	97.371
189	2005-11-08 14:43:00	94.5	3.939	126.789	129.278	124.088	46.0194	112.861	60.4114	132.142	72.5005	101.284	59.4185	109.819	115.896	160.202	92.5307	133.323	121.803	63.4544	61.1763	138.252	25.1839	33.2142	121.404	113.683	98.7379	112.105	146.771	148.552	149.187	105.556	58.8495	115.505	137.797	113.008	74.7133	99.1691	141.775	87.5755	114.977	86.5505	127.994	254224	4173.56	101.89
190	2005-11-08 15:13:00	95	3.96	132.866	133.737	127.375	46.377	114.708	58.9957	137.358	73.1845	105.547	61.2655	110.925	122.714	162.505	91.7658	137.155	125.268	62.9166	64.6173	141.637	24.7362	33.3686	129.646	116.644	104.18	118.012	152.458	152.596	157.095	108.062	62.6729	116.262	144.533	114.293	75.1693	105.482	144.582	93.3195	119.134	87.4294	137.487	264726	4308.08	105.172
191	2005-11-08 15:43:00	95.5	3.98	137.048	131.743	126.797	46.2391	114.586	64.0804	137.797	74.8604	109.379	64.5603	112.788	121.33	165.287	89.9759	140.359	126.854	62.0055	61.4034	139.928	27.0961	33.4256	133.209	117.499	105.181	118.938	152.416	154.231	157.835	113.236	64.0887	118.174	150.025	116.677	72.6549	107.435	146.469	96.1262	118.963	90.4475	139.562	268200	4360.71	106.456
192	2005-11-08 16:13:00	96	4.001	131.751	130.507	126.155	43.7818	109.639	61.7453	138.456	74.5671	103.058	68.2376	113.927	117.401	169.648	88.0481	139.294	127.205	62.4284	59.4673	138.879	26.6245	32.8152	141.238	117.71	103.791	114.684	151.164	153.637	152.644	111.365	66.0735	117.466	149	117.906	71.5324	104.165	149.846	94.3289	116.571	88.4627	137.269	263226	4322.49	105.524
193	2005-11-08 16:43:00	96.5	4.022	127.293	128.692	121.599	43.4894	108.582	59.9637	136.585	73.7535	97.3709	65.0485	107.582	114.578	165.768	85.7047	139.074	126.74	58.9304	60.8508	135.543	24.4843	34.1335	137.431	114.09	105.547	110.877	145.192	152.994	147.023	109.795	67.1234	113.488	152.701	112.617	71.1096	103.017	143.508	92.6116	111.421	88.8534	134.25	257392	4229.41	103.255
194	2005-11-08 17:13:00	97	4.043	125.348	123.624	118.54	43.0252	104.531	59.5243	127.424	71.4028	94.7352	59.9959	101.528	109.444	156.972	80.8801	135.568	120.769	56.4979	60.7856	127.148	25.2814	33.3604	131.597	111.397	105.539	106.515	138.863	147.169	142.5	103.725	63.3238	111.722	152.913	109.363	67.538	104.579	141.116	94.6295	109.582	84.9803	127.188	249250	4090.63	99.87
195	2005-11-08 17:43:00	97.5	4.064	120.695	118.409	120.07	38.8441	103.254	56.2699	119.109	68.5309	89.7157	58.1085	99.2914	102.871	148.789	80.1483	128.173	116.628	53.2766	57.0678	122.323	24.1993	32.2379	127.148	109.29	103.237	103.791	132.688	139.831	138.366	97.6394	58.9791	107.549	150.285	100.097	62.6968	103.245	133.656	90.5615	103.937	82.3694	117.735	239065	3921.11	95.736
196	2005-11-08 18:13:00	98	4.085	112.136	111.404	113.813	37.5424	96.1997	52.5282	113.455	67.823	83.7355	55.8957	92.0342	99.5194	142.263	75.8854	125.187	109.045	52.861	54.4643	117.393	23.6137	29.7152	124.504	105.661	102.334	100.691	124.471	129.361	128.782	91.6601	55.904	102.326	143.711	93.7672	60.8582	99.6573	125.756	87.4459	97.29	73.7618	110.469	227397	3724.93	90.951
197	2005-11-08 18:43:00	98.5	4.105	105.246	102.943	103.766	36.6387	86.4613	48.2405	111.145	66.7814	76.7882	51.9343	85.5668	90.1552	136.073	67.7816	117.043	99.8853	51.5105	52.7636	105.987	22.6218	28.8042	121.078	97.575	97.6311	96.1022	112.487	118.614	116.555	83.9479	56.2947	95.7924	142.671	85.5742	56.5953	93.1816	118.215	84.8341	88.3165	67.6759	100.349	214228	3481.62	85.018
198	2005-11-08 19:13:00	99	4.126	96.7115	96.6951	94.3289	33.661	82.5726	42.5131	102.106	60.6468	68.9455	46.3283	75.2667	81.8243	121.738	60.3213	107.46	92.2374	45.3198	46.9792	96.6879	22.8737	27.1126	109.892	90.8217	87.1039	88.3321	101.455	102.504	102.561	75.9176	49.1598	89.2027	132.094	79.7981	51.3561	84.0288	105.938	80.425	80.7091	63.3477	93.393	198209	3170.37	77.427
199	2005-11-08 19:43:00	99.5	4.147	88.0388	85.7035	86.5183	28.4788	77.1219	38.5591	90.6185	55.1152	61.5339	43.5621	64.8205	71.6464	109.387	54.855	97.9565	81.8077	41.4063	43.3837	86.6728	21.6372	24.533	96.2484	85.0051	83.3126	78.4071	91.0827	94.5072	90.7408	68.9372	43.5538	84.1667	120.647	74.5184	46.0847	78.4237	93.8977	70.7354	70.8007	56.9207	85.9566	179812	2867.3	70.035
200	2005-11-08 20:13:00	100	4.168	78.2764	73.7122	80.6117	25.9083	69.7508	36.4438	82.9467	47.4104	54.0902	38.4939	57.4659	64.4546	100.023	49.9403	91.6923	70.1415	36.2075	39.4214	79.2943	19.8794	23.8251	84.0536	78.0495	76.9427	68.9289	84.2651	82.7436	80.2136	58.32	38.8358	69.9301	110.51	66.4964	41.1056	71.5407	83.6951	59.7523	63.2751	52.1375	75.1288	161932	2565.91	62.685
201	2005-11-08 20:44:00	100.5	4.189	69.7741	64.5758	74.2417	23.8095	60.2487	29.878	73.4529	41.7804	49.7289	34.4102	51.779	55.4811	90.1221	45.3198	84.8589	62.3723	31.0988	34.1905	68.6605	17.3007	22.1575	75.4699	70.0027	69.8482	60.4684	74.1111	74.99	71.9397	50.2906	36.2489	62.3227	103.831	56.3351	36.2728	64.4868	70.1498	52.4381	56.4326	49.0541	63.5674	146088	2283.5	55.797
202	2005-11-08 21:14:00	101	4.21	62.9165	58.1729	64.9749	21.4579	54.1223	26.2659	67.1877	39.1613	43.8875	31.2367	42.7328	50.1444	76.1539	40.6258	73.794	57.1248	28.5119	30.6024	59.6631	16.1451	20.465	67.0986	62.4367	64.6421	56.2947	62.7704	63.8607	65.943	42.6841	30.7817	57.2949	94.4346	46.719	30.5941	57.0678	60.1834	46.1086	49.0624	42.2116	54.5296	132315	2020.07	49.373
203	2005-11-08 21:44:00	101.5	4.23	58.5638	48.9553	58.3935	19.9612	48.6717	24.2563	57.1405	34.857	39.21	29.2271	37.7455	46.3531	67.025	35.4426	66.399	50.6243	24.6801	26.9821	53.6994	14.5023	18.4315	58.9469	59.1905	61.2167	51.2908	55.2044	56.5797	58.9874	38.5757	29.2924	51.7146	82.0522	43.4159	28.0724	48.9401	53.032	41.4715	43.9206	35.9556	48.2571	119199	1807.24	44.182
204	2005-11-08 22:14:00	102	4.251	53.698	44.2445	51.4131	17.2354	42.7898	20.4577	50.8762	27.975	33.3686	26.5427	33.2712	41.2435	62.3962	29.8706	64.4059	44.7094	21.5471	23.8987	49.9486	12.1341	17.8624	51.4784	53.0651	57.6534	44.303	49.933	48.5981	51.6815	32.9209	26.152	43.2532	76.5115	37.4035	22.9959	41.1709	46.9626	36.794	40.0071	31.0584	41.4964	106996	1603.33	39.209
205	2005-11-08 22:44:00	102.5	4.272	45.5794	39.2904	48.5328	15.3564	37.3714	16.284	45.0109	23.9796	29.8053	21.8082	29.6343	35.5732	55.1308	27.0878	56.018	38.2502	19.8141	22.174	44.1642	10.5152	18.0251	45.8567	44.7094	52.9024	41.0082	44.3435	42.423	44.8969	28.1781	23.1255	37.2813	66.7161	31.302	20.0421	36.1266	40.5522	33.1728	34.5233	28.4218	32.3188	95915.4	1407.31	34.429
206	2005-11-08 23:14:00	103	4.293	41.6904	33.5872	42.7246	14.8921	31.9851	15.0714	37.8678	20.7987	25.9405	19.1798	26.9821	30.3744	45.4338	23.451	50.6969	33.4909	16.4954	21.4662	38.6731	9.7586	17.8054	39.5023	38.8193	46.4019	36.8262	36.1431	35.9308	38.1684	24.5248	18.2449	32.4006	57.5716	28.2756	17.2603	30.7486	35.0041	30.903	30.7403	23.9722	28.6985	86230	1228.5	30.068
207	2005-11-08 23:44:00	103.5	4.314	40.4858	29.0887	38.2089	12.3134	25.9975	12.9808	34.3532	19.896	26.1363	16.0394	24.135	26.6162	38.2337	18.9601	46.5729	28.0154	14.152	18.3423	36.4686	8.41639	15.2672	32.3031	36.0126	43.6191	32.0751	29.9028	31.4969	32.9862	22.5234	17.0562	30.0977	51.6898	23.7764	14.9739	27.1044	30.2034	25.5746	27.5107	18.9518	27.4785	78772.9	1086.02	26.593
208	2005-11-09 00:14:00	104	4.335	35.5481	26.2003	32.6847	12.0781	23.0529	11.9641	32.5063	16.6333	23.1338	14.0711	20.636	25.0046	32.9126	16.5524	41.6021	25.9001	11.6138	17.3329	32.6847	8.00178	13.1757	28.316	32.9375	41.6094	26.185	27.4215	27.462	29.3411	21.1977	16.1212	25.8679	46.5563	18.7817	13.5582	26.2494	26.2908	23.4593	23.451	18.0003	24.7527	72228.2	970.848	23.785
209	2005-11-09 00:44:00	104.5	4.355	31.8296	22.4498	30.3422	12.8917	20.2619	9.78343	27.1531	13.4442	20.7987	12.6958	18.3258	23.9235	29.2115	14.3718	39.4454	23.6624	10.6209	14.0868	29.7971	8.09923	11.3215	27.0878	31.5539	39.7552	23.7682	24.818	24.9072	25.8265	18.8139	13.9976	21.9782	41.854	16.796	11.6625	26.0462	22.6788	21.8321	19.1642	17.1297	18.7974	67166.2	872.983	21.399
210	2005-11-09 01:14:00	105	4.376	29.9507	19.1304	27.9253	11.703	18.0408	7.3509	22.0601	12.0284	19.5457	12.7528	16.5689	20.9293	24.5661	14.0059	34.1252	20.4577	10.084	13.1105	26.4857	7.83906	12.0532	21.7594	27.2505	31.872	21.1573	20.465	20.0421	22.9711	15.2506	13.3633	21.2952	36.2562	16.1865	10.8903	22.8737	19.839	18.3009	16.2435	16.9431	16.4062	62358.6	770.08	18.889
211	2005-11-09 01:44:00	105.5	4.397	28.5192	17.503	23.5733	10.312	16.0642	8.08268	19.7902	10.825	18.2688	11.2966	13.9406	17.9599	23.0115	10.8903	30.049	16.4788	9.41753	13.7126	21.2786	7.4888	12.9974	19.6928	24.7445	28.6258	19.0989	17.9599	17.2924	20.9045	13.3063	12.3051	18.7165	33.5231	14.2909	9.83215	19.5953	17.7567	13.6639	14.1438	15.2019	15.9098	57015.8	688.024	16.888
212	2005-11-09 02:14:00	106	4.418	25.1998	15.8519	20.7096	8.59566	16.0964	7.76551	17.8946	9.8487	16.5524	9.97097	12.4035	15.1771	21.3117	9.10037	27.3241	15.9502	9.9296	11.9797	19.2203	5.75588	12.8181	17.8459	20.9458	27.6082	17.7641	16.2674	14.7864	18.3258	12.0937	12.3538	16.5524	31.758	12.4522	9.93787	16.5607	17.0406	11.3775	13.2658	13.7043	13.9084	53454	624.005	15.327
213	2005-11-09 02:44:00	106.5	4.439	22.694	13.378	16.4384	9.36054	13.3384	6.4803	16.3161	10.2394	16.8861	10.3369	11.7931	13.5747	19.7011	8.945	26.6888	14.4692	9.8156	10.3608	19.6928	6.51248	11.6956	14.551	18.9684	24.021	17.366	17.7319	13.754	15.0879	13.0783	10.5152	16.6664	27.9097	12.7207	10.5722	15.1615	14.9417	12.785	13.2493	14.4536	13.8597	50804.5	586.111	14.404
214	2005-11-09 03:14:00	107	4.46	22.0024	13.1666	15.1688	8.42467	11.3288	6.03259	14.8765	9.29527	16.2674	8.83928	10.5566	10.7763	17.4469	8.54694	24.1993	12.4927	7.81424	8.81538	18.4076	4.00732	11.4272	12.9643	18.0821	23.1338	14.3065	16.7473	12.7528	12.8834	10.9795	7.68461	14.3966	24.5091	9.82388	10.1741	14.3313	15.0631	11.3371	12.045	14.551	12.5331	48207.7	528.191	12.991
215	2005-11-09 03:44:00	107.5	4.48	21.791	13.9967	16.8613	8.22977	10.4665	6.04914	13.6317	10.2955	14.1769	8.47339	10.2311	9.94615	16.4218	9.34399	24.6957	12.4357	7.98523	6.70829	18.3423	5.03237	12.159	11.5733	15.4373	23.793	13.8266	12.8668	11.6625	13.1757	11.5972	8.93765	12.9643	23.6303	9.37617	10.1576	13.0378	15.8197	10.9877	11.0686	13.2658	11.9723	47409.4	512.424	12.607
216	2005-11-09 04:14:00	108	4.501	21.042	14.794	17.366	9.72643	9.58025	7.2369	13.64	9.64553	12.9726	8.06705	9.08382	9.65288	17.3412	8.56348	20.75	10.7027	6.44812	7.71679	17.5857	6.30931	11.7361	11.2801	14.038	23.2965	14.4609	10.7349	10.1659	12.7777	10.1659	8.33549	11.8822	20.5303	10.141	9.7586	13.07	16.8291	10.711	9.90569	13.7944	10.198	47549.8	492.037	12.111
217	2005-11-09 04:44:00	108.5	4.522	18.6174	15.5184	16.7473	9.47453	8.28677	6.5943	13.184	9.10037	13.1105	7.33435	8.2215	10.3038	13.3384	6.80574	18.7652	10.3856	6.64302	8.11577	15.6413	7.64416	9.99487	12.159	15.0714	21.7668	13.7126	10.4913	10.6053	12.2325	8.1884	7.31045	13.7613	19.554	8.21322	8.91283	13.8836	17.4956	10.1089	9.50671	12.6793	10.5318	46356.6	470.012	11.574
218	2005-11-09 05:14:00	109	4.543	17.349	14.7293	14.0868	8.34377	9.14082	5.96824	10.6945	8.95328	12.6958	7.63589	8.49821	11.2231	12.216	6.38285	18.4076	10.5888	5.93514	7.4888	16.5276	6.82229	10.0684	12.2077	15.4299	19.3674	12.5579	9.86433	11.0604	10.198	8.43294	7.28563	13.5913	18.3009	8.27849	7.72506	13.0461	17.4469	9.01855	10.8572	13.754	9.48281	44996.8	451.661	11.127
219	2005-11-09 05:44:00	109.5	4.564	15.8601	14.5908	12.2325	8.7262	7.46489	5.08937	11.4511	7.70852	10.3038	6.41503	7.44835	9.40926	12.4522	6.23668	18.3423	9.53889	5.74025	7.94478	15.5356	5.15464	10.54	13.2493	15.8362	22.6861	12.6471	8.17277	10.1898	9.38444	8.2215	7.63589	12.4596	16.7804	7.87124	7.73334	12.3952	18.8305	7.74161	9.27044	15.3315	10.882	43891.4	435.504	10.733
220	2005-11-09 06:14:00	110	4.585	15.1439	14.3794	12.5248	9.93787	5.19509	4.51111	12.1424	8.51384	10.2063	6.41503	7.57889	9.60416	11.9962	5.74025	18.5538	8.54694	5.75588	6.14659	13.6234	5.05627	11.4345	16.0394	15.3398	23.3214	12.3217	9.91397	9.44144	9.7586	6.63475	6.62647	12.3217	15.5678	7.26908	7.80688	12.0937	17.4634	5.95169	7.72506	15.2672	10.3608	43628.2	424.232	10.459
221	2005-11-09 06:44:00	110.5	4.606	14.6154	14.7211	10.5152	10.4343	7.36745	4.21049	11.053	9.22999	9.91397	5.69152	7.35917	7.94478	12.1507	5.48743	16.7068	8.62784	5.105	5.60143	12.8098	6.77356	11.0852	16.8861	14.2339	21.8891	12.9726	9.7586	10.4509	9.6777	7.33435	7.33435	11.0199	14.4609	7.38308	7.88778	12.8181	16.3649	5.44698	8.48994	16.4384	9.70161	44040.5	417.953	10.306
222	2005-11-09 07:14:00	111	4.626	13.6222	14.6473	11.988	10.0923	5.03237	5.09764	12.1911	8.08268	10.4913	5.56925	6.72484	8.22977	11.8418	6.30103	16.0155	9.8156	6.47203	5.8616	12.0781	6.80574	9.47453	18.0169	14.9417	23.7847	11.4998	10.3939	11.7765	11.1744	9.06727	8.2215	10.3286	14.1116	7.78206	7.20473	13.3145	17.8946	7.3509	9.059	17.4634	8.48994	43794.9	428.311	10.559
223	2005-11-09 07:44:00	111.5	4.647	12.353	14.5498	11.7443	9.34399	4.66648	5.95996	12.2408	8.68484	11.4676	5.65015	7.61107	10.6779	10.4178	7.69289	16.4623	8.9211	7.76551	6.10614	12.3538	5.22727	11.1422	18.3745	15.2828	22.2062	12.5984	8.945	13.8671	10.7836	7.94478	8.31895	12.4522	13.7292	9.0351	5.92687	12.8834	19.8638	8.71793	9.50671	16.8208	8.91283	44128.3	437.209	10.777
224	2005-11-09 08:14:00	112	4.668	13.3133	13.2723	10.768	9.12427	5.68325	4.72348	12.1102	9.70988	9.89742	5.81287	7.88778	10.5079	10.8572	7.5458	16.2509	8.40076	5.52053	6.13831	11.9071	4.30794	11.6055	17.9921	14.6319	18.8626	13.0865	10.255	14.152	9.84042	9.49016	9.14082	13.7043	13.981	8.18105	5.97559	13.6887	22.174	9.44144	8.37594	17.7889	10.1824	43917.7	436.29	10.755
225	2005-11-09 08:44:00	112.5	4.689	12.9963	13.3461	12.6223	10.4426	6.13831	4.35667	12.1838	8.13232	8.73356	6.05741	6.22013	11.053	12.0698	6.99328	16.0881	7.56234	5.57753	5.32471	11.3049	4.21049	10.9712	19.1881	14.6319	18.3258	12.5662	12.4439	12.4596	12.1185	10.0601	7.34263	13.9728	15.1201	8.12405	7.92823	13.1923	24.7288	9.53889	10.2311	19.44	9.32744	43259.7	443.125	10.922
226	2005-11-09 09:14:00	113	4.71	12.4596	12.7685	11.6303	9.66943	6.14659	5.105	9.75125	7.06591	8.01833	5.08109	5.56925	11.4593	10.7193	5.44698	16.5928	8.08268	6.74047	5.16199	12.6149	4.40539	11.7526	20.6691	16.3244	20.4163	14.4049	13.5177	12.7363	13.697	11.7765	8.07532	15.3885	16.0072	10.369	9.36881	12.7041	27.8362	9.70161	13.7696	18.9279	8.3594	44119.5	460.292	11.341
227	2005-11-09 09:44:00	113.5	4.731	12.9306	11.9794	10.3203	8.88065	5.20336	4.92665	10.5483	7.28563	8.35112	6.09786	6.00041	11.1174	10.6053	7.83906	17.1785	8.61956	8.83928	4.94228	12.1672	4.7152	12.4596	22.6539	17.1867	22.8737	18.1226	14.0224	18.5133	13.1923	12.8751	10.8085	17.3743	16.1295	10.5235	9.97832	13.7374	32.156	11.7848	16.1451	19.8794	10.2229	46593.5	499.187	12.291
228	2005-11-09 10:14:00	114	4.751	12.1662	15.7863	11.3215	10.4178	5.94342	5.08937	13.7613	9.35226	8.95328	7.37572	7.26172	12.3787	13.2732	7.03373	17.8624	11.0199	8.21322	4.47066	11.7848	6.10614	13.3384	25.7052	20.1727	25.6151	20.295	17.4147	23.2478	14.152	15.4299	10.54	21.9295	18.5694	10.5722	11.7443	16.3161	34.8653	14.437	17.024	19.7737	11.9475	49348.2	562.661	13.839
229	2005-11-09 10:44:00	114.5	4.772	12.8824	17.9021	12.2564	11.4024	7.17991	5.63452	17.081	10.7836	9.16472	7.17991	7.30217	13.298	14.3396	6.26058	18.3579	10.8406	7.04201	5.95169	12.5166	6.95191	15.4786	28.4953	22.4425	27.2257	24.476	20.4816	30.5776	14.8434	18.6917	10.141	27.2754	19.6275	12.3051	12.5984	17.081	37.2656	16.3161	20.7335	22.1979	12.3538	52655.6	624.936	15.359
230	2005-11-09 11:14:00	115	4.793	13.0527	18.8616	14.3552	10.9307	9.59588	6.91146	21.4174	12.1424	10.5566	7.91996	8.31895	12.5248	16.056	8.945	19.9695	13.4855	6.6752	7.39962	13.5012	7.53752	16.5358	30.9444	26.2659	30.6189	28.1046	25.6721	41.3336	17.1132	19.6275	13.7862	32.1478	23.1173	14.6485	14.5179	18.8792	40.5927	24.4439	26.1437	23.7847	12.2564	59954.8	720.692	17.695
231	2005-11-09 11:44:00	115.5	4.814	14.2491	19.35	16.9348	11.7361	10.8002	6.83792	25.8513	16.227	11.3775	7.30217	10.7276	12.9726	16.796	9.53889	20.408	16.5358	6.52075	9.24654	15.7305	7.19645	16.739	32.9375	27.69	32.7417	33.6453	33.1811	47.061	20.0835	25.8265	16.4954	38.3072	28.5119	18.6999	16.625	22.5565	43.6439	28.373	29.7152	24.1184	17.3816	66087.1	820.673	20.134
232	2005-11-09 12:14:00	116	4.835	17.3244	21.4165	19.3508	16.2509	12.8668	8.25367	28.9669	19.6928	11.8252	9.02682	11.3702	15.8684	20.2049	11.7443	22.3689	21.1325	8.40812	8.82365	17.6013	7.56234	18.9196	36.6313	30.2521	35.598	39.5023	38.925	54.7162	22.8571	32.2949	19.5218	43.6108	34.5647	23.0115	19.1476	26.2825	46.3283	33.7915	33.7106	26.3965	21.3522	70140.3	947.474	23.227
233	2005-11-09 12:44:00	116.5	4.856	20.7896	26.9319	23.2561	18.9445	17.0562	11.2884	35.8177	19.6514	14.5998	10.0031	14.9004	20.9376	24.2977	15.5025	24.9072	26.7789	10.597	10.0353	21.2465	9.62071	19.6441	38.6566	36.9485	40.202	44.2461	47.118	65.3252	26.5261	39.2339	22.6622	50.0626	45.2545	28.601	25.5424	27.462	51.2669	38.5021	38.7384	30.4645	25.9166	83826.2	1119.54	27.424
234	2005-11-09 13:14:00	117	4.876	22.0671	31.9362	25.6555	21.8569	19.7902	15.9824	40.7232	22.8737	19.3104	11.4428	20.7905	26.9656	29.1627	17.4883	27.8931	31.2128	13.184	12.5818	28.5036	11.9153	19.0824	44.3518	44.5062	44.5062	54.228	54.6188	70.9386	31.9694	47.2559	25.4772	52.7231	56.246	34.8487	28.6985	30.4314	53.5854	45.1166	45.979	34.117	32.3105	98003.4	1302.33	31.883
235	2005-11-09 13:44:00	117.5	4.897	27.8759	36.6379	32.2618	23.5163	21.4174	18.7817	44.3104	28.0559	25.4441	13.4929	24.3216	28.6985	34.8818	21.7181	30.5132	35.1016	16.3327	14.779	35.2965	11.2645	20.408	50.7539	49.1598	46.8247	59.1336	60.2726	80.1971	36.2406	50.4368	28.6093	56.075	67.5297	39.3479	29.764	34.174	57.4659	50.5508	52.2101	36.1349	40.9999	103846	1470.99	35.997
236	2005-11-09 14:14:00	118	4.918	36.8739	42.1706	40.3086	26.1115	26.1602	22.6705	50.844	29.6095	34.0517	18.7082	31.8472	35.2477	45.409	26.3965	34.9057	49.3878	19.9695	19.2451	43.0252	11.0365	24.6148	55.1722	53.5036	51.0472	63.8929	64.8692	88.9913	40.202	55.5785	31.8306	59.858	76.5032	47.5005	32.9945	39.8122	61.8759	53.6994	55.4075	36.1349	47.5326	111593	1685	41.218
237	2005-11-09 14:44:00	118.5	4.939	42.7483	53.739	47.004	28.3409	34.5647	30.9196	59.6631	33.7428	42.1629	21.5066	39.4049	43.4977	54.513	33.2712	42.879	60.4031	25.9405	22.5234	52.0557	13.2327	24.6957	57.2627	59.516	55.5298	67.6842	73.8758	96.1997	46.4671	62.6242	36.1992	66.114	82.1414	53.6994	35.7681	44.2543	70.3769	56.7424	58.0359	38.9737	55.5703	124121	1923.84	47.043
238	2005-11-09 15:14:00	119	4.96	50.0296	62.7452	54.342	30.1308	40.6414	37.4201	67.709	37.672	47.1667	25.1435	52.975	50.8762	67.6033	39.6007	53.8539	74.6729	30.5858	25.6399	64.4794	16.2021	23.0446	62.7538	63.0876	59.6631	70.2068	79.9856	107.858	54.5618	69.2792	38.6814	70.8163	88.2512	59.2236	38.185	48.0612	78.2361	57.9384	58.9304	43.8305	62.9662	135824	2165.05	52.927
239	2005-11-09 15:44:00	119.5	4.981	60.0034	70.8648	60.7608	33.7262	44.8638	42.7972	76.3001	41.4633	55.4324	31.0823	60.1016	61.054	79.2373	43.4407	59.3946	81.36	34.6299	31.2128	75.8367	17.3899	22.6861	67.823	65.1542	61.7132	73.8271	82.1497	111.779	59.5004	72.5906	41.5203	73.3959	90.3013	61.8189	39.1447	51.2016	81.702	63.5757	61.0945	45.8163	70.7354	144693	2358.48	57.645
240	2005-11-09 16:14:00	120	5.001	66.9512	77.4053	67.8469	33.8485	54.8054	48.11	84.4195	45.0597	66.057	36.623	67.3183	73.2488	92.5224	50.5839	65.1459	88.4875	40.0962	37.5506	87.7226	18.0821	24.59	69.8813	68.3681	64.8288	79.4809	89.496	110.877	66.6996	76.3975	44.9052	79.1472	95.8173	65.9273	38.6566	53.4475	87.5112	62.9662	63.5757	48.0612	76.7312	155098	2569.25	62.787
241	2005-11-09 16:44:00	120.5	5.022	73.7933	85.3946	72.0693	32.5872	61.7619	51.1364	92.4001	50.0222	76.4545	42.4561	72.7368	75.8606	106.198	56.2377	72.4683	96.037	45.3437	43.3755	96.6226	20.807	25.5093	69.3601	71.0204	63.3974	80.3193	93.4583	108.924	72.6062	76.1373	44.0098	79.8551	100.186	66.6591	40.9347	53.8134	89.9437	66.7409	62.8761	50.6078	81.0346	163336	2721.16	66.492
242	2005-11-09 17:14:00	121	5.043	76.3966	88.4534	71.2557	32.8722	65.2029	53.4714	94.6129	52.3159	84.3542	46.7356	81.4418	82.3446	114.172	57.9623	80.3598	102.741	46.0847	46.6216	100.292	21.1086	24.3951	73.3058	69.5145	63.0793	82.8245	90.4319	111.86	75.5922	77.4225	43.2936	81.645	104.604	67.9857	43.9932	55.2126	95.0689	69.3196	65.9595	47.1254	85.4767	168968	2826.91	69.072
243	2005-11-09 17:44:00	121.5	5.064	82.3439	92.1392	77.4878	35.5162	67.7173	51.1364	101.968	53.4632	86.2416	47.8746	82.5726	82.3363	121.973	61.5661	86.6893	107.988	48.4685	49.8107	103.245	21.6123	25.0295	71.549	72.8912	64.1374	85.143	92.311	108.631	75.4782	84.8102	44.042	82.499	104.759	66.8871	44.2948	55.4811	97.9004	67.9857	64.9997	47.3699	84.5739	175943	2902.92	70.926
244	2005-11-09 18:14:00	122	5.085	86.0534	94.0672	81.759	34.8818	68.0096	54.6997	104.319	54.285	88.129	48.2405	85.2083	82.784	125.268	63.4213	90.3179	112.999	49.5423	51.2504	103.563	22.8332	23.0685	75.5434	70.125	69.2461	81.3278	93.4987	105.23	75.0305	80.1971	45.1654	78.7896	104.571	68.3838	44.6285	55.5546	97.7616	65.2599	63.8855	52.7231	83.1095	179329	2934.73	71.703
245	2005-11-09 18:44:00	122.5	5.106	85.5331	91.3829	83.3375	32.9457	71.4102	56.2129	97.347	54.4643	87.2832	50.6969	87.2262	83.5241	125.692	67.1556	92.0508	112.023	49.2977	54.1389	104.661	21.0267	21.377	72.7689	68.0832	65.9356	75.1858	91.9203	101.642	71.9884	78.0247	46.8247	76.6577	103.074	66.7078	39.324	57.7426	95.3613	63.7145	62.9662	53.9431	78.773	176267	2899.43	70.842
246	2005-11-09 19:14:00	123	5.127	86.3796	89.6006	82.0026	32.5468	68.4408	56.2616	92.6199	55.4976	82.1984	49.6719	82.6535	80.7422	120.468	67.9039	95.7115	113.358	49.078	54.6997	103.717	22.0683	20.1966	67.8064	66.3337	61.8106	71.5085	88.5519	93.2625	69.6129	74.4044	42.879	74.0137	101.862	60.541	36.9806	57.8566	87.0552	60.086	58.5479	52.5769	73.9981	171784	2805.5	68.552
247	2005-11-09 19:44:00	123.5	5.147	86.591	88.8361	80.3111	31.3342	64.3084	55.2779	91.4404	55.1391	80.7661	44.4979	79.1803	78.0412	118.418	65.6589	94.9301	115.302	46.1334	53.0568	99.2344	21.2869	19.1964	64.894	62.217	55.904	69.954	81.0024	86.4374	66.5047	67.481	39.5924	73.7287	96.6713	56.587	38.0627	56.1559	79.5949	55.2292	53.2435	50.8762	72.9078	165134	2695.99	65.881
248	2005-11-09 20:14:00	124	5.168	85.3545	85.5978	77.805	29.6913	61.9972	53.6103	87.9662	55.9122	74.2417	44.0346	75.0387	75.4616	118.198	62.3475	88.983	109.168	45.2711	52.9428	90.806	19.2451	18.9684	60.3296	58.2795	51.1125	62.4367	71.7843	76.8857	59.9959	63.5757	34.8818	69.4171	92.311	53.7647	37.1112	53.0237	72.2569	52.1292	51.1207	49.6397	66.7409	156695	2549.44	62.307
249	2005-11-09 20:44:00	124.5	5.189	81.7416	83.2715	74.9817	26.7872	56.4979	45.7105	84.0941	58.1655	69.8813	40.6414	71.2318	71.8496	112.048	60.9078	83.3044	103.465	41.3906	49.8833	84.7771	20.636	18.0003	55.619	51.4214	48.3058	55.3266	64.9832	69.7425	56.7911	61.3712	32.9044	64.2597	85.9327	47.0279	31.8223	47.7762	65.3739	48.7774	47.7358	44.4327	58.7925	146895	2377.66	58.118
250	2005-11-09 21:14:00	125	5.21	78.1215	78.5525	72.8342	24.3951	54.5369	43.1557	79.4644	55.9775	66.456	38.0305	62.6077	67.2126	106.98	55.2614	80.7909	99.5764	36.7527	46.8496	78.6508	17.6832	17.6832	50.9819	48.1265	43.5538	50.3641	59.2475	62.5755	52.4547	57.4576	31.3755	58.8495	79.5545	40.8859	28.3979	45.7023	58.2225	43.1153	41.3658	39.2339	53.1947	135517	2206.23	53.938
251	2005-11-09 21:44:00	125.5	5.231	72.443	71.5564	68.62	24.2563	50.6482	43.3911	70.922	52.178	62.7704	35.5327	58.32	61.2406	99.7391	49.9403	77.1946	90.578	34.2962	42.537	75.1693	18.9932	17.081	46.7025	43.9932	39.2505	45.7832	55.2126	56.9621	48.2727	50.8275	30.9683	52.8288	73.4768	37.0864	25.924	42.9526	50.4772	39.096	36.9237	36.3132	48.0373	131218	2038.5	49.847
252	2005-11-09 22:14:00	126	5.252	67.0733	66.0975	65.6019	22.7679	44.0916	40.4465	61.396	47.5565	57.7343	32.4089	54.7328	53.1543	91.6923	46.4828	69.7995	80.1152	30.8304	41.4881	65.2516	19.2699	14.0629	40.8777	39.0307	38.3311	41.854	51.2182	50.7705	44.5301	45.7914	27.7065	49.2655	68.335	34.1252	21.1729	38.9986	48.11	37.4688	34.8818	31.2533	41.7078	123594	1857.48	45.433
253	2005-11-09 22:44:00	126.5	5.272	59.3201	57.6608	59.0444	19.8711	39.552	34.6943	53.9844	43.05	53.146	29.9432	47.7441	50.2336	87.023	41.2766	63.3725	69.4658	26.8681	37.2656	56.8637	15.0475	13.0296	33.2142	36.224	36.0613	37.6563	44.2461	45.4577	39.1613	41.4715	23.4105	43.3019	64.6909	27.177	19.5705	35.1255	42.8707	31.1797	30.4314	28.487	37.672	108145	1655.87	40.516
254	2005-11-09 23:14:00	127	5.293	55.4065	50.8916	51.6411	19.4814	38.0792	29.5203	50.1518	36.9402	48.3545	26.8929	42.1877	46.4184	79.4	37.2408	58.4018	63.4295	22.3607	32.156	53.5533	15.1366	13.5499	28.2186	34.6787	35.8177	32.2296	38.7457	40.5035	33.4413	38.6244	21.7346	37.5175	58.4018	23.9961	17.6344	31.2367	36.794	26.0058	27.9253	23.8169	33.8081	97863	1492.33	36.527
255	2005-11-09 23:44:00	127.5	5.314	46.0833	47.7598	47.8663	17.7641	35.6219	27.6164	45.5395	34.9876	42.7898	24.2324	37.6803	38.8846	71.3376	35.3939	56.1071	57.0265	21.7916	29.9681	47.5814	13.9241	12.7933	28.6093	31.4325	36.6313	31.245	36.6635	37.3879	29.7566	33.7915	19.1311	35.5162	54.9194	22.288	16.2187	28.8529	31.3755	26.3717	26.4048	22.1658	31.3755	95415.3	1372.89	33.615
256	2005-11-10 00:14:00	128	5.335	41.9829	41.5765	45.8319	16.056	32.4732	25.5424	41.6343	31.3424	37.1112	21.5967	32.0908	32.7012	63.5435	31.8223	47.9721	50.3476	19.497	29.0074	39.0795	12.2564	10.312	25.7861	28.4631	35.2882	26.1363	32.6203	30.6024	26.1198	30.3018	17.8376	30.846	50.4129	20.3106	13.3715	28.5689	29.7805	24.1993	22.8415	20.4733	27.6734	89142.6	1225.41	30.018
257	2005-11-10 00:44:00	128.5	5.356	38.1432	37.232	40.3325	14.2339	29.9837	21.4009	36.6469	25.6482	35.7524	20.693	28.4061	29.2197	57.8814	27.2018	44.7094	46.5811	16.2435	24.6957	33.8807	12.045	10.9877	21.6611	26.1281	32.4089	23.0529	28.8125	27.291	24.3869	24.2894	17.2685	28.2186	45.8319	18.049	12.2325	25.5663	27.6413	19.554	20.5147	19.3995	23.6054	82378.6	1097.83	26.907
258	2005-11-10 01:14:00	129	5.377	35.4178	33.1563	33.2546	12.956	24.3464	19.1798	32.2048	22.5721	32.3436	18.1548	26.0462	28.4218	51.7716	23.0603	40.463	41.2353	14.8277	21.7999	28.5689	9.26309	10.0767	19.0741	23.4914	30.0655	20.5634	26.9738	23.622	22.9959	21.3604	15.543	25.7373	41.1626	18.3745	11.8335	23.3618	24.4273	16.9505	19.2368	17.2924	18.8709	77448.2	980.058	24.035
259	2005-11-10 01:44:00	129.5	5.397	30.6906	30.0974	27.4298	11.0604	21.3356	17.7236	26.9904	18.2118	27.5355	15.7057	23.1908	27.2423	46.9792	20.408	34.2714	34.1004	13.3789	20.2536	25.6555	8.1884	9.55543	18.0169	20.9532	26.0545	17.7319	23.2644	21.6041	19.1311	19.5135	13.4359	22.0279	37.0625	14.3065	11.3049	21.3604	21.8238	15.7553	16.6011	15.0475	16.1212	68113.7	861.121	21.135
260	2005-11-10 02:14:00	130	5.418	26.5009	27.4121	25.2575	10.654	18.448	16.1451	24.0697	15.2911	24.362	15.7553	18.6917	24.5091	40.7149	20.0182	31.9446	27.804	12.7694	17.594	23.5484	8.2454	10.0114	16.853	17.4956	23.8334	16.0642	19.7084	20.2619	18.1713	17.0488	10.6623	19.6358	32.783	13.6722	9.63725	18.6108	18.5942	15.0796	14.0463	14.5832	13.6804	61516.4	770.169	18.917
261	2005-11-10 02:44:00	130.5	5.439	24.1583	23.1979	22.8249	9.116	18.2688	13.0865	22.8332	13.8671	22.5078	13.1031	16.7068	22.4259	35.3534	16.8861	26.6815	25.4119	11.2718	13.8349	19.9695	6.60257	9.23827	14.2173	14.9739	21.2869	14.0224	17.8542	18.4719	16.796	15.2102	9.27872	17.7567	28.9347	12.8181	7.20473	15.1688	17.1058	13.5986	14.4122	15.0392	14.0059	55620.9	685.503	16.852
262	2005-11-10 03:14:00	131	5.46	18.878	21.4976	18.7652	8.26195	16.2021	12.0854	20.2784	13.7292	18.0086	11.0852	14.3313	19.7902	30.3257	13.0948	23.2561	22.459	9.173	13.0783	18.448	5.26772	9.66943	13.1518	13.5986	19.5135	11.8013	15.714	15.5843	14.7055	11.9641	8.55521	16.6011	24.9642	11.3454	7.53017	15.1615	14.38	11.8822	12.5414	14.2743	11.3702	49865.8	602.324	14.824
263	2005-11-10 03:44:00	131.5	5.481	18.0406	19.8866	17.1867	6.87101	13.4359	10.3773	19.8224	11.2396	16.0881	8.95328	12.9477	19.4244	26.8598	11.8657	19.3591	19.6193	7.31872	12.5331	15.3315	5.22727	8.7262	11.6221	11.4189	17.3577	9.54716	14.6485	12.5009	12.6471	11.7848	7.53752	14.5832	25.3145	11.6791	7.02546	14.7707	14.4858	10.6457	10.7432	14.8847	10.6706	46014.5	544.982	13.426
264	2005-11-10 04:14:00	132	5.502	17.3572	18.5445	16.0477	6.22841	12.4439	8.7262	16.113	9.04337	15.5191	6.78919	11.8096	17.4386	25.6399	11.9962	17.2603	15.771	6.64302	11.3775	14.1603	4.62511	7.09073	11.76	11.7443	16.7473	9.44971	13.9084	10.7349	12.2242	12.5497	8.18105	13.7457	23.8012	9.22172	6.22013	13.0535	14.5915	9.77515	9.91397	13.5986	11.0686	42689.5	502.914	12.4
265	2005-11-10 04:44:00	132.5	5.522	13.85	17.4301	14.0546	5.94342	11.1174	6.74047	15.4704	6.70002	16.2509	5.74852	10.0923	15.7627	23.0042	10.0923	14.9905	14.1851	7.22863	8.98637	12.6958	5.86987	8.19668	10.4343	12.1911	16.113	8.67656	13.8432	9.80825	12.0045	12.2647	7.09073	13.3633	20.3437	6.96846	6.57775	11.4024	12.2647	7.5458	9.79997	12.4357	10.3939	40592.7	457.932	11.304
266	2005-11-10 05:14:00	133	5.543	12.7849	15.9904	13.3228	6.43158	10.6457	4.77956	14.7459	5.24381	14.8434	6.08132	9.08382	15.8767	19.3021	9.09209	13.6152	13.0948	7.84733	8.87238	11.1992	4.92665	7.49707	10.4996	11.6625	14.9739	7.86296	12.5248	8.65266	9.94615	12.6223	5.57753	13.9406	19.5623	7.4079	5.98387	9.43316	10.939	8.31067	9.59588	12.7289	8.88065	39487.3	426.382	10.535
267	2005-11-10 05:44:00	133.5	5.564	11.1985	15.2414	14.1851	5.84597	9.46626	6.3994	12.5818	6.71657	14.095	7.33435	7.83079	14.3148	18.6595	8.78228	13.2327	11.703	6.54557	6.57775	11.2645	4.0726	6.72484	10.198	9.95442	14.5749	7.17163	11.7195	8.09095	10.198	14.6319	5.81287	12.5497	18.0169	7.9696	7.02546	8.34377	11.4593	8.19668	10.0114	13.127	9.86433	38645.1	411.689	10.177
268	2005-11-10 06:14:00	134	5.585	11.2067	13.3461	13.0783	6.56212	7.93651	7.16336	11.2884	6.57775	14.7459	7.44007	8.73356	11.931	18.3423	9.01028	13.6639	11.6625	5.32471	6.79747	10.9142	3.23417	7.9696	10.1006	10.4021	15.1045	8.36767	10.6375	9.36881	11.4842	15.2911	6.84619	12.6719	17.9921	7.72506	9.45799	9.58025	11.7848	8.07532	12.159	13.3063	10.0353	43549.3	417.319	10.315
269	2005-11-10 06:44:00	134.5	5.606	12.2154	14.2491	10.4509	9.8726	9.44971	7.37572	10.1171	8.03396	15.2019	7.213	9.55543	11.7765	15.6082	7.05764	13.3954	11.4511	5.53708	7.41617	9.7347	3.99905	10.654	11.9962	11.931	14.1769	8.31895	11.3702	9.19782	13.0378	14.5106	6.78092	13.8027	18.0086	8.00178	8.47339	9.36881	11.9153	8.66093	11.5163	13.8266	10.7763	46374.2	426.036	10.528
270	2005-11-10 07:14:00	135	5.627	10.311	12.1179	11.4511	7.88778	9.97097	6.49685	8.55521	7.099	14.4049	6.52075	8.84756	10.597	14.1925	5.5858	13.8349	10.54	4.74738	7.2939	7.72506	5.01582	8.57911	11.6956	12.3704	13.3789	9.50671	11.4593	8.13232	12.3217	14.2421	6.82229	12.5662	16.2021	8.52212	7.10636	10.1741	11.3536	7.02546	10.4021	14.7459	11.3215	41303.4	401.123	9.921
271	2005-11-10 07:44:00	135.5	5.648	9.7989	11.6696	11.3536	6.11441	9.75125	6.23668	9.68598	6.94364	13.8349	6.96846	8.14795	9.51498	11.2966	6.52075	13.2244	11.0935	5.62625	7.73334	6.89492	3.43735	9.02682	9.65288	9.8726	12.9726	8.35112	8.83193	8.82365	12.7694	14.0546	7.72506	11.7361	14.0224	8.40812	6.5943	10.6375	11.4345	7.42444	9.97832	13.7944	11.6542	38566.2	383.612	9.494
272	2005-11-10 08:14:00	136	5.668	10.9379	11.9794	10.8737	6.14659	9.74297	6.06569	10.084	7.28563	12.0781	6.35803	6.54557	10.6209	10.1171	6.70002	13.2088	10.7276	6.70002	6.93628	8.61221	3.9586	7.61107	12.3299	10.7515	12.6388	8.31067	7.01719	7.75724	13.0047	12.0128	7.83079	12.9891	14.2008	8.20495	7.28563	9.40099	11.0686	8.60393	11.6708	13.2897	11.817	37531	383.475	9.491
273	2005-11-10 08:44:00	136.5	5.689	10.0595	11.4099	11.2479	6.5943	8.65266	7.22863	9.45799	7.03373	11.9392	6.18704	7.09073	8.25367	9.7586	5.88642	12.9477	8.92937	4.52766	7.22036	8.66921	5.34126	8.46512	13.6152	10.8655	12.8264	8.18105	7.31872	8.38422	12.6223	12.2564	7.92823	14.9987	15.1688	7.85561	6.80574	10.2955	11.7278	8.99465	11.9723	13.5582	12.7124	37145	384.989	9.529
274	2005-11-10 09:14:00	137	5.71	9.5793	11.2714	11.7848	6.34976	8.84756	5.45526	7.98523	6.18704	12.3217	5.32471	9.28699	8.31067	8.83928	5.52053	13.184	8.57084	3.50262	5.6667	8.69311	5.45526	9.37617	13.9654	11.9071	12.7694	8.69311	8.70966	7.4318	12.3051	14.6807	7.34263	16.6903	14.323	7.14773	6.79747	12.7777	12.9156	9.62071	11.1661	15.4538	11.9962	37294.1	388.206	9.608
275	2005-11-10 09:44:00	137.5	5.731	9.6768	10.8322	11.8822	5.38171	8.23804	5.09764	7.22863	5.6667	11.2801	3.94205	8.27022	7.50535	8.66093	5.34953	12.4678	7.9696	3.51089	5.05627	9.88087	3.89333	10.3038	14.2495	13.526	13.0783	9.13255	9.95442	7.80688	12.8098	14.4049	7.44835	16.7804	15.0392	8.51384	7.77379	10.6862	15.5843	10.2955	11.6469	17.1545	11.3619	38320.5	389.342	9.636
276	2005-11-10 10:14:00	138	5.752	8.46492	9.6522	12.956	4.75565	6.4233	5.45526	8.15623	6.14659	12.8834	4.25922	7.74161	8.93765	7.66807	5.9186	12.3051	6.90319	3.51916	5.30081	8.93765	3.85288	9.69425	15.9181	12.7933	14.1199	10.0031	10.2955	9.30354	12.6149	15.9668	7.56234	17.6344	15.8362	10.8002	7.89606	10.084	17.7319	12.3465	12.7363	18.4968	12.5414	38531.1	404.613	10.009
277	2005-11-10 10:44:00	138.5	5.773	8.64351	10.6044	12.5009	5.98387	6.86274	3.8446	8.9211	5.6097	12.0615	5.96824	7.63589	10.1337	8.75011	5.08109	9.70988	9.58025	3.31599	5.92687	7.9696	4.73083	9.18954	16.5524	13.0461	16.2104	10.9225	14.1199	11.3454	13.2088	16.7068	6.32585	20.7831	18.8626	11.8905	10.8167	12.956	20.6847	14.6972	13.2814	21.2465	13.013	39039.9	439.694	10.865
278	2005-11-10 11:14:00	139	5.793	9.27041	10.8322	13.2658	7.2369	6.79747	3.86851	9.44971	7.156	10.7919	5.22727	6.91974	9.19782	9.70988	4.16177	10.2229	11.1992	4.38976	5.49571	9.06727	4.69038	11.4759	19.1642	14.3635	19.8555	12.7041	15.3242	13.4855	13.3954	18.22	7.61107	21.4174	21.4579	14.9491	14.722	14.6972	22.6861	17.2842	14.4609	20.4007	15.4869	40961.2	482.112	11.9
279	2005-11-10 11:44:00	139.5	5.814	10.8723	11.1657	13.355	6.78919	5.6097	3.89333	10.2716	7.4079	11.6386	4.8531	6.15486	9.059	9.54716	6.4564	12.6719	11.7195	4.60948	6.25231	12.0367	3.96687	12.9404	22.0352	17.3743	23.0446	14.3148	15.6652	16.7068	14.6485	19.6597	9.46626	24.1671	23.5981	16.7804	18.4719	16.0311	27.9014	18.1309	16.5607	21.377	17.2354	43040.4	534.44	13.177
280	2005-11-10 12:14:00	140	5.835	11.2632	11.7352	14.9169	7.20473	6.00869	3.9016	9.68598	6.54557	11.0365	3.92551	6.65129	9.01855	11.7848	8.18105	13.6639	13.0378	5.27599	5.48743	10.8085	4.02295	10.7515	24.9155	18.9031	26.4287	16.9836	20.4494	22.6291	18.6025	21.8891	11.0935	27.234	28.145	19.0989	22.2062	17.7567	31.7653	21.9948	17.6096	23.4354	19.44	47093.6	595.488	14.666
281	2005-11-10 12:44:00	140.5	5.856	11.8163	12.4514	14.038	8.36767	7.44007	4.17832	11.0852	5.74025	11.2562	4.90183	7.74988	8.81538	14.2743	7.48144	15.6983	13.7043	5.70715	5.56098	11.4998	2.87656	9.63725	28.9099	21.7668	31.8067	19.0658	26.4287	28.6415	24.5735	25.4119	14.0463	30.3909	33.9138	24.932	24.0292	19.8877	37.1029	24.5248	19.554	24.7288	26.9168	52199.5	680.913	16.75
282	2005-11-10 13:14:00	141	5.877	13.1994	13.8582	14.7625	9.43316	7.36745	5.13809	13.811	8.22977	12.5662	5.65843	9.10037	9.90569	15.5191	6.78092	14.9086	15.1771	6.5373	5.79724	14.7459	3.259	11.988	34.6621	25.9892	33.3686	25.4772	29.6095	32.9375	27.975	30.3992	15.5843	34.2392	37.843	29.6996	26.185	22.5317	42.5288	28.0476	23.565	28.7959	32.7417	57700.1	779.924	19.166
283	2005-11-10 13:44:00	141.5	5.898	13.1584	16.0059	17.0488	10.483	8.23804	5.48008	14.437	11.7526	13.0296	7.11463	11.6386	10.9795	17.6997	8.79883	17.5122	19.2203	9.8156	6.77356	16.0477	4.43849	12.7777	39.2017	32.0834	40.9347	30.3992	33.2225	40.1615	37.1185	35.541	17.6179	36.623	45.4908	34.9958	29.057	24.362	47.5896	30.8874	28.829	31.6109	38.4451	63929	906.621	22.257
284	2005-11-10 14:14:00	142	5.918	14.5744	18.5035	18.7082	11.6791	9.116	6.24404	16.853	15.1366	14.8599	9.22172	11.9723	12.9643	21.2299	12.1341	19.0824	21.9865	10.4426	9.47453	16.9753	5.07282	14.1199	40.5439	36.1505	43.8149	37.2574	37.1516	45.9054	42.5453	38.754	22.1575	39.7552	50.7052	37.5506	31.4325	27.7387	52.0722	33.3199	33.9377	32.8722	42.537	70894.7	1016.55	24.938
285	2005-11-10 14:44:00	142.5	5.939	21.237	22.5883	22.6861	13.9323	10.3856	8.15623	21.149	17.5526	19.4078	11.7278	14.2982	17.0893	26.0628	14.8029	21.3356	24.9072	12.4844	11.4842	21.1325	6.55385	14.836	45.6122	40.349	47.3865	39.4454	43.5464	49.3225	48.5255	43.0987	26.1032	44.7342	55.2365	40.9586	34.5159	29.6996	56.2055	35.6623	40.1863	35.8747	51.2099	80983.7	1161.48	28.474
286	2005-11-10 15:14:00	143	5.96	25.8586	26.5666	25.7052	15.8767	13.3715	13.0047	23.337	19.4887	22.1492	12.4522	18.4315	20.3676	31.7414	16.682	27.0961	30.2282	14.665	13.0047	28.7637	7.33435	14.551	48.6386	45.7427	51.6494	39.5272	48.3545	49.876	52.0971	45.6204	29.4882	49.7289	61.4365	48.4437	35.2238	33.832	58.4753	37.3714	43.0252	38.3716	54.9764	90405.9	1292.56	31.671
287	2005-11-10 15:44:00	143.5	5.981	28.0472	31.3822	28.3004	17.9433	15.6901	16.0808	27.7387	22.8654	26.9573	15.0309	22.9224	27.5925	40.4548	20.3593	34.2962	36.5173	17.8054	15.828	34.1004	8.96983	13.3872	51.7385	48.0861	55.1069	42.2447	51.0389	50.4533	55.3754	51.665	31.3424	53.3087	64.7148	49.0458	39.0225	37.4854	63.2016	41.8457	44.5549	39.039	57.1487	97652.5	1428.69	34.992
288	2005-11-10 16:14:00	144	6.002	34.2214	38.6963	32.555	18.9684	18.4719	19.1072	34.1418	27.6652	34.6621	20.1892	26.5105	34.0921	42.537	25.981	40.8455	42.651	22.6788	20.6277	42.082	10.0923	14.7946	54.1628	50.8762	54.8302	50.0461	52.9667	52.9024	58.0598	54.3669	31.0336	54.6353	70.4339	48.395	39.324	41.7317	67.7816	44.7342	48.9806	40.5439	60.0529	106338	1577.43	38.62
289	2005-11-10 16:44:00	144.5	6.023	44.1798	41.9018	39.9418	21.3522	22.2145	23.9796	44.5715	34.288	42.7328	24.248	33.7915	41.7722	50.2419	31.9611	48.3131	49.2168	27.5273	25.16	50.8109	13.2162	16.1369	56.3756	52.0318	55.5951	51.0472	51.5593	49.762	60.029	55.9288	32.3592	57.157	73.3306	47.7119	40.7637	43.8553	68.3111	45.8733	50.4129	40.7958	64.2514	114190	1724.71	42.213
290	2005-11-10 17:14:00	145	6.043	52.9254	47.8081	44.6607	22.1492	27.0961	27.9584	50.217	38.0461	48.9236	28.715	40.1376	47.6062	58.7759	37.2086	55.1391	55.7661	31.5622	28.4549	59.7844	14.8682	15.3564	58.7438	52.292	55.7413	50.4211	52.007	51.7716	63.2668	63.1207	34.2797	59.0278	75.7144	47.2311	38.7384	45.7832	73.3711	45.2058	51.2504	41.2114	62.8678	122568	1855.2	45.396
291	2005-11-10 17:44:00	145.5	6.064	60.8818	53.9914	47.4508	22.7348	31.8472	30.6759	53.8787	41.1783	54.0488	31.7736	45.637	56.8886	67.367	41.6094	60.1669	65.2516	34.9471	31.587	69.4824	15.1284	15.0144	55.7578	52.9097	56.3269	51.1851	53.488	53.1377	63.9747	60.2239	34.3854	58.9138	79.0663	47.1336	39.096	47.2725	75.0875	46.0277	50.9736	40.5035	61.4935	127972	1958.5	47.916
292	2005-11-10 18:14:00	146	6.085	66.667	55.9924	50.0461	22.1336	35.8251	31.3838	59.2071	46.3366	57.4907	33.1406	47.3865	61.3464	72.46	46.7678	63.9582	64.2027	37.1029	34.8901	77.0318	15.4786	15.8767	52.2837	52.1531	54.2611	48.5742	51.9343	49.3464	62.4615	56.1154	31.7653	58.9874	81.1081	47.1824	37.615	48.9153	74.1277	44.5467	47.9877	40.5357	56.2211	128569	1990.85	48.706
293	2005-11-10 18:44:00	146.5	6.106	69.6365	59.1816	49.6149	21.9378	38.8027	33.3925	63.9416	48.4032	60.7451	34.6373	50.7622	62.421	79.2777	50.2501	68.0179	69.4824	40.0071	35.0528	77.1302	16.0725	16.056	51.4462	50.3071	53.2683	45.808	49.5827	46.4589	63.2503	53.9679	31.0253	54.1389	79.172	45.0431	34.0517	47.0766	72.859	43.3424	44.7986	39.9096	53.8943	128490	2004.22	49.032
294	2005-11-10 19:14:00	147	6.127	71.735	65.2018	52.0971	21.0267	41.1139	34.4829	69.7269	48.8178	62.6812	37.2895	56.0501	66.1627	81.3361	51.0876	70.7593	72.7202	41.3741	36.9237	79.2943	16.5119	14.5998	49.6314	48.6799	49.3713	43.2127	49.1028	46.0599	64.9179	52.064	32.0421	51.836	77.805	43.2045	32.2866	47.2642	69.0025	40.202	42.708	39.5106	51.3965	133166	2021.29	49.449
295	2005-11-10 19:44:00	147.5	6.148	75.5428	67.415	52.5439	20.6038	42.8468	35.8333	67.8469	49.2251	63.3974	39.2266	53.4714	68.449	81.8077	50.7052	71.8744	73.5173	41.8135	38.3881	80.2292	15.8767	14.0298	47.6135	49.3308	47.2476	40.8124	48.7526	44.099	60.9805	48.2644	30.1142	51.9748	73.2819	39.552	29.9193	45.2297	67.709	35.4509	42.7411	37.3465	50.3798	132718	1995.44	48.819
296	2005-11-10 20:14:00	148	6.168	77.2677	62.5666	50.9654	20.6691	43.4646	34.3532	66.5782	48.6882	59.8414	37.672	50.8275	68.221	80.4407	50.2014	69.5881	70.9147	42.8303	36.4842	80.2623	15.2828	13.0047	43.6439	44.6202	44.3104	38.1031	43.1309	39.3966	58.0359	44.2782	28.8695	47.8985	67.9287	36.2323	26.4121	43.3589	62.6077	33.9294	38.6648	35.0767	48.1348	123471	1904.76	46.608
297	2005-11-10 20:44:00	148.5	6.189	74.4038	61.1424	50.9249	20.3023	42.2934	34.1905	70.2141	48.4354	60.0694	34.9388	49.0946	67.595	76.6659	48.338	66.5451	69.8161	43.8471	35.7607	77.976	17.252	12.4522	40.202	38.0544	41.3658	34.1905	38.9167	37.3465	55.1805	41.1378	25.0295	43.6108	65.4309	36.7527	26.2255	40.3242	57.6369	30.6189	34.5564	33.5635	42.4157	117690	1824.82	44.659
298	2005-11-10 21:14:00	149	6.21	68.8228	62.5748	47.4839	17.4386	41.9431	31.1641	66.2197	46.1169	52.0557	34.3606	49.7289	64.6578	74.5101	45.4007	61.1836	68.392	38.242	34.06	72.7285	17.48	10.1006	35.3939	36.7205	38.9011	31.6357	37.0211	34.9057	53.203	37.4688	21.9543	38.3394	61.1276	32.5716	26.3147	37.0211	52.2598	29.3576	32.2379	32.4493	37.729	111093	1711.28	41.89
299	2005-11-10 21:44:00	149.5	6.231	64.2505	61.4595	44.7664	16.853	39.5593	28.032	60.598	43.6273	45.751	30.7329	44.9374	59.3533	73.7131	43.7818	61.0053	66.5699	33.9625	34.0278	69.9301	16.5193	10.3525	31.3424	38.1767	37.1029	28.3574	33.4413	30.2365	49.0863	33.3521	18.7891	35.4923	56.36	30.4645	21.5553	35.6219	48.2571	27.8362	28.7959	31.2854	33.775	103609	1599.11	39.155
300	2005-11-10 22:14:00	150	6.252	63.6892	55.627	43.8471	15.4621	37.1112	27.8362	55.2044	42.6023	40.349	28.4135	42.1877	55.0334	66.8218	38.242	58.7511	61.6231	32.2461	31.7166	66.2528	14.7707	9.002	28.5358	35.7524	33.7667	26.8764	31.4813	29.0809	45.8889	29.7971	19.7737	34.1087	53.8622	26.8681	20.2867	31.0336	43.8719	24.8097	26.2007	29.0975	30.0002	97362.9	1487.88	36.442
301	2005-11-10 22:45:00	150.5	6.273	56.1965	50.4114	39.6816	14.9169	34.8487	24.8667	51.6411	40.8455	37.8191	25.1186	37.9487	48.5825	61.6313	35.484	56.929	56.2055	30.4231	27.5107	59.1666	14.9574	8.79056	26.5675	32.0908	31.5134	24.0044	29.3089	26.2825	42.0902	27.234	18.5207	31.0253	50.5425	23.793	19.9042	29.6178	40.3003	22.5969	23.1504	25.4441	26.5592	90309.4	1364.52	33.434
302	2005-11-10 23:15:00	151	6.294	49.338	46.5881	37.2739	13.07	30.7817	22.7845	46.9139	37.0946	33.0184	22.3285	35.1907	44.7425	57.5229	32.3675	53.2683	50.0387	27.1614	23.4593	52.0401	15.0392	8.53039	24.8667	31.7249	30.2282	21.4744	24.8916	25.2979	34.7678	24.0697	15.6901	27.7065	46.89	21.0516	17.1785	28.9016	35.6954	18.7569	21.2143	22.6788	24.9973	83343.7	1236.63	30.315
303	2005-11-10 23:45:00	151.5	6.314	44.5133	43.5456	35.0363	10.1659	29.0975	21.5471	43.6191	30.5454	31.8876	21.0102	32.1156	43.0987	51.9417	30.6677	49.7859	43.3019	23.793	22.459	46.9305	12.5092	8.76665	21.7751	28.9586	27.0474	19.0824	22.8654	23.2156	30.6511	21.7594	13.6152	24.9403	43.4977	20.067	15.2341	26.2659	34.174	18.7487	18.163	23.5733	23.0198	77562.2	1132.99	27.788
304	2005-11-11 00:15:00	152	6.335	42.2845	39.4371	30.1308	11.1339	26.8111	20.579	42.5453	27.12	28.7389	19.3756	27.7222	38.7053	46.3366	26.9573	47.1502	40.6414	19.2616	19.725	41.5773	10.5888	10.8737	19.2855	26.3965	24.2076	16.6416	21.1895	20.2701	29.0809	19.4814	12.6793	22.6861	41.4633	18.6264	14.209	22.8001	31.6109	18.6595	17.6344	20.9532	20.1157	71377.3	1035.69	25.415
305	2005-11-11 00:45:00	152.5	6.356	37.8662	35.4588	27.12	12.4439	24.021	16.6986	37.501	24.6957	25.2814	15.7792	24.4034	35.0363	44.36	24.4604	44.0833	39.324	17.1628	18.0821	37.3796	9.29527	9.88915	17.4717	24.3381	24.3786	15.9254	19.1476	18.9601	26.2007	16.4301	12.2895	20.7261	36.7205	16.8374	12.9477	20.181	27.9823	16.0238	15.4704	18.0169	17.0075	65613.4	937.398	23.018
306	2005-11-11 01:15:00	153	6.377	32.9685	30.2195	24.989	10.1576	22.6457	13.9893	32.0586	24.0936	21.8569	14.6402	23.7277	31.5787	38.5913	21.1325	41.0321	35.6219	18.3506	16.91	30.6998	10.1576	9.92132	15.1449	22.3037	22.7431	14.608	15.6	16.6903	23.0446	14.4288	10.3939	20.181	33.2629	15.9015	12.2969	19.0575	25.5663	14.7137	14.6402	16.4871	13.8027	60112.7	846.21	20.795
307	2005-11-11 01:45:00	153.5	6.398	30.553	28.1611	23.2074	9.01028	19.1394	11.988	30.0407	20.8153	19.7985	14.0463	21.9543	28.5036	34.7513	19.2203	38.5104	32.27	16.8374	16.0311	26.6815	9.23827	9.27872	14.6163	21.7024	22.5317	13.298	14.1355	16.1782	21.0433	12.8834	12.2647	18.7487	31.017	13.2005	10.1006	17.5039	22.7762	14.5593	13.6556	15.1366	12.3704	58989.8	777.759	19.126
308	2005-11-11 02:15:00	154	6.419	28.9748	25.1998	21.9709	8.95328	17.5122	10.255	24.6875	18.4968	19.3343	11.6708	15.9907	27.3158	30.6833	17.2437	37.3548	27.0226	14.1116	13.7043	24.4678	9.92132	9.173	14.1116	20.636	21.2465	12.7363	14.5179	14.1851	17.9599	10.8406	11.1017	14.2826	27.9989	10.8737	9.68598	15.4704	19.2534	13.5747	12.8016	14.1438	13.8349	56112.2	703.3	17.31
309	2005-11-11 02:45:00	154.5	6.439	24.9638	23.987	18.4563	8.07532	16.4788	8.73356	21.5719	15.4134	16.3897	10.6209	15.5025	24.1101	28.6258	14.722	34.9958	21.9056	11.988	11.1909	20.4246	9.60416	8.53866	13.8836	17.3577	18.7735	10.654	12.7289	12.5331	15.8684	10.4913	8.95328	12.7124	25.4119	10.7836	7.93651	13.7613	16.4623	10.7597	10.6706	11.3775	11.3702	49778.1	618.789	15.249
310	2005-11-11 03:15:00	155	6.46	21.1559	22.0106	16.4954	7.49707	13.7457	8.36767	21.3439	14.095	15.6983	10.711	13.583	21.3843	27.3884	14.3479	32.3031	21.2713	10.084	12.0211	17.7071	9.059	7.07418	11.3619	15.5108	16.9017	9.05164	12.7694	11.9723	14.2173	9.41753	8.12405	13.0296	26.0223	10.198	6.27713	12.216	16.284	8.95328	10.7193	11.0116	10.3525	46769	571.734	14.102
311	2005-11-11 03:45:00	155.5	6.481	19.6834	20.1062	14.8112	7.11463	14.8195	9.26309	18.391	12.0781	14.0546	9.14082	11.8822	21.0837	24.4678	13.697	29.992	19.0254	10.1576	11.5972	16.0964	7.85561	8.90455	10.141	14.5749	16.6664	10.3525	11.5329	10.1824	12.2325	9.34399	8.42467	13.127	24.1184	7.83906	8.13968	12.216	15.5595	9.002	9.34399	11.6956	10.3451	46944.4	539.06	13.306
312	2005-11-11 04:15:00	156	6.502	17.7226	17.544	14.2578	7.30217	13.9406	6.77356	14.1355	11.2479	13.4442	7.099	12.102	18.8461	22.4664	12.5009	28.5036	18.448	9.41753	11.0769	15.6165	7.03373	7.26172	11.4024	15.1045	15.714	10.768	9.7586	9.50671	10.9059	9.9866	8.27022	12.2729	23.9796	7.86296	7.72506	11.0852	14.5179	10.426	10.2955	11.1909	10.5805	45330.2	508.094	12.551
313	2005-11-11 04:45:00	156.5	6.523	15.5995	14.4687	13.6804	6.43985	10.9629	7.22036	13.5747	8.71793	11.6791	7.12291	10.312	16.8291	18.4637	10.3773	24.818	15.6496	9.39271	8.88065	12.5984	5.99214	4.95882	11.1909	13.7292	13.4203	9.58025	9.75125	9.53889	9.70161	8.96155	5.87815	10.1576	20.9293	7.13945	6.91974	8.87238	13.4359	9.71815	8.7262	12.7289	9.08382	39934.8	447.202	11.066
314	2005-11-11 05:15:00	157	6.544	13.7607	13.8099	12.8917	6.86274	9.71815	6.57775	11.1256	7.57062	10.7027	6.64302	9.12427	14.4122	17.423	8.70966	22.2228	13.8349	6.91974	6.82229	12.0211	5.65843	6.39113	10.9225	12.9643	13.3145	9.58853	10.0684	10.7027	8.90455	9.002	5.86987	9.02682	17.309	7.099	7.156	8.40076	13.9241	8.76665	7.46489	11.7526	7.87124	39232.9	413.311	10.24
315	2005-11-11 05:45:00	157.5	6.564	12.8249	13.5985	10.312	7.05764	8.80711	4.20222	11.8418	7.44007	8.31067	6.65129	8.54694	14.0629	15.8114	8.28677	21.5802	11.3049	6.21186	6.52075	12.7041	5.57753	6.55385	9.69425	12.4596	12.3465	8.88892	9.27872	7.67634	9.57198	9.36881	6.79747	10.1824	16.3731	8.56348	7.00064	10.3939	14.5262	6.11441	7.99351	10.4913	7.66807	38978.5	393.597	9.76
316	2005-11-11 06:15:00	158	6.585	10.9215	12.1416	9.29527	5.42308	7.93651	3.9825	10.1171	8.48167	6.74874	6.08959	7.31045	11.0769	16.8447	9.05164	17.0001	11.2801	7.16336	6.52903	8.63611	5.63452	7.61107	9.66943	13.127	12.4927	9.02682	8.48994	7.37572	7.51362	8.62784	5.35781	10.9877	16.2187	7.99351	5.87815	10.597	13.8266	5.8616	6.66784	11.5402	8.3024	34469.2	368.83	9.156
317	2005-11-11 06:45:00	158.5	6.606	9.449	12.1252	8.07532	6.13831	8.53039	4.47894	10.5483	8.46512	8.44949	5.12154	6.35803	10.2633	13.6639	7.96133	16.0155	11.3371	6.79747	6.83056	7.77379	4.11305	7.19645	8.78228	11.8822	12.045	9.99487	8.21322	7.57889	7.77379	7.14773	5.33299	12.6223	14.0711	8.2454	5.37436	8.89628	15.1854	7.65979	7.19645	9.97832	9.80825	34942.9	357.481	8.88
318	2005-11-11 07:15:00	159	6.627	9.08271	11.6623	8.57084	5.65843	9.60416	4.62511	7.50535	7.13945	9.7586	5.08109	5.29254	9.22172	10.7276	7.42444	15.4621	9.49844	6.15486	5.34953	9.88087	4.99192	7.53752	8.62784	10.7836	12.2242	9.059	9.55543	6.54557	7.27735	6.84619	5.48008	13.811	12.7611	9.10037	4.75565	8.92937	14.4122	7.57062	7.58716	9.99487	8.80711	34969.2	344.358	8.561
319	2005-11-11 07:45:00	159.5	6.648	9.35971	11.2796	7.97696	6.66784	7.71679	4.14522	6.52075	7.10636	7.88778	4.00732	6.20359	9.04337	10.5566	7.2369	13.355	9.20609	5.28426	3.38862	8.85583	4.20222	6.36631	9.15737	10.1089	12.1507	6.60257	7.74988	6.90319	7.80688	7.26908	4.44676	13.1105	11.7195	8.18105	5.93514	9.58853	13.1923	6.62647	7.70024	8.96983	8.3594	30617.8	321.945	8.014
320	2005-11-11 08:15:00	160	6.669	9.5055	10.6691	7.85561	6.08132	6.4564	1.95724	6.60257	5.59316	7.75724	2.64857	6.78092	8.35112	11.2966	6.75702	11.5329	7.48144	5.69888	3.202	7.93651	3.44562	6.13096	8.0505	8.22977	9.82388	5.9186	7.65152	6.78092	7.08246	7.05764	4.03123	13.7209	11.3132	7.08246	4.68211	10.5318	13.0783	5.60143	6.3424	8.02568	8.47339	29573.8	297.219	7.412
321	2005-11-11 08:45:00	160.5	6.689	9.6686	9.7661	8.54694	6.95191	5.68325	2.99791	7.2369	6.33413	6.61084	3.44562	6.26886	7.04201	10.2063	7.22863	10.8903	8.0505	4.59293	4.9671	6.94364	3.74716	6.41503	7.22863	8.33549	10.027	8.59566	8.20495	8.04223	6.49685	7.76551	4.45503	14.8765	10.7432	7.76551	6.18704	10.8167	12.6223	4.66648	6.77356	9.60416	6.3424	31565.3	303.144	7.557
322	2005-11-11 09:15:00	161	6.71	8.66812	9.2859	6.88756	6.2854	5.31736	4.54421	6.65129	6.02432	5.95169	5.02409	4.47066	7.9696	9.92132	5.32471	8.83928	6.3994	4.75565	3.86851	6.78919	4.29231	7.01719	8.83928	8.26195	10.3939	9.66116	7.78206	6.58602	8.07532	6.70002	5.73197	15.771	11.1174	8.14795	6.90319	9.66116	12.4761	6.20359	6.62647	8.26195	6.02432	30977.5	297.512	7.42
323	2005-11-11 09:45:00	161.5	6.731	6.41475	9.7989	6.75702	4.91837	4.97537	2.79474	5.88642	5.4718	6.43985	4.0965	4.73083	6.33413	10.8085	5.12154	8.57084	5.73197	5.15464	4.23532	6.22013	4.24267	7.4318	9.23827	8.05878	8.51384	7.84733	7.17991	5.76415	7.213	5.92687	4.95055	15.5108	8.59566	8.09923	6.11441	8.91283	11.9071	5.69152	6.90319	8.45684	5.75588	28354.4	276.776	6.915
324	2005-11-11 10:15:00	162	6.752	8.04942	9.9128	7.213	6.01696	5.33299	2.68074	5.77242	6.32585	6.06569	2.94919	4.7722	6.68347	8.67656	5.82115	8.945	6.74874	4.92665	4.98364	6.74047	4.99927	6.48857	7.79861	7.73334	9.8726	7.32608	7.90433	5.18681	6.63475	6.92801	4.80438	14.9822	8.93765	6.94364	5.84597	9.40926	11.7112	6.44812	7.37572	10.4095	6.62647	29100.1	282.983	7.067
325	2005-11-11 10:45:00	162.5	6.773	8.88771	10.0677	8.40812	7.14773	4.78783	3.32335	7.49707	6.18704	5.70715	2.73774	4.49548	7.22863	8.89628	6.78092	10.1337	7.9696	4.43021	6.29368	6.39113	4.51939	6.29368	9.08382	8.88892	11.7848	7.80688	7.83906	7.16336	7.98523	8.7262	4.86965	16.0155	10.1741	7.59452	6.24404	10.255	11.4511	7.38308	8.68484	9.7586	7.08246	33302.4	306.975	7.652
326	2005-11-11 11:15:00	163	6.794	7.62663	10.6445	8.68484	6.83792	3.79588	2.82783	8.64439	4.8292	5.19509	3.99078	4.98364	7.09073	10.198	6.87101	10.0353	7.50535	3.81978	5.83769	7.58716	4.08823	7.53752	10.0923	10.0031	10.4343	8.07532	6.78092	6.83056	9.94615	9.30354	6.17968	15.4786	10.3203	9.116	6.60257	10.6779	12.5579	8.2454	9.22172	9.42581	7.9126	33591.9	315.836	7.869
327	2005-11-11 11:45:00	163.5	6.815	6.74005	10.9862	6.51248	5.37436	2.72211	3.97423	7.53752	5.52053	4.34839	5.38999	5.38999	6.84619	10.5318	5.61798	8.82365	5.80552	2.12823	5.42308	8.13232	3.70579	7.70024	11.0769	9.23827	9.59588	8.77493	8.41639	7.57889	10.3038	8.40076	5.89469	14.0298	9.0351	7.85561	7.66807	10.7027	14.266	8.98637	8.60393	10.8333	7.88778	30416	308.36	7.687
328	2005-11-11 12:15:00	164	6.835	6.60975	8.66812	6.64302	6.01696	3.1689	3.99078	6.36631	6.70002	4.7961	5.27599	4.94228	6.85447	9.66943	5.97559	8.96155	4.84483	2.3884	4.68211	6.52903	3.68188	5.70715	9.57198	9.15737	10.312	7.97696	8.76665	11.2966	10.0436	8.13232	5.00755	13.2162	10.0601	7.53752	7.68461	11.4593	13.07	8.9211	7.9696	9.74297	8.06705	29573.8	300.466	7.495
329	2005-11-11 12:45:00	164.5	6.856	7.87903	9.4408	7.06591	6.19531	3.65706	3.88505	6.6182	6.02432	5.63452	4.98364	4.34839	5.98387	11.053	7.88778	9.44971	5.77242	2.75429	4.7152	6.27713	3.58444	5.24381	11.6055	11.8252	11.5329	7.83079	10.8333	11.2075	11.4024	8.58739	5.38999	14.8434	10.0767	7.92823	8.31895	13.811	15.2589	9.21436	8.79056	10.2468	9.10037	29635.3	326.258	8.125
330	2005-11-11 13:15:00	165	6.877	8.11503	8.43212	7.45662	5.84597	4.19395	3.97423	7.3509	7.14773	5.6428	4.54421	3.94205	6.88756	11.5163	7.13945	10.6945	5.39826	2.70556	4.33276	7.00064	4.89355	6.08959	15.7875	11.6221	12.8503	10.768	11.3702	12.4357	12.4678	10.8333	6.64302	15.3076	9.97832	7.94478	9.79997	14.2256	17.4064	10.6706	9.08382	12.7289	9.55543	30749.4	354.783	8.821
331	2005-11-11 13:45:00	165.5	6.898	8.30182	9.0499	7.4888	7.74988	5.74025	5.00755	9.05164	8.69311	5.27599	3.51916	5.43044	10.1493	11.3858	7.93651	10.369	6.38285	3.60834	4.38976	6.57775	4.60121	6.50512	17.423	15.1201	13.697	13.4037	11.5899	16.9431	12.899	14.7459	7.37572	16.8696	10.5079	8.82365	9.70161	13.5582	21.7098	11.9962	9.90569	14.3313	10.825	33135.7	398.641	9.891
332	2005-11-11 14:15:00	166	6.919	7.17924	9.8317	7.64416	6.32585	4.17004	4.51939	10.6457	8.74183	5.21164	2.57502	6.98501	9.14082	10.6862	7.31045	11.8252	9.56371	3.9825	4.7722	6.5373	3.97423	6.76529	19.4648	16.9348	17.8054	17.0893	13.526	22.6374	16.5689	17.6914	7.97696	20.0504	11.4998	12.216	10.7027	14.2008	26.7137	13.4607	12.1102	14.8599	15.0309	35671.1	448.928	11.118
333	2005-11-11 14:45:00	166.5	6.94	8.48861	11.4345	8.78228	6.34976	4.59293	3.99078	9.66943	8.03396	5.40653	3.23417	6.13831	8.83928	12.0128	7.65979	12.6719	8.54694	2.79474	5.49571	7.99351	2.2174	7.55407	22.8249	20.9293	20.465	19.383	16.2996	27.5925	18.163	22.8332	9.36054	23.5411	15.4943	15.5678	12.7041	16.796	33.9947	17.081	15.2175	16.9836	16.6333	39285.6	513.772	12.7
334	2005-11-11 15:15:00	167	6.96	11.8655	11.5402	9.51498	8.43294	6.14659	4.0965	11.9071	7.13945	6.7322	3.92551	8.76665	9.32744	12.6067	10.312	14.1199	9.05164	2.70556	4.99927	10.1254	2.01423	7.83079	27.405	24.1506	25.1756	22.7762	19.6762	33.1811	21.1159	27.3563	12.7041	29.7235	21.5553	21.0102	14.8682	19.4244	40.6009	21.8403	20.465	21.4579	20.3106	46418	617.958	15.242
335	2005-11-11 15:45:00	167.5	6.981	12.6874	12.1826	8.45684	9.58853	8.33549	4.83655	14.9656	11.4189	8.56348	4.95882	10.3451	11.0365	13.754	11.4915	15.9824	11.7526	5.04064	4.59293	12.2481	4.87792	9.19782	33.7106	27.9336	33.1241	27.6082	24.875	41.2279	25.3301	31.6109	17.4064	35.2238	27.9667	28.2508	19.2534	22.1979	49.4935	28.2351	26.6401	24.2811	25.8026	54498	756.486	18.621
336	2005-11-11 16:15:00	168	7.002	11.8163	14.2327	11.3702	10.3856	9.24654	7.52189	16.6177	13.5094	10.4665	7.42444	11.9558	12.7694	16.5358	13.754	18.4885	17.3007	5.95169	6.69175	14.3966	6.39113	9.49016	39.7791	35.8177	35.7037	34.0517	33.1324	51.0389	30.0333	40.8041	20.6443	41.6425	35.0446	32.3353	25.3384	25.3466	55.0738	33.4578	32.5633	27.519	32.2048	66297.7	907.848	22.313
