# Supplementary material for: Emergence of Noise-Induced Oscillations in the Central Circadian Pacemaker
Source: PLoS Biol. 2010 Oct 12;8(10):e1000513. doi: 10.1371/journal.pbio.1000513 (PMC2953532; doi:10.1371/journal.pbio.1000513)
Supplement: Dataset S4 — Bioluminescence data from 40 individual Bmal1 −/− SCN cells in an intact SCN explant slice. (0.29 MB XLS) [file pbio.1000513.s004.xls]

## Sheet: SCN061117-Bmal1NullSLICE.csv
Plane	PST	hrs	days	Cell 1	Cell 2	Cell 3	Cell 4	Cell 5	Cell 6	Cell 7	Cell 8	Cell 9	Cell 10	Cell 11	Cell 12	Cell 13	Cell 14	Cell 15	Cell 16	Cell 17	Cell 18	Cell 19	Cell 20	Cell 21	Cell 22	Cell 23	Cell 24	Cell 25	Cell 26	Cell 27	Cell 28	Cell 29	Cell 30	Cell 31	Cell 32	Cell 33	Cell 34	Cell 35	Cell 36	Cell 37	Cell 38	Cell 39	Cell 40	Field	Sum	Average
	Average			417.13	245.904	387.354	238.924	428.435	344.313	398.048	192.218	97.9185	285.3	341.623	358.84	432.093	366.418	163.818	317.273	65.6066	107.705	323.269	172.106	294.847	52.4524	161.415	208.358	431.965	425.177	299.458	325.123	453.216	287.231	427.179	464.26	412.207	367.288	218.702	352.908	294.947	537.785	501.429	403.343	793088	12603.6	307.487
1	2006-11-17 19:34:00	0.5	0.021	1131.29	750.145	1065.47	670.21	1099.5	1070.79	1142.33	545.007	303.921	708.72	981.538	966.038	1285.17	1076.1	427.647	963.06	180.325	243.596	919.134	481.565	720.193	121.749	371.495	543.729	1223.7	1058.62	869.923	956.321	1178.49	691.437	1095.67	1200.92	1118.46	967.601	650.674	900.785	653.515	1209.09	1159.76	1020.66	2.2761e+06	33724.3	822.545
2	2006-11-17 20:04:00	1	0.042	1233.4	812.438	1211.75	722.878	1236.87	1252.81	1246.26	581.569	311.511	703.011	966.434	971.655	1291.97	1107.25	438.394	960.623	157.684	244.018	994.786	479.735	717.472	113.996	377.833	532.486	1258.61	1092.88	887.206	964.429	1192.02	662.855	1143.17	1196.66	1086.48	997.534	641.619	925.469	697.33	1369.08	1231.14	1099.5	2.36418e+06	35112.8	856.411
3	2006-11-17 20:34:00	1.5	0.063	1271.67	833.785	1295.81	754.898	1330.09	1317.72	1288.63	606.317	314.212	702.423	942.835	982.384	1299.71	1099.51	443.162	946.209	153.307	241.033	1021.93	473.548	704.574	112.507	373.204	525.021	1270.49	1124.95	881.782	958.766	1174.42	645.802	1148.12	1198.82	1061.12	1002.54	620.447	931.187	730.609	1453.01	1255.59	1139.67	2.39462e+06	35631.8	869.07
4	2006-11-17 21:04:00	2	0.083	1317.94	845.763	1378.94	768.044	1388.45	1402.66	1335.06	608.845	315.938	697.118	938.578	989.104	1300.76	1112.09	450.777	937.714	151.883	263.381	1040.38	476.086	688.146	111.587	377.679	533.304	1283.17	1151.18	885	1015.93	1169.4	632.646	1176.58	1204.74	1054.03	991.467	616.457	937.218	755.743	1530.21	1274.99	1174.14	2.42964e+06	36283.1	884.956
5	2006-11-17 21:34:00	2.5	0.104	1371.03	877.747	1471.29	786.918	1451.07	1481.33	1396.95	627.581	313.912	704.399	929.587	981.897	1311.14	1120.77	467.968	937.778	152.64	262.739	1057.12	484.81	695.969	114.825	375.466	548.519	1317.18	1163.16	890.884	1025.89	1184.53	630.504	1234.94	1221.51	1053.61	1013.7	615.271	955.08	775.527	1584.47	1297.45	1206.93	2.47392e+06	37094.1	904.736
6	2006-11-17 22:04:00	3	0.125	1432.45	895.738	1525.27	814.543	1525.52	1539.41	1454.9	643.834	307.981	713.721	924.779	981.308	1325.47	1120.52	479.46	935.452	150.403	267.58	1069.36	488.717	711.524	116.534	380.2	558.448	1345.9	1190.23	902.669	1028.13	1185.31	631.828	1255.91	1242.38	1052.84	1012.91	615.345	961.837	786.577	1654.3	1311.51	1212.66	2.51461e+06	37753.5	920.819
7	2006-11-17 22:34:00	3.5	0.146	1478.74	902.375	1581.66	849.836	1609.87	1580.3	1492.78	649.92	305.093	710.154	903.616	976.307	1324.79	1121.45	477.134	924.604	148.686	267.848	1090.51	495.814	716.387	118.536	385.033	554.706	1366.12	1209.51	897.576	1021.08	1189.63	627.268	1268.68	1261.81	1047.02	1019.5	616.861	961.304	793.298	1760.76	1320.25	1228.92	2.54191e+06	38255.7	933.07
8	2006-11-17 23:04:00	4	0.167	1493.03	891.031	1621.2	874.364	1661.05	1624.25	1519.02	656.172	305.435	702.653	875.099	951.476	1300.8	1109.01	484.047	911.89	143.431	261.063	1110.03	497.745	715.256	117.071	377.988	551.847	1360.07	1216.05	882.959	1002.99	1192.66	602.961	1277.79	1245.25	1038.02	1005.4	608.955	952.763	794.989	1796.63	1315.53	1233.2	2.54193e+06	38281.2	933.691
9	2006-11-17 23:34:00	4.5	0.188	1528.04	870.677	1646.19	887.225	1696.41	1641.8	1524.63	659.637	297.649	683.255	851.27	928.659	1270.16	1086.46	482.787	909.05	149.882	253.497	1099.97	490.74	714.254	114.069	378.915	546.478	1336.63	1209.18	867.285	975.802	1174.36	639.982	1268.8	1221.77	1038.86	993.057	600.222	943.598	793.932	1807.86	1304.51	1214.78	2.5246e+06	38102.3	929.329
10	2006-11-18 00:04:00	5	0.208	1561.46	852.87	1640.49	881.801	1717.65	1641.2	1518.19	650.389	289.83	669.355	829.841	898.211	1240.73	1053.47	481.169	887.694	149.345	253.374	1093.32	472.951	711.928	112.417	375.686	536.752	1311.3	1183.26	853.329	949.72	1147.91	621.44	1253.44	1197.59	1025.48	970.378	579.868	922.177	778.313	1815.65	1290.77	1185.99	2.49007e+06	37606.7	917.242
11	2006-11-18 00:34:00	5.5	0.229	1539.19	825.281	1614.02	885.055	1725.65	1633.38	1513.76	633.639	283.549	650.132	800.073	872.396	1208.88	1010.29	472.813	861.364	150.248	251.755	1086.56	469.356	686.905	111.116	361.725	524.359	1272.48	1134.1	834.98	917.452	1110.07	599.826	1214.33	1167.36	991.963	926.894	560.102	895.775	761.627	1792.1	1253.41	1136.84	2.43439e+06	36740.8	896.122
12	2006-11-18 01:04:00	6	0.25	1513.17	779.673	1564.16	891.242	1705.53	1603.03	1472.83	618.057	272.445	614.591	775.619	853.752	1137.12	954.262	464.557	817.412	151.33	249.421	1051.69	457.525	642.52	108.553	348.732	510.864	1213.87	1093.62	808.577	885.579	1058.77	578.02	1191.92	1125.36	951.384	872.221	535.235	858.349	754.806	1749.17	1187.94	1079.38	2.36347e+06	35502.3	865.916
13	2006-11-18 01:34:00	6.5	0.271	1463.3	732.714	1501.76	875.099	1654.3	1527.16	1406.52	603.081	261.291	569.112	732.098	818.083	1070.98	898.027	454.049	759.237	148.003	244.897	1009.7	428.884	592.812	103.362	331.347	486.382	1147.37	1013.08	790.163	840.404	994.749	535.529	1157.08	1066.76	897.723	788.269	489.149	799.338	725.636	1705.24	1110.89	1013.72	2.26713e+06	33747.3	823.112
14	2006-11-18 02:04:00	7	0.292	1406.24	674.935	1425.76	849.864	1583.75	1413.76	1350.34	580.024	248.006	534.104	694.112	774.36	987.799	826.77	436.279	703.131	140.656	232.54	968.53	407.943	543.435	96.96	311.349	454.776	1081.44	933.743	745.419	793.583	913.343	493.59	1097.89	978.844	813.661	729.929	438.646	751.358	697.412	1653.68	1026.1	968.796	2.15485e+06	31762.9	774.711
15	2006-11-18 02:34:00	7.5	0.313	1324.95	610.564	1325.65	812.512	1479.42	1323.08	1249.99	545.715	241.92	473.907	634.402	696.75	883.676	744.298	415.232	633.428	132.325	214.373	908.856	391.598	489.627	89.2717	287.707	422.603	1003.31	842.601	694.884	728.725	824.702	447.973	1038.93	871.936	746.982	653.984	395.878	685.314	665.438	1573.03	964.981	887.914	2.02533e+06	29358.4	716.067
16	2006-11-18 03:04:00	8	0.333	1209.26	545.761	1199.56	763.723	1353.38	1175.63	1118.8	498.241	226.527	415.012	567.374	622.717	765.553	672.37	390.915	558.512	117.494	196.898	836.028	348.496	431.845	81.5181	252.708	386.595	912.708	762.96	643.669	661.715	727.842	392.038	947.661	766.205	655.399	584.621	350.913	610.481	608.008	1453.72	888.015	804.182	1.86152e+06	26505.1	646.473
17	2006-11-18 03:34:00	8.5	0.354	1088.96	481.032	1075.93	698.249	1214.71	1031.15	999.594	436.41	207.742	354.858	507.26	540.273	641.986	590.532	350.668	480.756	101.434	171.091	758.814	298.088	375.897	73.5053	216.089	349.049	809.8	678.732	587.222	579.123	624.915	335.398	869.372	631.488	563.881	500.255	304.239	520.82	546	1290.92	801.691	699.426	1.67524e+06	23387.4	570.432
18	2006-11-18 04:04:00	9	0.375	943.708	407.154	942.881	614.692	1056.15	899.158	851.813	379.053	179.178	304.97	442.642	442.845	545.485	505.633	305.646	418.747	85.269	146.57	653.313	248.925	323.561	61.2691	185.621	293.621	717.601	592.371	517.703	489.508	520.958	279.083	775.877	531.98	484.727	420.162	254.872	454.665	483.321	1148.19	694.471	616.126	1.48311e+06	20219.5	493.168
19	2006-11-18 04:34:00	9.5	0.396	824.867	339.393	808.843	531.714	907.459	762.271	738.635	318.736	149.955	260.005	376.93	372.7	459.28	437.874	258.305	353.329	71.3734	124.027	573.479	211.622	277.838	52.2708	154.966	237.828	624.712	518.567	446.725	415.2	440.843	234.02	674.76	436.67	407.243	346.853	212.013	391.712	407.186	979.083	594.853	533.304	1.29784e+06	17267.4	421.167
20	2006-11-18 05:04:00	10	0.417	728.77	286.755	694.342	462.066	784.904	662.579	642.63	264.87	129.039	215.959	327.507	307.037	389.907	367.127	223.233	300.878	57.6976	101.939	493.562	170.449	232.067	43.5906	131.894	196.45	537.349	453.7	374.156	343.273	369.38	191.715	592.674	369.51	351.978	295.737	168.057	340.01	355.013	827.46	502.452	448.451	1.13158e+06	14736.2	359.429
21	2006-11-18 05:34:00	10.5	0.438	647.254	248.933	594.182	408.504	688.991	578.323	539.427	223.932	111.238	187.614	281.646	256.263	324.464	314.88	190.788	254.082	47.0316	84.9922	424.051	143.146	195.669	35.7147	113.117	165.893	478.182	395.715	325.879	280.596	314.636	158.335	516.71	318.061	305.28	244.54	132.78	295.762	294.403	701.292	421.879	378.622	990037	12622.8	307.884
22	2006-11-18 06:04:00	11	0.458	587.259	211.461	518.558	366.167	591.185	491.898	469.209	192.317	97.8462	160.523	237.031	216.586	271.615	259.452	159.335	210.753	41.215	72.1217	367.013	119.715	164.502	30.0287	97.302	140.119	409.236	348.569	262.877	227.601	267.36	128.811	467.039	265.481	267.14	200.973	111.116	262.275	257.434	601.996	350.945	329.703	869363	10831.8	264.201
23	2006-11-18 06:34:00	11.5	0.479	538.572	175.411	444.732	325.651	511.268	429.47	405.185	165.478	82.9422	137.499	201.844	187.989	234.622	219.132	131.081	184.336	35.3249	60.2358	313.383	96.7403	133.7	24.5128	82.4457	127.469	347.039	301.172	221.711	185.784	228.943	110.473	413.752	223.704	233.646	174.46	94.6902	233.899	219.034	505.081	303.807	277.993	764448	9324.21	227.431
24	2006-11-18 07:04:00	12	0.5	493.709	151.403	384.993	302.449	449.251	382.844	359.186	147.645	74.5377	121.928	169.667	167.056	199.761	186.394	114.004	157.781	30.8258	50.5627	268.393	83.8293	116.021	22.6089	74.9854	114.045	292.548	276.976	181.7	152.208	198.703	97.3093	380.778	195.645	203.333	151.94	81.8923	205.366	186.329	430.78	263.48	238.479	688926	8161.35	199.069
25	2006-11-18 07:34:00	12.5	0.521	460.08	132.024	337.057	276.585	388.084	334.902	320.421	129.999	70.0799	110.074	145.879	146.424	173.247	163.834	97.2201	138.004	26.9941	40.8243	232.084	74.0339	103.005	18.7202	68.2652	98.9043	258.915	248.762	150.224	128.982	174.321	86.8962	353.011	174.915	183.319	130.772	69.1928	179.805	168.504	374.278	231.84	212.054	625650	7212.54	175.928
26	2006-11-18 08:04:00	13	0.542	428.567	118.934	292.125	248.111	340.377	299.34	281.816	116.07	62.148	96.1629	128.713	131.447	154.267	142.121	80.8351	119.129	24.5045	37.4808	202.21	63.5141	94.2912	18.7358	60.7479	90.0853	230.554	226.039	120.114	109.668	157.041	77.4345	327.873	157.684	162.224	115.004	62.2455	159.328	149.898	315.279	206.676	189.934	566293	6398.73	156.08
27	2006-11-18 08:34:00	13.5	0.563	399.694	107.878	267.498	232.938	304.849	267.474	248.811	105.925	61.0007	91.0046	117.633	118.812	137.922	130.389	72.3415	109.96	22.8773	35.1457	178.698	57.453	89.5153	15.7011	54.3862	81.9337	209.386	212.867	99.6361	95.9101	138.785	72.3332	305.703	137.296	139.623	102.174	54.5737	146.807	133.757	277.692	187.566	169.367	521733	5793.31	141.314
28	2006-11-18 09:04:00	14	0.584	373.578	98.8391	245.134	214.348	265.765	236.534	219.327	93.5263	57.0871	84.5528	104.957	109.814	125.727	123.53	70.2592	105.348	22.9913	33.4367	157.619	51.7339	85.3912	13.2686	52.4988	74.5543	191.3	207.393	87.2381	87.0828	124.417	68.8517	287.609	127.102	125.988	91.8504	47.414	135.872	124.206	247.127	176.201	151.574	484117	5301.05	129.308
29	2006-11-18 09:34:00	14.5	0.604	343.208	91.7125	220.629	200.909	235.802	217.822	201.885	85.3581	53.0274	80.4848	99.9046	100.157	121.367	120.235	65.7113	98.7085	21.5103	32.8189	145.545	46.446	76.9546	14.0904	49.8548	72.7156	172.873	196.767	73.9604	78.0606	117.705	65.6699	280.296	120.195	114.858	80.5988	41.7676	132.659	119.373	225.201	170.075	135.572	462393	4922.49	120.075
30	2006-11-18 10:04:00	15	0.625	315.465	90.362	200.119	190.649	210.102	204.895	187.265	81.8518	52.9787	77.4832	89.4592	94.2746	117.779	113.418	65.8327	93.5677	21.331	30.4268	140.111	45.5837	72.0243	14.3184	47.9426	71.1702	158.847	182.815	64.8407	71.959	112.678	62.7906	267.352	115.704	106.21	72.3819	40.2626	127.241	115.737	203.39	169.179	124.018	449422	4623.81	112.791
31	2006-11-18 10:34:00	15.5	0.646	298.235	92.5987	189.503	181.814	191.585	193.187	177.014	77.0925	53.7684	73.4483	86.9532	86.6112	111.376	111.547	73.7738	88.0517	19.7856	28.6213	137.573	44.8105	69.3638	12.3419	47.0638	69.1523	148.605	174.329	62.2859	69.2259	107.153	59.8451	251.886	113.263	98.7333	69.9411	38.7172	122.237	112.181	184.45	158.489	115.818	445804	4402.43	107.392
32	2006-11-18 11:04:00	16	0.667	290.578	97.1392	176.322	172.247	174.679	187.029	166.926	82.112	60.4721	72.4389	88.6695	83.9019	106.104	109.814	79.6151	82.1856	20.7702	27.0915	131.869	44.7618	67.322	11.7554	47.414	68.8103	140.314	167.495	58.5599	66.6628	102.516	57.8355	238.502	110.929	91.9561	67.3459	38.0498	122.156	115.672	172.173	147.832	107.381	455828	4255.41	103.807
33	2006-11-18 11:34:00	16.5	0.688	289.7	92.2172	171.343	161.939	161.264	176.941	161.019	87.9947	67.0048	73.9438	89.906	85.7819	103.305	107.658	82.0964	80.3221	19.7038	27.3838	127.11	44.2654	67.9324	13.1711	47.642	71.5113	138.239	164.591	57.169	63.5555	101.597	55.7201	224.192	113.101	87.8072	63.3762	39.3029	120.675	121.765	159.954	141.844	104.062	470855	4168.11	101.678
34	2006-11-18 12:04:00	17	0.709	291.645	93.8361	165.722	162.85	154.478	168.602	157.644	95.1452	75.287	68.9574	92.5344	84.4149	96.39	103.761	90.4346	74.3428	18.0362	29.2225	122.718	45.5018	67.2245	14.0665	46.7797	74.5947	136.783	160.767	56.4041	60.268	98.5136	54.7686	207.27	116.925	82.2995	61.1551	38.1473	115.127	127.549	152.973	134.872	101.426	496603	4099.44	100.004
35	2006-11-18 12:34:00	17.5	0.729	285.966	101.174	161.142	163.232	145.521	161.492	160.027	102.647	85.7893	67.1592	94.7306	83.4956	95.3162	102.81	90.8502	73.9282	18.6301	28.1404	120.935	49.3832	63.7587	16.0265	48.2028	75.97	134.456	156.423	53.5726	58.9911	96.1868	54.6794	198.012	114.5	79.9406	59.1133	36.8786	115.216	135.392	148.702	127.338	98.3344	523162	4064.06	99.141
36	2006-11-18 13:04:00	18	0.75	291.506	106.861	158.156	158.66	139.777	157.139	163.143	110.636	92.2328	66.8742	94.2425	82.3234	95.2923	108.691	87.775	74.9854	18.8663	27.9134	122.384	50.5866	62.5543	15.5145	46.8284	74.5874	127.769	152.151	52.3683	60.7644	94.5109	53.7187	194.774	116.591	78.9799	60.5934	37.2362	114.444	140.688	145.196	124.572	96.8699	545513	4058.76	99.012
37	2006-11-18 13:34:00	18.5	0.771	294.631	112.938	158.449	155.317	134.709	146.636	165.51	120.455	100.441	68.4775	97.5134	84.9435	95.9018	118.381	96.2199	75.2217	17.719	28.4254	126.59	50.2538	61.4484	14.6843	47.5602	74.9284	122.912	147.514	49.8714	64.4334	93.7138	54.183	185.549	113.206	80.3791	62.3181	37.2206	115.11	138.704	143.081	125.199	97.6109	566928	4078.36	99.491
38	2006-11-18 14:04:00	19	0.792	292.987	114.15	155.902	154.844	133.545	140.542	164.428	132.431	107.984	67.9397	97.3093	88.3524	98.1146	124.075	104.249	76.0757	18.175	28.5229	128.542	51.8645	59.6989	16.3033	49.1304	78.1994	121.627	141.12	49.9688	65.7196	96.4553	52.4179	176.201	109.578	81.4538	66.4192	37.0818	112.075	135.58	135.978	124.84	97.5778	589058	4087.46	99.713
39	2006-11-18 14:34:00	19.5	0.813	280.71	112.987	152.517	154.283	135.572	139.094	164.176	139.549	112.605	72.9519	101.466	94.7554	102.63	128.355	108.163	79.582	17.434	30.972	129.217	54.7364	65.7435	15.645	51.9536	80.9408	125.157	143.683	56.7534	70.3484	107.333	58.9911	176.73	117.893	91.1352	77.4179	41.0036	118.544	140.722	135.149	134.929	104.266	619747	4226.09	103.095
40	2006-11-18 15:04:00	20	0.834	275.943	122.774	157.212	160.808	141.909	142.413	174.655	151.891	120.683	89.963	125.402	122.034	129.828	157.83	117.665	95.9349	22.6411	41.0523	137.759	64.393	84.5528	16.4825	62.3025	92.7458	146.278	165.551	70.706	89.7516	139.11	81.03	196.938	154.909	125.508	110.97	54.3457	146.579	149.313	156.179	166.877	130.031	673713	4892.95	119.361
41	2006-11-18 15:34:00	20.5	0.854	289.692	146.498	177.673	182.058	166.795	159.165	208.735	172.182	136.816	180.984	229.294	239.373	253.822	276.211	134.188	175.086	33.4698	66.0202	158.221	90.533	159.799	23.9998	101.5	136.833	255.726	283.037	126.663	151.818	301.806	160.954	265.122	307.55	271.81	229.888	105.779	267.604	176.973	237.177	320.867	231.344	803750	7593.06	185.218
42	2006-11-18 16:04:00	21	0.875	317.621	190.617	211.037	204.927	211.622	187.558	278.587	205.147	159.026	341.792	411.498	433.635	453.571	462.47	159.108	321.624	48.1219	102.899	196.938	139.208	298.674	35.8618	168.521	217.708	450.243	465.67	239.52	263.275	567.668	306.134	421.318	555.092	499.464	411.205	204.455	436.856	247.306	389.695	563.311	401.085	1.00306e+06	12180.1	297.096
43	2006-11-18 16:34:00	21.5	0.896	363.49	264.448	263.869	242.082	280.051	229.96	378.289	253.635	187.183	475.111	594.568	634.88	659.987	656.769	189.055	484.479	79.013	149.548	260.469	210.313	449.434	50.5793	238.625	330.508	671.543	662.901	401.182	416.933	803.475	447.148	598.401	773.192	710.522	583.508	313.554	593.805	329.711	563.679	795.771	575.115	1.25242e+06	17166.8	418.724
44	2006-11-18 17:04:00	22	0.917	437.938	356.021	349.611	299.716	384.439	292.019	515.589	311.87	228.512	564.745	741.034	788.149	861.677	792.378	223.793	629.052	94.6414	190.169	348.789	280.011	563.568	65.7683	297.364	424.865	842.72	820.05	549.521	576.77	981.667	563.072	773.486	950.502	865.566	690.095	426.915	703.71	431.235	718.336	1007.79	748.058	1.51366e+06	21691.2	529.076
45	2006-11-18 17:34:00	22.5	0.938	502.001	435.994	433.293	343.932	499.253	361.041	644.211	361.96	248.876	643.522	838.979	891.987	1002.27	900.647	257.947	754.061	108.252	220.498	448.589	332.103	650.214	86.3758	335.87	479.662	979.837	917.425	661.871	712.618	1096.53	638.64	913.94	1043.34	935.6	760.414	499.096	791.854	559.082	885.009	1132.67	869.565	1.70798e+06	25179	614.146
46	2006-11-18 18:04:00	23	0.959	581.78	519.404	524.322	396.919	616.999	421.058	793.583	410.994	267.946	702.561	912.065	968.953	1105.99	983.827	285.722	827.147	119.78	242.538	566.712	361.374	705.705	95.6334	362.945	520.103	1089.85	1004.92	767.06	810.388	1163.64	686.16	1037.59	1124.01	1000.72	819.397	562.29	853.541	691.032	1033.52	1271.46	964.567	1.88649e+06	28174.2	687.199
47	2006-11-18 18:34:00	23.5	0.979	701.954	608.909	636.829	461.082	751	499.087	924.577	481.896	286.828	735.573	955.843	1030.48	1194.85	1051.32	334.072	868.93	123.059	255.36	671.46	387.246	731.648	106.08	382.967	548.399	1160.91	1068.17	841.148	895.977	1214.68	716.884	1121.3	1162.28	1040.6	853.624	590.707	905.455	807.29	1171.13	1347.73	1064.41	2.04901e+06	30691.7	748.603
48	2006-11-18 19:04:00	24	1	809.138	682.777	751.321	514.421	885.064	596.416	1056.08	521.629	289.179	763.732	984.268	1072.17	1239.59	1099.07	375.254	897.484	128.94	265.855	766.665	404.265	752.82	112.548	403.208	578.314	1216.67	1103.98	886.388	940.757	1254.29	736.934	1201.07	1199.84	1076.3	876.331	606.004	941.088	901.392	1288.8	1413.5	1140.37	2.17094e+06	32733.9	798.413
49	2006-11-18 19:34:00	24.5	1.021	914.317	739.747	872.681	575.29	991.926	699.876	1157.71	550.753	289.221	799.687	985.087	1102.11	1275.8	1134.65	401.264	914.271	137.483	272.567	853.21	416.901	767.189	118.95	406.283	599.468	1275.72	1124.96	925.184	966.792	1274.85	741.972	1241.57	1242	1107.32	906.411	625.751	982.163	946.126	1406.71	1444.58	1205.21	2.25584e+06	34393.8	838.897
50	2006-11-18 20:04:00	25	1.042	1012.23	767.915	972.749	617.385	1097.34	795.293	1260.95	561.38	286.52	803.125	979.368	1118.7	1291.25	1140.34	427.932	915.411	142.047	274.738	910.907	435.222	764.56	128.306	406.601	603.072	1280.16	1148.87	932.18	986.558	1294.74	757.159	1262.45	1266.46	1117.88	928.254	634.604	1011.54	965.045	1484.78	1459.77	1263.35	2.29583e+06	35507.2	866.054
51	2006-11-18 20:34:00	25.5	1.063	1099.75	798.17	1057.76	642.897	1182.66	851.353	1325.01	571.456	276.805	798.878	963.657	1121.75	1284.72	1146.24	448.699	921.874	146.351	273.21	953.977	483.927	758.575	133.065	415.867	599.578	1298.6	1161.06	942.412	1026.59	1297.09	757.196	1273.35	1268.09	1107.78	932.593	640.267	1022.78	964.466	1541.4	1445.94	1281.41	2.29477e+06	36217.3	883.374
52	2006-11-18 21:04:00	26	1.084	1175.04	810.894	1131.72	659.288	1249.72	925.395	1358.71	573.414	274.316	806.885	956.533	1107.6	1282.66	1134.64	463.859	918.059	149.955	272.517	980.472	491.19	750.512	132.04	428.639	593.17	1296.8	1164.41	946.282	1018.07	1271.9	742.432	1269.3	1267.82	1093.97	907.717	640.773	1041.29	975.259	1585.56	1440.51	1289.91	2.28571e+06	36579.2	892.203
53	2006-11-18 21:34:00	26.5	1.105	1237.86	805.313	1197.9	679.008	1300.69	999.833	1380.47	577.533	265.488	804.357	930.801	1075.88	1275.35	1112.46	480.167	908.314	156.431	281.955	991.513	498.664	745.226	129.486	425.207	585.43	1278.53	1171	925.607	1010.99	1252.32	731.078	1254.04	1248.3	1075.42	888.411	619.334	1041.84	965.836	1621.74	1435.76	1260.35	2.26222e+06	36625.9	893.341
54	2006-11-18 22:04:00	27	1.125	1256.25	784.601	1238.51	686.224	1324.5	1045.39	1391.49	570.509	256.222	779.278	895.894	1039.29	1259.17	1075.45	494.509	885.23	152.217	281.166	990.52	488.46	737.348	125.63	416.713	565.618	1258.53	1143.72	892.621	989.159	1223.23	707.975	1250.55	1198.79	1053.64	876.073	601.867	1019.8	936.528	1621.42	1421.65	1229.85	2.20883e+06	36165.6	882.115
55	2006-11-18 22:34:00	27.5	1.146	1268.05	758.428	1259.87	681.067	1342.89	1071	1383.08	556.324	247.615	743.608	858.588	996.312	1223.7	1029.14	504.87	860.335	145.538	273.99	973.816	477.097	720.175	122.424	413.801	536.834	1224.56	1110.21	846.995	970.791	1176.51	678.125	1209.97	1175.85	1007.23	855.867	590.173	987.063	918.05	1617.21	1386.21	1184.25	2.14159e+06	35387.6	863.14
56	2006-11-18 23:04:00	28	1.167	1267.27	728.55	1246.05	664.206	1359.27	1064.68	1346.79	539.289	239.618	711.018	825.299	940.012	1178.7	998.996	504.327	836.754	144.594	272.73	945.758	467.361	693.542	116.217	405.347	524.497	1159.8	1062.66	808.218	934.662	1126.97	661.246	1151.12	1112.16	962.554	837.922	562.336	939.075	890.525	1594.17	1345.65	1134.96	2.06125e+06	34304.9	836.733
57	2006-11-18 23:34:00	28.5	1.188	1255.85	695.473	1214.83	650.886	1337.53	1040.19	1304.52	516.049	232.881	660.557	794.916	890.93	1116.36	961.745	505.669	810.406	152.721	264.342	912.947	454.151	680.239	107.69	394.576	507.655	1101.78	1023.08	776.391	903.616	1085.05	632.554	1092.25	1052.8	925.965	805.332	546.938	897.199	859.48	1562.65	1292.97	1090.36	1.9718e+06	33111.5	807.627
58	2006-11-19 00:04:00	29	1.209	1201.43	659.922	1176.54	642.152	1281.71	1006.93	1255.2	493.249	221.914	629.3	739.821	829.032	1055.3	913.058	496.78	778.8	145.269	249.193	890.81	433.789	662.68	100.238	381.697	494.334	1038.93	981.86	737.78	865.097	1037.2	598.19	1041.69	998.316	875.825	756.69	519.625	848.053	819.048	1515.1	1223.74	1047.81	1.8843e+06	31644.1	771.837
59	2006-11-19 00:34:00	29.5	1.23	1145.64	626.156	1126.47	617.56	1246.29	961.745	1209.06	472.234	211.062	599.983	701.568	770.811	992.8	870.328	477.419	740.262	138.077	236.314	851.509	413.483	632.03	94.4456	362.888	474.504	974.156	922.196	691.437	820.923	982.531	561.675	971.711	938.266	809.56	704.583	489.214	799.522	769.644	1465.74	1159.44	1003.63	1.79091e+06	30036.9	732.636
60	2006-11-19 01:04:00	30	1.25	1084.45	581.026	1061.9	598.429	1188.21	909.371	1142.19	458.251	200.933	560.921	654.921	718.888	921.506	812.208	459.253	702.395	131.569	222.069	796.57	394.186	596.462	91.1186	349.96	449.986	902.109	864.325	639.109	767.051	931.242	520.14	899.047	852.566	745.704	635	451.292	745.042	730.048	1398.94	1102.33	932.115	1.68493e+06	28202.8	687.904
61	2006-11-19 01:34:00	30.5	1.271	1012.57	537.487	992.055	572.991	1116.78	856.556	1060.79	443.764	189.397	517.262	604.662	666.679	860.224	757.876	434.424	654.829	126.964	206.237	743.48	377.882	559.339	81.2414	318.004	428.648	844.835	809.634	593.731	707.681	870.309	472.666	834.713	772.99	684.303	589.567	413.483	693.441	697.017	1307.43	1030.43	853.716	1.57733e+06	26296.1	641.399
62	2006-11-19 02:04:00	31	1.292	956.606	499.225	909.482	546.018	1045.05	796.81	997.801	413.792	182.791	466.12	549.87	610.601	785.686	674.99	406.43	608.79	123.523	187.647	696.181	360.765	531.089	74.945	297.698	396.032	772.227	760.331	542.792	638.226	806.407	428.054	768.972	691.391	616.733	520.921	378.638	637.151	663.894	1221.28	960.853	771.087	1.47088e+06	24296.9	592.639
63	2006-11-19 02:34:00	31.5	1.313	877.71	455.098	838.271	500.052	967.187	731.556	917.884	395.064	172.556	413.321	492.358	552.224	709.207	621.725	378.452	546.892	116.078	169.164	649.837	338.302	499.878	70.0312	270.679	368.623	695.794	700.069	484.801	583.03	737.329	378.85	705.539	609.58	541.826	459.041	344.225	571.07	618.093	1139.32	889.928	680.828	1.36185e+06	22191.5	541.287
64	2006-11-19 03:04:00	32	1.334	813.146	405.909	778.34	454.941	880.771	669.07	847.427	369.405	161.613	367.281	441.152	489.535	635.68	570.371	344.111	487.789	110.921	151.468	597.556	314.425	451.595	61.7573	245.134	337.204	628.417	647.475	439.062	531.116	654.057	335.447	654.747	539.114	481.252	402.972	308.151	514.991	571.943	1054.8	810.48	598.457	1.2449e+06	20159.1	491.717
65	2006-11-19 03:34:00	32.5	1.355	748.747	365.467	709.106	421.529	796.12	597.271	771.519	329.101	144.26	330.59	395.512	436.515	545.798	506.056	305.516	416.42	100.703	136.377	548.822	280.417	402.566	55.0131	217.342	299.813	559.128	591.396	386.522	478.255	573.708	288.016	598.264	463.914	428.957	346.95	273.128	454.197	521.987	985.261	718.777	525.996	1.12872e+06	18055	440.4
66	2006-11-19 04:04:00	33	1.375	680.239	321.283	628.491	383.837	704.62	530.491	689.754	291.295	128.623	290.587	337.017	390.63	485.38	446.497	277.912	359.162	92.8267	121.147	489.02	247.892	354.093	52.5558	190.625	261.12	511.912	529.746	339.693	417.47	495.75	252.561	551.737	394.568	363.612	293.646	238.454	404.916	466.157	871.578	641.058	452.027	1.01194e+06	15980	389.789
67	2006-11-19 04:34:00	33.5	1.396	615.574	281.336	547.673	343.192	616.255	468.814	609.838	251.015	121.171	250.178	290.018	342.793	415.029	401.256	246.826	301.595	83.4873	106.665	436.955	217.09	302.4	48.4556	169.456	223.468	452.073	477.492	304.027	362.733	420.528	213.445	501.578	341.402	308.526	255.181	205.537	353.523	408.959	773.514	571.281	384.927	900714	14025.3	342.114
68	2006-11-19 05:04:00	34	1.417	546.846	240.349	472.123	303.873	542.672	406.137	549.043	215.154	103.981	221.735	251.219	305.776	366.077	344.803	211.907	256.068	73.9282	92.2006	379.574	185.841	253.473	42.3293	148.254	189.275	397.245	433.717	266.823	313.236	366.501	181.814	465.219	297.535	263.398	219.815	179.154	312.016	354.419	698.074	510.533	341.809	801985	12303.9	300.131
69	2006-11-19 05:34:00	34.5	1.438	485.113	215.462	420.765	271.371	475.166	358.536	497.745	181.204	91.4192	194.416	218.196	269.418	314.677	298.235	188.184	220.043	64.0106	83.5121	337.448	165.656	217.22	35.5851	125.988	160.971	355.469	391.769	232.816	262.844	316.702	158.912	426.158	260.688	232.223	187.867	154.511	278.741	310.837	614.949	453.369	296.339	716200	10824.5	264.048
70	2006-11-19 06:04:00	35	1.459	437.329	187.713	372.862	245.971	421.09	313.652	438.215	157.448	83.6096	170.18	192.008	233.622	275.113	250.918	165.364	195.303	56.0216	74.9201	290.303	139.412	190.12	30.4268	104.078	142.552	321.82	354.833	196.97	224.713	276.309	135.628	399.441	234.435	208.32	164.054	130.698	241.904	265.228	553.952	395.023	254.375	641692	9525.93	232.375
71	2006-11-19 06:34:00	35.5	1.48	398.945	165.884	323.886	214.169	362.074	279.482	399.775	139.265	71.5039	149.328	162.411	204.83	241.879	216.089	144.528	164.868	48.634	63.4001	256.068	117.6	164.656	28.5155	86.2287	129.893	279.669	315.62	169.961	189.941	242.05	114.769	373.651	204.032	183.246	144.032	111.092	212.306	236.363	484.378	348.821	216.61	575531	8360.45	203.95
72	2006-11-19 07:04:00	36	1.5	360.935	141.12	287.178	190.243	324.105	248.794	360.577	116.274	60.1135	127.891	143.072	175.794	208.01	192.155	126.053	142.031	42.2235	56.7534	218.554	99.148	141.242	24.9109	75.8321	118.08	244.141	280.962	147.026	157.871	211.664	99.0422	353.296	179.292	158.684	122.652	95.6748	188.144	205.155	425.247	307.647	184.604	517674	7342.19	179.114
73	2006-11-19 07:34:00	36.5	1.521	325.375	130.942	252.195	174.964	283.444	211.476	326.7	103.37	54.4514	115.737	126.182	157.602	182.92	169.301	109.676	124.865	35.9758	46.6326	188.965	86.5054	120.349	22.5271	63.1648	107.178	217.432	247.858	125.077	136.791	180.642	87.4983	322.348	155.072	144.569	111.995	78.7528	172.002	179.553	367.631	268.93	162.769	465808	6479.42	158.072
74	2006-11-19 08:04:00	37	1.542	293.93	114.069	227.618	157.944	243.164	184.214	297.746	91.1912	48.3251	104.543	112.946	139.647	158.294	147.466	90.2646	113.02	28.8731	39.3029	159.148	76.3525	99.5221	19.7452	56.9897	101.654	189.429	219.636	106.031	118.658	164.583	77.9879	294.175	140.339	132.448	101.882	65.0687	160.393	155.813	319.273	232.686	146.489	421194	5730.86	139.815
75	2006-11-19 08:34:00	37.5	1.563	269.264	102.761	196.532	145.342	212.835	165.917	269.996	80.1272	45.2748	100.295	103.476	119.252	140.722	128.021	79.2897	96.6584	24.83	35.9593	137.19	66.7851	90.533	15.5798	53.3859	92.721	169.269	192.749	89.8738	105.315	151.606	70.2178	268.409	128.608	120.065	91.3953	59.6502	141.722	138.72	278.863	208.49	139.526	388114	5127.23	125.092
76	2006-11-19 09:04:00	38	1.584	245.947	96.6014	175.648	136.45	191.715	148.254	245.548	71.8294	40.5476	101.906	104.957	112.45	128.77	120.634	71.333	90.02	24.6672	33.079	121.269	56.3305	89.6219	14.0013	53.4751	85.4721	158.457	179.845	77.0355	93.2009	155.203	67.8506	254.188	132.252	125.06	96.5693	59.4057	138.996	122.993	252.04	201.835	144.154	366690	4819.61	117.59
77	2006-11-19 09:34:00	38.5	1.605	224.363	93.7874	155.332	127.81	171.888	139.688	226.65	71.8533	39.506	113.093	117.331	121.953	130.267	129.917	64.0758	94.1285	26.8148	31.1512	110.416	53.8658	99.0422	14.0095	55.2972	80.7781	162.964	195.896	75.4083	97.1797	180.268	81.4694	255.743	161.963	158.464	124.108	62.5865	152.802	111.368	242.823	223.956	162.029	364360	4942.05	120.577
78	2006-11-19 10:04:00	39	1.625	211.964	97.1797	144.448	130.779	156.724	132.846	215.699	73.9852	43.8342	148.288	142.568	145.367	143.211	159.319	60.0326	113.142	31.2735	36.1625	102.81	54.1995	127.184	15.5632	64.792	88.5234	186.151	250.438	85.9603	112.694	258.338	126.606	275.617	230.099	236.176	187.2	74.6434	189.649	105.957	256.531	284.762	208.206	389049	5708.92	139.282
79	2006-11-19 10:34:00	39.5	1.646	197.752	103.907	137.214	131.78	152.811	126.638	209.069	75.7016	44.7452	188.672	188.184	194.392	175.753	193.399	57.1846	139.566	37.0735	40.2957	101.288	59.0968	173.76	18.0123	85.2202	101.808	230.359	325.172	111.23	141.941	368.135	184.319	311.959	331.094	336.854	256.263	95.2353	252.228	109.562	284.583	379.574	270.484	431033	6922.32	168.877
80	2006-11-19 11:04:00	40	1.667	194.806	115.265	139.33	136.132	153.242	126.883	207.132	80.2007	45.2904	225.868	234.882	254.245	214.999	233.76	59.4388	175.387	41.8898	49.3345	102.882	69.7058	224.648	21.6326	113.06	126.134	284.941	398.351	145.082	190.471	467.361	246.427	341.98	435.27	437.988	346.95	124.369	319.257	117.266	322.291	476.812	337.806	483667	8338.77	203.425
81	2006-11-19 11:34:00	40.5	1.688	203.097	134.124	146.921	145.407	159.709	138.338	213.234	88.6456	51.0178	280.971	300.276	327.083	276.276	286.194	64.2624	221.939	48.691	59.9839	109.708	91.4928	270.232	25.6923	145.587	160.222	345.738	477.051	197.735	254.302	599.716	314.058	387.083	533.92	512.914	424.311	160.214	375.295	131.65	379.159	569.038	414.997	549236	10026.3	244.585
82	2006-11-19 12:04:00	41	1.709	214.413	157.253	161.378	156.252	175.428	150.452	227.918	99.5635	55.3459	324.781	367.639	426.923	364.531	336.772	73.9199	271.029	59.0232	75.4249	126.776	118.023	334.471	31.0694	181.586	195.14	418.145	534.968	263.495	307.419	687.824	368.509	423.84	621.247	581.697	518.898	210.85	433.863	147.726	449.149	653.074	488.984	626083	11794.8	287.72
83	2006-11-19 12:34:00	41.5	1.73	239.381	184.507	183.816	171.157	195.75	168.431	248.266	118.039	61.7325	370.088	435.36	515.405	444.162	390.11	82.796	326.587	68.8434	94.0145	156.48	146.807	393.787	37.261	215.031	237.177	500.025	597.979	339.465	371.846	764.863	425.378	465.302	700.032	634.393	582.24	268.613	500.558	179.308	527.09	736.557	561.481	708620	13640.1	332.728
84	2006-11-19 13:04:00	42	1.751	272.859	219.222	216.276	189.209	222.167	201.567	276.813	146.579	75.0102	421.733	494.353	593.235	522.493	452.91	102.476	405.356	78.4595	110.676	197.849	178.959	438.679	41.8733	238.47	275.317	572.164	651.327	416.022	441.128	805.819	468.418	519.349	761.59	681.664	651.998	322.023	551.994	216.382	603.559	821.3	634.374	797944	15491.7	377.888
85	2006-11-19 13:34:00	42.5	1.771	324.911	256.132	253.245	211.11	264.195	237.917	320.705	173.564	84.2687	462.544	547.342	656.162	593.924	514.283	127.583	471.949	87.0672	126.687	247.858	213.917	469.954	47.9105	253.968	306.598	627.461	697.477	486.924	492.633	843.575	489.728	564.947	792.801	721.535	701.062	369.51	600.056	254.107	680.534	880.854	692.522	883605	17149.5	418.324
86	2006-11-19 14:04:00	43	1.792	375.107	297.657	305.678	232.295	320.876	280.482	369.128	207.474	93.5999	492.661	593.014	678.851	662.57	562.033	159.774	520.93	97.9032	137.581	302.197	236.355	493.819	54.9148	269.19	338.807	675.505	736.621	537.414	548.684	872.258	508.657	618.158	830.852	748.977	741.494	401.133	634.853	299.471	742.073	916.864	729.065	965895	18625	454.311
87	2006-11-19 14:34:00	43.5	1.813	422.001	346.251	361.431	261.95	372.024	320.803	431.154	240.203	102.394	515.056	630.955	690.113	733.091	611.842	191.227	546.064	108.057	144.594	358.202	250.885	513.189	65.8005	284.037	369.657	710.789	759.071	579.353	577.082	876.625	529.406	647.236	870.631	752.517	758.998	421.667	666.606	335.886	804.881	930.13	764.164	1.03845e+06	19856	484.337
88	2006-11-19 15:04:00	44	1.834	479.873	398.384	416.762	292.694	439.314	365.54	488.487	263.845	109.171	533.479	647.034	696.447	758.998	647.125	216.415	570.206	115.249	147.97	416.616	263.748	531.64	74.1065	299.048	382.259	738.699	779.811	606.381	604.202	865.612	539.151	678.364	865.988	738.405	768.752	441.974	678.833	377.736	850.985	931.812	773.615	1.0954e+06	20794.7	507.233
89	2006-11-19 15:34:00	44.5	1.855	528.818	433.147	458.094	314.685	493.553	412.572	547.508	287.292	115.737	543.141	664.804	680.111	785.346	670.587	237.722	576.862	114.85	149.841	453.24	278.221	537.129	84.0242	301.415	392.445	757.637	783.728	616.76	613.046	854.984	541.808	704.988	856.731	729.203	753.555	439.965	662.69	412.271	893.816	930.038	779.646	1.14191e+06	21392	521.802
90	2006-11-19 16:04:00	45	1.876	584.4	454.086	507.076	338.79	557.023	454.978	598.429	311.122	121.579	535.612	666.321	660.805	802.169	666.496	250.21	577.717	114.988	150.785	484.378	288.545	534.637	96.618	300.984	401.573	769.496	781.834	624.446	611.732	832.185	547.112	721.83	832.93	705.365	732.374	437.54	646.592	446.302	932.575	925.57	789.574	1.17772e+06	21796.8	531.674
91	2006-11-19 16:34:00	45.5	1.896	618.323	471.039	547.158	360.634	612.044	495.272	626.772	326.799	126.939	522.824	650.058	644.441	794.042	667.985	259.826	572.136	110.587	154.137	530.932	294.167	531.07	122.709	299.26	401.564	766.922	772.043	624.078	613.864	799.172	541.78	729.791	817.522	686.169	710.586	417.25	633.667	478.798	962.343	912.947	778.818	1.19841e+06	21986.5	536.302
92	2006-11-19 17:04:00	46	1.917	649.801	474.835	578.526	374.465	646.289	521.445	661.044	338.554	133.156	509.843	632.563	624.795	793.472	671.377	267.197	558.521	123.384	155.186	551.075	305.288	534.95	131.471	291.848	387.986	748.6	764.284	608.394	594.228	763.346	522.603	713.602	796.368	664.216	669.612	407.902	608.909	499.74	974.248	881.718	777.311	1.20986e+06	21912.2	534.49
93	2006-11-19 17:34:00	46.5	1.938	677.693	466.607	607.696	390.346	676.581	542.387	678.355	347.658	139.558	484.369	611.097	601.582	785.088	665.962	274.894	537.156	125.939	154.039	573.571	302.855	526.703	134.847	284.306	373.79	729.166	739.324	581.155	580.226	719.007	504.079	703.029	781.19	638.668	633.915	401.825	579.289	508.676	967.739	852.732	775.178	1.20536e+06	21658.3	528.298
94	2006-11-19 18:04:00	47	1.959	693.073	447.726	611.263	396.252	696.006	561.748	684.533	351.416	142.772	451.126	584.189	570.886	762.427	656.098	285.535	518.255	124.458	148.751	571.953	290.977	516.104	138.346	273.649	357.209	711.193	713.234	551.305	554.072	655.353	493.847	683.485	762.611	618.038	587.039	388.255	554.55	509.907	950.281	819.269	741.016	1.1898e+06	21128.2	515.37
95	2006-11-19 18:34:00	47.5	1.98	691.952	436.759	604.175	390.118	705.144	560.709	681.269	348.529	142.267	421.529	550.56	529.36	725.783	616.76	292.239	493.865	125.134	143.121	564.644	281.996	490.74	132.553	259.94	341.288	684.064	683.586	524.35	531.07	599.643	470.689	667.645	728.2	589.778	536.724	374.741	525.416	505.826	935.25	776.207	706.339	1.1606e+06	20370	496.877
96	2006-11-19 19:04:00	48	2.001	677.675	406.064	590.688	383.324	705.622	546.781	659.141	339.344	142.511	393.299	510.854	499.657	685.397	582.543	293.329	451.613	120.073	135.848	560.994	273.738	463.574	124.629	249.942	316.71	641.104	642.722	496.173	509.724	555.046	444.325	646.16	681.747	557.74	483.229	351.71	482.034	489.646	905.979	715.367	676.774	1.11547e+06	19392.8	473.045
97	2006-11-19 19:34:00	48.5	2.021	665.052	372.618	572.219	370.552	683.062	535.143	632.462	330.354	140.355	350.701	480.103	463.279	648.403	537.055	283.012	419.235	115.298	127.151	531.594	254.082	431.308	114.704	231.027	294.899	609.571	594.991	462.075	478.972	486.667	403.517	618.093	633.667	529.645	418.763	325.603	447.71	478.025	853.081	661.062	623.784	1.06304e+06	18208.9	444.169
98	2006-11-19 20:04:00	49	2.042	660.033	343.655	551.893	360.016	668.592	507.6	586.23	318.362	135.506	310.251	429.461	430.951	605.351	489.563	265.326	380.062	110.562	116.257	495.079	233.882	404.673	102.199	209.629	268.45	565.867	531.19	430.974	437.386	437.532	365.719	595.423	577.119	480.315	386.343	287.292	405.812	462.811	814.718	611.345	560.433	1.00621e+06	16933.9	413.071
99	2006-11-19 20:34:00	49.5	2.063	625.852	308.721	521.381	342.484	644	475.819	547.848	300.472	130.706	274.966	377.491	395.691	561.73	448.681	249.999	341.125	103.11	103.598	471.995	220.54	370.568	87.8808	187.924	244.711	524.019	481.243	398.847	401.484	390.232	330.069	555.276	519.073	430.82	341.849	254.359	366.923	437.776	776.06	560.332	489.59	943801	15595.2	380.422
100	2006-11-19 21:04:00	50	2.084	598.319	276.228	482.668	315.816	613.727	446.571	509.365	277.473	124.003	244.499	339.408	357.112	511.296	419.446	235.306	310.324	90.3133	93.462	441.551	202.853	330.419	78.0449	167.479	223.427	486.823	438.589	357.128	364.897	347.016	288.252	518.374	463.197	376.962	291.474	226.283	333.437	412.247	721.857	491.135	431.511	875946	14238.3	347.326
101	2006-11-19 21:34:00	50.5	2.105	567.816	252.22	445.309	287.089	582.12	408.374	461.68	252.577	119.138	216.569	299.211	321.144	457.736	383.585	212.29	275.243	81.4942	85.155	407.642	187.867	303.994	68.0951	152.868	197.89	446.294	393.836	324.952	325.668	314.212	257.41	479.423	407.332	340.173	255.481	206.001	294.842	387.343	673.409	444.276	390.167	809520	12967.9	316.342
102	2006-11-19 22:04:00	51	2.126	522.18	219.685	401.532	273.12	537.763	367.541	407.211	225.462	111.01	191.251	265.879	284.062	403.436	346.731	187.875	242.399	73.4639	77.4998	370.446	174.858	281.963	58.3567	134.847	178.332	404.396	348.398	290.725	287.528	275.064	228.244	448.212	365.736	296.298	220.971	178.389	273.584	357.307	607.668	391.648	342.948	738771	11654	284.296
103	2006-11-19 22:34:00	51.5	2.146	484.571	195.767	365.157	247.355	492.992	324.341	362.343	203.837	99.3842	174.443	243.767	255.14	360.423	311.715	169.367	217.269	62.3999	65.931	330.476	153.941	261.641	51.7174	123.563	160.019	363.197	316.116	257.825	253.911	254.441	201.608	410.684	325.969	272.64	197.515	154.406	249.901	325.318	544.961	350.717	306.899	674358	10503.7	256.239
104	2006-11-19 23:04:00	52	2.167	447.899	176.176	331.371	223.427	444.602	291.181	328.158	180.016	91.7125	170.896	236.77	237.787	335.316	286.235	148.189	199.778	55.5004	59.0646	291.97	135.417	251.414	47.6659	111.116	146.156	342.004	297.144	231.629	224.078	260.973	196.206	384.569	311.113	271.224	193.236	136.922	241.594	293.182	500.687	339.393	283.509	624874	9735.28	237.499
105	2006-11-19 23:34:00	52.5	2.188	416.371	160.947	299.178	206.131	405.299	259.501	294.158	154.698	85.1798	178.365	245.516	234.785	317.158	269.556	133.993	193.618	49.5046	56.827	266.351	120.496	251.479	44.9162	109.302	138.085	334.6	299.488	211.053	210.825	300.781	206.326	378.216	327.807	291.58	206.913	130.022	250.462	272.51	479.763	352.792	278.416	593611	9422.97	229.882
106	2006-11-20 00:04:00	53	2.209	386.782	148.011	271.078	189.649	371.755	244.279	263.975	139.321	81.4372	187.891	252.154	240.057	309.958	261.03	124.768	192.781	45.9008	54.7603	248.461	109.09	264.52	43.7937	115.143	136.491	335.154	327.995	200.9	204.732	365.963	232.914	379.338	382.535	331.045	240.277	132.301	274.259	261.03	464.557	390.858	293.915	581081	9500.86	231.782
107	2006-11-20 00:34:00	53.5	2.23	360.732	136.833	245.499	172.344	341.418	223.256	241.96	126.875	73.269	194.245	247.338	229.888	301.399	249.331	113.768	194.823	41.0762	51.0426	221.686	103.322	277.302	44.03	124.825	128.689	340.703	349.765	203.064	202.437	446.587	258.573	384.951	439.574	384.228	269.858	131.178	306.517	241.473	461.036	450.207	320.51	573378	9635.61	235.069
108	2006-11-20 01:04:00	54	2.251	341.361	129.437	231.148	158.709	312.455	204.024	227.959	120.618	67.6474	191.073	246.004	226.007	295.159	236.526	100.71	194.164	37.3907	49.716	199.493	96.3578	289.538	42.1748	135.018	123.644	344.176	365.76	210.094	204.17	495.253	282.11	395.691	484.543	412.157	285.453	130.227	331.688	219.401	464.327	504.438	349.212	563972	9735.03	237.495
109	2006-11-20 01:35:00	54.5	2.272	319.167	127.777	214.853	148.296	285.535	195.905	207.295	110.196	66.6463	184.638	231.677	230.213	298.804	225.088	88.2788	190.275	36.3822	49.9357	179.113	94.487	303.083	41.9064	145.131	119.105	345.86	384.309	216.569	201.583	517.676	293.939	400.962	530.445	429.258	297.03	131.39	347.341	204.512	466.525	536.595	370.885	555148	9768.67	238.316
110	2006-11-20 02:05:00	55	2.292	287.74	127.631	196.621	142.901	264.065	186.752	193.326	99.1893	63.4001	181.912	222.948	236.957	302.668	220.564	81.0548	190.023	35.1696	53.67	163.639	94.7554	307.509	43.0941	149.792	118.014	340.019	391.183	225.16	205.155	522.465	304.467	398.408	550.229	426.451	297.339	135.173	341.548	193.212	473.98	555.506	380.737	548433	9704.43	236.749
111	2006-11-20 02:35:00	55.5	2.313	270.622	124.93	189.087	136.466	241.83	173.727	180.521	97.245	61.35	189.787	220.328	247.338	308.33	218.985	75.7586	191.397	32.8354	56.4767	154.649	95.1379	309.665	44.7296	159.474	115.729	332.77	390.321	234.867	217.627	525.518	319.224	395.292	559.716	421.855	306.061	140.42	341.117	179.919	489.986	562.217	393.909	546598	9707.22	236.818
112	2006-11-20 03:05:00	56	2.334	254.627	127.72	178.909	133	227.618	169.318	177.535	95.5847	55.6227	196.376	223.355	261.974	319.778	225.486	74.1884	203.373	33.9248	62.4808	148.784	101.963	314.042	42.9801	172.027	119.373	332.111	401.947	242.115	246.63	518.65	328.418	389.085	567.42	426.793	326.074	155.438	339.23	170.481	498.48	571.171	406.511	550401	9840.6	240.071
113	2006-11-20 03:35:00	56.5	2.355	246.98	133.399	177.258	129.006	222.297	172.141	180.536	96.3495	55.0371	210.134	229.692	289.928	340.434	240.089	74.8558	219.352	39.848	72.5207	149.735	112.564	325.895	41.4835	182.709	126.378	339.783	419.406	259.501	273.437	512.895	333.136	387.352	567.282	435.465	344.534	173.19	336.772	169.016	507.048	575.483	410.107	561343	10113	246.717
114	2006-11-20 04:05:00	57	2.376	248.021	142.796	178.275	132.032	222.753	174.565	189.095	101.174	54.9562	243.238	243.677	317.809	362.668	255.458	81.7378	235.256	47.3736	82.2021	153.331	129.641	337.782	40.6782	192.903	138.467	354.256	438.215	276.61	298.112	499.933	341.092	386.774	574.637	439.208	369.705	195.067	347.365	172.1	526.648	571.383	413.792	579740	10510.8	256.419
115	2006-11-20 04:35:00	57.5	2.397	253.716	152.705	186.777	139.135	234.281	184.141	203.821	108.227	57.51	273.738	267.229	341.955	393.291	278.669	87.6445	262.283	53.5974	93.0795	172.515	152.745	348	40.7425	203.121	151.183	372.325	450.418	299.585	327.938	486.787	349.863	386.693	576.981	445.098	396.513	219.848	357.739	182.791	535.409	573.856	420.276	605064	11022.2	268.893
116	2006-11-20 05:05:00	58	2.417	260.745	166.999	204.073	143.537	249.608	196.002	221.646	119.357	59.1703	309.771	301.399	363.246	424.841	307.77	96.4801	292.947	59.7559	104.111	203.772	169.879	350.099	43.0537	208.906	165.169	389.915	461.478	322.039	355.387	473.548	359.512	392.819	581.238	455.787	426.289	250.901	361.936	201.355	555.487	578.608	417.104	636186	11605.7	283.126
117	2006-11-20 05:35:00	58.5	2.438	280.377	186.394	229.936	149.036	271.908	214.975	242.473	133.334	60.7644	344.583	335.984	391.485	461.753	333.583	105.477	324.944	68.8434	107.415	244.783	184.539	363.743	45.7629	209.605	180.952	412.605	482.374	345.38	373.936	461.147	374.148	403.965	584.437	455.759	451.374	270.305	363.743	222.956	578.176	583.545	418.714	670405	12255.2	298.967
118	2006-11-20 06:05:00	59	2.459	306.646	206.099	253.367	158.156	310.015	245.719	281.052	147.286	67.2815	374.001	367.574	418.503	496.384	357.559	121.814	356.518	69.543	112.832	280.686	196.922	374.49	53.6296	209.914	196.051	437.54	493.452	366.183	391.492	455.888	385.855	407.446	578.737	458.784	467.858	284.143	369.039	240.171	592.453	580.787	425.15	706785	12897	314.621
119	2006-11-20 06:35:00	59.5	2.48	330.696	232.531	289.228	169.244	347.943	261.576	315.051	163.175	72.5933	389.711	397.871	438.834	524.037	385.953	140.477	386.221	77.5485	121.237	312.171	206.343	380.38	58.3154	210.793	215.365	448.727	507.563	386.033	419.08	445.741	385.644	412.678	575.979	462.36	471.82	288.732	374.319	263.642	614.379	582.516	428.371	744277	13494.9	329.204
120	2006-11-20 07:05:00	60	2.501	364.555	259.143	320.265	181.732	394.356	283.428	359.039	177.803	78.614	409.733	423.417	452.974	558.558	418.649	157.993	411.319	82.2104	132.561	363.864	216.749	387.352	63.9784	210.419	222.915	457.966	512.665	405.096	447.767	428.624	376.939	419.113	571.815	459.667	477.777	284.347	371.178	287.52	642.198	595.947	438.939	781708	14109.2	344.187
121	2006-11-20 07:35:00	60.5	2.522	399.49	275	352.751	195.222	430.714	305.923	390.809	194.375	84.4315	423.579	431.154	472.179	580.622	444.496	178.177	427.126	82.9339	136.759	396.708	224.754	383.218	66.5571	204.707	228.805	464.971	520.369	414.68	454.059	419.536	369.291	433.92	567.246	467.821	479.524	279.547	377.573	310.934	662.726	605.931	451.144	810262	14589.8	355.909
122	2006-11-20 08:05:00	61	2.542	426.842	291.945	379.549	203.211	471.59	328.987	427.119	210.337	90.7444	422.335	436.8	500.328	611.869	455.162	200.339	437.735	88.5721	133.057	428.282	229.96	386.798	69.1119	204.008	234.476	471.719	534.334	421.464	460.42	412.092	360.862	442.723	559.56	473.539	475.405	275.357	378.875	327.596	674.917	605.122	454.298	832259	14997.4	365.853
123	2006-11-20 08:35:00	61.5	2.563	449.03	302.587	404.843	208.418	510.854	349.171	452.101	222.102	93.4289	417.527	440.436	506.451	640.892	475.81	219.995	436.182	89.5889	158.123	461.965	233.842	386.619	68.4362	202.682	233.768	471.002	534.049	410.563	453.305	410.555	354.687	446.652	559.799	468.143	471.609	271.094	379.802	342.5	693.652	611.355	460.154	850216	15303.8	373.325
124	2006-11-20 09:05:00	62	2.584	470.551	308.778	432.252	220.401	542.874	360.309	477.566	229.953	98.8795	409.578	433.155	506.111	654.213	473.3	234.915	425.378	89.4592	161.475	482.521	234.565	382.121	71.7558	195.677	228.423	475.323	529.517	403.004	453.397	414.191	339.953	452.192	556.398	467.462	462.13	265.269	378.378	365.8	699.26	611.143	453.985	865190	15451.6	376.932
125	2006-11-20 09:35:00	62.5	2.605	484.47	303.14	439.191	224.095	573.074	358.673	489.37	231.36	103.233	395.357	410.612	500.19	646.362	463.473	248.217	415.777	90.9881	157.098	489.085	235.232	380.428	73.554	188.364	226.014	477.805	523.44	389.816	439.159	411.913	326.945	449.131	548.969	462.93	448.414	254.416	375.807	366.89	705.263	608.799	454.491	863804	15371.5	374.979
126	2006-11-20 10:05:00	63	2.626	494.821	299.382	449.048	222.069	596.03	365.305	489.361	232.287	103.916	379.338	391.289	484.488	638.594	451.595	257.271	395.284	96.1059	149.621	486.548	229.96	374.399	74.3833	182.343	222.004	466.874	507.6	376.556	425.15	404.656	313.391	448.074	539.059	446.928	443.52	244.825	368.518	364.987	703.553	594.531	450.813	857707	15164.5	369.929
127	2006-11-20 10:35:00	63.5	2.647	483.725	287.479	446.221	226.633	593.86	364.743	474.927	230.319	107.471	360.594	367.232	462.82	637.969	435.71	261.201	363.319	103.273	137.679	477.961	226.128	350.042	73.1633	176.03	215.292	446.636	492.229	360.292	418.543	390.687	296.607	441.25	526.198	429.909	415.159	229.911	354.394	357.917	707.92	577.156	433.375	843448	14742	359.625
128	2006-11-20 11:05:00	64	2.667	471.057	274.795	440.095	222.671	585.264	358.502	464.594	226.128	108.227	346.128	344.949	444.219	628.794	415.956	264.114	342.174	101.304	129.876	468.483	220.629	316.344	69.8685	166.771	205.952	430.308	472.601	339.156	401.801	363.693	281.101	429.201	498.011	402.41	393.624	215.943	337.985	352.181	696.328	550.266	424.808	822897	14206.3	346.561
129	2006-11-20 11:35:00	64.5	2.688	466.203	259.103	443.78	220.971	570.151	350.839	459.639	228.52	106.34	322.332	326.131	431.373	606.786	387.514	262.267	318.476	101.785	123.595	454.022	207.465	286.096	67.6557	162.744	199.916	401.638	450.243	316.808	376.58	326.92	259.72	421.627	474.789	377.142	361.497	198.305	316.353	345.226	679.366	520.305	398.18	797811	13588.4	331.49
130	2006-11-20 12:05:00	65	2.709	450.437	244.735	419.333	219.669	551.148	333.681	435.921	221.54	105.657	297.714	299.349	410.766	571.888	351.563	256.734	285.909	100.661	107.772	442.503	192.504	259.046	61.7086	155.007	192.35	379.264	430.381	298.6	351.938	303.799	239.096	413.459	436.059	352.54	326.945	181.538	293.118	332.704	670.081	487.375	372.122	765243	12836.6	313.154
131	2006-11-20 12:35:00	65.5	2.73	423.214	228.106	387.238	215.259	511.93	318.386	411.979	208.377	105.266	268.833	274.519	378.615	541.33	325.969	244.694	257.931	100.124	97.3093	417.998	179.397	234.882	56.6808	141.982	180.105	363.466	403.615	276.797	331.924	278.929	211.59	395.341	406.039	316.515	295.493	162.646	271.297	313.798	641.665	454.748	341.785	723921	11975.8	292.159
132	2006-11-20 13:05:00	66	2.751	396.342	208.442	362.709	206.425	482.282	299.276	379.655	196.596	108.032	245.947	249.202	339.27	492.256	299.374	225.991	232.588	96.6998	84.0159	383.601	166.421	210.256	52.3848	130.056	160.214	338.725	373.839	241.228	302.685	247.753	190.324	375.116	373.708	289.553	260.705	140.574	247.509	284.526	595.395	414.329	309.038	677067	10993	268.19
133	2006-11-20 13:35:00	66.5	2.772	364.393	184.425	328.906	192.919	445.489	268.677	348.569	176.616	101.711	218.424	223.761	298.543	434.774	268.345	210.663	208.613	91.1352	73.326	353.077	156.951	185.532	45.8521	119.032	145.228	309.34	347.21	219.45	273.876	223.729	171.702	356.486	334.487	257.971	229.57	126.142	218.49	262.413	554.991	370.601	276.456	626753	9977.87	243.43
134	2006-11-20 14:05:00	67	2.793	342.753	170.408	302.246	179.471	401.296	241.294	316.743	160.767	91.3466	192.968	200.924	271.631	386.944	237.363	181.016	184.271	82.454	67.5086	325.123	142.096	164.404	40.7103	104.184	122.619	279.832	317.06	198.907	248.713	208.824	147.221	326.148	304.076	224.054	203.064	109.18	197.027	237.64	507.554	332.835	243.547	575002	8996.22	219.488
135	2006-11-20 14:35:00	67.5	2.813	314.757	154.047	269.548	166.104	361.431	215.113	283.639	142.495	86.4567	174.931	175.102	247.867	333.852	210.834	156.309	166.283	75.7668	60.0483	288.74	124.507	148.45	38.196	92.3229	115.053	252.049	286.186	171.295	221.597	184.995	126.459	296.656	277.432	195.026	173.67	91.0129	182.799	217.879	456.936	294.712	211.778	527812	8042.34	196.223
136	2006-11-20 15:05:00	68	2.834	289.31	134.986	246.402	148.938	322.682	192.309	259.598	127.232	77.7682	153.193	156.854	218.49	294.655	186.386	137.19	149.361	65.6378	48.3416	260.371	104.509	128.713	36.0402	81.5834	104.444	226.047	254.555	151.094	195.62	160.45	110.782	273.217	248.323	171.653	154.95	78.6223	167.227	192.968	407.658	259.9	186.004	484576	7164.06	174.802
137	2006-11-20 15:35:00	68.5	2.855	261.47	117.315	224.55	136.328	294.386	173.393	243.099	113.89	68.4527	135.718	139.078	190.063	258.833	168.171	122.896	129.868	52.8325	43.745	234.045	90.8253	110.497	28.7996	72.2845	94.202	198.151	230.522	130.673	169.977	140.982	98.0016	262.552	221.785	148.108	133.545	64.3277	143.235	170.457	359.153	231.458	160.588	442054	6368.26	155.393
138	2006-11-20 16:05:00	69	2.876	239.52	107.935	200.803	126.883	267.97	158.229	220.149	100.214	63.4902	119.504	123.62	169.993	215.569	148.482	102.402	112.434	44.6809	40.7186	207.824	80.4692	98.6763	24.0734	61.7407	81.1522	177.275	201.649	111.62	146.717	124.832	87.4652	246.565	191.577	128.233	117.616	56.0952	128.997	157.179	318.134	203.333	144.83	405232	5658.65	138.086
139	2006-11-20 16:35:00	69.5	2.897	222.468	96.6998	180.39	117.697	230.473	144.122	202.323	90.191	57.9982	101.646	109.522	150.362	180.578	128.656	90.077	96.9269	38.1886	34.2999	182.058	69.9255	85.212	22.0876	54.1582	71.959	165.03	178.951	92.2659	127.2	114.825	72.7487	227.935	172.157	114.11	102.972	48.0327	115.175	152.306	280.897	181.7	128.078	374173	5032.4	122.812
140	2006-11-20 17:05:00	70	2.918	211.672	90.8502	161.801	109.83	201.754	126.191	188.681	80.0785	50.8063	91.1995	98.5541	136.125	157.082	114.647	75.9296	89.849	32.1193	29.5323	156.626	62.0009	73.5697	20.0136	48.8298	64.0676	149.011	159.791	80.1925	106.82	105.551	63.5877	206.334	158.375	100.043	96.3826	43.2734	106.007	136.702	243.921	163.208	112.149	347048	4503.16	109.904
141	2006-11-20 17:35:00	70.5	2.938	200.713	85.7737	147.88	100.027	184.092	115.875	172.116	73.0172	48.1955	81.8031	89.4914	115.696	132.553	104.494	65.247	82.2021	27.3268	28.5312	137.971	55.8828	68.3874	18.5979	45.2904	58.7392	134.847	148.637	72.3736	91.9405	93.2496	60.2441	188.567	139.558	90.3455	88.6208	37.7575	98.2774	126.842	213.893	143.537	101.044	324477	4069.64	99.331
142	2006-11-20 18:05:00	71	2.959	187.346	78.4834	133.79	88.8405	162.11	104.298	157.302	64.5474	45.5018	74.8062	81.315	101.736	115.867	94.2103	58.9662	74.7418	24.0973	26.1805	119.072	48.862	57.4457	16.58	39.6366	56.3388	126.395	132.065	65.19	78.9312	84.5694	53.6783	174.858	124.108	83.2354	80.5666	34.7881	94.8363	118.145	185.117	130.153	93.177	302170	3671.89	89.63
143	2006-11-20 18:35:00	71.5	2.98	176.738	74.6113	122.725	86.0173	146.904	93.6247	147.694	56.9649	42.6795	69.3472	73.9438	91.7529	103.672	85.9447	51.6604	66.8825	20.0293	24.0403	107.495	43.3865	52.6128	16.2794	36.2764	54.3457	114.02	119.618	58.137	68.176	76.4664	46.7953	154.169	114.33	74.2205	72.6917	32.8189	89.1494	109.594	162.46	118.901	88.995	285405	3346.17	81.687
144	2006-11-20 19:05:00	72	3.001	170.197	71.8211	113.922	84.3331	133.692	86.3997	141.762	53.8815	42.8009	69.1275	74.3428	87.2869	99.5304	79.2566	46.3154	61.806	19.4768	21.8762	102.834	36.4713	51.4002	15.7011	38.0011	50.4239	109.733	119.032	55.1189	60.0244	75.4819	46.4212	145.919	115.2	76.5887	76.3203	32.2985	85.3508	99.3925	148.499	114.89	83.6583	278823	3196.59	78.039
145	2006-11-20 19:35:00	72.5	3.022	169.342	69.9981	110.391	80.7781	125.784	85.4317	136.971	51.6043	40.8078	83.9589	90.5569	96.0158	110.01	89.3121	42.7117	68.233	20.0219	26.2375	99.0101	36.293	62.6196	16.3033	42.15	55.0536	118.764	130.829	54.2722	64.0997	92.3385	59.5114	152.412	131.219	95.3567	96.6915	37.8632	94.0963	97.0409	144.968	128.615	90.8097	288749	3398.48	82.963
146	2006-11-20 20:05:00	73	3.043	168.48	74.1396	106.771	79.7126	125.744	87.1324	134.693	51.4002	41.0523	120.341	131.544	130.812	138.443	126.045	43.0859	86.7252	23.5438	39.8967	100.547	45.5754	96.2034	19.9566	52.6781	68.1595	139.875	166.112	65.817	80.3717	144.195	94.8612	176.582	176.81	152.029	143.918	55.3138	120.634	99.0505	159.466	172.987	118.715	317753	4159.42	101.523
147	2006-11-20 20:35:00	73.5	3.063	169.424	84.049	113.988	81.2175	132.537	87.7585	138.289	56.7047	44.9411	185.255	201.364	180.952	189.29	177.413	48.7967	121.147	30.858	53.1819	103.778	62.0984	153.324	23.2267	78.272	91.6638	173.109	223.313	88.0352	113.028	233.085	157.578	207.97	247.721	242.27	212.363	90.1257	165.332	105.42	193.318	244.669	163.281	366434	5470.15	133.493
148	2006-11-20 21:05:00	74	3.084	184.141	101.304	126.175	91.8752	141.421	94.7223	149.939	66.5166	49.5781	252.235	269.133	255.206	274.78	256.556	57.8033	163.671	41.2307	73.1633	113.003	80.4444	220.547	29.3282	109.375	117.576	216.561	283.623	116.445	157.302	323.91	222.077	251.666	333.632	343.07	289.529	127.655	214.959	122.864	242.05	327.27	221.89	436054	7114.23	173.593
149	2006-11-20 21:35:00	74.5	3.105	201.56	124.654	146.669	100.922	154.837	107.528	169.448	81.8362	59.8782	323.593	346.804	324.39	372.985	327.564	65.6212	213.754	53.6617	94.7223	127.11	104.794	285.225	37.0983	143.138	148.393	276.667	345.006	155.706	209.451	418.958	291.01	292.377	421.904	448.46	352.515	176.257	274.837	145.594	300.513	423.229	289.635	517621	8938.3	218.083
150	2006-11-20 22:05:00	75	3.126	227.821	153.51	175.354	114.988	179.446	129.868	195.393	102.867	70.4136	372.146	411.84	385.765	445.521	396.391	80.9978	274.08	64.5153	107.252	149.849	130.047	344.941	47.4389	168.944	184.482	333.836	409.179	213.746	274.21	504.235	352.507	338.505	503.711	529.425	422.303	216.553	321.958	181.855	367.241	499.253	357.901	608444	10740.3	262.034
151	2006-11-20 22:35:00	75.5	3.147	258.581	185.695	203.268	130.56	214.023	153.852	225.201	125.362	80.5179	419.349	466.984	449.729	512.592	452.422	101.914	329.044	75.6528	121.114	182.945	158.937	396.805	57.9982	191.691	214.21	391.192	454.233	271.777	334.129	588.28	406.715	373.586	573.506	595.322	479.974	249.885	362.302	216.512	418.446	570.399	421.823	696188	12416.5	302.919
152	2006-11-20 23:05:00	76	3.168	293.109	220.092	237.608	150.467	247.631	187.875	261.925	154.047	91.9322	468.078	515.074	510.147	585.08	498.6	121.562	382.601	84.6098	139.492	226.479	187.542	429.844	68.3957	211.2	240.065	447.408	501.569	316.588	390.932	658.645	450.648	404.965	635.551	666.146	525.775	288.252	392.477	258.94	470.588	623.048	468.069	783923	14013.1	341.859
153	2006-11-20 23:35:00	76.5	3.188	329.077	257.605	286.055	171.059	290.075	220.661	298.617	181.367	100.58	495.778	557.372	560.985	635.919	547.094	141.234	433.35	92.3229	149.784	267.718	205.846	452.937	72.8296	223.655	271.81	494.619	531.07	370.007	440.241	715.624	466.543	443.805	678.401	702.561	549.916	312.529	424.922	300.504	528.138	672.058	520.526	863010	15395.2	375.57
154	2006-11-21 00:05:00	77	3.209	368.876	291.262	326.945	187.777	336.838	254.375	330.175	203.504	111.141	522.815	594.154	590.532	675.514	579.684	161.345	471.645	100.206	158.147	317.777	223.899	472.905	75.2943	236.989	290.31	534.435	556.388	404.859	479.735	746.927	488.23	472.914	701.788	717.536	580.346	326.562	453.075	336.724	573.001	699.665	550.431	928262	16504.7	402.633
155	2006-11-21 00:35:00	77.5	3.23	415.24	323.398	371.577	211.094	382.829	290.734	368.363	224.013	121.374	543.904	619.941	618.957	700.75	599.302	178.804	497	107.707	167.699	360.643	238.625	493.985	81.3315	241.448	306.948	568.128	576.595	434.522	520.507	762.022	495.309	507.811	716.663	722.087	599.422	343.07	488.478	369.054	611.713	724.312	582.139	986472	17487.5	426.603
156	2006-11-21 01:05:00	78	3.251	458.876	347.016	407.203	232.385	428.949	326.302	409.016	243.783	131.869	555.423	625.862	631.451	716.773	614.342	203.724	510.284	104.103	174.24	408.545	249.852	499.777	86.6112	246.614	318.329	586.892	590.302	467.481	545.412	781.071	491.172	528.68	721.021	724.395	609.718	360.659	516.554	392.77	658.966	741.246	603.255	1.03445e+06	18250.9	445.224
157	2006-11-21 01:35:00	78.5	3.272	495.538	356.429	449.398	247.875	477.86	364.515	443.862	258.362	134.01	552.463	629.235	634.016	718.888	621.817	218.97	513.162	105.739	181.025	443.756	263.227	503.307	90.5734	256.222	323.333	586.358	587.48	483.532	554.908	786.936	499.023	544.777	715.909	718.097	614.241	371.755	530.519	417.079	691.106	738.938	615.354	1.06362e+06	18739.6	457.143
158	2006-11-21 02:05:00	79	3.293	527.09	364.808	486.667	266.042	517.575	384.626	475.304	269.182	132.757	540.172	624.418	626.487	729.579	616.126	230.319	518.724	110.53	176.445	470.505	274.812	502.59	92.7614	252.024	325.187	597.289	588.85	488.579	551.305	776.364	493.985	547.03	705.962	702.073	614.876	365.442	533.709	437.646	706.063	742.937	622.534	1.07945e+06	18989.4	463.236
159	2006-11-21 02:35:00	79.5	3.314	556.039	365.223	516.628	288.414	554.559	409.977	508.924	283.045	137.271	522.989	612.237	605.857	723.328	605.453	233.654	518.08	113.166	176.534	494.334	274.535	500.034	93.1521	251.292	332.729	597.215	590.707	485.784	533.975	762.565	483.109	551.139	701.246	686.859	609.516	355.436	527.908	450.032	726.013	727.336	608.358	1.09611e+06	19074.7	465.316
160	2006-11-21 03:05:00	80	3.334	585.991	359.43	546.818	305.329	582.865	440.795	529.415	288.082	137.947	511.084	587.967	586.607	703.324	584.032	232.157	509.577	111.458	177.446	508.804	273.599	492.854	92.2245	254.001	328.792	597.822	583.03	480.342	523.008	731.188	462.765	555.432	687.934	655.638	593.906	345.925	516.536	454.665	749.731	693.643	589.328	1.0957e+06	18951.5	462.313
161	2006-11-21 03:35:00	80.5	3.355	600.075	349.797	563.522	313.603	602.207	454.445	535.088	288.854	141.941	487.338	568.468	552.61	689.433	553.355	229.415	491.916	113.947	178.926	514.789	273.405	474.431	90.5486	241.611	319.265	587.066	564.819	475.801	505.725	700.382	436.629	540.503	672.729	614.931	577.947	332.51	499.979	454.252	754.318	666.284	580.87	1.07903e+06	18593.7	453.587
162	2006-11-21 04:05:00	81	3.376	606.694	327.873	571.318	317.507	604.736	463.528	544.456	290.156	141.656	459.28	539.675	522.383	666.992	530.013	231.563	468.345	115.615	175.534	515.405	263.764	449.067	83.0561	236.534	311.699	564.083	542.773	458.775	492.109	658.709	418.031	523.357	652.237	566.28	547.627	316.182	473.328	455.622	753.188	644.276	558.301	1.05497e+06	18061.7	440.612
163	2006-11-21 04:35:00	81.5	3.397	598.971	312.935	567.319	315.417	606.078	465.017	534.637	287.292	136.743	438.606	510.312	489.269	617.56	489.572	233.158	446.913	113.02	167.414	498.49	252.7	430.315	77.1495	229.684	295.119	539.565	523.348	427.354	478.218	617.477	406.332	506.101	622.46	534.674	518.908	299.34	445.692	440.29	744.693	613.772	533.258	1.0212e+06	17365.2	423.624
164	2006-11-21 05:05:00	82	3.418	586.303	296.559	552.435	314.611	590.707	447.507	517.492	286.894	133.855	407.332	474.716	443.837	575.051	457.745	226.991	426.134	108.952	157.863	473.512	239.252	400.254	69.7462	222.761	279.775	537.092	488.644	389.907	460.237	565.775	385.782	484.828	582.663	491.824	488.901	280.311	413.475	419.048	724.863	583.858	503.702	978275	16491.2	402.308
165	2006-11-21 05:35:00	82.5	3.439	562.548	273.478	537.046	312.252	570.362	437.386	495.419	272.453	131.48	374.912	429.527	408.382	532.633	422.912	214.657	393.542	103.655	147.946	445.098	222.484	358.764	61.6268	209.695	259.42	488.267	444.105	356.323	435.351	516.793	350.156	456.982	526.281	445.7	446.221	260.046	380.982	400.083	706.192	550.854	468.124	927953	15410.1	375.941
166	2006-11-21 06:05:00	83	3.459	536.485	255.694	506.341	300.911	544.998	423.774	463.61	253.163	122.782	343.696	382.926	359.65	479.487	389.971	199.631	358.267	104.119	138.191	413.475	209.377	326.425	56.656	193.472	235.216	447.844	410.237	317.646	412.214	468.143	318.329	431.194	477.74	398.555	412.856	236.103	352.816	374.221	678.916	513.484	424.596	870157	14273.2	348.211
167	2006-11-21 06:35:00	83.5	3.48	496.752	235.265	482.043	285.315	513.778	397.164	422.05	236.477	114.744	308.005	340.206	319.233	430.617	345.242	184.092	320.9	98.2369	119.837	386.953	188.216	290.132	51.5878	176.518	209.8	406.706	369.519	276.528	369.901	414.997	285.893	398.441	437.296	351.441	383.243	208.076	319.159	351.775	633.685	472.592	383.812	800688	13016.2	317.554
168	2006-11-21 07:05:00	84	3.501	461.009	211.615	438.305	261.063	470.276	357.576	385.944	213.397	108.334	271.891	294.492	281.581	380.428	309.104	162.606	280.914	90.8741	105.071	344.347	166.446	255.677	43.0941	163.021	188.184	364.166	330.337	246.622	331.07	364.117	246.167	370.559	388.897	315.425	334.218	177.738	277.985	325.049	581.707	424.524	345.868	732065	11669.7	284.712
169	2006-11-21 07:35:00	84.5	3.522	431.333	191.992	389.491	236.184	432.585	327.287	347.682	195.864	100.954	231.49	255.766	243.303	329.971	274.064	140.884	247.9	78.3207	95.4468	306.85	146.115	221.182	36.35	148.482	163.899	325.326	298.788	217.977	293.068	320.843	217.814	344.119	345.445	274.901	299.934	152.493	251.243	287.479	537.221	383.154	305.426	667166	10428.6	254.443
170	2006-11-21 08:05:00	85	3.543	393.087	170.554	352.092	215.845	388.295	290.929	312.204	169.928	92.9738	198.109	222.11	212.966	287.609	240.171	125.751	216.374	65.8253	85.7737	274.584	127.908	186.769	32.3059	126.842	145.22	290.628	266.969	194.538	255.384	277.92	187.289	318.745	303.026	238.17	266.75	128.786	223.81	257.377	478.88	339.344	275.78	602620	9237.62	225.394
171	2006-11-21 08:35:00	85.5	3.564	360.553	151.802	326.928	198.736	348.61	259.281	281.768	151.891	85.2037	176.51	189.356	187.02	247.655	217.554	113.052	184.913	57.9495	75.059	240.48	112.881	163.387	28.5155	115.053	129.901	257.556	238.764	168.39	223.949	243.71	158.009	288.577	268.003	208.572	228.041	107.902	195.514	229.611	428.217	304.564	238.552	544074	8191.99	199.891
172	2006-11-21 09:05:00	86	3.584	332.86	136.32	286.828	180.479	316.076	235.33	249.95	133.196	75.1316	155.731	158.635	159.482	211.347	187.916	98.6276	157.367	53.3124	63.2622	213.82	99.3842	137.394	26.1887	97.2771	114.89	235.525	211.907	145.269	187.248	210.549	137.679	270.256	235.118	179.699	197.109	90.6626	175.029	206.44	381.535	263.186	209.337	492191	7217.35	176.12
173	2006-11-21 09:35:00	86.5	3.605	299.764	121.627	261.136	162.931	283.094	203.805	225.974	116.412	67.7448	133.253	139.794	130.739	178.365	167.699	87.1324	136.62	44.1026	54.7364	186.972	83.422	115.541	24.5533	82.568	99.2868	210.354	188.957	120.911	165.926	181.082	113.036	243.913	205.252	152.721	170.53	75.7098	154.153	175.338	344.119	232.808	182.034	445010	6324.12	154.335
174	2006-11-21 10:05:00	87	3.626	273.25	112.816	233.272	150.215	258.41	177.926	201.446	104.274	64.8076	117.534	124.556	114.476	157.464	146.953	77.8169	117.657	38.5545	50.4165	166.446	73.1633	100.312	22.4618	70.0634	83.9589	188.599	168.276	105.169	139.346	154.894	96.3661	225.526	179.894	140.225	145.505	63.8239	136.865	156.659	297.193	207.693	156.951	405153	5601.23	136.704
175	2006-11-21 10:35:00	87.5	3.647	250.031	102.061	214.389	135.449	232.483	161.825	177.453	93.234	56.2984	102.191	111.913	100.751	135.23	128.672	70.9101	101.077	32.8593	41.7841	150.997	63.5628	86.3593	21.0387	60.439	74.0496	165.022	147.832	89.6707	113.922	135.677	80.7781	207.287	160.507	120.081	127.403	53.8327	117.193	141.502	259.216	190.917	136.068	370422	4951.97	120.869
176	2006-11-21 11:05:00	88	3.668	230.879	87.4248	194.66	121.334	205.505	148.246	164.087	82.853	51.083	86.066	102.134	90.1588	114.069	116.152	63.3275	93.5511	28.1818	33.6325	133.042	56.7782	76.7919	19.1835	49.1552	66.6793	148.629	135.661	75.2217	99.5221	118.519	71.1859	188.721	143.674	105.217	109.171	46.4864	108.227	124.312	227.658	168.83	122.741	343130	4408.75	107.62
177	2006-11-21 11:35:00	88.5	3.689	211.362	84.2439	173.972	113.743	181.887	130.17	147.295	71.4709	46.0148	73.1302	89.3039	82.8613	102.02	107.65	55.8828	84.1621	26.5546	30.4029	116.42	52.1081	69.315	18.3947	40.4419	59.2025	135.669	125.662	67.1344	86.009	102.956	60.9759	173.516	127.826	92.4608	96.2925	41.7519	99.3925	109.765	201.754	148.539	112.824	317780	3950.54	96.445
178	2006-11-21 12:05:00	89	3.709	189.022	76.6779	160.336	99.1562	165.339	120.032	133.171	63.6768	41.5809	63.8561	78.2968	72.9841	92.3064	95.3567	50.1472	74.7253	21.6565	27.2708	105.494	44.4933	60.0326	17.207	36.065	52.5558	123.726	111.904	58.1122	74.5055	90.6056	51.14	165.543	110.993	79.8992	81.7948	36.3169	86.7987	96.7973	174.948	130.673	97.8462	294811	3513.05	85.774
179	2006-11-21 12:35:00	89.5	3.73	171.474	68.9004	144.505	89.0685	148.686	110.53	120.716	57.8033	38.7899	60.553	71.3734	66.7198	80.2577	85.9447	43.6145	62.3677	19.1596	25.6022	91.9975	37.2849	57.3151	17.7521	35.894	49.1957	112.816	101.54	48.748	66.0937	80.7863	47.6907	157.09	99.3107	70.7473	71.1785	31.8177	77.6542	86.1561	152.859	119.373	92.2898	276070	3171.66	77.448
180	2006-11-21 13:05:00	90	3.751	157.895	66.7602	132.406	83.0561	133.407	100.133	110.733	52.0189	35.4794	56.0382	68.6724	63.1804	74.4973	77.7838	39.3764	56.2653	18.289	24.6994	79.0451	35.3489	50.0911	16.8245	33.6564	43.517	104.86	94.6166	43.2081	58.1692	72.2275	41.3042	147.246	84.2687	64.9547	63.3192	29.4836	73.1955	76.5069	138.509	110.229	83.764	259922	2895.04	70.702
181	2006-11-21 13:35:00	90.5	3.772	145.61	65.646	118.893	76.9381	121.488	92.3955	103.298	49.2122	34.1124	52.0759	63.3928	60.2193	69.1119	71.617	35.8287	52.4096	16.9385	21.2906	68.6642	32.4199	45.2095	15.645	33.7217	40.8565	97.8223	85.5778	40.0025	51.7174	65.2314	37.4642	137.271	77.0925	57.795	58.6003	25.8385	70.6085	68.9161	124.018	100.198	76.5152	247189	2661.66	65.011
182	2006-11-21 14:05:00	91	3.793	134.359	60.0731	108.886	70.2509	110.75	85.5944	91.6068	44.2084	32.054	47.2679	57.8355	53.5808	65.7922	66.6545	32.6313	48.6505	15.5549	18.5492	60.5125	28.8897	41.9551	15.7581	31.9887	40.0346	89.4427	81.4694	37.7492	46.0957	59.7155	35.8287	128.94	71.4304	51.7174	52.0189	23.2598	65.7518	63.8561	109.708	92.3873	70.6655	236001	2443.47	59.689
183	2006-11-21 14:35:00	91.5	3.814	123.629	58.3485	99.3925	62.3595	98.0503	80.9325	83.1049	40.2139	29.4588	43.7533	54.9718	53.1092	63.7182	63.8074	29.6537	45.8604	13.8064	17.9709	57.1276	27.1568	38.1638	15.2699	30.5656	37.2206	83.5039	78.9155	36.6911	42.0121	55.8755	32.8023	122.79	67.3385	48.1541	46.5352	21.7787	61.7977	59.5767	98.2535	86.4328	65.646	225995	2275.75	55.599
184	2006-11-21 15:05:00	92	3.835	115.11	53.4016	91.8265	56.9649	90.8336	80.4692	77.4179	39.6035	27.0511	43.9077	51.8397	51.9536	60.6348	56.9897	28.5155	42.2557	12.8301	19.8022	53.5726	26.6925	35.9427	15.1403	27.6606	35.8857	80.6972	74.7335	35.3084	39.1806	52.0511	31.1108	118.299	64.1246	43.6558	43.9647	20.1846	59.5932	54.012	90.9724	81.7627	61.7003	216518	2147.65	52.475
185	2006-11-21 15:35:00	92.5	3.855	108.22	49.83	87.4082	57.4209	82.1856	78.8503	72.8213	37.7648	25.456	39.8802	50.0497	49.204	55.9398	51.6769	26.5546	41.1819	13.7816	18.5243	49.5046	26.1887	34.4544	14.4076	25.8789	37.2206	78.9229	72.7726	33.0469	34.6741	49.5947	29.695	111.864	59.447	43.232	41.0606	19.7691	56.0869	51.197	79.867	76.4821	56.5585	209380	2028.67	49.574
186	2006-11-21 16:05:00	93	3.876	102.24	48.5448	79.1591	56.8674	74.7823	75.3026	66.1912	37.0735	24.6912	37.033	49.9118	48.4069	53.4503	50.2455	26.7008	40.6046	12.7482	17.3531	46.3973	22.9582	31.8343	13.1141	24.5854	35.8205	77.5485	70.8043	31.3139	32.0457	48.2276	27.018	109.391	55.7698	40.5476	41.1985	22.0472	54.8091	45.9661	74.0256	75.0994	52.5393	204165	1934.37	47.274
187	2006-11-21 16:35:00	93.5	3.897	97.2689	45.193	74.1148	54.1426	69.8437	73.4483	59.5684	34.4626	24.4558	38.6354	50.9369	46.7632	50.8716	49.8548	26.4489	38.3587	12.8457	16.58	43.5823	20.7371	31.1264	12.9358	23.7636	34.6575	77.7195	68.3065	29.0524	31.3057	46.4782	27.1568	104.6	52.987	37.489	36.4796	22.3809	57.7297	45.7547	68.404	69.2985	51.5142	199629	1857.25	45.394
188	2006-11-21 17:05:00	94	3.918	93.575	47.0803	70.0468	50.058	64.0023	74.4651	54.8661	36.1707	22.4866	40.9622	49.9771	44.5421	49.6756	49.6838	24.6829	36.8455	13.8625	17.3614	41.9303	22.3561	29.7676	12.7482	26.7661	33.8844	79.3384	67.151	27.8647	29.5479	45.9661	28.3114	101.573	53.6783	36.9678	35.8287	24.3574	58.8118	45.8926	63.5389	68.8517	49.8714	196920	1825.35	44.616
189	2006-11-21 17:35:00	94.5	3.939	90.5082	46.902	64.3194	47.1778	60.1135	74.0992	54.9562	36.6019	23.0318	38.8147	49.4402	43.3378	49.6838	47.1778	24.4558	36.7812	13.0084	17.0029	42.1178	21.4698	31.1264	14.5869	26.6686	35.4224	77.0603	64.6375	29.6297	29.6215	45.022	30.6713	97.9685	53.9385	38.3918	40.6285	27.9051	56.1274	43.8912	60.8049	69.0383	49.5294	195120	1803.67	44.088
190	2006-11-21 18:05:00	95	3.96	84.3331	45.3318	61.5293	47.7643	56.0869	69.7462	52.6533	34.7384	22.1695	41.0358	50.6767	44.0456	47.3166	48.4795	23.6339	37.8632	13.6841	17.434	41.5478	20.876	34.1611	14.0748	28.1248	33.9745	78.3134	68.7616	34.869	31.7368	46.5113	32.6479	96.3983	52.2304	44.1514	45.8273	35.9262	61.3831	43.005	57.6488	70.4054	50.4083	195085	1821.51	44.524
191	2006-11-21 18:35:00	95.5	3.98	83.5682	49.0412	60.1384	48.7406	52.5963	67.6069	49.033	36.5936	24.1708	45.8843	51.9371	46.845	47.072	47.7799	22.3726	42.1178	15.9291	18.4922	43.1107	24.0568	42.7117	14.2936	32.9899	36.407	79.6473	77.8739	40.2139	36.4309	52.4584	43.3139	91.5737	56.5337	51.4416	58.2584	51.9049	69.3886	43.6476	56.1108	74.8962	55.4765	199444	1942.66	47.479
192	2006-11-21 19:05:00	96	4.001	83.6905	52.3609	58.7548	48.976	54.9801	67.1022	49.5377	37.9524	25.2041	54.1426	60.1384	49.6103	53.0118	47.5685	25.2768	47.4876	16.8567	21.388	46.3568	29.3365	56.941	18.4103	41.6131	42.1095	81.7461	87.3926	51.197	45.3069	66.4835	61.4401	92.8681	72.1622	65.6782	74.2619	75.1647	81.3554	46.4055	59.5362	83.6252	64.5557	211109	2197.99	53.707
193	2006-11-21 19:35:00	96.5	4.022	85.2607	59.6824	63.2944	50.6767	57.2903	70.6821	51.0343	43.3865	25.2768	70.7795	73.9282	61.863	66.0119	57.0632	28.442	64.6697	20.7941	27.4657	55.3303	38.1151	81.9658	20.9817	54.5323	47.243	91.8017	104.86	66.4596	61.5045	87.9129	89.2147	101.06	100.922	91.3218	109.245	99.9377	99.319	51.0021	71.1702	101.605	77.1578	231104	2680.26	65.47
194	2006-11-21 20:05:00	97	4.043	89.0281	74.6931	74.4973	55.55	63.1078	77.0686	58.7061	49.773	26.6603	99.7262	96.2521	86.1717	84.3901	67.4111	34.1372	88.5555	27.1154	37.7244	69.1275	53.6948	120.317	22.4783	75.4984	64.0271	112.938	129.51	88.8001	79.6151	123.538	128.111	118.08	139.143	123.278	149.727	135.164	123.709	55.9564	88.1575	135.766	96.4387	261440	3423.64	83.602
195	2006-11-21 20:35:00	97.5	4.064	101.198	95.4302	89.1338	65.1496	76.0923	93.5511	68.5502	58.5764	31.2974	130.877	127.11	127.151	110.074	94.0476	47.9426	122.595	32.5173	50.8799	84.8948	72.2192	155.731	28.4503	96.5858	87.9295	141.787	157.188	108.968	110.547	166.674	165.347	136.345	186.923	166.975	199.485	165.746	151.452	67.7853	116.046	185.166	123.107	305629	4397.53	107.356
196	2006-11-21 21:05:00	98	4.085	116.323	116.672	108.171	80.038	95.9349	113.32	84.1621	68.4527	38.3265	164.99	171.734	179.756	148.32	128.551	64.4987	159.425	39.165	64.3277	106.08	94.0558	197.304	36.0567	116.298	115.102	175.46	201.266	147.482	145.701	217.228	201.86	167.08	236.762	223.078	253.155	198.565	185.703	88.7513	153.616	234.224	151.16	362455	5588.15	136.396
197	2006-11-21 21:35:00	98.5	4.105	132.277	147.531	134.57	97.7166	119.96	133.497	108.577	81.4942	43.46	207.368	213.795	238.381	196.759	165.543	81.9337	213.868	45.5671	76.7671	131.146	111.807	235.59	42.6713	138.728	139.875	214.991	245.63	182.148	198.907	279.823	236.437	190.657	288.399	281.678	300.691	231.409	222.313	116.152	195.173	275.788	188.713	424097	6887.79	168.095
198	2006-11-21 22:05:00	99	4.126	158.766	176.901	165.787	114.833	149.915	162.801	132.951	98.5706	49.8217	245.296	257.63	288.691	258.695	207.978	103.151	262.096	53.4669	92.778	164.794	129.364	273.827	48.0815	155.983	166.828	270.5	282.736	224.689	240.439	345.9	268.865	218.807	342.379	337.546	346.877	257.19	258.362	147.889	242.139	332.697	229.725	490594	8265.75	201.704
199	2006-11-21 22:35:00	99.5	4.147	201.925	209.231	205.554	138.069	185.027	194.326	165.445	118.893	58.137	286.3	296.908	342.492	317.54	250.958	125.54	307.599	62.3512	105.031	204.683	151.322	309.535	51.8231	171.343	192.878	324.358	333.518	274.568	279.783	398.603	302.831	254.164	388.971	385.887	387.97	281.784	295.924	181.44	282.988	387.115	283.363	561837	9696.18	236.593
200	2006-11-21 23:05:00	100	4.168	238.291	240.886	250.95	162.801	223.533	221.174	203.235	143.154	69.885	319.941	343.053	391.68	374.733	294.858	148.621	352.718	67.9811	120.52	238.153	171.36	336.065	58.5433	185.663	222.354	377.939	380.103	312.797	327.685	452.248	319.997	291.929	445.147	442.991	425.052	293.801	340.703	216.781	317.857	437.255	333.169	631015	11095.6	270.726
201	2006-11-21 23:35:00	100.5	4.189	279.058	264.634	300.097	186.988	272.314	262.649	242.424	165.958	79.1343	344.957	382.299	428.282	417.933	333.73	173.027	386.839	74.2775	128.509	281.678	190.999	353.671	62.6849	200.966	249.69	434.522	429.071	348.35	360.895	491.227	342.443	329.614	494.821	488	453.994	305.223	376.962	249.795	364.889	484.599	377.76	697944	12395	302.418
202	2006-11-22 00:05:00	101	4.21	320.233	294.703	357.006	206.156	335.642	298.145	294.215	189.917	87.0911	361.163	407.683	452.882	464.236	368.599	193.586	413.727	77.4097	134.253	317.727	207.368	380.363	65.3528	207.059	274.169	462.489	466.019	376.06	384.366	536.338	368.509	361.611	536.035	518.825	477.722	310.283	406.169	280.222	408.528	521.298	412.173	756860	13535.3	330.233
203	2006-11-22 00:35:00	101.5	4.23	367.045	314.115	400.897	224.233	389.955	337.578	337.472	206.106	95.6582	372.349	432.122	471.094	502.93	406.34	214.641	440.843	81.3885	141.364	362.79	221.255	403.411	68.9492	212.689	291.328	496.283	496.256	396.317	402.606	565.922	378.558	387.751	564.267	547.306	492.56	316.425	423.783	318.597	444.439	545.044	453.13	810014	14525.8	354.391
204	2006-11-22 01:05:00	102	4.251	406.772	333.274	442.21	240.992	444.707	380.469	378.638	218.766	105.177	388.206	454.518	479.432	528.937	440.534	228.358	452.487	83.0883	146.53	388.556	230.676	412.799	74.0422	220.564	311.829	519.882	515.883	419.788	413.841	586.45	387.799	410.018	585.798	565.793	501.238	322.023	438.915	342.533	481.059	565.03	481.059	852898	15328.7	373.974
205	2006-11-22 01:35:00	102.5	4.272	445.692	349.252	482.806	256.393	489.14	423.173	420.301	228.577	111.783	396.082	469.834	494.104	556.545	455.318	243.344	470.34	86.0504	157.375	411.124	235.013	413.321	77.7682	226.503	320.689	534.187	537.377	425.938	425.272	602.07	387.897	431.268	605.214	568.533	505.127	326.757	458.14	358.495	513.557	587.581	490.62	886367	15978.6	389.825
206	2006-11-22 02:05:00	103	4.293	473.024	357.323	518.512	268.783	526.446	451.852	448.322	235.322	112.109	397.602	472.519	504.925	570.978	471.82	251.96	482.99	91.4109	167.219	430.218	239.081	417.079	82.6654	228.284	325.521	551.351	559.624	421.83	420.846	614.241	389.304	440.421	607.199	573.718	498.646	326.343	466.911	383.26	545.228	592.187	502.608	910067	16419.7	400.585
207	2006-11-22 02:35:00	103.5	4.314	496.311	358.633	530.509	280.125	553.823	475.277	463.895	242.929	114.541	403.045	469.421	495.134	575.483	481.363	261.225	480.094	90.191	175.557	448.276	243.295	420.366	80.7946	228.829	318.874	556.775	564.947	409.008	415.819	628.482	390.305	453.452	605.296	572.798	493.773	318.085	476.343	394.95	557.593	592.702	505.099	921044	16623.4	405.554
208	2006-11-22 03:05:00	104	4.335	517.906	361.953	546.873	286.144	587.094	495.98	476.564	244.149	117.348	409.643	468.281	485.711	576.007	477.051	263.52	478.338	95.308	180.236	460.043	242.335	420.952	77.451	235.363	314.343	556.968	560.158	397.481	411.181	624.988	393.47	461.487	604.671	570.656	487.789	303.034	474.982	403.208	572.789	580.392	496.55	930353	16718.4	407.871
209	2006-11-22 03:35:00	104.5	4.356	533.819	353.743	568.174	288.211	592.021	511.627	491.558	246.899	119.698	396.61	454.969	465.431	572.495	466.405	267.808	472.243	97.7405	178.258	461.091	240.829	412.596	74.5138	230.913	306.997	549.641	555.046	383.674	398.831	616.108	383.707	456.624	579.013	557.501	471.939	298.535	462.682	412.905	589.061	568.533	489.802	929356	16578.3	404.454
210	2006-11-22 04:05:00	105	4.376	533.957	340.971	557.39	295.354	582.065	520.038	500.034	251.641	122.245	379.526	442.934	447.034	554.973	454.702	266.62	457.957	93.3231	175.956	455.925	237.12	399.523	71.4874	221.353	296.867	547.903	536.917	368.518	383.585	614.83	369.893	458.701	553.778	540.08	458.113	289.822	443.902	411.71	590.982	556.14	470.744	917682	16254.6	396.561
211	2006-11-22 04:35:00	105.5	4.397	539.39	327.962	548.243	297.03	586.873	515.24	497.883	250.942	121.529	370.308	417.998	420.878	528.579	449.471	262.007	442.642	92.9572	171.01	442.959	230.742	388.263	66.1912	210.703	283.582	531.502	515.028	343.647	377.231	583.775	356.111	451.301	530.05	516.545	442.055	277.513	424.125	406.837	579.886	543.38	454.316	896682	15796.7	385.392
212	2006-11-22 05:05:00	106	4.418	533.461	307.354	540.962	297.844	578.103	512.178	493.498	247.908	120.594	348.992	386.636	395.284	500.135	428.681	248.615	422.107	88.0674	167.064	416.844	219.628	375.335	62.3107	200.347	266.156	517.005	484.268	322.186	362.782	565.618	341.475	432.692	507.389	490.464	420.147	265.041	402.801	399.108	571.631	527.467	432.073	869001	15200.2	370.845
213	2006-11-22 05:35:00	106.5	4.439	520.296	287.137	516.223	296.241	562.373	490.813	473.484	240.96	119.284	332.664	351.539	377.394	467.848	402.183	237.25	391.477	83.1867	152.99	399.694	202.592	347.927	62.2694	183.474	249.103	492.183	461.422	296.42	337.806	531.603	319.159	413.166	478.43	459.455	391.306	244.499	376.873	377.028	563.568	514.265	405.218	833353	14410.8	351.591
214	2006-11-22 06:05:00	107	4.46	497.947	261.804	493.167	287.545	533.249	477.023	453.047	229.871	115.159	308.273	317.02	349.871	431.601	368.006	227.39	361.7	82.454	144.357	377.833	193.277	317.572	56.4124	166.812	229.302	457.359	433.578	269.394	311.91	487.936	294.191	398.213	448.717	423.214	362.131	217.814	340.124	367.786	541.201	498.048	380.086	792782	13512.4	329.679
215	2006-11-22 06:35:00	107.5	4.481	472.372	238.722	457.561	273.161	503.27	447.579	430.226	213.355	109.497	287.203	284.656	314.985	394.478	340.052	211.924	336.203	79.3954	137.67	350.53	182.636	288.528	51.596	154.894	200.103	427.077	395.886	242.351	288.309	441.437	269.394	381.453	413.744	388.043	331.233	195.514	311.837	340.295	518.761	465.431	337.123	743713	12508.5	305.194
216	2006-11-22 07:05:00	108	4.501	438.752	220.247	427.916	260.965	470.138	417.372	398.669	198.476	103.013	258.077	255.677	282.036	355.997	309.795	194.799	293.036	68.8922	125.76	322.072	164.03	253.106	46.0066	135.392	180.684	393.47	359.316	213.331	260.282	396.431	244.124	356.957	379.777	354.012	308.07	172.816	280.776	313.895	485.021	431.145	305.516	689923	11435.8	279.033
217	2006-11-22 07:36:00	108.5	4.522	401.711	202.275	393.861	239.642	434.831	373.513	369.405	181.229	95.4063	235.68	228.928	254.367	316.629	276.52	176.607	253.725	59.1538	110.31	293.849	145.505	227.569	43.062	114.882	158.669	355.672	322.95	189.29	222.98	355.419	215.699	322.649	345.193	315.807	275.203	148.515	249.974	282.46	443.259	396.789	274.609	631783	10303.8	251.422
218	2006-11-22 08:06:00	109	4.543	365.011	175.354	357.828	219.173	384.024	336.415	335.341	161.37	87.6445	210.899	197.882	226.804	279.718	252.065	161.336	222.573	52.0106	97.7736	264.268	131.048	200.396	38.5784	99.6039	135.303	320.924	288	163.257	190.974	310.251	188.729	300.244	308.753	273.405	240.691	125.54	219.896	253.431	409.936	354.24	243.425	575081	9184.11	224.114
219	2006-11-22 08:36:00	109.5	4.564	329.508	154.121	329.491	201.51	340.808	303.954	304.328	145.814	77.6864	185.027	170.514	189.307	255.677	222.899	147.246	196.328	45.9091	87.604	236.127	116.778	175.591	35.0639	85.4317	117.014	291.286	263.104	142.136	167.317	272.046	166.112	276.976	272.567	246.142	210.834	105.144	191.674	230.985	372.586	306.257	218.554	523224	8187.45	199.805
220	2006-11-22 09:06:00	110	4.585	302.115	133.245	294.76	182.408	309.909	273.901	277.131	130.616	69.4208	162.199	151.891	168.439	216.504	194.123	128.965	170.237	38.0581	75.0911	209.768	100.336	149.906	30.4838	70.8365	100.393	260.933	248.665	123.05	145.171	241.522	145.399	257.581	241.22	214.479	176.851	89.1172	170.416	206.034	336.976	276.431	194.408	475487	7268.99	177.404
221	2006-11-22 09:36:00	110.5	4.606	265.871	118.836	260.192	166.535	281.256	241.668	247.583	116.697	61.5698	145.879	132.138	149.385	185.036	179.072	114.394	152.908	33.6077	65.532	185.507	88.0591	125.703	27.9051	62.2537	87.7585	237.38	228.26	106.259	124.743	205.464	119.837	237.974	208.808	188.867	148.914	71.6336	149.231	181.766	301.001	244.621	169.798	433751	6419.9	156.695
222	2006-11-22 10:06:00	111	4.626	245.483	109.383	236.485	146.213	247.078	212.542	228.928	103.688	56.7047	123.929	114.776	129.714	163.745	154.202	100.881	131.154	27.9456	55.5004	161.744	76.8241	109.057	24.5045	53.1745	75.2456	214.706	202.422	92.4204	104.77	180.504	104.664	217.505	183.783	163.883	128.892	61.0577	130.218	161.564	275.992	213.917	145.505	395888	5670.7	138.423
223	2006-11-22 10:36:00	111.5	4.647	226.251	96.2521	213.03	133.871	218.497	189.624	205.92	89.1411	49.0817	106.707	101.255	114.036	144.439	132.463	86.7904	112.45	25.2768	48.5779	144.374	65.4098	93.3314	21.6565	45.4779	67.4277	189.608	187.827	78.2076	89.792	157.61	93.9418	195.189	156.748	143.797	108.121	51.1888	114.444	145.261	238.836	186.655	127.64	358757	4996.2	121.972
224	2006-11-22 11:06:00	112	4.668	206.628	87.3926	187.916	121.513	198.321	172.434	185.45	78.2803	43.4113	93.974	89.8168	101.565	123.262	115.972	76.2302	101.248	23.0805	43.2486	130.389	56.6725	80.2577	19.6965	40.0429	58.9911	169.367	166.031	69.5669	78.8907	137.068	81.7627	185.744	134.896	122.262	88.995	45.0872	102.264	126.402	212.258	162.955	113.76	326842	4433.1	108.238
225	2006-11-22 11:36:00	112.5	4.689	182.172	79.9157	172.108	109.114	177.892	152.371	167.097	71.3247	42.0121	83.1049	80.9656	88.7183	107.65	99.8972	65.4015	89.28	19.5007	37.0983	115.273	51.5712	68.3792	18.6301	34.5353	52.0998	149.858	149.427	59.6337	66.9965	121.383	71.9268	168.684	117.893	105.063	79.5655	38.7825	88.5151	112.808	180.854	142.983	102.288	302779	3922.77	95.792
226	2006-11-22 12:06:00	113	4.71	162.524	71.8367	152.168	99.5065	155.121	135.181	149.613	62.6601	37.7814	72.8783	70.2344	81.0787	94.6166	91.8182	57.5431	77.8739	16.7997	31.6311	101.736	45.5101	61.3179	17.6703	30.9554	49.3989	137.898	136.776	51.7909	60.3415	104.917	65.0439	152.973	107.495	92.5426	72.073	33.0708	80.3469	99.5304	159.352	128.477	85.7819	282008	3495.86	85.38
227	2006-11-22 12:36:00	113.5	4.731	148.076	64.6375	137.32	90.5817	136.491	119.715	135.303	55.3055	32.7941	67.5987	67.4764	75.6933	89.6376	89.678	50.0093	72.3415	17.1251	28.3528	91.1673	38.709	58.1205	16.8401	31.0538	47.2761	129.942	133.554	47.756	53.329	101.808	63.6116	141.267	108.114	91.1673	69.1689	31.8508	79.2327	90.3537	145.806	116.64	80.4039	264687	3245.31	79.269
228	2006-11-22 13:06:00	114	4.751	138.093	64.4252	128.054	82.4301	122.196	108.227	121.602	50.9451	31.0455	78.4513	77.3692	83.0561	96.1951	97.472	47.0233	78.956	17.4101	30.8258	83.2841	38.0333	66.7281	14.9445	35.9593	51.6852	138.476	144.993	52.3444	53.329	124.694	73.4805	143.032	122.384	108.284	80.3874	37.2445	90.3703	86.6112	141.542	129.274	89.9796	263919	3360.84	82.088
229	2006-11-22 13:36:00	114.5	4.772	130.829	71.0967	123.921	81.1035	116.445	103.826	119.357	50.3595	32.1928	109.22	107.959	115.224	126.744	121.545	44.3794	105.957	20.0375	39.0666	82.1938	45.0063	95.6665	19.0778	51.7827	66.1746	176.013	190.633	65.4346	67.4194	201.307	112.052	160.377	180.439	172.296	137.793	52.8408	128.86	86.4402	154.397	180.317	121.082	291979	4166.87	101.747
230	2006-11-22 14:06:00	115	4.793	126.313	81.2828	122.644	83.1297	117.405	105.185	126.508	52.1329	37.147	153.933	169.709	172.89	187.322	164.257	47.3083	158.587	26.026	53.5891	85.9851	56.4933	151.338	24.5202	81.9419	100.295	223.273	262.836	95.1379	102.126	306.337	168.431	194.269	288.48	269.434	222.915	82.3887	192.83	95.3567	194.831	275.943	186.834	348434	5647.36	137.857
231	2006-11-22 14:36:00	115.5	4.814	127.078	102.639	127.167	87.6206	124.287	106.902	143.918	60.0483	41.0523	206.913	249.054	246.842	262.438	220.564	54.9148	218.725	32.9246	69.9255	93.86	74.7418	219.921	29.3282	114.801	139.875	290.977	340.279	138.224	148.231	429.014	257.581	242.441	399.783	371.74	315.132	123.97	265.245	111.864	238.373	361.497	253.911	419024	7443.8	181.673
232	2006-11-22 15:06:00	116	4.835	136.726	119.398	135.694	94.2673	137.402	114.557	165.364	70.6334	46.1693	256.288	319.884	320.705	333.844	274.235	58.7143	274.715	43.5906	86.0504	106.731	94.4944	277.22	35.9832	145.407	179.325	359.447	404.151	184.19	197.564	527.935	327.889	295.078	499.602	466.58	386.75	167.422	331.053	132.683	282.158	444.797	315.213	491070	9149.91	223.286
233	2006-11-22 15:36:00	116.5	4.856	156.293	141.258	153.445	105.079	151.33	126.809	188.859	83.4469	53.272	299.194	382.519	374.505	391.183	323.658	64.8977	330.102	52.2791	102.362	128.623	117.193	332.493	42.5085	174.655	211.395	423.539	464.897	237.648	248.257	599.67	386.823	338.994	571.668	525.545	442.934	204.162	378.191	156.382	323.78	508.115	376.499	567140	10674.5	260.471
234	2006-11-22 16:06:00	117	4.877	175.932	167.52	171.97	121.545	174.175	141.413	220.483	99.3594	61.3013	339.49	445.846	431.276	454.95	378.248	81.6404	381.258	60.6753	114.753	153.364	143.487	366.899	49.0247	190.934	248.217	468.933	520.066	274.576	296.901	659.922	439.322	381.453	636.645	583.371	485.775	236.176	425.646	184.157	365.231	563.862	431.56	641736	12127.4	295.908
235	2006-11-22 16:36:00	117.5	4.897	201.503	192.642	202.917	132.391	202.649	167.333	248.868	115.761	70.5276	368.184	499.777	479	503.417	412.719	95.9184	414.874	67.3955	123.474	184.946	166.674	394.519	55.9729	213.023	276.993	520.553	547.756	314.4	336.821	715.615	478.31	423.246	676.047	630.081	523.33	261.828	460.761	212.021	410.872	616.926	481.252	717471	13401.3	326.98
236	2006-11-22 17:06:00	118	4.918	233.899	224.176	231.913	148.459	241.684	187.126	274.25	132.285	77.9879	389.271	539.905	519.698	551.231	452.992	114.671	443.625	74.2371	131.894	216.7	187.444	426.166	64.4987	219.678	302.311	572.697	575.4	348.626	368.494	753.427	491.493	458.168	714.172	665.466	549.135	282.606	488.956	237.673	455.916	661.035	516.931	780870	14526.3	354.42
237	2006-11-22 17:36:00	118.5	4.939	257.841	248.452	260.388	157.196	273.087	203.788	308.591	142.478	83.5848	403.712	578.857	547.306	584.078	480.59	128.534	473.567	76.6696	139.192	251.398	206.351	442.788	72.5207	217.351	312.692	600.93	597.124	373.7	393.633	777.495	499.547	481.602	736.695	690.683	562.456	300.895	504.189	260.616	483.78	690.793	543.095	830221	15348.2	374.468
238	2006-11-22 18:06:00	119	4.96	290.937	269.816	293.141	173.467	311.739	236.388	343.712	165.893	91.5498	416.445	600.341	575.244	606.85	505.688	143.423	500.218	82.4301	148.36	289.757	222.899	447.571	78.8089	224.095	324.992	609.884	612.973	397.488	421.538	786.752	507.195	513.355	756.736	710.32	584.676	316.678	527.365	290.701	520.507	718.814	577.441	889040	16196.2	395.15
239	2006-11-22 18:36:00	119.5	4.981	315.913	284.485	326.636	180.456	347.381	253.92	370.616	186.777	95.2923	420.496	602.575	585.2	617.827	523.633	165.608	516.655	88.4259	152.299	322.519	229.025	454.298	83.1453	226.975	329.329	608.817	624.455	408.699	433.367	780.308	509.457	524.552	752.02	706.881	592.876	325.66	540.484	313.838	552.739	744.316	600.185	923497	16698.1	407.393
240	2006-11-22 19:06:00	120	5.002	340.857	298.243	356.241	192.276	388.914	274.633	396.562	196.97	100.116	413.166	595.248	578.415	612.633	530.684	178.096	515.644	90.2719	153.372	349.708	233.979	456.835	87.8238	223.476	325.618	613.524	612.099	414.313	433.969	763.126	508.198	522.567	749.06	705.126	593.777	328.637	540.548	331.639	566.685	745.75	604.258	946545	16923.1	412.879
241	2006-11-22 19:36:00	120.5	5.022	368.534	307.232	380.184	207.173	417.453	297.559	412.092	200.827	102.671	398.555	576.218	560.663	593.134	522.429	183.018	511.195	93.3149	151.663	376.491	239.723	445.195	94.0797	216.138	320.762	597.887	594.071	420.114	434.554	756.157	499.39	521.96	745.971	689.69	609.075	320.095	540.484	350.579	584.225	725.397	600.461	957575	16966.4	413.937
242	2006-11-22 20:06:00	121	5.043	393.819	301.546	394.015	220.344	442.161	309.763	433.155	207.181	108.626	380.42	558.42	538.388	579.28	512.334	186.403	498.83	92.6723	149.044	391.761	236.558	424.125	101.272	211.973	315.693	597.583	575.189	412.833	443.772	735.16	479.414	515.166	716.654	658.084	585.991	313.204	521.463	364.499	595.147	710.347	591.847	961042	16804.1	409.98
243	2006-11-22 20:36:00	121.5	5.064	399.108	295.574	406.218	226.462	459.768	313.424	439.297	216.521	111.498	356.526	535.685	511.525	552.573	497.616	190.348	480.315	89.4261	148.694	391.883	233.158	400.548	101.386	211.859	301.236	570.132	535.731	396.496	440.25	688.173	460.577	501.211	683.715	620.153	559.165	303.717	504.3	368.388	599.652	717.683	567.521	951169	16387.5	399.819
244	2006-11-22 21:06:00	122	5.085	405.429	286.235	407.317	232.979	455.667	321.25	437.069	218.042	115.412	332.827	488.57	472.997	514.964	467.931	186.972	447.45	83.8697	140.086	390.622	225.356	372.244	98.4327	205.172	282.68	543.408	503.674	382.389	424.621	626.919	419.927	480.462	646.721	575.621	525.527	290.303	475.791	403.989	591.966	688.302	540.659	927071	15709.8	383.291
245	2006-11-22 21:36:00	122.5	5.106	409.236	271.623	401.174	235.102	444.626	323.878	421.407	219.042	113.76	312.415	442.088	441.86	475.286	440.225	184.531	411.376	77.0272	135.481	377.028	215.325	339.507	92.5178	195.116	266.147	511.415	472.362	356.16	399.897	563.136	383.698	452.661	587.507	528.597	488.405	275.203	442.869	396.065	586.055	647.171	495.584	893902	14832.6	361.894
246	2006-11-22 22:06:00	123	5.127	401.361	253.635	397.961	235.867	434.774	318.248	405.062	214.332	112.702	291.717	394.202	404.982	439.777	416.753	183.286	370.227	71.3081	135.327	367.289	198.199	302.489	88.6944	182.611	238.682	474.532	430.666	332.486	385.163	504.392	347.398	434.92	530.179	477.575	448.883	255.458	416.778	381.868	558.834	606.675	449.195	851530	13894.5	339.015
247	2006-11-22 22:36:00	123.5	5.147	391.012	237.901	379.273	229.879	415.485	308.314	386.188	206.4	112.035	270.004	351.856	369.477	395.797	379.68	180.244	327.978	65.6543	125.313	347.992	184.068	276.894	81.5108	171.229	219.148	429.095	388.767	302.36	359.618	447.862	309.974	403.192	470.855	438.679	411.026	225.226	385.716	363.107	526.023	551.047	397.513	801526	12823.4	312.891
248	2006-11-22 23:06:00	124	5.168	364.434	215.007	349.977	222.159	394.747	288.211	364.507	196.767	107.202	246.598	310.153	328.173	361.017	341.752	172.222	291.979	59.3818	115.224	307.924	166.788	249.965	71.7797	155.455	202.08	390.524	348.537	274.096	323.674	386.335	277.416	375.962	414.891	390.175	364.507	199.509	345.103	338.164	491.88	493.783	356.021	741860	11654.1	284.372
249	2006-11-22 23:36:00	124.5	5.189	331.679	194.245	322.633	205.611	360.235	268.613	329.784	185.133	95.455	219.75	269.605	283.94	320.315	313.098	157.781	256.613	50.9121	107.032	283.566	149.858	221.231	63.9048	139.232	183.522	361.31	311.43	234.126	293.963	333.738	244.662	349.643	364.938	344.396	318.386	177.632	304.678	317.76	454.564	437.312	317.353	678496	10479.6	255.728
250	2006-11-23 00:06:00	125	5.21	310.097	178.714	296.404	190.633	343.989	247.021	298.788	167.512	87.2703	186.028	236.282	246.655	280.328	282.093	142.21	222.069	45.6811	95.8779	254.831	134.335	193.846	53.9467	122.904	163.493	323.878	283.655	209.012	260.078	287.877	215.341	320.265	312.065	304.67	282.687	152.396	270.135	290.123	406.072	391.046	274.364	617074	9364.67	228.534
251	2006-11-23 00:36:00	125.5	5.231	282.101	157.481	271.452	171.36	302.53	224.932	275.756	152.29	80.6319	161.655	210.28	215.357	247.306	254.538	129.046	187.387	39.8076	85.6348	223.119	118.625	170.457	48.9594	109.676	145.993	288.911	251.341	180.635	231.669	249.852	185.198	293.621	274.584	257.801	240.675	131.089	240.049	261.982	371.755	341.785	246.402	556710	8313.72	202.901
252	2006-11-23 01:06:00	126	5.252	257.784	143.195	246.492	157.595	267.043	205.22	250.242	141.868	74.3915	144.285	181.562	194.928	213.957	221.337	116.819	161.987	35.3249	76.6209	194.083	103.647	146.253	44.1109	96.6833	129.054	262.649	220.198	155.845	202.959	210.956	153.909	264.903	232.109	224.452	223.142	108	205.814	231.604	326.554	293.646	219.735	501835	7340.96	179.176
253	2006-11-23 01:36:00	126.5	5.272	235.582	127.623	221.776	146.855	239.846	188.364	228.748	123.946	66.9882	125.955	160.914	171.01	192.325	195.026	101.662	143.634	31.4849	66.3861	171.148	90.0283	127.81	38.9774	84.87	112.45	228.586	193.643	135.458	173.662	180.895	129.16	240.366	197.508	193.253	188.518	89.8334	179.902	203.113	293.336	256.873	186.232	451116	6463.75	157.781
254	2006-11-23 02:06:00	127	5.293	209.971	111.498	197.101	134.456	224.233	168.789	204.073	111.132	59.5114	109.423	137.239	148.808	164.461	170.782	89.0281	120.829	27.7994	61.863	157.31	82.169	111.872	34.2751	71.4874	98.8391	204.732	171.71	115.143	145.635	156.879	108.024	215.838	165.77	165.901	163.24	76.9142	161.484	178.82	263.138	220.849	159.726	405929	5680.75	138.684
255	2006-11-23 02:36:00	127.5	5.314	188.689	100.612	177.575	115.761	204.496	155.064	177.714	99.9377	53.5073	89.2469	118.405	128.843	146.627	147.905	79.6639	99.8724	23.8123	53.0118	140.396	73.2773	98.3022	31.0611	58.1122	83.7309	182.473	155.243	99.262	125.679	134.627	90.02	198.094	143.674	136.043	135.994	65.3693	140.331	154.934	234.419	193.31	137.622	365825	4972.72	121.415
256	2006-11-23 03:06:00	128	5.335	173.255	89.7111	155.862	102.711	179.089	138.459	159.059	83.137	46.9829	74.5874	106.283	113.337	128.786	129.364	69.7223	87.9865	19.5981	43.517	123.726	64.1981	82.2674	26.9692	51.0021	70.991	162.313	136.369	83.4469	108.992	110.799	77.247	180.301	122.579	121.887	116.501	53.3124	123.652	134.456	206.856	168.846	123.23	328871	4351.39	106.262
257	2006-11-23 03:36:00	128.5	5.356	159.034	81.3232	138.533	96.4718	158.123	122.676	141.299	72.6099	41.7924	67.7614	88.8405	97.0326	111.978	114.362	60.9271	72.1383	19.7535	35.9593	108.138	55.1189	73.5697	24.9596	44.6965	62.7989	145.261	121.009	72.4554	93.1687	97.1466	63.7826	163.159	104.86	103.07	97.643	46.275	104.444	121.529	180.228	143.26	108.586	297529	3815.77	93.198
258	2006-11-23 04:06:00	129	5.377	147.628	70.1774	123.523	86.6599	145.334	110.4	128.754	64.7754	39.0749	56.3636	74.774	83.3494	100.06	103.305	50.4974	61.6111	19.3379	32.7619	94.6984	47.9831	65.1496	21.274	38.6354	55.55	127.558	113.036	62.1554	80.5096	82.6654	54.1995	143.658	90.248	88.8653	84.4471	40.7756	91.2648	105.201	158.912	128.623	93.7304	271155	3367.53	82.266
259	2006-11-23 04:36:00	129.5	5.398	133.139	61.7325	114.028	81.5999	127.574	101.573	115.159	57.6488	36.1625	49.09	65.4015	75.7907	84.7073	89.337	44.087	57.2011	17.9792	27.3434	88.0186	41.1985	54.9635	18.4673	34.812	49.2527	114.167	102.411	55.2972	68.575	72.5363	46.8937	126.288	80.0702	78.5083	69.315	34.9342	79.8753	89.109	144.577	114.744	80.9812	249157	2984.55	72.926
260	2006-11-23 05:06:00	130	5.418	122.904	55.9481	103.493	73.0659	117.876	90.2076	102.459	53.3777	32.2985	43.5823	56.4124	64.0758	70.9101	80.9086	39.1971	52.4823	16.6204	22.8525	82.9504	37.318	45.4292	17.2961	32.2654	42.7034	101.557	91.6389	48.0484	60.1705	64.0271	41.158	113.483	69.201	67.0701	57.2903	29.2473	70.7473	78.3051	129.031	98.8961	70.3401	228271	2646.84	64.689
261	2006-11-23 05:36:00	130.5	5.439	112.491	52.6367	92.6484	68.4279	106.405	83.6418	92.3468	47.7229	27.8316	40.1735	51.2219	55.8424	62.9285	71.3982	32.6562	46.1445	13.594	21.7135	70.8852	34.0471	38.7899	16.5312	29.6132	38.3265	88.7431	80.5418	40.8731	51.6199	59.4792	37.6674	105.242	59.5031	58.3154	52.3113	25.8467	62.6435	69.7784	112.369	89.5236	63.3928	211162	2365.87	57.837
262	2006-11-23 06:06:00	131	5.46	102.167	49.3345	84.1465	62.0827	94.4705	76.2385	80.9169	43.7285	26.3836	39.8967	44.9006	51.8801	58.3724	61.2857	28.8649	42.1987	12.0974	20.8429	62.9202	30.5325	33.3723	15.5145	25.3669	34.3238	79.3467	75.5959	36.9356	46.1288	53.499	33.307	96.1629	53.8815	51.5547	49.2122	23.3168	57.4374	63.1565	97.4481	84.3009	57.3234	197662	2140.45	52.339
263	2006-11-23 06:36:00	131.5	5.481	95.6987	45.2987	79.0939	55.2246	83.5526	63.3845	68.4775	42.8174	23.2837	37.0413	42.2971	47.6503	52.5641	57.0789	26.5142	38.6842	12.6103	17.4754	58.7796	29.1094	31.3057	11.3978	22.6089	31.883	72.3175	67.5334	31.3057	40.6129	48.2681	32.3629	87.1894	47.5198	45.193	43.9482	21.787	52.987	54.5737	82.4301	74.2454	51.4738	184814	1927.58	47.148
264	2006-11-23 07:06:00	132	5.502	88.9867	40.9135	70.9174	51.1483	76.1245	59.6502	63.1565	38.7742	22.6576	37.0009	39.9786	43.46	47.0803	56.485	26.1474	36.1707	12.3088	16.2224	52.9704	26.3018	29.3696	10.0307	23.4629	28.9954	66.7933	64.2624	29.6049	33.3806	44.6073	30.5491	81.4859	43.1511	40.5476	36.3739	20.0541	49.2527	49.0817	73.7572	69.657	48.1054	176705	1778.98	43.524
265	2006-11-23 07:36:00	132.5	5.523	81.0787	41.3934	64.8407	52.0676	73.0411	57.8842	59.9104	34.4295	21.217	36.9595	37.0983	41.2307	43.7616	51.083	24.602	35.5934	11.8537	17.4101	48.0815	22.5436	27.4657	10.3157	23.007	26.5629	61.9439	63.937	26.9205	30.7357	44.2985	29.2721	76.6862	43.5988	40.9871	35.6421	20.3795	48.5126	45.2499	66.4431	66.4918	43.9399	171861	1688.47	41.317
266	2006-11-23 08:06:00	133	5.543	75.7825	41.386	60.154	46.902	64.3525	52.8408	55.3625	31.7286	21.2097	38.9287	40.7591	44.8353	46.2833	51.6448	23.3002	37.2528	11.6423	17.8735	45.0137	22.6172	32.3546	11.2029	26.9527	29.3043	62.3181	68.9896	28.4585	33.8687	51.9536	35.1209	74.546	51.7992	49.9523	42.0691	24.032	52.4253	45.1608	63.0508	72.0896	45.9578	171234	1731.48	42.366
267	2006-11-23 08:36:00	133.5	5.564	70.1856	45.2665	56.884	42.7282	58.7796	52.9465	52.0759	33.0956	20.705	50.6519	56.599	56.8922	59.9913	61.3914	22.9831	44.9006	12.1709	20.7785	45.3152	24.8943	51.1483	13.6924	35.6007	35.8536	73.7002	88.0186	37.4642	41.6867	89.7433	52.8978	80.8755	80.9408	79.9479	63.1317	35.0565	70.3079	46.4138	69.4125	93.3636	59.3735	182943	2087.86	51.059
268	2006-11-23 09:06:00	134	5.585	68.9004	52.7351	59.7881	44.5825	61.1386	56.0786	56.2735	35.2919	24.2361	84.5124	89.2551	90.2232	103.476	84.2761	25.5213	68.518	16.5312	28.8483	52.2791	35.2431	89.5401	15.9291	53.5156	51.3846	104.566	128.209	54.9313	61.0494	148.06	97.245	102.663	140.29	147.352	116.518	58.8605	109.18	54.0368	87.6362	138.557	88.8001	215697	2986.03	72.966
269	2006-11-23 09:36:00	134.5	5.606	72.2357	63.5307	68.4849	48.6836	68.5336	63.3275	68.5584	39.4251	26.3588	126.573	146.627	133.749	159.043	121.359	31.1595	109.057	23.2028	41.4504	67.1758	50.2777	145.627	21.5995	75.1399	78.8659	152.493	181.025	93.1852	93.7791	235.061	150.566	146.221	218.253	240.341	178.747	97.9685	162.557	65.0439	119.943	220.946	137.491	269196	4343.67	106.08
270	2006-11-23 10:06:00	135	5.627	82.9826	83.9506	78.5974	55.8911	80.1925	71.6584	85.9281	49.2444	29.1333	171.97	218.758	190.803	230.66	167.569	38.6115	156.911	31.1025	59.7964	69.6239	72.5207	200.062	26.8313	103.021	113.556	206.539	236.583	142.787	131.219	321.291	212.184	185.63	300.968	326.994	251.967	146.481	222.582	85.3425	156.407	297.404	195.507	333760	5889.26	143.778
271	2006-11-23 10:36:00	135.5	5.648	95.3162	110.604	87.9212	67.8993	100.092	86.7334	109.676	59.9757	34.6171	218.497	289.293	260.517	307.794	210.557	52.7994	214.828	38.6842	75.457	91.3135	94.9503	249.95	29.3852	127.566	149.744	263.398	292.417	193.456	180.081	398.432	266.245	226.438	381.437	406.633	310.161	192.301	267.441	112.865	203.544	370.487	247.908	405047	7477.41	182.514
272	2006-11-23 11:06:00	136	5.668	114.728	136.076	112.775	84.6429	123.392	101.931	144.463	75.8238	42.3945	266.855	352.181	313.13	381.95	257.597	67.1592	265.122	46.2998	90.4346	120.032	121.114	300.276	35.0804	147.229	184.262	316.255	339.53	238.576	221.215	462.673	308.624	269.654	447.384	471.627	359.129	229.7	315.994	142.487	246.996	442.267	306.175	478452	9003.24	219.729
273	2006-11-23 11:36:00	136.5	5.689	139.859	160.076	136.996	99.148	162.484	121.285	169.334	87.0341	48.5531	298.178	399.677	353.109	434.937	307.387	83.3163	304.767	53.7114	103.151	153.868	142.047	339.401	43.1677	170.075	210.191	358.853	378.182	276.439	254.896	517.657	349.936	297.152	506.469	526.428	414.94	265.513	356.168	170.197	292.848	492.312	356.534	547410	10336.3	252.243
274	2006-11-23 12:06:00	137	5.71	167.593	185.166	171.108	118.812	199.59	143.666	203.088	104.981	54.9718	322.828	448.295	388.239	488.221	343.355	96.0894	337.676	59.4958	117.657	191.642	166.144	367.818	48.3655	184.198	232.792	394.478	411.043	308.396	286.909	557.924	373.879	336.618	557.004	559.68	447.222	296.005	383.324	198.802	330.24	538.462	405.616	614206	11527.4	281.295
275	2006-11-23 12:36:00	137.5	5.731	196.108	220.751	200.33	136.499	238.251	169.969	237.445	122.124	64.5392	350.278	483.459	420.854	530.978	379.037	111.587	376.719	65.6295	125.353	225.632	184.368	383.968	55.7284	199.493	245.328	425.663	434.53	332.087	315.482	594.173	396.927	365.337	589.466	589.144	477.17	318.964	404.461	225.046	360.398	581.808	447.091	674102	12582.2	307.022
276	2006-11-23 13:06:00	138	5.752	230.074	247.688	235.281	157.098	286.763	199.818	273.445	141.38	74.3594	369.925	493.047	441.34	560.112	410.261	129.86	402.988	72.0565	134.449	260.274	201.543	404.037	61.7977	213.087	265.05	450.951	451.475	350.505	345.763	625.292	414.972	391.354	616.236	609.525	501.661	332.721	423.677	255.889	394.153	601.123	472.5	728959	13503.5	329.495
277	2006-11-23 13:36:00	138.5	5.773	267.115	269.516	274.129	172.043	337.09	232.157	316.084	154.82	82.5845	390.134	504.64	457.028	584.556	437.564	145.822	424.727	76.2706	144.065	295.005	212.583	417.746	66.6876	219.49	276.447	472.611	474.854	372.04	372.089	636.857	426.631	408.634	631.46	623.453	519.836	348.309	442.186	281.378	426.972	622.276	493.259	773237	14311.1	349.193
278	2006-11-23 14:06:00	139	5.793	302.66	289.253	313.009	189.315	371.536	258.215	344.924	163.965	90.3372	401.947	511.489	468.621	597.298	457	154.943	432.992	75.1077	152.445	326.847	225.356	432.333	73.6919	220.654	288.309	492.165	487.127	383.642	387.97	643.071	441.941	428.477	642.51	625.788	535.658	347.504	458.159	300.211	447.982	637.85	513.318	810367	14915.6	363.937
279	2006-11-23 14:36:00	139.5	5.814	332.323	304.279	352.906	209.443	409.619	292.531	368.029	184.898	94.0715	404.55	507.324	471.167	595.432	466.837	166.674	432.033	77.8004	155.788	354.045	231.075	435.612	78.5901	226.682	294.809	499.335	505.311	392.745	401.516	652.504	456.89	435.93	645.342	630.394	545.108	351.848	470.68	323.064	469.375	648.606	527.614	841207	15402.8	375.819
280	2006-11-23 15:06:00	140	5.835	367.469	310.56	388.979	222.427	437.507	319.29	389.076	198.012	96.8864	403.98	494.904	470.827	590.017	462.728	184.775	434.742	80.209	158.481	370.43	240.195	425.003	80.4039	226.95	293.784	506.837	503.941	394.186	406.194	645.829	457.194	441.404	642.18	611.722	545.044	362.611	473.19	336.643	489.039	648.284	525.067	860698	15637	381.533
281	2006-11-23 15:36:00	140.5	5.856	398.847	311.088	412.742	232.767	470.441	342.077	407.129	201.746	100.507	406.161	483.082	464.098	576.669	461.137	188.762	432.187	79.7448	158.969	387.531	239.153	416.314	82.2343	226.251	287.178	507.756	498.241	394.576	406.08	630.716	451.889	448.469	643.025	594.669	542.792	357.682	473.236	349.562	507.195	636.995	525.894	872549	15735.6	383.938
282	2006-11-23 16:06:00	141	5.877	426.451	320.095	433.952	246.695	489.351	363.824	420.545	205.789	107.308	401.711	468.988	450.639	565.435	456.752	190.877	432.276	76.369	163.281	403.525	235.826	404.851	80.8672	226.625	281.866	511.829	485.454	401.727	401.247	626.257	445.562	448.442	640.01	575.271	537.928	341.866	471.93	362.945	514.762	623.048	512.996	873819	15755.2	384.416
283	2006-11-23 16:36:00	141.5	5.898	439.29	308.136	452.845	251.113	510.551	380.623	430.454	211.159	104.689	390.101	443.967	430.137	544.796	446.212	193.489	417.966	75.2539	163.257	408.602	228.814	387.36	73.1146	227.007	274.877	506.386	468.841	390.492	390.199	608.588	430.006	443.967	628.399	555.717	529.82	328.295	449.655	376.174	517.225	604.451	490.491	866531	15512.5	378.498
284	2006-11-23 17:06:00	142	5.918	449.811	296.265	457.69	253.253	518.825	383.854	431.959	215.024	100.295	376.588	414.143	410.514	516.095	425.41	186.077	392.551	72.0896	155.829	404.477	216.886	367.957	72.7643	225.787	258.972	479.119	449.876	379.013	376.873	581.955	405.275	434.091	597.592	511.057	495.649	309.657	429.983	372.936	511.48	584.584	459.207	850269	14981.5	365.546
285	2006-11-23 17:36:00	142.5	5.939	449.867	282.842	454.491	255.588	523.302	387.595	421.179	213.08	99.9128	352.963	380.241	381.893	481.841	405.909	184.767	368.925	68.7129	146.237	394.487	211.729	339.507	68.233	209.622	240.789	456.964	418.414	365.288	358.682	542.681	374.31	423.425	562.29	473.392	464.134	290.514	406.837	364.897	511.066	548.399	435.962	826294	14321	349.437
286	2006-11-23 18:06:00	143	5.96	447.71	268.003	453.378	248.883	509.862	392.99	408.83	209.841	100.629	331.134	345.193	355.281	446.563	382.079	180.211	335.724	62.9616	145.961	375.132	200.558	309.689	65.0926	198.012	222.915	431.463	388.93	340.84	331.216	507.986	343.631	407.04	524.902	425.198	432.293	262.755	378.858	361.985	496.734	512.436	404.762	793108	13547.7	330.576
287	2006-11-23 18:36:00	143.5	5.981	435.246	245.922	438.052	241.448	491.282	383.935	394.909	204.659	97.1227	307.582	317.069	328.433	404.306	351.384	170.229	309.657	58.4863	143.609	355.55	189.234	280.247	58.6904	179.243	203.951	393.486	364.816	314.172	311.031	457.488	311.943	390.467	484.617	389.687	395.186	237.356	349.806	350.497	476.224	485.849	365.1	751389	12668	309.121
288	2006-11-23 19:06:00	144	6.002	414.029	223.688	417.445	234.525	469.549	364.149	371.373	199.664	91.9892	285.168	278.717	302.311	369.982	323.731	155.52	270.353	53.7031	131.935	333.095	173.792	246.833	54.3696	161.499	184.702	365.508	334.129	289.692	283.916	407.959	282.948	366.833	440.046	355.444	350.196	210.411	318.964	338.693	454.785	447.71	331.233	705047	11690.6	285.283
289	2006-11-23 19:36:00	144.5	6.023	392.583	204.366	393.844	222.639	436.361	342.525	342.956	189.323	86.4815	256.743	250.885	268.45	325.578	295.785	146.359	243.921	48.0566	123.27	309.584	150.557	215.724	48.3655	141.884	165.982	330.378	301.041	256.157	248.339	360.553	252.618	346.137	400.434	317.443	306.646	186.508	286.649	308.941	417.673	407.691	298.315	653692	10627.7	259.36
290	2006-11-23 20:06:00	145	6.044	364.109	187.339	358.495	207.393	398.441	323.056	319.761	172.742	81.2414	225.575	223.167	236.656	279.132	272.851	136.776	209.198	44.6239	112.938	284.322	137.987	189.616	42.8091	124.336	146.636	299.283	269.833	225.469	221.467	325.343	218.44	317.963	356.054	277.082	268.588	158.449	254.562	280.905	387.001	364.58	263.332	599629	9567.55	233.502
291	2006-11-23 20:36:00	145.5	6.064	331.224	170.937	325.895	194.871	363.164	296.859	290.798	156.854	75.5554	198.956	185.483	211.745	246.501	248.192	122.025	186.321	39.9537	101.466	252.366	124.084	163.525	37.1958	111.547	126.907	267.377	242.164	194.636	193.049	281.125	191.479	301.66	321.25	244.426	242.782	138.044	222.614	257.483	359.52	330.012	227.455	546986	8577.5	209.355
292	2006-11-23 21:06:00	146	6.085	300.504	156.528	295.557	177.339	335.17	267.449	260.722	142.844	70.3649	171.286	162.036	187.176	215.447	221.711	110.79	164.037	36.2277	88.7587	230.367	111.587	141.99	34.2503	95.4955	106.828	240.512	214.169	169.179	164.705	245.808	164.094	275.65	281.484	209.077	207.336	116.957	194.294	225.022	330.411	291.563	198.256	497723	7612.99	185.831
293	2006-11-23 21:36:00	146.5	6.106	268.174	135.303	262.625	159.905	299.748	240.309	229.18	130.829	63.5389	151.509	143.064	163.265	185.89	193.066	96.8377	140.608	34.3643	77.0521	207.702	98.9779	118.65	32.2084	80.7211	96.9434	216.878	194.026	144.577	145.098	207.474	140.453	251.341	243.409	179.894	175.762	100.149	171.888	200.135	294.069	261.193	175.899	450322	6712.71	163.874
294	2006-11-23 22:06:00	147	6.127	245.979	118.878	239.65	147.433	272.404	219.002	211.33	117.103	57.7058	131.105	126.833	141.673	165.21	173.955	86.4163	120.577	30.9554	67.0535	186.793	91.1912	102.321	27.6118	72.2109	86.4889	193.96	173.215	125.385	120.366	177.877	118.17	229.546	210.199	159.229	147.466	84.5372	149.011	171.498	266.343	232.132	150.338	407447	5949.15	145.251
295	2006-11-23 22:36:00	147.5	6.148	219.376	107.927	219.359	133.44	239.829	196.035	184.906	104.078	51.6448	112.914	104.461	125.1	138.883	152.176	75.0994	108.317	24.3905	59.6585	163.183	77.8169	84.8056	22.3809	62.2776	76.9215	171.425	151.126	107.593	102.72	152.811	100.646	206.408	181.692	138.533	129.771	69.1523	129.177	151.281	234.696	199.59	130.861	369240	5202.46	127.039
296	2006-11-23 23:06:00	148	6.169	194.75	93.9087	191.829	118.991	211.208	175.81	165.225	94.9338	45.3878	97.7	90.7196	109.44	121.074	132.569	67.1344	93.2992	21.9415	52.0189	149.142	67.8993	74.1635	19.1669	51.2945	67.9158	149.776	136.352	89.8251	88.8001	130.844	84.1382	192.447	161.353	116.338	107.081	56.8518	115.33	134.147	207.775	176.884	118.023	335357	4573.49	111.699
297	2006-11-23 23:36:00	148.5	6.189	175.029	81.6165	174.264	108.7	191.935	161.581	151.069	82.1203	41.9551	88.3275	83.1536	92.5426	104.875	116.135	61.1717	79.7852	21.3724	42.4433	130.787	59.3248	62.4486	17.3936	44.9245	57.5266	135.921	121.317	76.3359	73.8464	112.189	72.6099	175.135	140.534	100.58	88.3689	47.7965	100.173	119.52	186.574	157.074	103.916	306662	4042.37	98.745
298	2006-11-24 00:06:00	149	6.21	154.267	71.3651	154.723	97.529	173.703	138.476	131.162	70.8687	40.0843	77.1743	70.1856	78.3704	93.5999	105.274	53.272	66.2316	18.1419	37.3907	112.393	52.1246	55.4517	14.335	38.0664	49.6599	122.604	106.804	64.5723	61.5541	94.4135	62.3346	157.578	124.027	84.927	78.3621	39.8158	84.8782	106.845	162.915	137.142	91.5093	279432	3534.13	86.35
299	2006-11-24 00:36:00	149.5	6.231	140.071	65.418	141.193	85.7249	154.991	125.02	117.551	62.1719	34.8938	67.3137	61.2526	69.9337	85.6192	96.0977	45.1038	55.0775	15.8068	33.4128	101.955	46.1205	48.0815	12.683	35.2349	46.4055	106.137	95.4385	52.6128	53.2959	78.9799	53.0605	146.847	108.317	72.8544	64.6293	33.6077	78.0201	92.2659	144.724	120.96	81.1118	256101	3129.99	76.493
300	2006-11-24 01:06:00	150	6.252	129.088	58.7143	126.256	78.4025	133.065	113.963	104.843	57.6323	29.0028	57.5753	54.5654	63.4902	73.269	83.3899	39.9859	50.1803	14.7579	28.9706	90.9724	41.6545	41.9146	11.3003	32.4364	43.5906	94.6571	87.4082	45.876	45.5101	70.3318	44.2084	131.064	94.487	64.2064	55.1832	28.5155	69.0144	82.2104	129.054	105.844	68.8352	236954	2775.43	67.846
301	2006-11-24 01:36:00	150.5	6.273	112.483	52.6045	108.121	70.763	117.974	101.125	89.3204	52.3683	25.7815	53.9228	51.5795	54.525	63.3597	73.9117	33.8191	45.0063	13.6271	24.5128	81.5999	36.6184	42.492	11.0401	29.2721	38.9039	87.8155	83.0157	41.1663	39.5961	64.9216	42.3541	122.855	88.1979	59.5031	53.0274	25.5048	64.5235	72.6991	111.466	99.8889	60.8214	218883	2502.09	61.18
302	2006-11-24 02:06:00	151	6.294	104.452	49.1552	100.255	68.6642	109.586	90.1423	82.853	47.0803	25.399	58.2832	54.9313	55.0858	61.8952	76.2302	32.111	45.2987	12.3741	26.1887	75.571	34.2181	53.3529	12.5938	31.9235	37.4642	93.2257	88.1087	42.5324	41.5809	73.1872	51.9785	118.609	100.817	72.0647	60.5934	26.4158	70.763	64.9216	105.071	106.389	64.5153	212344	2525.88	61.76
303	2006-11-24 02:36:00	151.5	6.314	96.4065	51.1888	93.2091	65.3941	100.654	84.0242	81.3067	44.4851	26.5215	72.016	66.2721	65.9145	70.1774	87.9617	32.2737	55.5905	14.5133	30.1988	68.8673	37.3989	77.1091	12.1139	42.9314	47.6338	109.285	111.164	50.6602	54.2565	111.767	81.4694	126.663	144.243	112.181	92.8598	36.7398	96.7154	65.0117	112.548	132.081	86.7904	223639	2948.6	72.071
304	2006-11-24 03:06:00	152	6.335	96.9839	54.5489	88.8727	65.0926	95.7639	81.2745	79.411	42.6952	25.3338	100.914	104.721	90.6709	91.6877	101.296	32.7702	78.5974	19.8509	36.8455	68.2735	43.3626	116.249	16.4825	62.4238	65.4999	146.758	166.235	72.6264	74.2205	196.101	134.669	149.605	217.074	182.416	145.245	59.0563	142.804	70.7878	131.755	181.277	122.538	250984	3852.79	94.125
305	2006-11-24 03:36:00	152.5	6.356	95.0882	63.5555	85.6753	66.5323	97.2284	79.1913	84.5942	42.1261	26.3588	135.84	147.848	123.897	119.886	125.54	33.4045	105.454	24.9679	44.965	72.4959	50.8063	166.731	21.1683	82.3234	86.0007	194.693	218.416	104.217	103.582	286.82	189.315	183.116	295.477	263.211	210.744	90.5734	190.324	81.9088	163.762	244.018	182.465	289552	4984.32	121.724
306	2006-11-24 04:06:00	153	6.377	98.4484	75.9535	86.9201	67.8184	95.1379	82.3648	94.4135	47.1373	26.0904	161.499	191.999	160.841	159.816	155.528	36.2277	138.516	30.8745	55.6714	75.7907	62.3346	205.521	25.057	102.102	112.523	251.837	295.965	139.298	135.604	363.335	244.548	215.951	364.092	333.242	268.995	125.841	242.961	93.0299	196.678	306.297	229.627	334968	6155.89	150.299
307	2006-11-24 04:36:00	153.5	6.398	104.575	88.4176	95.6012	67.9397	103.355	87.7015	107.316	52.8895	29.524	193.261	239.764	196.044	202.446	183.49	39.2541	177.258	35.1209	69.7784	84.0646	80.9003	255.807	28.8161	124.523	137.833	294.126	325.041	178.04	170.766	430.414	296.624	248.648	426.703	387.823	321.201	159.303	290.489	109	236.754	365.157	280.93	382952	7306.7	178.368
308	2006-11-24 05:06:00	154	6.419	113.988	106.674	103.273	75.3596	113.093	92.5748	124.189	58.2666	35.6577	218.871	277.432	235.664	251.618	220.751	45.3639	221.085	42.0204	80.6402	94.6332	100.133	289.391	32.396	141.25	162.126	333.283	363.246	216.781	205.334	489.793	333.811	283.183	478.595	440.176	372.691	189.763	326.164	128.608	279.58	406.82	320.07	434818	8404.35	205.141
309	2006-11-24 05:36:00	154.5	6.439	128.266	127.387	121.48	85.383	127.061	104.501	142.235	65.8823	42.3541	249.331	315.425	278.058	304.515	256.726	52.8978	254.538	49.9284	92.7863	112.352	123.458	321.347	37.9275	162.703	180.935	373.367	415.591	250.844	237.771	530.408	365.744	311.902	517.271	488.046	423.286	217.57	354.216	148.954	313.928	451.08	358.234	494582	9495.69	231.759
310	2006-11-24 06:06:00	155	6.46	138.704	149.28	140.688	93.4206	151.859	116.713	166.795	77.1982	45.3557	278.286	351.929	319.233	343.053	302.229	64.3443	292.036	60.4307	106.177	137.605	145.505	348.17	43.5418	174.297	197.825	403.997	443.447	284.502	265.757	562.833	398.033	337.049	547.765	519.974	457.01	238.234	382.096	169.383	348.952	490.427	387.986	545927	10482.1	255.819
311	2006-11-24 06:36:00	155.5	6.481	154.829	169.716	159.954	102.996	177.6	133.488	189.73	86.7656	51.6117	300.147	380.868	346.332	375.669	319.346	76.2302	319.899	65.5725	119.178	162.029	166.617	375.059	48.5043	187.362	217.383	430.315	466.479	303.043	302.034	592.674	411.376	353.589	569.397	542.654	488.607	257.841	413.98	196.027	387.986	516.968	424.474	596020	11344.3	276.849
312	2006-11-24 07:06:00	156	6.502	180.813	188.176	181.717	114.89	204.252	147.018	209.963	101.817	58.1775	315.27	407.577	373.578	411.165	337.814	89.7277	336.521	69.6727	130.242	195.327	185.703	392.965	54.3209	195.067	227.739	452.836	489.563	328.857	329.686	615.997	430.446	374.49	595.506	555.304	514.67	278.359	432.13	220.255	431.04	529.857	446.782	641921	12135.3	296.141
313	2006-11-24 07:36:00	156.5	6.523	200.249	204.749	209.069	130.82	232.214	161.028	236.257	112.336	63.0747	331.176	421.375	402.199	440.258	354.939	101.882	354.345	71.3164	138.606	219.953	200.372	410.09	56.0051	198.817	234.142	468.4	497.91	344.672	346.438	626.974	438.549	392.428	607.172	568.735	540.548	288.675	448.552	247.118	460.641	542.911	457.975	680172	12763	311.451
314	2006-11-24 08:06:00	157	6.544	230.839	218.546	240.374	143.349	271.371	182.058	254.058	124.238	68.1273	339.165	427.997	412.173	458.094	369.958	111.246	369.477	73.6432	142.527	246.882	207.71	414.086	60.3094	203.073	244.011	476.435	501.202	353.565	347.267	639.045	447.514	401.833	605.425	570.693	543.904	292.678	454.721	264.081	489.765	561.169	468.942	714823	13231.6	322.88
315	2006-11-24 08:36:00	157.5	6.565	253.033	231.213	270.679	155.048	296.958	198.451	273.039	137.101	72.1622	338.701	428.241	417.535	478.908	382.072	117.787	376.499	75.8073	150.191	271.232	218.79	413.459	62.912	203.781	246.996	475.92	500.181	355.199	349.903	633.097	449.113	407.186	592.178	565.407	537.432	295.029	448.432	277.692	506.662	560.663	470.046	735056	13494.7	329.3
316	2006-11-24 09:06:00	158	6.585	273.624	240.781	290.774	167.479	325.334	214.071	288.219	147.815	74.2693	339.327	425.223	415.029	487.678	384.236	124.011	386.489	74.0174	151.232	293.67	223.233	405.047	63.0912	202.747	244.36	476.904	492.872	353.418	347.609	611.539	445.895	411.417	582.47	543.72	530.794	290.806	441.73	289.562	511.755	552.785	464.309	746757	13589.3	331.608
317	2006-11-24 09:36:00	158.5	6.606	300.147	247.192	311.984	178.495	351.522	230.107	305.573	153.576	78.8089	332.429	414.46	408.105	482.052	371.463	128.274	392.388	75.1812	148.995	305.817	221.8	401.752	63.311	201.73	243.734	468.363	476.922	344.786	345.843	587.011	429.047	406.121	573.295	523.541	527.448	289.09	435.14	299.984	517.308	542.635	451.586	751019	13567	331.064
318	2006-11-24 10:06:00	159	6.627	315.888	243.425	331.127	187.013	373.114	249.088	322.454	161.174	81.6082	324.488	401.279	396.585	476.784	366.581	133.716	388.417	73.1633	151.883	319.785	221.255	393.348	63.6042	191.3	240.651	451.098	455.695	332.761	341.679	562.824	408.52	392.982	546.423	511.112	525.196	286.332	417.25	307.867	519.248	523.44	442.642	751707	13432.8	327.791
319	2006-11-24 10:36:00	159.5	6.648	329.874	243.352	344.396	191.739	394.958	260.884	327.417	169.7	82.9339	318.517	380.135	384.154	468.391	361.977	142.218	379.444	69.8032	151.68	331.314	215.244	379.013	62.7658	184.694	231.27	434.123	434.823	321.998	333.949	535.428	389.288	385.098	526.759	488.552	502.259	275.105	399.327	315.173	514.55	497.625	431.365	745883	13191.3	321.901
320	2006-11-24 11:06:00	160	6.669	341.817	239.447	363.555	195.042	402.874	264.236	331.656	174.223	83.5848	304.686	365.85	368.177	449.287	349.171	142.25	366.459	66.8421	149.011	336.301	209.622	363.254	62.1149	179.162	226.446	413.125	413.866	313.993	322.804	496.108	362.441	382.193	501.238	456.329	474.9	265.969	379.712	311.593	495.051	473.429	406.535	731297	12804.4	312.464
321	2006-11-24 11:36:00	160.5	6.69	352.686	229.586	377.231	199.273	404.916	271.745	336.081	174.313	82.0394	291.865	346.219	344.046	434.074	337.846	141.177	354.459	64.6863	145.545	332.16	204.447	345.356	60.2524	167.829	215.284	398.798	377.776	298.877	312.854	456.945	331.021	374.359	465.348	420.423	448.625	258.224	356.021	303.539	482.043	446.05	377.54	709865	12321.6	300.689
322	2006-11-24 12:06:00	161	6.71	350.936	215.984	381.591	196.181	406.47	274.909	332.07	174.899	81.8684	280.434	321.835	319.997	412.71	320.273	141.071	335.585	61.9853	144.83	322.853	191.504	321.738	59.9839	160.239	197.467	373.814	352.198	276.626	300.399	413.141	302.554	356.404	431.52	381.103	405.982	249.259	329.19	299.333	465.357	414.053	350.18	681717	11708.5	285.737
323	2006-11-24 12:36:00	161.6	6.731	338.847	208.312	368.599	189.413	402.476	269.702	321.372	171.49	80.4526	264.414	300.114	303.336	386.124	299.089	139.688	308.542	57.3887	135.88	312.098	177.746	297.429	55.6144	148.995	179.365	350.123	326.685	248.412	278.204	370.137	264.667	340.775	395.17	347.081	379.534	229.757	305.288	290.823	444.195	386.09	314.026	648275	10987.5	268.151
324	2006-11-24 13:06:00	162.1	6.752	323.073	193.798	357.86	183.465	386.481	262.552	309.299	166.918	74.9045	247.216	273.779	281.816	346.877	266.994	134.245	278.815	51.7587	125.703	295.021	164.762	264.675	49.1552	136.987	161.418	320.03	301.318	225.307	248.868	328.881	234.004	327.401	356.77	314.586	341.443	211.631	279.742	279.124	419.813	354.435	289.529	609529	10170.5	248.224
325	2006-11-24 13:37:00	162.6	6.773	306.646	175.46	341.629	172.092	360.878	246.402	294.679	155.813	70.9744	228.44	252.171	249.014	323.145	249.039	124.068	251.983	48.2276	117.242	273.592	149.508	232.564	44.4529	127.094	146.66	292.247	276.577	202.528	229.717	286.454	204.309	305.036	319.24	276.252	305.54	192.593	253.668	270.142	385.367	312.553	258.11	564290	9312.11	227.29
