# Supplementary material for: Emergence of Noise-Induced Oscillations in the Central Circadian Pacemaker
Source: PLoS Biol. 2010 Oct 12;8(10):e1000513. doi: 10.1371/journal.pbio.1000513 (PMC2953532; doi:10.1371/journal.pbio.1000513)
Supplement: Dataset S5 — Bioluminescence data from 115 individual Bmal1 −/− SCN cells dispersed in culture. (2.59 MB XLS) [file pbio.1000513.s005.xls]

## Sheet: Sheet1
Raw data points from wild-type SCN explants.
Approximate time for medium change is noted with yellow highlighted cell and bolded text.
Wild-type	Total Days	No. of Medium Chages		Explant 1		Explant 2		Explant 3		Exlant 4		Explant 5		Explant 6		Explant 7		Explant 8		Explant 9		Explant 10		Explant 11		Explant 12		Explant 13		Explant 14
Explant 1	28	2		Time (day)	Counts/sec	Time (day)	Counts/sec	Time (day)	Counts/sec	Time (day)	Counts/sec	Time (day)	Counts/sec	Time (day)	Counts/sec	Time (day)	Counts/sec	Time (day)	Counts/sec	Time (day)	Counts/sec	Time (day)	Counts/sec	Time (day)	Counts/sec	Time (day)	Counts/sec	Time (day)	Counts/sec	Time (day)	Counts/sec
Explant 2	98	10		0.8375	105.199	0.81042	224.493	0.80903	130.949	0.83125	223.355	0.84583	249.015	0.84097	80.017	0.72778	61.317	0.72986	54.486	0.95486	495.933	0.76042	143.807	0.775	70.227	0.77292	89.731	0.78681	100.147	0.78958	32.545
Explant 3	67	6		0.84444	534.338	0.81736	314.291	0.81597	342.846	0.83819	429.612	0.85278	248.585	0.84792	126.932	0.73472	236.796	0.73681	72.599	0.96181	453.858	0.76736	165.679	0.78194	216.249	0.78681	561.286	0.79375	385.449	0.79653	37.582
Explant 4	45	3		0.85139	753.255	0.82431	315.155	0.82292	424.089	0.84514	473.336	0.85972	238.063	0.85486	270.669	0.74167	474.322	0.75069	96.903	0.96875	451.805	0.77431	153.567	0.78889	424.911	0.79375	903.098	0.80069	459.4	0.80347	60.749
Explant 5	30	2		0.85833	804.014	0.83125	298.154	0.82986	437.198	0.85208	483.26	0.86667	225.005	0.86181	362.819	0.74861	543.379	0.76458	108.753	0.97569	442.668	0.78125	144.699	0.79583	467.34	0.80069	983.889	0.80764	456.939	0.81042	73.519
Explant 6	30	2		0.86528	801.204	0.83819	285.126	0.83681	428.833	0.86597	505.459	0.87361	210.259	0.86875	391.495	0.75556	550.41	0.77153	115.862	0.98264	426.787	0.78819	135.616	0.80278	469.957	0.80764	973.717	0.81458	456.224	0.81736	82.513
Explant 7	14	0		0.87222	782.545	0.84514	271.635	0.84375	422.639	0.87292	494.334	0.88056	204.159	0.87569	402.59	0.7625	547.874	0.77847	118.016	0.99653	408.597	0.79514	131.454	0.80972	469.024	0.81458	959.583	0.82153	444.3	0.82431	87.533
Explant 8	15	0		0.87917	758.119	0.85208	260.967	0.85069	420.801	0.87986	495.193	0.8875	196.366	0.88264	409.206	0.76944	536.073	0.78542	121.433	1.00347	391.635	0.80208	127.254	0.81667	467.42	0.82153	925.255	0.82847	446.091	0.83125	89.362
Explant 9	20	0		0.88611	729.9	0.86597	247.563	0.85764	414.089	0.88681	495.872	0.89444	194.707	0.88958	409.174	0.77639	522.236	0.79236	124.058	1.01042	371.225	0.80903	120.166	0.82361	447.647	0.82847	899.682	0.83542	446.523	0.83819	90.929
Explant 10	45	0		0.89306	711.678	0.87292	241.19	0.86458	409.241	0.89375	486.422	0.90139	190.219	0.89653	402.008	0.78333	517.621	0.79931	128.69	1.01736	360.498	0.81597	116.245	0.83056	438.4	0.83542	883.528	0.84236	436.737	0.84514	93.065
Explant 11	23	0		0.9	694.499	0.87986	234.842	0.87153	410.817	0.90069	475.613	0.90833	186.525	0.90347	400.952	0.79028	510.293	0.80625	134.192	1.02431	349.935	0.82292	116.389	0.8375	433.546	0.84236	850.796	0.84931	436.279	0.85903	91.576
Explant 12	23	1		0.90694	681.05	0.88681	231.215	0.87847	402.541	0.90764	475.485	0.91528	186.927	0.91042	401.769	0.79722	505.704	0.81319	140.939	1.03125	341.893	0.82986	114.392	0.84444	431.837	0.84931	848.021	0.85625	435.883	0.86597	94.919
Explant 13	10	0		0.91389	663.566	0.89375	229.64	0.88542	399.402	0.91458	464.551	0.92222	185.021	0.92431	397.939	0.80417	502.762	0.82014	149.205	1.03819	338.703	0.83681	111.331	0.85139	433	0.85625	823.105	0.86319	433.168	0.87292	93.83
Explant 14	10	0		0.92083	646.485	0.90069	226.115	0.89236	397.536	0.92153	459.568	0.92917	184.224	0.93125	391.81	0.81111	499.792	0.82708	152.919	1.04514	335.318	0.84375	107.007	0.85833	428.371	0.86319	824.669	0.87014	439.901	0.87986	96.001
				0.92778	631.349	0.90764	223.529	0.89931	399.82	0.92847	454.941	0.93611	180.118	0.93819	380.945	0.81806	501.808	0.83403	156.579	1.05208	329.475	0.85069	106.577	0.86528	432.694	0.87014	815.544	0.87708	440.611	0.88681	97.244
				0.93472	621.364	0.91458	220.952	0.90625	399.989	0.93542	453.878	0.94306	175.554	0.94514	376.67	0.825	502.99	0.84097	154.58	1.05903	329.074	0.85764	108.394	0.87222	437.849	0.87708	813.023	0.88403	442.417	0.89375	101.189
				0.94167	607.115	0.92153	214.378	0.91319	401.77	0.94236	444.987	0.95	168.975	0.95208	372.3	0.83194	499.435	0.84792	157.76	1.06597	324.088	0.86458	104.289	0.87917	442.399	0.88403	810.513	0.89097	443.549	0.90069	104.662
				0.94861	597.061	0.92847	210.622	0.92014	396.385	0.94931	435.464	0.95694	163.773	0.95903	366.101	0.83889	498.547	0.85486	154.08	1.07292	319.517	0.87153	104.262	0.88611	443.533	0.89097	795.833	0.89792	441.176	0.90764	108.693
				0.95556	580.731	0.93542	208.233	0.92708	395.461	0.95625	431.716	0.96389	157.639	0.96597	356.179	0.84583	499.406	0.86181	153.445	1.07986	307.842	0.87847	103.873	0.89306	446.115	0.89792	799.677	0.90486	441.316	0.91458	109.764
				0.9625	573.922	0.94236	200.998	0.93403	393.361	0.96319	417.317	0.97083	151.072	0.97292	343.113	0.85278	494.912	0.86875	151.122	1.08681	301.561	0.88542	102.716	0.9	451.326	0.90486	790.576	0.91181	440.968	0.92153	114.217
				0.96944	555.233	0.94931	196.685	0.94097	395.718	0.97014	410.218	0.97778	144.004	0.97986	327	0.85972	485.222	0.87569	141.375	1.09375	290.036	0.89236	99.731	0.90694	445.94	0.91181	790.542	0.91875	442.118	0.92847	116.31
				0.97639	539.5	0.95625	188.992	0.94792	391.541	0.97708	402.057	0.98472	140.472	0.98681	300.091	0.86667	477.358	0.88264	137.395	1.10069	285.107	0.89931	99.146	0.91389	436.279	0.91875	782.65	0.92569	426.209	0.93542	118.683
				0.98333	522.275	0.96319	180.238	0.95486	385.456	0.98403	393.784	0.99167	134.624	0.99375	275.326	0.87361	463.832	0.88958	133.348	1.10764	273.36	0.90625	98.733	0.92083	429.197	0.92569	774.397	0.93264	424.127	0.94236	120.453
				0.99028	501.722	0.97014	171.976	0.96181	383.509	0.99097	378.377	0.99861	130.269	1.00069	251.849	0.88056	442.958	0.89653	123.933	1.11458	262.687	0.91319	93.853	0.92778	425.058	0.93264	765.578	0.93958	416.272	0.94931	116.139
				0.99722	478.54	0.97708	166.559	0.96875	371.891	0.99792	364.266	1.00556	124.433	1.00764	236.239	0.8875	415.069	0.90347	118.853	1.12153	252.483	0.92014	91.228	0.93472	408.207	0.93958	744.099	0.94653	407.977	0.95625	117.554
				1.00417	459.888	0.98403	153.148	0.97569	367.313	1.00486	354.755	1.0125	119.024	1.01458	230.105	0.89444	388.986	0.91042	109.347	1.12847	242.666	0.92708	89.129	0.94167	392.042	0.94653	738.653	0.95347	393.8	0.96319	116.707
				1.01111	433.384	0.99097	141.886	0.98264	351.719	1.01181	339.676	1.01944	113.564	1.02153	229.978	0.90139	358.759	0.91736	108.024	1.13542	233.872	0.93403	82.882	0.94861	364.182	0.95347	720.745	0.96042	383.978	0.97014	112.666
				1.01806	405.877	0.99792	136.271	0.98958	341.693	1.01875	331.03	1.02639	109.836	1.02847	226.097	0.90833	338.181	0.92431	103.752	1.14236	220.588	0.94097	80.377	0.95556	340.588	0.96042	705.396	0.96736	370.577	0.97708	109.25
				1.025	375.173	1.00486	127.086	0.99653	332.427	1.02569	322.638	1.03333	104.29	1.03542	220.654	0.91528	321.969	0.93125	100.946	1.14931	215.415	0.94792	78.531	0.9625	319.967	0.96736	677.885	0.97431	358.415	0.98403	104.305
				1.03194	349.1	1.01181	122.54	1.00347	317.291	1.03264	311.513	1.04028	102.224	1.04236	223.846	0.92222	303.203	0.93819	100.034	1.15625	205.742	0.95486	74.677	0.96944	306.976	0.97431	663.608	0.98125	343.372	0.99097	102.262
				1.03889	320.954	1.01875	114.649	1.01042	307.192	1.03958	294.342	1.04722	99.648	1.04931	227.198	0.92917	290.769	0.94514	100.753	1.16319	200.75	0.96181	73.305	0.97639	295.082	0.98125	639.881	0.98819	327.778	0.99792	99.731
				1.04583	291.847	1.02569	108.595	1.01736	294.142	1.04653	285.823	1.05417	97.704	1.05625	230.763	0.93611	283.048	0.95208	97.39	1.17014	189.045	0.96875	67.216	0.98333	287.11	0.98819	613.152	0.99514	310.953	1.00486	96.53
				1.05278	265.357	1.03264	102.525	1.02431	280.306	1.05347	271.317	1.06111	93.973	1.06319	228.47	0.94306	271.466	0.95903	99.884	1.17708	183.65	0.97569	67.865	0.99028	272.307	0.99514	597.482	1.00208	300.55	1.01181	91.628
				1.05972	246.302	1.03958	101.43	1.03125	265.365	1.06042	256.696	1.06806	90.496	1.07014	227.017	0.95	267.952	0.96597	101.337	1.18403	173.645	0.98264	65.718	0.99722	266.573	1.00208	573.787	1.00903	282.329	1.01875	91.613
				1.06667	228.755	1.04653	95.297	1.03819	252.16	1.06736	249.542	1.075	87.431	1.07708	230.694	0.95694	262.81	0.97292	107.681	1.19097	176.102	0.98958	62.908	1.00417	256.249	1.00903	550.766	1.01597	268.854	1.02569	85.899
				1.07361	221.888	1.05347	93.565	1.04514	235.916	1.07431	236.228	1.08194	84.583	1.08403	224.896	0.96389	263.688	0.97986	114.714	1.19792	166.669	0.99653	60.647	1.01111	248.916	1.01597	531.277	1.02292	252.387	1.03264	83.324
				1.08056	213.087	1.06042	89.011	1.05208	221.27	1.08125	225.491	1.08889	83.451	1.09097	221.053	0.97083	261.574	0.98681	113.804	1.20486	155.063	1.00347	58.953	1.01806	241.591	1.02292	506.26	1.02986	242.868	1.03958	81.008
				1.0875	207.501	1.06736	85.576	1.05903	202.803	1.08819	213.651	1.09583	80.407	1.09792	218.453	0.97778	254.391	0.99375	108.355	1.21181	145.322	1.01042	56.113	1.025	238.167	1.02986	486.294	1.03681	232.664	1.04653	78.479
				1.09444	200.552	1.07431	84.016	1.06597	189.835	1.09514	209.903	1.10278	78.867	1.10486	217.972	0.98472	246.285	1.00069	107.77	1.21875	139.672	1.01736	55.748	1.03194	230.212	1.03681	457.469	1.04375	219.453	1.05347	75.92
				1.10139	197.302	1.08125	80.4	1.07292	173.711	1.10208	195.582	1.10972	75.829	1.11181	210.291	0.99167	244.361	1.00764	104.653	1.22569	134.114	1.02431	55.63	1.03889	227.075	1.04375	431.844	1.05069	207.238	1.06042	72.647
				1.10833	199.396	1.08819	79.706	1.07986	159.274	1.10903	186.67	1.11667	75.618	1.11875	208.032	0.99861	240.23	1.01458	104.194	1.23264	128.024	1.03125	53.873	1.04583	223.372	1.05069	410.945	1.05764	195.167	1.06736	71.061
				1.11528	193.439	1.09514	77.979	1.08681	151.991	1.11597	176.407	1.12361	72.965	1.12569	203.259	1.00556	240.962	1.02153	101.816	1.23958	121.152	1.03819	53.32	1.05278	217.871	1.05764	389.79	1.06458	180.603	1.07431	71.032
				1.12222	192.505	1.10208	81.139	1.09375	141.338	1.12292	168.717	1.13056	70.953	1.13264	199.228	1.0125	239.773	1.02847	102.138	1.24653	114.275	1.04514	53.028	1.05972	216.703	1.06458	362.836	1.07153	171.964	1.08125	67.088
				1.12917	189.696	1.10903	80.358	1.10069	133.891	1.12986	158.939	1.1375	69.15	1.13958	202.421	1.01944	239.995	1.03542	98.839	1.25347	105.833	1.05208	52.559	1.06667	217.356	1.07153	343.1	1.07847	162.386	1.08819	67.948
				1.13611	186.367	1.11597	79.158	1.10764	127.392	1.13681	153.821	1.14444	67.918	1.14653	201.363	1.02639	237.384	1.04236	93.855	1.26042	100.474	1.05903	52.168	1.07361	212.866	1.07847	326.688	1.08542	152.24	1.09514	64.701
				1.14306	186.531	1.12292	80.11	1.11458	125.855	1.14375	143.705	1.15139	67.521	1.15347	194.82	1.03333	239.64	1.04931	95.058	1.26736	100.139	1.06597	51.672	1.08056	217.139	1.08542	308.802	1.09236	147.173	1.10208	64.001
				1.15	184.512	1.12986	81.962	1.12153	118.842	1.15069	143.761	1.15833	65.422	1.16042	196.241	1.04028	241.355	1.05625	94.267	1.27431	95.131	1.07292	51.912	1.0875	214.213	1.09236	293.617	1.09931	133.891	1.10903	63.944
				1.15694	182.251	1.13681	83.968	1.12847	119.552	1.15764	135.632	1.16528	62.149	1.16736	194.613	1.04722	245.215	1.06319	93.031	1.28125	92.129	1.07986	51.281	1.09444	214.922	1.09931	275.124	1.10625	126.41	1.11597	63.143
				1.16389	183.661	1.14375	83.733	1.13542	120.527	1.16458	129.822	1.17222	61.766	1.17431	190.182	1.05417	244.739	1.07014	89.784	1.28819	86.26	1.08681	51.527	1.10139	214.786	1.10625	256.749	1.11319	116.267	1.12292	61.788
				1.17083	185.819	1.15069	85.468	1.14236	118.872	1.17153	126.612	1.17917	60.337	1.18125	187.962	1.06111	242.457	1.07708	89.523	1.29514	82.083	1.09375	52.846	1.10833	216.409	1.11319	246.098	1.12014	106.423	1.12986	60.142
				1.17778	182.973	1.15764	87.338	1.14931	121.642	1.17847	122.295	1.18611	59.601	1.18819	184.743	1.06806	241.519	1.08403	88.084	1.30208	81.083	1.10069	51.587	1.11528	218.42	1.12014	235.604	1.12708	98.478	1.13681	63.972
				1.18472	184.215	1.16458	88.107	1.15625	122.948	1.18542	118.632	1.19306	57.859	1.19514	185.145	1.075	238.412	1.09097	87.879	1.30903	78.549	1.10764	50.934	1.12222	219.186	1.12708	226.07	1.13403	91.056	1.14375	61.071
				1.19167	186.274	1.17153	88.516	1.16319	123.484	1.19236	112.738	1.2	57.71	1.20208	181.668	1.08194	241.688	1.09792	84.188	1.31597	75.824	1.11458	52.688	1.12917	219.024	1.13403	224.26	1.14097	85.192	1.15069	61.129
				1.19861	184.592	1.17847	89.358	1.17014	127.005	1.19931	109.661	1.20694	55.528	1.20903	178.342	1.08889	237.251	1.10486	85.578	1.32292	74.686	1.12153	50.529	1.13611	218.533	1.14097	219.577	1.14792	79.893	1.15764	60.087
				1.20556	190.478	1.18542	89.702	1.17708	130.394	1.20625	106.642	1.21389	53.637	1.21597	172.143	1.09583	241.94	1.11181	81.472	1.32986	75.395	1.12847	51.311	1.14306	218.278	1.14792	214.495	1.15486	76.077	1.16458	61.743
				1.2125	189.421	1.19236	91.547	1.18403	134.811	1.21319	101.857	1.22083	53.347	1.22292	172.545	1.10278	238.782	1.11875	80.259	1.33681	75.043	1.13542	50.489	1.15	218.487	1.15486	216.123	1.16181	66.641	1.17153	60.528
				1.21944	188.818	1.19931	91.462	1.19097	133.123	1.22014	95.746	1.22778	51.936	1.22986	169.423	1.10972	234.415	1.12569	78.604	1.34375	73.895	1.14236	47.573	1.15694	216.922	1.16181	217.258	1.16875	66.855	1.17847	60.056
				1.22639	193.365	1.20625	91.044	1.19792	139.283	1.22708	102.269	1.23472	51.649	1.23681	167.285	1.11667	233.433	1.13264	78.032	1.35069	70.493	1.14931	47.538	1.16389	213.235	1.16875	224.347	1.17569	66.059	1.18542	61.3
				1.23333	193.153	1.21319	89.113	1.20486	140.807	1.23403	102.412	1.24167	52.108	1.24375	163.507	1.12361	234.094	1.13958	75.257	1.35764	71.808	1.15625	46.827	1.17083	218.541	1.17569	226.432	1.18264	68.213	1.19236	62.171
				1.24028	191.748	1.22014	87.768	1.21181	143.252	1.24097	100.508	1.24861	49.248	1.25069	161.46	1.13056	231.36	1.14653	75.147	1.36458	71.695	1.16319	47.774	1.17778	213.662	1.18264	235.251	1.18958	66.212	1.19931	60.585
				1.24722	190.59	1.22708	87.981	1.21875	146.383	1.24792	98.814	1.25556	49.305	1.25764	156.079	1.1375	229.352	1.15347	73.252	1.37153	71.037	1.17014	45.254	1.18472	212.358	1.18958	241.797	1.19653	66.102	1.20625	61.316
				1.25417	191.737	1.23403	87.254	1.22569	147.167	1.25486	97.413	1.2625	49.408	1.26458	149.898	1.14444	226.4	1.16042	71.854	1.37847	71.71	1.17708	44.777	1.19167	207.069	1.19653	246.298	1.20347	67.847	1.21319	65.358
				1.26111	190.543	1.24097	87.242	1.23264	151.811	1.26181	103.179	1.26944	46.608	1.27153	153.668	1.15139	224.899	1.16736	70.593	1.38542	74.18	1.18403	43.192	1.19861	202.836	1.20347	255.4	1.21042	68.559	1.22014	62.014
				1.26806	189.105	1.24792	85.327	1.23958	155.385	1.26875	105.442	1.27639	46.855	1.27847	153.203	1.15833	221.404	1.17431	70.114	1.39236	72.125	1.19097	42.124	1.20556	206.053	1.21042	264.316	1.21736	69.818	1.22708	62.429
				1.275	189.621	1.25486	82.529	1.24653	159.88	1.27569	107.501	1.28333	45.437	1.28542	148.693	1.16528	222.834	1.18125	67.873	1.39931	73.123	1.19792	41.867	1.2125	202.955	1.21736	274.197	1.22431	72.786	1.23403	64.086
				1.28194	189.735	1.26181	82.801	1.25347	162.456	1.28264	109.947	1.29028	46.138	1.29236	145.668	1.17222	219.264	1.18819	66.35	1.40625	74.228	1.20486	40.52	1.21944	198.543	1.22431	283.027	1.23125	74.474	1.24097	65.916
				1.28889	192.119	1.26875	82.08	1.26042	164.908	1.28958	111.176	1.29722	45.856	1.29931	147.366	1.17917	222.087	1.19514	66.436	1.41319	76.61	1.21181	41.351	1.22639	195.933	1.23125	293.174	1.23819	75.387	1.24792	65.201
				1.29583	188.477	1.27569	79.828	1.26736	167.551	1.29653	112.894	1.30417	46.283	1.30625	149.924	1.18611	219.099	1.20208	65.301	1.42014	79.922	1.21875	39.883	1.23333	198.392	1.23819	302.678	1.24514	79.489	1.25486	66.047
				1.30278	191.433	1.28264	81.828	1.27431	172.294	1.30347	117.164	1.31111	44.719	1.31319	146.111	1.19306	215.036	1.20903	64.782	1.42708	81.268	1.22569	40.488	1.24028	192.104	1.24514	316.212	1.25208	81.852	1.26181	66.13
				1.30972	185.047	1.28958	79.839	1.28125	179.023	1.31042	118.212	1.31806	43.066	1.32014	144.22	1.2	213.632	1.21597	62.696	1.43403	87.992	1.23264	40.089	1.24722	190.611	1.25208	319.794	1.25903	84.724	1.26875	67.502
				1.31667	185.959	1.29653	82.73	1.28819	175.018	1.31736	117.284	1.325	44.006	1.32708	145.25	1.20694	213.953	1.22292	62.599	1.44097	93.129	1.23958	39.981	1.25417	191.421	1.25903	328.493	1.26597	86.177	1.27569	68.117
				1.32361	183.961	1.30347	80.483	1.29514	181.393	1.32431	121.269	1.33194	43.837	1.33403	146.908	1.21389	211.31	1.22986	62.488	1.44792	97.563	1.24653	39.324	1.26111	191.054	1.26597	339.293	1.27292	88.23	1.28264	69.62
				1.33056	184.517	1.31042	80.309	1.30208	182.781	1.33125	125.408	1.33889	41.608	1.34097	148.428	1.22083	206.982	1.23681	61.823	1.45486	101.117	1.25347	39.245	1.26806	187.622	1.27292	344.746	1.27986	93.014	1.28958	71.347
				1.3375	185.69	1.31736	81.84	1.30903	182.042	1.33819	126.748	1.34583	43.847	1.34792	145.903	1.22778	210.025	1.24375	62.421	1.46181	107.192	1.26042	40.113	1.275	188.279	1.27986	352.99	1.28681	94.295	1.29653	69.632
				1.34444	184.704	1.32431	80.325	1.31597	190.381	1.34514	133.456	1.35278	41.998	1.35486	148.042	1.23472	210.079	1.25069	62.357	1.46875	116.422	1.26736	38.449	1.28194	189.753	1.28681	361.473	1.29375	101.336	1.30347	73.434
				1.35139	188.975	1.33125	82.758	1.32292	185.226	1.35208	133.556	1.35972	42.606	1.36181	149.244	1.24167	208.324	1.25764	59.948	1.47569	120.527	1.27431	40.53	1.28889	190.687	1.29375	365.969	1.30069	104.276	1.31042	72.647
				1.35833	190.332	1.33819	85.183	1.32986	189.089	1.35903	138.274	1.36667	42.864	1.36875	151.368	1.24861	203.274	1.26458	60.516	1.48264	128.526	1.28125	37.783	1.29583	189.389	1.30069	378.487	1.30764	107.757	1.31736	75.309
				1.36528	187.362	1.34514	86.875	1.33681	191.661	1.36597	141.326	1.37361	41.563	1.37569	148.185	1.25556	208.18	1.27153	60.69	1.48958	138.268	1.28819	38.759	1.30278	193.512	1.30764	386.755	1.31458	113.479	1.32431	74.048
				1.37222	186.316	1.35208	87.984	1.34375	195.095	1.37292	145.662	1.38056	40.199	1.38264	154.421	1.2625	208.674	1.27847	60.618	1.49653	145.131	1.29514	40.191	1.30972	192.336	1.31458	395.317	1.32153	119.941	1.33125	75.449
				1.37917	186.851	1.35903	89.106	1.35069	192.866	1.37986	152.114	1.3875	42.482	1.38958	157.079	1.26944	213.422	1.28542	60.357	1.50347	150.129	1.30208	38.426	1.31667	194.65	1.32153	410.33	1.32847	123.749	1.33819	74.66
				1.38611	194.223	1.36597	90.439	1.35764	197.88	1.38681	153.314	1.39444	42.736	1.39653	158.905	1.27639	212.27	1.29236	61.466	1.51042	158.421	1.30903	39.759	1.32361	196.921	1.32847	416.838	1.33542	128.443	1.34514	77.868
				1.39306	194.77	1.37292	90.919	1.36458	198.511	1.39375	158.71	1.40139	41.908	1.40347	161.592	1.28333	209.435	1.29931	60.989	1.51736	170.704	1.31597	40.089	1.33056	198.574	1.33542	413.945	1.34236	135.336	1.35208	78.564
				1.4	195.093	1.37986	92.392	1.37153	200.346	1.40069	156.867	1.40833	42.263	1.41042	163.359	1.29028	216.785	1.30625	63.668	1.52431	178.299	1.32292	39.718	1.3375	199.042	1.34236	419.55	1.34931	135.912	1.35903	79.851
				1.40694	194.383	1.38681	95.254	1.37847	203.664	1.40764	162.756	1.41528	42.064	1.41736	166.717	1.29722	215.478	1.31319	62.35	1.53125	184.239	1.32986	39.801	1.34444	200.389	1.34931	430.458	1.35625	141.528	1.36597	78.908
				1.41389	201.534	1.39375	98.3	1.38542	209.172	1.41458	170.389	1.42222	41.646	1.42431	169.764	1.30417	216.058	1.32014	64.538	1.53819	194.49	1.33681	41.122	1.35139	202.704	1.35625	436.089	1.36319	145.838	1.37292	82.309
				1.42083	201.466	1.40069	98.875	1.39236	207.019	1.42153	172.458	1.42917	43.455	1.43125	170.202	1.31111	214.874	1.32708	64.744	1.54514	202.953	1.34375	40.963	1.35833	204.424	1.36319	440.559	1.37014	149.733	1.37986	82.127
				1.42778	205.17	1.40764	100.952	1.39931	213.616	1.42847	180.816	1.43611	44.834	1.43819	175.913	1.31806	217.653	1.33403	63.643	1.55208	208.037	1.35069	42.097	1.36528	210.325	1.37014	449.643	1.37708	155.446	1.38681	83.681
				1.43472	210.612	1.41458	101.41	1.40625	214.31	1.43542	180.704	1.44306	43.627	1.44514	175.703	1.325	221.116	1.34097	66.738	1.55903	214.714	1.35764	41.805	1.37222	212.599	1.37708	448.003	1.38403	153.947	1.39375	86.068
				1.44167	215.408	1.42153	101.208	1.41319	219.682	1.44236	185.606	1.45	45.57	1.45208	178.004	1.33194	219.994	1.34792	69.612	1.56597	225.042	1.36458	41.665	1.37917	220.596	1.38403	456.04	1.39097	162.322	1.40069	85.539
				1.44861	216.145	1.42847	106.72	1.42014	220.067	1.44931	191.178	1.45694	46.312	1.45903	183.757	1.33889	223.779	1.35486	71.216	1.57292	230.152	1.37153	41.908	1.38611	219.373	1.39097	457.04	1.39792	167.438	1.40764	88.269
				1.45556	221.866	1.43542	107.331	1.42708	224.316	1.45625	194.243	1.46389	46.383	1.46597	184.495	1.34583	227.559	1.36181	71.577	1.57986	237.203	1.37847	43.522	1.39306	222.055	1.39792	465.015	1.40486	173.494	1.41458	89.369
				1.4625	225.301	1.44236	108.671	1.43403	228.819	1.46319	201.178	1.47083	48.343	1.47292	185.21	1.35278	228.169	1.36875	71.575	1.58681	246.048	1.38542	41.819	1.4	229.443	1.40486	461.339	1.41181	177.057	1.42153	91.78
				1.46944	226.067	1.44931	112.467	1.44097	232.287	1.47014	210.459	1.47778	48.853	1.47986	190.586	1.35972	232.678	1.37569	73.433	1.59375	251.293	1.39236	44.218	1.40694	224.981	1.41181	481.178	1.41875	177.817	1.42847	95.687
				1.47639	235.94	1.45625	112.334	1.44792	231.678	1.47708	211.059	1.48472	50.548	1.48681	190.53	1.36667	233.378	1.38264	76.286	1.60069	260.441	1.39931	44.091	1.41389	230.848	1.41875	478.253	1.42569	179.082	1.43542	97.516
				1.48333	240.456	1.46319	116.681	1.45486	243.824	1.48403	213.097	1.49167	51.38	1.49375	194.837	1.37361	241.509	1.38958	78.107	1.60764	267.741	1.40625	43.276	1.42083	237.113	1.42569	484.979	1.43264	184.547	1.44236	101.405
				1.49028	242.292	1.47014	117.536	1.46181	243.67	1.49097	219.183	1.49861	51.525	1.50069	198.288	1.38056	242.392	1.39653	78.045	1.61458	271.587	1.41319	42.637	1.42778	246.849	1.43264	491.777	1.43958	185.874	1.44931	101.632
				1.49722	241.695	1.47708	118.95	1.46875	252.043	1.49792	221.235	1.50556	52.463	1.50764	201.152	1.3875	247.92	1.40347	80.308	1.62153	277.087	1.42014	46.386	1.43472	247.598	1.43958	499.1	1.44653	188.686	1.45625	107.063
				1.50417	251.317	1.48403	120.874	1.47569	253.507	1.50486	229.777	1.5125	53.466	1.51458	204.619	1.39444	246.282	1.41042	82.488	1.62847	286.509	1.42708	46.723	1.44167	249.632	1.44653	504.402	1.45347	192.305	1.46319	104.834
				1.51111	253.593	1.49097	122.25	1.48264	258.95	1.51181	230.61	1.51944	53.671	1.52153	208.699	1.40139	253.841	1.41736	84.923	1.63542	286.047	1.43403	47.253	1.44861	253.239	1.45347	516.998	1.46042	199.5	1.47014	109.769
				1.51806	258.78	1.49792	124.97	1.48958	263.315	1.51875	236.441	1.52639	56.031	1.52847	214.12	1.40833	254.269	1.42431	86.306	1.64236	297.24	1.44097	47.993	1.45556	259.441	1.46042	520.446	1.46736	201.852	1.47708	112.899
				1.525	265.587	1.50486	126.808	1.49653	264.785	1.52569	237.615	1.53333	58.017	1.53542	214.227	1.41528	256.799	1.43125	86.986	1.64931	293.692	1.44792	48.773	1.4625	261.311	1.46736	529.966	1.47431	206.733	1.48403	115.181
				1.53194	271.135	1.51181	128.632	1.50347	273.384	1.53264	241.064	1.54028	56.6	1.54236	219.523	1.42222	264.495	1.43819	90.684	1.65625	303.65	1.45486	48.073	1.46944	268.652	1.47431	534.847	1.48125	205.882	1.49097	120.541
				1.53889	275.901	1.51875	134.997	1.51042	274.95	1.53958	251.423	1.54722	59.653	1.54931	223.497	1.42917	264.349	1.44514	90.521	1.66319	307.297	1.46181	48.322	1.47639	271.45	1.48125	541.417	1.48819	211.454	1.49792	121.184
				1.54583	278.078	1.52569	134.343	1.51736	280.365	1.54653	244.888	1.55417	60.114	1.55625	228.817	1.43611	272.47	1.45208	93.45	1.67014	307.613	1.46875	50.214	1.48333	277.691	1.48819	548.422	1.49514	218.886	1.50486	124.419
				1.55278	285.888	1.53264	137.379	1.52431	282.767	1.55347	256.117	1.56111	64.377	1.56319	231.85	1.44306	278.525	1.45903	95.548	1.67708	317.185	1.47569	50.064	1.49028	280.271	1.49514	563.46	1.50208	216.488	1.51181	125.486
				1.55972	282.332	1.53958	138.449	1.53125	287.791	1.56042	254.601	1.56806	63.729	1.57014	232.349	1.45	276.915	1.46597	96.768	1.68403	321.463	1.48958	51.046	1.49722	291.094	1.50208	569.042	1.50903	222.789	1.51875	129.759
				1.56667	292.941	1.54653	141.361	1.53819	294.975	1.56736	259.566	1.575	65.018	1.57708	239.421	1.45694	280.359	1.47292	98.685	1.69097	327.246	1.49653	50.47	1.50417	294.118	1.50903	581.561	1.51597	230.978	1.52569	131.903
				1.57361	297.948	1.55347	140.556	1.54514	291.541	1.57431	267.747	1.58194	66.217	1.58403	245.823	1.46389	284.528	1.47986	100.378	1.69792	330.333	1.50347	53.391	1.51111	291.775	1.51597	589.164	1.52292	231.207	1.53264	134.133
				1.58056	308.097	1.56042	145.461	1.55208	297	1.58125	270.942	1.58889	68.958	1.59097	251.393	1.47083	287.89	1.48681	103.194	1.70486	335.105	1.51042	54.039	1.51806	296.664	1.52292	593.437	1.52986	233.049	1.53958	138.798
				1.5875	307.825	1.56736	144.575	1.55903	300.217	1.58819	269.754	1.59583	69.542	1.59792	251.337	1.47778	289.354	1.49375	104.432	1.71181	338.947	1.51736	52.913	1.525	302.794	1.52986	608.392	1.53681	237.98	1.54653	141.279
				1.59444	313.423	1.57431	147.061	1.56597	302.73	1.59514	276.174	1.60278	70.552	1.60486	258.068	1.48472	300.897	1.50069	107.591	1.71875	336.506	1.52431	54.785	1.53194	307.271	1.53681	612.499	1.54375	243.953	1.55347	142.465
				1.60139	319.296	1.58125	151.212	1.57292	311.5	1.60208	277.411	1.60972	71.984	1.61181	260.38	1.49167	295.257	1.50764	110.72	1.72569	338.517	1.53125	56.069	1.53889	315.92	1.54375	627.193	1.55069	248.699	1.56042	144.123
				1.60833	319.159	1.58819	149.876	1.57986	314.31	1.60903	281.541	1.61667	73.967	1.61875	266.925	1.49861	304.102	1.51458	112.893	1.73264	346.266	1.53819	55.919	1.54583	317.003	1.55069	630.681	1.55764	250.657	1.56736	147.482
				1.61528	322.974	1.59514	150.579	1.58681	314.339	1.61597	283.602	1.62361	75.527	1.62569	268.003	1.50556	306.376	1.52153	113.589	1.73958	350.221	1.54514	54.941	1.55278	320.471	1.55764	648.988	1.56458	258.875	1.57431	150.998
				1.62222	326.368	1.60208	154.449	1.59375	320.295	1.62292	288.376	1.63056	75.442	1.63264	271.588	1.5125	315.007	1.52847	115.595	1.74653	352.668	1.55208	57.497	1.55972	328.578	1.56458	653.519	1.57153	263.202	1.58125	154.513
				1.62917	328.829	1.60903	151.764	1.60069	321.96	1.62986	290.931	1.6375	76.831	1.63958	272.317	1.51944	319.463	1.53542	117.65	1.75347	355.515	1.55903	59.787	1.56667	330.225	1.57153	653.505	1.57847	265.906	1.58819	153.77
				1.63611	334.311	1.61597	153.322	1.60764	327.669	1.63681	295.842	1.64444	78.174	1.64653	278.794	1.52639	321.978	1.54236	119.409	1.76042	359.913	1.56597	59.391	1.57361	336.274	1.57847	669.125	1.58542	269.092	1.59514	156.371
				1.64306	340.266	1.62292	156.17	1.61458	331.928	1.64375	292.237	1.65139	79.232	1.65347	281.191	1.53333	325.413	1.54931	123.606	1.76736	365.23	1.57292	61.117	1.58056	338.809	1.58542	674.108	1.59236	274.683	1.60208	157.562
				1.65	337.947	1.62986	158.517	1.62153	332.68	1.65069	297.857	1.65833	81.216	1.66042	287.457	1.54028	325.384	1.55625	122.315	1.77431	361.113	1.57986	59.543	1.5875	344.284	1.59236	684.399	1.59931	280.627	1.60903	155.072
				1.65694	342.257	1.63681	158.078	1.62847	335.093	1.65764	295.797	1.66528	82.856	1.66736	285.562	1.54722	328.51	1.56319	123.638	1.78125	357.747	1.58681	60.033	1.59444	344.327	1.59931	690.948	1.60625	277.887	1.61597	162.674
				1.66389	347.702	1.64375	159.93	1.63542	341.841	1.66458	299.015	1.67222	82.796	1.67431	292.593	1.55417	332.942	1.57014	125.463	1.78819	361.085	1.59375	62.36	1.60139	345.12	1.60625	692.412	1.61319	286.189	1.62292	163.589
				1.67083	352.281	1.65069	159.688	1.64236	342.494	1.67153	305.096	1.67917	82.328	1.68125	290.323	1.56111	336.08	1.57708	126.215	1.79514	363.971	1.60069	61.631	1.60833	354.171	1.61319	702.174	1.62014	290.368	1.62986	165.209
				1.67778	352.273	1.65764	160.854	1.64931	344.865	1.67847	307.583	1.68611	84.114	1.68819	297.387	1.56806	339.837	1.58403	126.418	1.80208	367.701	1.60764	60.187	1.61528	356.9	1.62014	716.631	1.62708	293.864	1.63681	163.946
				1.68472	354.231	1.66458	162.129	1.65625	346.662	1.68542	300.146	1.69306	84.044	1.69514	300.916	1.575	339.819	1.59097	129.666	1.80903	366.246	1.61458	62.92	1.62222	359.125	1.62708	724.99	1.63403	298.193	1.64375	165.404
				1.69167	357.101	1.67153	159.459	1.66319	349.91	1.69236	299.541	1.7	84.633	1.70208	299.724	1.58194	347.55	1.59792	129.133	1.81597	362.928	1.62153	61.518	1.62917	357.61	1.63403	728.604	1.64097	301.606	1.65069	168.005
				1.69861	358.915	1.67847	159.137	1.67014	351.984	1.69931	304.59	1.70694	87.624	1.70903	304.137	1.58889	346.587	1.60486	129.919	1.82292	361.91	1.62847	63.095	1.63611	365.403	1.64097	730.664	1.64792	301.563	1.65764	165.761
				1.70556	360.027	1.68542	159.387	1.67708	356.187	1.70625	306.371	1.71389	86.606	1.71597	307.943	1.59583	347.446	1.61181	131.571	1.82986	359.942	1.63542	63.983	1.64306	370.022	1.64792	740.539	1.65486	301.195	1.66458	167.823
				1.7125	362.447	1.69236	161.884	1.68403	358.68	1.71319	304.467	1.72083	89.5	1.72292	308.478	1.60278	345.946	1.61875	134.326	1.83681	363.026	1.64236	62.161	1.65	366.653	1.65486	739.667	1.66181	309.606	1.67153	166.845
				1.71944	366.571	1.69931	160.983	1.69097	361.784	1.72014	313.672	1.72778	87.551	1.72986	313.445	1.60972	351.487	1.62569	134.557	1.84375	358.727	1.64931	63.396	1.65694	371.86	1.66181	750.193	1.66875	305.986	1.67847	166.598
				1.72639	370.946	1.70625	163.777	1.69792	359.784	1.72708	305.081	1.73472	89.484	1.73681	313.652	1.61667	358.257	1.63264	133.685	1.85069	350.636	1.65625	64.984	1.66389	371.922	1.66875	767.341	1.67569	304.995	1.68542	166.783
				1.73333	364.343	1.71319	160.668	1.70486	360.501	1.73403	309.671	1.74167	90.765	1.74375	315.128	1.62361	358.573	1.63958	135.88	1.85764	351.782	1.66319	63.508	1.67083	376.172	1.67569	763.625	1.68264	313.228	1.69236	167.046
				1.74028	372.909	1.72014	161.498	1.71181	366.127	1.74097	312.299	1.74861	88.816	1.75069	316.747	1.63056	359.694	1.64653	133.823	1.86458	348.561	1.67014	63.879	1.67778	372.335	1.68264	772.649	1.68958	310.972	1.69931	167.525
				1.74722	368.914	1.72708	162.156	1.71875	366.065	1.74792	312.958	1.75556	90.737	1.75764	317.61	1.6375	359.735	1.65347	132.424	1.87153	345.994	1.67708	64.963	1.68472	376.337	1.68958	774.34	1.69653	315.954	1.70625	168.951
				1.75417	379.993	1.73403	162.597	1.72569	366.3	1.75486	311.255	1.7625	88.66	1.76458	316.195	1.64444	362.424	1.66042	132.58	1.87847	345.228	1.68403	65.325	1.69167	380.543	1.69653	777.851	1.70347	310.979	1.71319	164.287
				1.76111	376.102	1.74097	163.1	1.73264	368.264	1.76181	314.658	1.76944	92.596	1.77153	321.045	1.65139	365.133	1.66736	135.314	1.88542	346.738	1.69097	65.039	1.69861	380.082	1.70347	784.444	1.71042	319.548	1.72014	163.649
				1.76806	380.622	1.74792	161.496	1.73958	370.224	1.76875	317.126	1.77639	91.847	1.77847	321.788	1.65833	367.708	1.67431	136.545	1.89236	335.255	1.69792	67.624	1.70556	381.417	1.71042	781.463	1.71736	315.642	1.72708	163.51
				1.775	379.428	1.75486	160.584	1.74653	368.94	1.77569	314.786	1.78333	92.023	1.78542	321.319	1.66528	365.125	1.68125	132.874	1.89931	331.447	1.70486	66.185	1.7125	386.331	1.71736	787.53	1.72431	314.812	1.73403	164.754
				1.78194	382.971	1.76181	162.907	1.75347	373.602	1.78264	309.507	1.79028	93.266	1.79236	322.506	1.67222	367.11	1.68819	133.002	1.90625	331.979	1.71181	63.255	1.71944	385.242	1.72431	789.863	1.73125	315.735	1.74097	162.645
				1.78889	385.015	1.76875	159.076	1.76042	373.092	1.78958	307.466	1.79722	91.824	1.79931	318.742	1.67917	370.855	1.69514	133.76	1.91319	330.262	1.71875	65.275	1.72639	385.208	1.73125	802.226	1.73819	316.311	1.74792	162.605
				1.79583	386.119	1.77569	160.952	1.76736	375.551	1.79653	312.132	1.80417	92.404	1.80625	320.2	1.68611	368.675	1.70208	132.765	1.92014	323.838	1.72569	66.508	1.73333	387.116	1.73819	792.665	1.74514	317.938	1.75486	162.276
				1.80278	389.568	1.78264	160.396	1.77431	376.341	1.80347	306.501	1.81111	93.453	1.81319	317.642	1.69306	368.67	1.70903	132.736	1.92708	316.9	1.73264	67.162	1.74028	389.636	1.74514	803.942	1.75208	315.44	1.76181	158.826
				1.80972	384.765	1.78958	159.902	1.78125	381.687	1.81042	306.658	1.81806	91.649	1.82014	319.007	1.7	364.498	1.71597	131.801	1.93403	311.405	1.73958	64.098	1.74722	388.257	1.75208	809.46	1.75903	316.207	1.76875	158.442
				1.81667	390	1.79653	158.806	1.78819	373.504	1.81736	303.774	1.825	91.944	1.82708	318.548	1.70694	369.783	1.72292	133.017	1.94097	312.898	1.74653	65.553	1.75417	389.391	1.75903	808.276	1.76597	312.506	1.77569	159.556
				1.82361	382.472	1.80347	157.744	1.79514	377.571	1.82431	304.325	1.83194	91.549	1.83403	321.906	1.71389	367.035	1.72986	132.827	1.94792	305.853	1.75347	66.163	1.76111	393.184	1.76597	810.31	1.77292	314.383	1.78264	154.881
				1.83056	386.196	1.81042	157.191	1.80208	374.875	1.83125	303.137	1.83889	91.152	1.84097	319.285	1.72083	368.972	1.73681	133.116	1.95486	299.386	1.76042	65.528	1.76806	391.756	1.77292	812.094	1.77986	304.452	1.78958	154.831
				1.8375	388.432	1.81736	153.867	1.80903	373.044	1.83819	297.382	1.84583	90.779	1.84792	314.232	1.72778	364.76	1.74375	128.578	1.96181	295.266	1.76736	65.541	1.775	390.711	1.77986	810.608	1.78681	311.649	1.79653	154.938
				1.84444	389.391	1.82431	155.704	1.81597	375.374	1.84514	298.338	1.85278	91.532	1.85486	314.432	1.73472	365.475	1.75069	130.266	1.96875	289.462	1.77431	64.553	1.78194	391.378	1.78681	803.057	1.79375	310.039	1.80347	153.084
				1.85139	387.709	1.83125	154.79	1.82292	376.609	1.85208	295.452	1.85972	90.452	1.86181	313.872	1.74167	368.857	1.75764	129.357	1.97569	286.61	1.78125	64.414	1.78889	391.092	1.79375	810.747	1.80069	308.844	1.81042	154.108
				1.85833	386.612	1.83819	154.268	1.82986	376.627	1.85903	298.175	1.86667	89.991	1.86875	315.238	1.74861	366.291	1.76458	131.907	1.98264	280.245	1.78819	65.043	1.79583	391.668	1.80069	798.344	1.80764	301.739	1.81736	146.968
				1.86528	382.491	1.84514	152.34	1.83681	371.637	1.86597	292.396	1.87361	90.328	1.87569	317.859	1.75556	367.315	1.77153	123.989	1.98958	279.599	1.79514	64.497	1.80278	390.695	1.80764	808.876	1.81458	301.603	1.82431	146.509
				1.87222	385.714	1.85208	152.377	1.84375	375.899	1.87292	295.426	1.88056	90.194	1.88264	312.594	1.7625	367.93	1.77847	124.783	1.99653	271.587	1.80208	64.29	1.80972	390.667	1.81458	800.953	1.82153	296.185	1.83125	148.65
				1.87917	388.309	1.85903	150.873	1.85069	371.784	1.87986	290.86	1.8875	88.534	1.88958	313.434	1.76944	363.461	1.78542	125.438	2.00347	264.69	1.80903	64.069	1.81667	390.019	1.82153	794.847	1.82847	298.046	1.83819	147.017
				1.88611	388.941	1.86597	148.716	1.85764	371.824	1.88681	281.899	1.89444	90.817	1.89653	309.098	1.77639	360.785	1.79236	124.006	2.01042	265.04	1.81597	65.098	1.82361	390.773	1.82847	798.69	1.83542	298.153	1.84514	144.893
				1.89306	381.333	1.87292	147.349	1.86458	365.496	1.89375	288.877	1.90139	88.286	1.90347	308.405	1.78333	361.565	1.79931	123.23	2.01736	255.705	1.82292	64.789	1.83056	388.118	1.83542	785.869	1.84236	291.898	1.85208	142.796
				1.9	385.213	1.87986	146.65	1.87153	362.582	1.90069	285.282	1.90833	86.945	1.91042	302.587	1.79028	360.212	1.80625	122.634	2.02431	253.494	1.82986	63.268	1.8375	394.293	1.84236	787.622	1.84931	287.243	1.85903	141.71
				1.90694	381.429	1.88681	142.722	1.87847	361.187	1.90764	282.07	1.91528	88.062	1.91736	303.734	1.79722	355.642	1.81319	119.735	2.03125	247.75	1.83681	62.609	1.84444	389.073	1.84931	788.666	1.85625	287.812	1.86597	139.162
				1.91389	379.709	1.89375	141.245	1.88542	358.294	1.91458	279.096	1.92222	84.735	1.92431	301.712	1.80417	357.774	1.82014	117.234	2.03819	241.626	1.84375	63.121	1.85139	387.081	1.85625	783.09	1.86319	285.984	1.87292	138.791
				1.92083	377.21	1.90069	139.469	1.89236	351.851	1.92153	275.214	1.92917	84.854	1.93125	300.687	1.81111	359.301	1.82708	121.886	2.04514	235.56	1.85069	61.418	1.85833	385.43	1.86319	776.891	1.87014	280.391	1.87986	138.521
				1.92778	378.153	1.90764	137.572	1.89931	353.189	1.92847	271.088	1.93611	86.335	1.93819	294.118	1.81806	350.018	1.83403	118.234	2.05208	233.831	1.85764	62.532	1.86528	385.394	1.87014	765.18	1.87708	270.302	1.88681	137.583
				1.93472	375.336	1.91458	135.506	1.90625	351.128	1.93542	271.306	1.94306	82.887	1.94514	293.137	1.825	351.991	1.84097	115.251	2.05903	228.263	1.86458	62.961	1.87222	381.605	1.87708	761.111	1.88403	275.231	1.89375	134.928
				1.94167	373.002	1.92847	130.855	1.91319	348.269	1.94236	264.28	1.95	83.216	1.95208	295.726	1.83194	348.128	1.84792	116.199	2.06597	219.34	1.87153	62.765	1.87917	381.21	1.88403	755.681	1.89097	267.797	1.90069	133.206
				1.94861	366.463	1.93542	131.015	1.92014	343.167	1.94931	260.983	1.95694	82.231	1.95903	288.719	1.83889	347.33	1.85486	112.295	2.07292	212.096	1.87847	62.903	1.88611	374.515	1.89097	747.196	1.89792	260.833	1.90764	133.454
				1.95556	370.974	1.94236	131.754	1.92708	334.616	1.95625	257.214	1.96389	81.136	1.96597	286.623	1.84583	337.189	1.86181	110.064	2.07986	207.022	1.88542	60.84	1.89306	379.645	1.89792	740.254	1.90486	254.944	1.91458	131.993
				1.9625	369.213	1.94931	129.088	1.93403	330.343	1.96319	252.128	1.97083	81.445	1.97292	287.679	1.85278	339.301	1.86875	110.267	2.08681	206.201	1.89236	61.201	1.9	371.674	1.90486	742.137	1.91181	253.637	1.92153	127.213
				1.96944	361.786	1.95625	127.016	1.94097	333.619	1.97014	252.67	1.97778	81.401	1.97986	281.301	1.85972	337.054	1.87569	109.412	2.09375	199.377	1.89931	60.793	1.90694	376.927	1.91181	733.145	1.91875	246.731	1.92847	127.764
				1.97639	365.293	1.96319	123.366	1.94792	325.673	1.97708	249.088	1.98472	80.307	1.98681	277.629	1.86667	329.082	1.88264	106.755	2.10069	193.725	1.90625	59.143	1.91389	373.356	1.91875	719.69	1.92569	240.688	1.93542	127.756
				1.98333	362.059	1.97014	121.074	1.96181	320.275	1.98403	246.299	1.99167	80.289	1.99375	276.444	1.87361	329.854	1.88958	106.568	2.10764	191.374	1.91319	60.414	1.92083	370.917	1.92569	709.036	1.93264	235.641	1.94236	123.22
				1.99028	358.681	1.97708	123.231	1.96875	310.523	1.99097	238.406	1.99861	77.221	2.00069	277.117	1.88056	331.809	1.89653	105.892	2.11458	183.996	1.92014	59.413	1.92778	368.594	1.93264	702.373	1.93958	230.038	1.94931	125.136
				1.99722	355.542	1.98403	120.561	1.97569	305.098	1.99792	236.987	2.00556	76.889	2.00764	269.645	1.8875	318.789	1.90347	105.042	2.12153	176.413	1.92708	57.87	1.93472	361.292	1.93958	697.793	1.94653	230.887	1.95625	124.979
				2.00417	347.035	1.99097	122.003	1.98264	297.538	2.00486	232.42	2.0125	76.378	2.01458	267.279	1.89444	319.74	1.91042	101.394	2.12847	177.091	1.93403	56.549	1.94167	360.049	1.94653	689.66	1.95347	223.902	1.96319	124.912
				2.01111	346.996	1.99792	119.502	1.98958	294.422	2.01181	231.815	2.01944	75.596	2.02153	267.383	1.90139	312.999	1.91736	99.382	2.13542	168.431	1.94097	58.249	1.94861	361.765	1.95347	682.747	1.96042	214.134	1.97014	120.572
				2.01806	339.342	2.00486	115.803	1.99653	290.192	2.01875	227.877	2.02639	75.563	2.02847	261.141	1.90833	312.777	1.92431	102.016	2.14236	165.62	1.94792	55.705	1.95556	354.082	1.96042	671.408	1.96736	209.401	1.97708	118.957
				2.025	342.547	2.01181	113.581	2.00347	283.412	2.02569	225.467	2.03333	76.187	2.03542	256.041	1.91528	307.734	1.93125	100.545	2.14931	162.222	1.95486	56.893	1.9625	352.876	1.96736	658.947	1.97431	208.797	1.98403	117.306
				2.03194	340.687	2.01875	112.71	2.01042	274.628	2.03264	219.541	2.04028	74.85	2.04236	254.492	1.92222	304.529	1.93819	97.851	2.15625	157.641	1.96181	55.462	1.96944	349.898	1.97431	651.289	1.98125	204.464	1.99097	117.764
				2.03889	329.542	2.02569	111.684	2.01736	279.413	2.03958	216.156	2.04722	73.54	2.04931	251.013	1.92917	299.518	1.94514	93.674	2.16319	155.08	1.96875	55.013	1.97639	344.981	1.98125	648.638	1.98819	197.783	1.99792	116.547
				2.04583	333.619	2.03264	109.449	2.02431	271.357	2.04653	209.02	2.05417	71.855	2.05625	250.824	1.93611	293.213	1.95208	95.942	2.17014	149.3	1.97569	55.048	1.98333	342.52	1.98819	627.695	1.99514	194.09	2.00486	116.041
				2.05278	325.908	2.03958	108.813	2.03125	262.973	2.05347	204.221	2.06111	70.251	2.06319	244.791	1.94306	288.29	1.95903	94.342	2.17708	143.874	1.98264	55.547	1.99028	343.697	1.99514	629.012	2.00208	190.245	2.01181	113.828
				2.05972	322.57	2.04653	106.336	2.03819	260.663	2.06042	202.489	2.06806	71.032	2.07014	242.07	1.95	287.591	1.96597	92.019	2.18403	142.833	1.98958	53.614	1.99722	339.055	2.00208	607.534	2.00903	179.482	2.01875	113.743
				2.06667	321.868	2.05347	106.66	2.04514	249.453	2.06736	196.046	2.075	69.066	2.07708	235.003	1.95694	280.242	1.97292	90.832	2.19097	137.386	1.99653	54	2.00417	336.567	2.00903	607.631	2.01597	176.709	2.02569	111.64
				2.07361	313.227	2.06042	103.217	2.05208	247.724	2.07431	189.411	2.08194	68.011	2.08403	236.978	1.96389	277.616	1.97986	88.77	2.19792	136.051	2.00347	53.892	2.01111	329.358	2.01597	593.341	2.02292	170.12	2.03264	113.988
				2.08056	318.831	2.06736	104.59	2.05903	243.979	2.08125	188.492	2.08889	69.037	2.09097	233.89	1.97083	271.645	1.98681	86.78	2.20486	131.013	2.01042	53.3	2.01806	327.041	2.02292	590.547	2.02986	170.526	2.03958	109.67
				2.0875	305.389	2.07431	101.151	2.06597	238.883	2.08819	184.392	2.09583	68.264	2.09792	227.947	1.97778	272.495	1.99375	87.322	2.21181	127.523	2.01736	52.814	2.025	327.4	2.02986	576.86	2.03681	163.501	2.04653	110.454
				2.09444	301.877	2.08125	98.654	2.07292	233.516	2.09514	179.712	2.10278	66.121	2.10486	225.615	1.98472	259.527	2.00069	88.288	2.21875	124.496	2.02431	50.567	2.03194	320.625	2.03681	571.359	2.04375	157.339	2.05347	110.362
				2.10139	303.133	2.08819	97.464	2.07986	223.941	2.10208	183.885	2.10972	65.535	2.11181	221.805	1.99167	256.593	2.00764	84.307	2.22569	121.471	2.03125	49.137	2.03889	321.826	2.04375	552.268	2.05069	151.717	2.06042	107.204
				2.10833	298.256	2.09514	99.868	2.08681	218.086	2.10903	175.243	2.11667	65.14	2.11875	220.796	1.99861	249.71	2.01458	84.898	2.23264	120.355	2.03819	51.595	2.04583	318.108	2.05069	545.235	2.05764	149.832	2.06736	108.337
				2.11528	282.881	2.10208	95.403	2.09375	214.762	2.11597	170.728	2.12361	64.656	2.12569	216.311	2.00556	246.776	2.02153	83.004	2.23958	116.351	2.04514	50.439	2.05278	310.583	2.05764	536.085	2.06458	145.857	2.07431	106.573
				2.12222	290.991	2.10903	92.919	2.10069	208.896	2.12292	166.283	2.13056	63.798	2.13264	212.467	2.0125	243.776	2.02847	80.329	2.24653	111.814	2.05208	48.977	2.05972	306.875	2.06458	525.215	2.07153	141.538	2.08125	105.792
				2.12917	283.027	2.11597	91.395	2.10764	204.325	2.12986	162.669	2.1375	61.613	2.13958	211.984	2.01944	237.787	2.03542	81.024	2.25347	112.028	2.05903	49.793	2.06667	307.971	2.07153	512.658	2.07847	139.302	2.08819	103.266
				2.13611	278.896	2.12292	91.886	2.11458	202.335	2.13681	161.914	2.14444	62.265	2.14653	207.417	2.02639	231.437	2.04236	78.213	2.26042	112.15	2.06597	49.734	2.07361	299.045	2.07847	504.441	2.08542	136.01	2.09514	104.029
				2.14306	272.876	2.12986	91.132	2.12153	198.891	2.14375	152.679	2.15139	60.661	2.15347	202.541	2.03333	227.711	2.04931	78.42	2.26736	106.949	2.07292	47.259	2.08056	298.594	2.08542	491.329	2.09236	132.168	2.10208	100.618
				2.15	279.618	2.13681	88.96	2.12847	195.402	2.15069	154.425	2.15833	59.915	2.16042	205.157	2.04028	226.453	2.05625	75.859	2.27431	107.691	2.07986	47.568	2.0875	292.134	2.09236	485.789	2.09931	129.976	2.10903	99.255
				2.15694	266.489	2.14375	90.298	2.13542	191.1	2.15764	148.526	2.16528	58.407	2.16736	200.812	2.04722	221.453	2.06319	77.803	2.28125	106.32	2.08681	47.66	2.09444	290.085	2.09931	482.543	2.10625	129.502	2.11597	96.883
				2.16389	263.251	2.15069	87.203	2.14236	183.335	2.16458	147.707	2.17222	58.09	2.17431	196.592	2.05417	215.77	2.07014	76.248	2.28819	105.733	2.09375	45.099	2.10139	290.522	2.10625	468.476	2.11319	120.196	2.12292	98.856
				2.17083	256.627	2.15764	87.59	2.14931	178.623	2.17153	145.078	2.17917	58.757	2.18125	190.644	2.06111	207.625	2.07708	74.254	2.29514	103.644	2.10069	45.886	2.10833	285.316	2.11319	457.559	2.12014	118.653	2.12986	97.097
				2.17778	255.125	2.16458	85.929	2.15625	174.469	2.17847	143.327	2.18611	58.643	2.18819	192.167	2.06806	203.512	2.08403	73.43	2.30208	101.475	2.10764	46.78	2.11528	282.764	2.12014	452.058	2.12708	115.733	2.13681	98.589
				2.18472	260.733	2.17153	87.062	2.16319	173.663	2.18542	140.245	2.19306	58.873	2.19514	189.432	2.075	200.618	2.09097	74.431	2.30903	98.579	2.11458	45.914	2.12222	276.187	2.12708	442.956	2.13403	111.571	2.14375	97.939
				2.19167	249.288	2.17847	85.07	2.17014	168.42	2.19236	136.217	2.2	57.176	2.20208	187.855	2.08194	193.897	2.09792	73.973	2.31597	98.702	2.12153	44.526	2.12917	274.933	2.13403	435.921	2.14097	108.034	2.15069	96.035
				2.19861	240.632	2.18542	83.582	2.17708	165.942	2.19931	133.395	2.20694	56.231	2.20903	182.752	2.08889	194.699	2.10486	72.085	2.32292	99.667	2.12847	44.869	2.13611	270.128	2.14097	419.693	2.14792	104.428	2.15764	95.017
				2.20556	240.203	2.19236	83.736	2.18403	160.1	2.20625	133.104	2.21389	54.49	2.21597	183.457	2.09583	186.479	2.11181	71.173	2.32986	99.346	2.13542	44.401	2.14306	270.554	2.14792	411.305	2.15486	104.655	2.16458	93.965
				2.2125	238.33	2.19931	83.92	2.19097	158.665	2.21319	130.447	2.22083	54.981	2.22292	175.903	2.10278	183.214	2.11875	70.22	2.33681	101.112	2.14236	44.185	2.15	267.421	2.15486	408.388	2.16181	100.345	2.17153	95.078
				2.21944	237.501	2.20625	83.399	2.19792	152.733	2.22014	126.683	2.22778	53.108	2.22986	176.598	2.10972	183.155	2.12569	68.786	2.34375	98.917	2.14931	44.069	2.15694	266.229	2.16181	403.081	2.16875	98.379	2.17847	94.502
				2.22639	224.535	2.21319	80.997	2.20486	151.371	2.22708	126.734	2.23472	54.067	2.23681	173.226	2.11667	177.62	2.13264	69.874	2.35069	99.266	2.15625	43.855	2.16389	260.125	2.16875	380.668	2.17569	99.928	2.18542	92.376
				2.23333	228.636	2.22014	79.169	2.21181	150.111	2.23403	126.07	2.24167	52.796	2.24375	168.95	2.12361	174.271	2.13958	66.32	2.35764	98.445	2.16319	43.555	2.17083	257.559	2.17569	385.91	2.18264	93.951	2.19236	90.776
				2.24028	227.099	2.22708	80.041	2.21875	149.778	2.24097	120.609	2.24861	51.683	2.25069	166.758	2.13056	169.765	2.14653	67.557	2.36458	99.495	2.17014	42.011	2.17778	255.573	2.18264	370.181	2.18958	94.237	2.19931	90.606
				2.24722	215.969	2.23403	80.138	2.22569	138.264	2.24792	120.771	2.25556	53.595	2.25764	166.276	2.1375	165.659	2.15347	67.639	2.37153	95.575	2.17708	42.739	2.18472	253.354	2.18958	360.588	2.19653	91.194	2.20625	90.613
				2.25417	223.139	2.24097	79.705	2.23264	145.232	2.25486	118.363	2.2625	53.751	2.26458	164.674	2.14444	165.765	2.16042	66.72	2.37847	98.622	2.18403	42.379	2.19167	252.481	2.19653	356.708	2.20347	89.973	2.21319	89.633
				2.26111	209.751	2.24792	79.036	2.23958	138.081	2.26181	118.035	2.26944	50.134	2.27153	163.558	2.15139	158.545	2.16736	64.044	2.38542	98.588	2.19097	40.16	2.19861	244.92	2.20347	346.729	2.21042	86.027	2.22014	88.895
				2.26806	210.143	2.25486	76.129	2.24653	137.312	2.26875	116.215	2.27639	51.419	2.27847	161.322	2.15833	151.814	2.17431	66.841	2.39236	100.039	2.19792	41.95	2.20556	250.965	2.21042	340.716	2.21736	87.942	2.22708	88.876
				2.275	204.916	2.26181	78.401	2.25347	138.074	2.27569	113.903	2.28333	49.663	2.28542	159.394	2.16528	152.138	2.18125	64.065	2.39931	96.959	2.20486	41.424	2.2125	245.85	2.21736	332.656	2.22431	83.613	2.23403	90.669
				2.28194	203.662	2.26875	76.308	2.26042	132.021	2.28264	112.097	2.29028	50.333	2.29236	157.639	2.17222	149.134	2.18819	66.436	2.40625	104.073	2.21181	42.082	2.21944	241.648	2.22431	330.98	2.23125	84.408	2.24097	91.18
				2.28889	203.362	2.27569	77.587	2.26736	133.374	2.28958	112.639	2.29722	48.905	2.29931	157.039	2.17917	148.019	2.19514	65.428	2.41319	103.104	2.21875	41.023	2.22639	233.612	2.23125	324.963	2.23819	83.01	2.24792	88.168
				2.29583	199.548	2.28264	77.758	2.27431	130.146	2.29653	111.577	2.30417	50.236	2.30625	156.821	2.18611	140.762	2.20208	65.266	2.42014	101.555	2.22569	39.814	2.23333	244.93	2.23819	316.229	2.24514	80.785	2.25486	88.422
				2.30278	197.865	2.28958	75.928	2.28125	126.971	2.30347	109.579	2.31111	49.869	2.31319	153.976	2.19306	138.615	2.20903	64.621	2.42708	103.018	2.23264	40.226	2.24028	237.228	2.24514	314.713	2.25208	80.474	2.26181	88.119
				2.30972	196.841	2.29653	75.7	2.28819	125.274	2.31042	108.776	2.31806	48.501	2.32014	153.048	2.2	138.008	2.21597	64.785	2.43403	105.275	2.23958	38.429	2.24722	238.526	2.25208	302.893	2.25903	77.811	2.26875	85.815
				2.31667	194.212	2.30347	76.315	2.29514	125.004	2.31736	108.45	2.325	49.779	2.32708	152.21	2.20694	137.054	2.22292	63.308	2.44097	105.461	2.24653	38.748	2.25417	232.234	2.25903	299.476	2.26597	76.128	2.27569	89.708
				2.32361	193.133	2.31042	77.364	2.30208	120.523	2.32431	111.024	2.33194	49.633	2.33403	151.816	2.21389	135.687	2.22986	64.94	2.44792	105.705	2.25347	40.456	2.26111	235.345	2.26597	299.398	2.27292	79.781	2.28264	87.998
				2.33056	191.196	2.31736	77.993	2.30903	119.172	2.33125	107.142	2.33889	49.707	2.34097	150.979	2.22083	135.287	2.23681	63.818	2.45486	109.038	2.26042	39.844	2.26806	228.839	2.27292	282.37	2.27986	78.671	2.28958	86.674
				2.3375	185.003	2.32431	75.932	2.31597	120.277	2.33819	112.379	2.34583	48.975	2.34792	150.37	2.22778	129.949	2.24375	64.141	2.46181	110.283	2.26736	38.714	2.275	230.007	2.27986	283.862	2.28681	76.315	2.29653	86.727
				2.34444	180.156	2.33125	78.096	2.32292	118.973	2.34514	107.598	2.35278	49.217	2.35486	148.323	2.23472	127.663	2.25069	63.874	2.46875	113.107	2.27431	40.173	2.28194	227.185	2.28681	285.309	2.29375	79.236	2.30347	87.258
				2.35139	186.014	2.33819	78.025	2.32986	112.606	2.35208	107.802	2.35972	48.624	2.36181	147.214	2.24167	127.231	2.25764	65.725	2.47569	115.72	2.28125	39.674	2.28889	227.666	2.29375	280.462	2.30069	78.258	2.31042	89.656
				2.35833	181.223	2.34514	77.184	2.33681	123.44	2.35903	106.422	2.36667	47.517	2.36875	149.697	2.24861	124.249	2.26458	64.993	2.48264	116.651	2.28819	38.847	2.29583	224.49	2.30069	274.32	2.30764	76.969	2.31736	88.05
				2.36528	182.462	2.35208	79.803	2.34375	118.864	2.36597	108.091	2.37361	50.39	2.37569	145.951	2.25556	123.8	2.27153	64.488	2.48958	115.891	2.29514	40.804	2.30278	222.43	2.30764	275.439	2.31458	75.827	2.32431	87.863
				2.37222	175.966	2.35903	79.18	2.35069	116.303	2.37292	107.172	2.38056	48.081	2.38264	148.068	2.2625	121.405	2.27847	66.174	2.49653	121.138	2.30208	39.932	2.30972	223.824	2.31458	268.735	2.32153	78.706	2.33125	88.154
				2.37917	175.37	2.36597	80.464	2.35764	116.151	2.37986	105.513	2.3875	50.039	2.38958	148.025	2.26944	120.557	2.28542	66.664	2.50347	122.244	2.30903	39.502	2.31667	221.877	2.32153	258.856	2.32847	79.648	2.33819	89.419
				2.38611	177.962	2.37292	80.183	2.36458	116.627	2.38681	110.604	2.39444	49.366	2.39653	149.842	2.27639	118.56	2.29236	66.918	2.51042	124.511	2.31597	40.107	2.32361	219.653	2.32847	260.683	2.33542	79.769	2.34514	91.455
				2.39306	175.052	2.37986	81.269	2.37153	108.466	2.39375	108.019	2.40139	50.657	2.40347	147.064	2.28333	117.384	2.29931	68.359	2.51736	123.889	2.32292	39.793	2.33056	217.585	2.33542	269.667	2.34236	83.599	2.35208	90.342
				2.4	173.577	2.38681	81.429	2.37847	115.872	2.40069	108.616	2.40833	49.223	2.41042	148.089	2.29028	116.251	2.30625	67.948	2.52431	129.384	2.32986	39.879	2.3375	219.187	2.34236	261.189	2.34931	83.235	2.35903	90.652
				2.40694	172.623	2.39375	79.953	2.38542	117.481	2.40764	109.598	2.41528	50.619	2.41736	148.809	2.29722	117.781	2.31319	69.023	2.53125	130.056	2.33681	39.687	2.34444	217.483	2.34931	265.081	2.35625	79.964	2.36597	91.27
				2.41389	173.777	2.40069	80.547	2.39236	108.141	2.41458	109.401	2.42222	49.351	2.42431	146.746	2.30417	118.202	2.32014	67.876	2.53819	132.088	2.34375	40.05	2.35139	217.026	2.35625	256.58	2.36319	82.165	2.37292	91.54
				2.42083	171.068	2.40764	83.253	2.39931	102.787	2.42153	112.379	2.42917	50.498	2.43125	148.258	2.31111	115.883	2.32708	69.497	2.54514	137.095	2.35069	39.599	2.35833	216.9	2.36319	251.911	2.37014	83.25	2.37986	91.904
				2.42778	173.307	2.41458	82.13	2.40625	115.03	2.42847	112.408	2.43611	50.389	2.43819	145.216	2.31806	114.989	2.33403	69.819	2.55208	136.443	2.35764	40.768	2.36528	212.895	2.37014	256.112	2.37708	83.714	2.38681	93.248
				2.43472	169.099	2.42153	83.586	2.41319	122.696	2.43542	115.559	2.44306	48.915	2.44514	144.656	2.325	112.387	2.34097	71.741	2.55903	140.772	2.36458	38.658	2.37222	214.223	2.37708	256.158	2.38403	86.24	2.39375	92.926
				2.44167	172.251	2.42847	84.17	2.42014	116.847	2.44236	113.219	2.45	50.989	2.45208	147.049	2.33194	116.018	2.34792	71.356	2.56597	143.559	2.37153	40.906	2.37917	215.889	2.38403	255.07	2.39097	87.238	2.40069	93.452
				2.44861	169.061	2.43542	84.471	2.42708	111.45	2.44931	115.274	2.45694	51.204	2.45903	150.432	2.33889	115.342	2.35486	72.665	2.57292	147.597	2.37847	40.018	2.38611	213.423	2.39097	258.342	2.39792	89.999	2.40764	95.117
				2.45556	166.051	2.44236	87.035	2.43403	110.876	2.45625	119.248	2.46389	50.877	2.46597	145.582	2.34583	113.499	2.36181	73.9	2.57986	147.583	2.38542	40.08	2.39306	215.78	2.39792	251.999	2.40486	87.616	2.41458	93.728
				2.4625	168.672	2.44931	87.217	2.44097	114.757	2.46319	120.152	2.47083	52.909	2.47292	150.973	2.35278	116.305	2.36875	74.374	2.58681	150.959	2.39236	41.252	2.4	220.436	2.40486	259.225	2.41181	96.698	2.42153	96.338
				2.46944	173.268	2.45625	86.07	2.44792	111.921	2.47014	124.061	2.47778	52.08	2.47986	149.569	2.35972	117.872	2.37569	76.922	2.59375	155.063	2.39931	40.335	2.40694	213.247	2.41181	250.768	2.41875	95.545	2.42847	96.807
				2.47639	172.203	2.46319	90.922	2.45486	114.888	2.47708	120.094	2.48472	53.624	2.48681	151.906	2.36667	114.426	2.38264	78.225	2.60069	156.783	2.40625	41.993	2.41389	214.445	2.41875	246.722	2.42569	92.348	2.43542	97.578
				2.48333	173.489	2.47014	91.791	2.46181	119.332	2.48403	128.92	2.49167	53.544	2.49375	155.87	2.37361	113.94	2.38958	79.955	2.60764	157.207	2.41319	42.287	2.42083	217.944	2.42569	257.765	2.43264	96.01	2.44236	95.661
				2.49028	172.325	2.47708	92.934	2.46875	120.98	2.49097	129.461	2.49861	54.438	2.50069	152.328	2.38056	116.222	2.39653	80.221	2.61458	164.351	2.42014	42.781	2.42778	214.912	2.43264	258.371	2.43958	98.026	2.44931	98.571
				2.49722	167.863	2.48403	92.875	2.47569	120.533	2.49792	126.743	2.50556	54.114	2.50764	157.3	2.3875	114.875	2.40347	82.297	2.62153	164.866	2.42708	42.923	2.43472	214.542	2.43958	262.591	2.44653	102.949	2.45625	99.94
				2.50417	171.943	2.49097	94.185	2.48264	121.85	2.50486	128.951	2.5125	53.616	2.51458	156.124	2.39444	119.643	2.41042	82.174	2.62847	170.775	2.43403	42.179	2.44167	222.055	2.44653	261.056	2.45347	103.278	2.46319	100.522
				2.51111	173.031	2.49792	97.75	2.48958	118.818	2.51181	130.312	2.51944	55.713	2.52153	156.622	2.40139	119.331	2.41736	84.259	2.63542	171.397	2.44097	43.987	2.44861	220.412	2.45347	261.534	2.46042	107.993	2.47014	100.791
				2.51806	169.238	2.50486	96.351	2.49653	120.64	2.51875	131.318	2.52639	54.756	2.52847	158.321	2.40833	113.959	2.42431	85.447	2.64236	173.952	2.44792	43.425	2.45556	223.209	2.46042	266.874	2.46736	106.83	2.47708	102.618
				2.525	175.164	2.51181	99.379	2.50347	129.259	2.52569	136.076	2.53333	54.985	2.53542	163.54	2.41528	122.677	2.43125	87.04	2.64931	175.755	2.45486	43.62	2.4625	221.887	2.46736	261.893	2.47431	109.608	2.48403	102.985
				2.53194	174.362	2.51875	99.854	2.51042	128.825	2.53264	136.142	2.54028	56.866	2.54236	158.706	2.42222	120.351	2.43819	90.053	2.65625	180.261	2.46181	44.93	2.46944	225.464	2.47431	268.118	2.48125	112.426	2.49097	104.713
				2.53889	175.42	2.52569	101.271	2.51736	132.355	2.53958	139.283	2.54722	56.728	2.54931	163.624	2.42917	124.807	2.44514	90.886	2.66319	182.986	2.46875	43.74	2.47639	222.663	2.48125	266.365	2.48819	112.389	2.49792	102.783
				2.54583	176.941	2.53264	100.714	2.52431	129.524	2.54653	140.517	2.55417	55.486	2.55625	164.446	2.43611	120.405	2.45208	90.94	2.67014	187.73	2.47569	44.782	2.48333	224.24	2.48819	280.83	2.49514	117.223	2.50486	104.777
				2.55278	178.857	2.53958	102.477	2.53125	128.157	2.55347	142.278	2.56111	58.405	2.56319	165.18	2.44306	125.885	2.45903	92.837	2.67708	192.561	2.48264	44.663	2.49028	220.733	2.49514	279.481	2.50208	116.561	2.51181	105.652
				2.55972	177.996	2.54653	105.845	2.53819	131.575	2.56042	144.774	2.56806	59.72	2.57014	165.028	2.45	124.588	2.46597	96.686	2.68403	190.62	2.48958	46.533	2.49722	223.575	2.50208	275.096	2.50903	120.588	2.51875	101.884
				2.56667	181.633	2.55347	105.291	2.54514	139.864	2.56736	147.57	2.575	58.043	2.57708	165.904	2.45694	124.995	2.47292	99.141	2.69097	191.65	2.49653	46.538	2.50417	222.919	2.50903	273.061	2.51597	124.717	2.52569	103.67
				2.57361	181.533	2.56042	105.941	2.55208	139.96	2.57431	149.803	2.58194	61.192	2.58403	166.185	2.46389	129.145	2.47986	97.018	2.69792	196.419	2.50347	47.061	2.51111	227.568	2.51597	280.828	2.52292	124.039	2.53264	107.262
				2.58056	181.45	2.56736	106.551	2.55903	139.273	2.58125	154.139	2.58889	61.849	2.59097	170.396	2.47083	129.284	2.48681	99.616	2.70486	198.317	2.51042	47.962	2.51806	229.773	2.52292	289.953	2.52986	127.824	2.53958	107.018
				2.5875	184.725	2.57431	110.938	2.56597	137.679	2.58819	154.136	2.59583	60.026	2.59792	173.219	2.47778	129.277	2.49375	101.828	2.71181	196.558	2.51736	47.451	2.525	230.764	2.52986	297.275	2.53681	131.646	2.54653	106.825
				2.59444	189.663	2.58125	109.869	2.57292	140.412	2.59514	157.225	2.60278	63.295	2.60486	171.946	2.48472	130.62	2.50069	104.569	2.71875	205.036	2.52431	48.926	2.53194	230.652	2.53681	302.194	2.54375	130.155	2.55347	109.641
				2.60139	186.155	2.58819	109.247	2.57986	145.025	2.60208	155.161	2.60972	62.909	2.61181	169.567	2.49167	133.867	2.50764	103.405	2.72569	203.64	2.53125	49.57	2.53889	234.188	2.54375	301.749	2.55069	133.765	2.56042	109.758
				2.60833	194.003	2.59514	111.911	2.58681	151.625	2.60903	157.752	2.61667	61.248	2.61875	172.986	2.49861	129.797	2.51458	106.386	2.73264	214.61	2.53819	49.025	2.54583	235.935	2.55069	300.067	2.55764	133.93	2.56736	108.282
				2.61528	189.491	2.60208	112.147	2.59375	153.061	2.61597	161.517	2.62361	61.877	2.62569	176.462	2.50556	135.904	2.52153	108.574	2.73958	208.247	2.54514	49.397	2.55278	235.993	2.55764	301.773	2.56458	138.533	2.57431	111.368
				2.62222	192.454	2.60903	112.431	2.60069	150.244	2.62292	165.161	2.63056	64.922	2.63264	176.966	2.5125	135.688	2.52847	110.283	2.74653	208.776	2.55208	50.628	2.55972	237.2	2.56458	310.875	2.57153	143.336	2.58125	110.534
				2.62917	195.245	2.61597	112.565	2.60764	151.32	2.62986	168.453	2.6375	65.881	2.63958	178.122	2.51944	140.38	2.53542	108.908	2.75347	213.541	2.55903	50.716	2.56667	237.856	2.57153	311.674	2.57847	144.903	2.58819	109.946
				2.63611	196.748	2.62292	114.042	2.61458	157.573	2.63681	169.344	2.64444	63.025	2.64653	173.543	2.52639	142.671	2.54236	112.674	2.76042	214.01	2.56597	50.771	2.57361	241.58	2.57847	320.218	2.58542	148.26	2.59514	109.993
				2.64306	198.998	2.62986	116.957	2.62153	163.048	2.64375	168.286	2.65139	65.815	2.65347	179.9	2.53333	136.219	2.54931	112.303	2.76736	215.057	2.57292	50.281	2.58056	242.38	2.58542	318.582	2.59236	143.682	2.60208	111.113
				2.65	198.695	2.63681	116.562	2.62847	162.115	2.65069	177.522	2.65833	64.485	2.66042	182.06	2.54028	147.424	2.55625	115.215	2.77431	213.34	2.57986	51.3	2.5875	244.477	2.59236	320.383	2.59931	149.893	2.60903	110.2
				2.65694	202.659	2.64375	116.746	2.63542	161.912	2.65764	174.45	2.66528	66.309	2.66736	181.021	2.54722	144.689	2.56319	117.389	2.78125	213.982	2.58681	52.407	2.59444	246.021	2.59931	319.559	2.60625	157.478	2.61597	110.221
				2.66389	203.017	2.65069	116.779	2.64236	162.036	2.66458	173.932	2.67222	66.109	2.67431	183.333	2.55417	147.095	2.57014	117.493	2.78819	216.045	2.59375	51.512	2.60139	241.284	2.60625	328.986	2.61319	154.268	2.62292	108.753
				2.67083	204.892	2.65764	118.223	2.64931	169.592	2.67153	178.566	2.67917	64.791	2.68125	178.292	2.56111	146.097	2.57708	118.174	2.79514	219.502	2.60069	52.441	2.60833	243.8	2.61319	328.948	2.62014	157.657	2.62986	108.052
				2.67778	208.614	2.66458	121.187	2.65625	167.342	2.67847	180.972	2.68611	66.009	2.68819	185.141	2.56806	142.009	2.58403	118.14	2.80208	219.942	2.60764	52.444	2.61528	250.215	2.62014	337.806	2.62708	155.585	2.63681	110.514
				2.68472	207.483	2.67153	117.418	2.66319	173.297	2.68542	183.876	2.69306	66.594	2.69514	186.822	2.575	150.285	2.59097	119.851	2.80903	221.867	2.61458	52	2.62222	249.832	2.62708	342.898	2.63403	160.121	2.64375	110.824
				2.69167	209.229	2.67847	122.368	2.67014	173.495	2.69236	188.154	2.7	67.755	2.70208	183.753	2.58194	156.096	2.59792	119.654	2.81597	222.067	2.62153	53.641	2.62917	253.152	2.63403	340.938	2.64097	163.025	2.65069	109.535
				2.69861	210.66	2.68542	122.441	2.67708	175.537	2.69931	185.601	2.70694	69.691	2.70903	189.478	2.58889	154.99	2.60486	125.199	2.82292	218.137	2.62847	54.107	2.63611	255.287	2.64097	348.544	2.64792	161.529	2.65764	108.533
				2.70556	213.082	2.69236	121.388	2.68403	177.196	2.70625	191.401	2.71389	68.39	2.71597	191.51	2.59583	153.451	2.61181	122.614	2.82986	219.337	2.63542	53.596	2.64306	252.174	2.64792	350.272	2.65486	165.783	2.66458	106.921
				2.7125	216.916	2.69931	123.794	2.69097	180.412	2.71319	191.128	2.72083	68.988	2.72292	194.088	2.60278	152.704	2.61875	120.735	2.83681	222.081	2.64236	54.034	2.65	249.821	2.65486	348.628	2.66181	170.583	2.67153	108.408
				2.71944	211.878	2.70625	124.608	2.69792	179.25	2.72014	193.745	2.72778	69.677	2.72986	192.141	2.60972	150.861	2.62569	122.485	2.84375	229.712	2.64931	53.939	2.65694	253.42	2.66181	353.948	2.66875	167.851	2.67847	108.002
				2.72639	218.809	2.71319	124.88	2.70486	182.62	2.72708	192.045	2.73472	69.921	2.73681	193.948	2.61667	147.981	2.63264	120.85	2.85069	220.037	2.65625	55.479	2.66389	253.237	2.66875	353.37	2.67569	172.174	2.68542	105.235
				2.73333	215.069	2.72014	123.833	2.71181	184.597	2.73403	195.474	2.74167	72.721	2.74375	194.506	2.62361	162.639	2.63958	124.085	2.85764	221.952	2.66319	55.168	2.67083	256.665	2.67569	357.472	2.68264	172.904	2.69236	107.277
				2.74028	220.021	2.72708	120.891	2.71875	187.795	2.74097	196.092	2.74861	69.914	2.75069	197.443	2.63056	162.428	2.64653	125.095	2.86458	218.766	2.67014	56.152	2.67778	257.558	2.68264	355.839	2.68958	179.275	2.69931	107.372
				2.74722	219.794	2.73403	125.025	2.72569	182.184	2.74792	194.616	2.75556	69.45	2.75764	198.157	2.6375	162.676	2.65347	124.215	2.87153	226.104	2.67708	54.095	2.68472	258.313	2.68958	357.145	2.69653	176.01	2.70625	104.993
				2.75417	223.7	2.74097	122.4	2.73264	182.909	2.75486	195.779	2.7625	73.128	2.76458	197.39	2.64444	163.318	2.66042	124.722	2.87847	221.642	2.68403	55.704	2.69167	260.766	2.69653	362.425	2.70347	174.862	2.71319	105.178
				2.76111	225.623	2.74792	126.217	2.73958	191.851	2.76181	194.907	2.76944	71.236	2.77153	194.546	2.65139	162.441	2.66736	122.133	2.88542	220.376	2.69097	56.033	2.69861	256.786	2.70347	361.512	2.71042	179.472	2.72014	105.883
				2.76806	224.232	2.75486	122.858	2.74653	193.115	2.76875	199.051	2.77639	71.139	2.77847	198.6	2.65833	157.944	2.67431	123.977	2.89236	220.08	2.69792	56.764	2.70556	261.382	2.71042	366.582	2.71736	183.768	2.72708	103.071
				2.775	230.069	2.76181	124.939	2.75347	192.629	2.77569	199.17	2.78333	72.152	2.78542	200.914	2.66528	161.561	2.68125	121.92	2.89931	216.236	2.70486	57.403	2.7125	264.657	2.71736	369.181	2.72431	183.851	2.73403	103.942
				2.78194	228.566	2.76875	120.964	2.76042	191.225	2.78264	199.614	2.79028	71.842	2.79236	198.926	2.67222	158.474	2.68819	126.346	2.90625	218.351	2.71181	55.862	2.71944	265.285	2.72431	370.453	2.73125	183.075	2.74097	103.022
				2.78889	231.091	2.77569	122.105	2.76736	190.542	2.78958	202.113	2.79722	72.097	2.79931	196.614	2.67917	152.822	2.69514	123.359	2.91319	214.05	2.71875	56.88	2.72639	264.104	2.73125	369.834	2.73819	185.003	2.74792	104.433
				2.79583	232.016	2.78264	122.155	2.77431	193.462	2.79653	200.944	2.80417	73.502	2.80625	200.538	2.68611	155.714	2.70208	122.244	2.92014	209.099	2.72569	57.184	2.73333	260.512	2.73819	369.749	2.74514	182.077	2.75486	103.312
				2.80278	229.969	2.78958	120.697	2.78125	194.017	2.80347	201.345	2.81111	71.071	2.81319	205.456	2.69306	160.294	2.70903	124.037	2.92708	219.489	2.73264	57.873	2.74028	266.791	2.74514	372.253	2.75208	178.577	2.76181	102.049
				2.80972	230.858	2.79653	121.314	2.78819	196.502	2.81042	204.912	2.81806	73.464	2.82014	202.944	2.7	158.227	2.71597	121.284	2.93403	211.122	2.73958	56.375	2.74722	260.525	2.75208	368.489	2.75903	185.373	2.76875	102.705
				2.81667	228.552	2.80347	122.311	2.79514	194.73	2.81736	201.76	2.825	71.385	2.82708	203.321	2.70694	161.372	2.72292	118.146	2.94097	210.692	2.74653	57.475	2.75417	272.034	2.75903	367.626	2.76597	184.694	2.77569	100.559
				2.82361	234.778	2.81042	121.952	2.80208	196.454	2.82431	202.549	2.83194	72.022	2.83403	202.395	2.71389	163.85	2.72986	121.894	2.94792	210.12	2.75347	57.908	2.76111	263.969	2.76597	368.844	2.77292	185.385	2.78264	98.653
				2.83056	233.736	2.81736	120.83	2.80903	198.059	2.83125	201.882	2.83889	73.059	2.84097	201.778	2.72083	162.23	2.73681	122.859	2.95486	206.419	2.76042	55.549	2.76806	266.304	2.77292	374.409	2.77986	187.534	2.78958	98.842
				2.8375	232.345	2.82431	119.891	2.81597	197.086	2.83819	203.892	2.84583	71.769	2.84792	202.282	2.72778	162.432	2.74375	117.277	2.96181	208.255	2.76736	57.345	2.775	267.256	2.77986	373.664	2.78681	184.877	2.79653	100.306
				2.84444	232.676	2.83125	121.213	2.82292	196.947	2.84514	204.12	2.85278	69.526	2.85486	209.616	2.73472	161.624	2.75069	116.77	2.96875	200.598	2.77431	58.861	2.78194	269.156	2.78681	370.93	2.79375	183.361	2.80347	95.489
				2.85139	236.467	2.83819	117.42	2.82986	197.275	2.85208	198.95	2.85972	71.909	2.86181	206.538	2.74167	160.258	2.75764	119.53	2.97569	199.517	2.78125	56.517	2.78889	270.95	2.79375	367.424	2.80069	180.08	2.81042	96.422
				2.85833	235.594	2.84514	117.946	2.83681	201.775	2.85903	200.197	2.86667	73.371	2.86875	202.07	2.74861	161.314	2.76458	115.632	2.98264	195.359	2.78819	55.894	2.79583	267.636	2.80069	370.536	2.80764	182.277	2.81736	92.805
				2.86528	235.079	2.85208	117.64	2.84375	196.373	2.86597	197.511	2.87361	71.711	2.87569	203.503	2.75556	162.863	2.77153	117.426	2.98958	198.803	2.79514	57.278	2.80278	270.308	2.80764	364.554	2.81458	182.423	2.82431	96.517
				2.87222	235.081	2.85903	115.697	2.85069	198.586	2.87292	201.967	2.88056	70.453	2.88264	201.621	2.7625	164.613	2.77847	115.076	2.99653	190.457	2.80208	55.933	2.80972	270.089	2.81458	367.281	2.82153	179.989	2.83125	93.372
				2.87917	233.161	2.86597	116.023	2.85764	197.284	2.87986	201.142	2.8875	70.194	2.88958	200.64	2.76944	162.996	2.78542	115.965	3.00347	187.27	2.80903	56.247	2.81667	268.584	2.82153	361.565	2.82847	183.646	2.83819	92.084
				2.88611	234.58	2.87292	116.873	2.86458	197.999	2.88681	199.456	2.89444	71.273	2.89653	203.467	2.77639	164.291	2.79236	114.983	3.01042	191.057	2.81597	58.979	2.82361	267.71	2.82847	361.052	2.83542	180.329	2.84514	93.169
				2.89306	238.256	2.87986	115.28	2.87153	198.721	2.89375	200.475	2.90139	70.007	2.90347	200.935	2.78333	160.743	2.79931	113.27	3.01736	188.857	2.82292	57.593	2.83056	266.201	2.83542	362.908	2.84236	178.409	2.85208	89.908
				2.9	231.243	2.88681	113.752	2.87847	198.888	2.90069	199.757	2.90833	70.61	2.91042	200.089	2.79028	161.923	2.80625	111.277	3.02431	185.87	2.82986	56.263	2.8375	270.837	2.84236	356.174	2.84931	176.562	2.85903	88.78
				2.90694	231.03	2.89375	110.756	2.88542	196.551	2.90764	200.538	2.91528	69.402	2.91736	201.073	2.79722	162.369	2.81319	110.8	3.03125	181.697	2.83681	57.734	2.84444	271.772	2.84931	354.582	2.85625	174.225	2.86597	90.63
				2.91389	233.604	2.90069	112.264	2.89236	193.076	2.91458	200.572	2.92222	69.19	2.92431	195.172	2.80417	162.712	2.82014	109.87	3.03819	180.911	2.84375	56.501	2.85139	270.18	2.85625	356.208	2.86319	177.408	2.87292	89.502
				2.92083	228.409	2.90764	112.229	2.89931	193.479	2.92153	195.445	2.92917	69.225	2.93125	195.922	2.81111	163.64	2.82708	110.73	3.04514	174.581	2.85069	55.791	2.85833	271.395	2.86319	349.513	2.87014	172.866	2.87986	86.27
				2.92778	234.363	2.91458	107.881	2.90625	194.822	2.92847	196.578	2.93611	70.022	2.93819	194.205	2.81806	161.7	2.83403	108.59	3.05208	172.952	2.85764	57.622	2.86528	264.861	2.87014	346.993	2.87708	172.019	2.88681	86.985
				2.93472	226.691	2.92153	107.096	2.91319	191.987	2.93542	196.349	2.94306	67.835	2.94514	195.692	2.825	158.803	2.84097	106.895	3.05903	170.094	2.86458	55.922	2.87222	267.275	2.87708	340.708	2.88403	169.224	2.89375	84.719
				2.94167	228.696	2.92847	108.15	2.92014	192.071	2.94236	191.015	2.95	68.65	2.95208	192.319	2.83194	162.444	2.84792	105.687	3.06597	167.765	2.87153	55.679	2.87917	268.308	2.88403	341.626	2.89097	168.501	2.90069	85.73
				2.94861	229.771	2.93542	105.589	2.92708	188.956	2.94931	192.232	2.95694	66.378	2.95903	192.77	2.83889	162.428	2.85486	100.237	3.07292	166.064	2.87847	56.518	2.88611	269.622	2.89097	344.448	2.89792	164.995	2.90764	83.895
				2.95556	227.582	2.94236	106.382	2.93403	186.845	2.95625	191.487	2.96389	66.737	2.96597	194.207	2.84583	161.635	2.86181	103.419	3.07986	164.394	2.88542	55.365	2.89306	267.887	2.89792	340.063	2.90486	164.549	2.91458	84.061
				2.9625	225.947	2.94931	104.939	2.94097	189.157	2.96319	188.625	2.97083	67.531	2.97292	191.279	2.85278	160.298	2.86875	102.95	3.08681	157.69	2.89236	55.214	2.9	268.979	2.90486	336.095	2.91181	165.813	2.92153	79.51
				2.96944	225.405	2.95625	102.789	2.94792	186.629	2.97014	191.205	2.97778	66.823	2.97986	189.272	2.85972	160.223	2.87569	99.23	3.09375	154.761	2.89931	54.044	2.90694	267.038	2.91181	331.425	2.91875	161.44	2.92847	79.793
				2.97639	222.984	2.96319	99.464	2.95486	185.856	2.97708	184.949	2.98472	68.748	2.98681	187.734	2.86667	159.731	2.88264	99.833	3.10069	155.425	2.90625	54.938	2.91389	266.254	2.91875	326.087	2.92569	154.369	2.93542	80.127
				2.98333	222.411	2.97014	100.978	2.96181	184.438	2.98403	186.677	2.99167	64.475	2.99375	188.93	2.87361	158.72	2.88958	98.402	3.10764	152.617	2.91319	54.293	2.92083	266.533	2.92569	324.087	2.93264	157.943	2.94236	77.177
				2.99028	218.347	2.97708	101.324	2.96875	181.812	2.99097	184.872	2.99861	66.944	3.00069	180.232	2.88056	155.7	2.89653	98.685	3.11458	148.002	2.92014	55.941	2.92778	261.863	2.93264	318.523	2.93958	157.043	2.94931	79.662
				2.99722	217.273	2.98403	99.375	2.97569	180.236	2.99792	178.01	3.00556	63.542	3.00764	179.684	2.8875	157.626	2.90347	96.332	3.12153	145.601	2.92708	54.534	2.93472	262.044	2.93958	316.061	2.94653	153.218	2.95625	78.156
				3.00417	214.11	2.99097	98.746	2.98264	180.16	3.00486	180.122	3.0125	65.232	3.01458	182.019	2.89444	157.145	2.91042	93.054	3.12847	143.319	2.93403	53.368	2.94167	260.519	2.94653	318.36	2.95347	151.51	2.96319	76.788
				3.01111	213.581	2.99792	95.203	2.98958	178.398	3.01181	178.911	3.01944	66.311	3.02153	181.416	2.90139	156.037	2.91736	92.798	3.13542	139.433	2.94097	52.539	2.94861	260.558	2.95347	311.535	2.96042	150.967	2.97014	75.935
				3.01806	214.17	3.00486	96.11	2.99653	177.665	3.01875	176.997	3.02639	61.741	3.02847	174.921	2.90833	152.713	2.92431	94.801	3.14236	139.862	2.94792	53.123	2.95556	257.709	2.96042	308.325	2.96736	148.228	2.97708	76.164
				3.025	208.886	3.01181	94.167	3.00347	176.792	3.02569	176.232	3.03333	61.324	3.03542	172.859	2.91528	152.231	2.93125	91.892	3.14931	136.341	2.95486	52.822	2.9625	256.899	2.96736	303.428	2.97431	140.794	2.98403	75.097
				3.03194	210.26	3.01875	95.992	3.01042	174.309	3.03264	171.128	3.04028	61.659	3.04236	171.525	2.92222	150.62	2.93819	89.232	3.15625	131.011	2.96181	53.355	2.96944	256.672	2.97431	299.155	2.98125	144.046	2.99097	71.322
				3.03889	209.644	3.02569	90.204	3.01736	173.033	3.03958	170.632	3.04722	61.745	3.04931	171.993	2.92917	150.175	2.94514	89.792	3.16319	129.547	2.96875	52.592	2.97639	252.26	2.98125	294.082	2.98819	139.927	2.99792	72.979
				3.04583	204.706	3.03264	93.872	3.02431	169.53	3.04653	167.725	3.05417	62.253	3.05625	165.498	2.93611	147.193	2.95208	88.832	3.17014	130.665	2.97569	50.846	2.98333	254.384	2.98819	294.044	2.99514	138.843	3.00486	73.965
				3.05278	200.1	3.03958	89.918	3.03125	167.506	3.05347	164.664	3.06111	58.632	3.06319	164.215	2.94306	147.998	2.95903	86.047	3.17708	124.609	2.98264	52.062	2.99028	250.644	2.99514	292.474	3.00208	137.169	3.01181	72.044
				3.05972	196.433	3.04653	89.26	3.03819	164.816	3.06042	163.168	3.06806	60.733	3.07014	164.634	2.95	146.823	2.96597	86.048	3.18403	121.308	2.98958	52.461	2.99722	249.06	3.00208	287.158	3.00903	137.328	3.01875	69.76
				3.06667	196.621	3.05347	90.063	3.04514	165.164	3.06736	162.124	3.075	59.241	3.07708	165.595	2.95694	145.019	2.97292	83.721	3.19097	119.436	2.99653	50.527	3.00417	247.068	3.00903	289.313	3.01597	127.383	3.02569	68.637
				3.07361	192.01	3.06042	88.221	3.05208	162.056	3.07431	159.044	3.08194	59.907	3.08403	160.148	2.96389	144.777	2.97986	83.975	3.19792	116.335	3.00347	50.426	3.01111	245.044	3.01597	283.558	3.02292	124.202	3.03264	69.607
				3.08056	192.869	3.06736	87.512	3.05903	160.014	3.08125	160.015	3.08889	59.225	3.09097	157.77	2.97083	141.184	2.98681	82.375	3.20486	117.922	3.01042	50.548	3.01806	244.384	3.02292	278.005	3.02986	125.218	3.03958	70.485
				3.0875	190.035	3.07431	86.954	3.06597	157.607	3.08819	156.267	3.09583	57.159	3.09792	156.794	2.97778	138.386	2.99375	78.978	3.21181	114.161	3.01736	51.051	3.025	242.645	3.02986	274.149	3.03681	121.653	3.04653	67.242
				3.09444	190.092	3.08125	87.246	3.07292	156.681	3.09514	158.857	3.10278	56.901	3.10486	155.155	2.98472	139.747	3.00069	77.759	3.21875	110.162	3.02431	49.383	3.03194	240.292	3.03681	272.38	3.04375	125.722	3.05347	67.132
				3.10139	187.702	3.08819	85.475	3.07986	154.364	3.10208	155.165	3.10972	58.555	3.11181	152.392	2.99167	135.265	3.00764	80.155	3.22569	107.875	3.03125	49.539	3.03889	240.821	3.04375	268.153	3.05069	120.084	3.06042	66.318
				3.10833	184.11	3.09514	81.921	3.08681	153.256	3.10903	155.309	3.11667	55.261	3.11875	147.951	2.99861	138.09	3.01458	78.898	3.23264	106.603	3.03819	49.134	3.04583	237.444	3.05069	261.788	3.05764	118.377	3.06736	66.389
				3.11528	184.728	3.10208	82.519	3.09375	152.736	3.11597	156.32	3.12361	55.259	3.12569	148.058	3.00556	136.697	3.02153	77.855	3.23958	112.934	3.04514	47.855	3.05278	237.471	3.05764	258.131	3.06458	116.256	3.07431	67.565
				3.12222	182.004	3.10903	80.289	3.10069	149.508	3.12292	150.506	3.13056	54.409	3.13264	147.398	3.0125	134.047	3.02847	76.018	3.24653	109.161	3.05208	48.525	3.05972	235.146	3.06458	261.942	3.07153	114.859	3.08125	66.072
				3.12917	177.969	3.11597	79.898	3.10764	147.66	3.12986	151.387	3.1375	53.845	3.13958	143.685	3.01944	132.727	3.03542	76.128	3.25347	104.188	3.05903	46.615	3.06667	234.817	3.07153	255.337	3.07847	107.63	3.08819	64.751
				3.13611	178.254	3.12292	78.171	3.11458	145.852	3.13681	148.033	3.14444	53.036	3.14653	142.843	3.02639	128.656	3.04236	74.791	3.26042	103.017	3.06597	46.028	3.07361	230.461	3.07847	251.875	3.08542	112.114	3.09514	66.109
				3.14306	173.622	3.12986	78.513	3.12153	143.145	3.14375	145.371	3.15139	55.674	3.15347	139.491	3.03333	125.175	3.04931	75.528	3.26736	102.398	3.07292	44.897	3.08056	229.194	3.08542	252.562	3.09236	107.365	3.10208	64.413
				3.15	173.962	3.13681	78.218	3.12847	142.089	3.15069	141.198	3.15833	52.408	3.16042	138.11	3.04028	126.331	3.05625	72.778	3.27431	100.116	3.07986	46.241	3.0875	227.101	3.09236	247.729	3.09931	108.426	3.10903	64.695
				3.15694	172.156	3.14375	79.321	3.13542	141.692	3.15764	143.395	3.16528	53.136	3.16736	136.143	3.04722	122.505	3.06319	72.504	3.28125	105.889	3.08681	46.841	3.09444	225.967	3.09931	243.64	3.10625	104.451	3.11597	62.276
				3.16389	172.072	3.15069	78.557	3.14236	140.603	3.16458	138.51	3.17222	52.438	3.17431	134.515	3.05417	123.445	3.07014	71.427	3.28819	98.242	3.09375	45.291	3.10139	225.039	3.10625	242.209	3.11319	105.381	3.12292	63.635
				3.17083	168.668	3.15764	78.168	3.14931	137.415	3.17153	137.513	3.17917	52.979	3.18125	132.731	3.06111	122.934	3.07708	68.662	3.29514	98.371	3.10069	44.933	3.10833	221.183	3.11319	236.341	3.12014	101.882	3.12986	63.098
				3.17778	165.29	3.16458	75.649	3.15625	134.498	3.17847	136.98	3.18611	50.592	3.18819	133.091	3.06806	121.229	3.08403	70.8	3.30208	102.709	3.10764	45.44	3.11528	223.219	3.12014	235.596	3.12708	104.609	3.13681	63.53
				3.18472	164.787	3.17153	76.689	3.16319	135.857	3.18542	137.378	3.19306	51.567	3.19514	128.381	3.075	120.271	3.09097	68.532	3.30903	97.273	3.11458	43.936	3.12222	219.654	3.12708	235.228	3.13403	99.669	3.14375	64.164
				3.19167	160.693	3.17847	73.817	3.17014	133.478	3.19236	135.841	3.2	48.314	3.20208	127.197	3.08194	116.824	3.09792	67.762	3.31597	97.472	3.12153	44.076	3.12917	221.928	3.13403	231.126	3.14097	99.065	3.15069	60.966
				3.19861	159.533	3.18542	71.924	3.17708	132.818	3.19931	133.363	3.20694	48.391	3.20903	129.844	3.08889	116.348	3.10486	68.978	3.32292	98.772	3.12847	42.649	3.13611	214.386	3.14097	227.199	3.14792	93.409	3.15764	63.566
				3.20556	159.52	3.19236	75.368	3.18403	132.886	3.20625	137.077	3.21389	49.542	3.21597	127.492	3.09583	115.013	3.11181	65.593	3.32986	100.887	3.13542	42.05	3.14306	213.524	3.14792	227.541	3.15486	94.872	3.16458	63.623
				3.2125	156.5	3.19931	73.001	3.19097	130.844	3.21319	136.813	3.22083	47.47	3.22292	124.276	3.10278	114.82	3.11875	68.288	3.33681	99.015	3.14236	42.061	3.15	217.411	3.15486	226.644	3.16181	91.763	3.17153	62.409
				3.21944	154.85	3.20625	73.762	3.19792	130.067	3.22014	133.577	3.22778	46.841	3.22986	124.712	3.10972	113.338	3.12569	66.196	3.34375	96.943	3.14931	42.863	3.15694	214.844	3.16181	222.178	3.16875	94.976	3.17847	63.142
				3.22639	158.718	3.21319	74.067	3.20486	129.301	3.22708	130.261	3.23472	48.203	3.23681	125.42	3.11667	110.05	3.13264	64.579	3.35069	98.044	3.15625	43.431	3.16389	209.066	3.16875	218.451	3.17569	95.231	3.18542	61.765
				3.23333	153.677	3.22014	72.274	3.21181	129.07	3.23403	129.419	3.24167	48.006	3.24375	124.072	3.12361	109.019	3.13958	64.406	3.35764	99.899	3.16319	41.306	3.17083	211.623	3.17569	220.034	3.18264	94.874	3.19236	63.111
				3.24028	153.482	3.22708	74.491	3.21875	129.523	3.24097	127.019	3.24861	48.058	3.25069	119.469	3.13056	111.442	3.14653	65.421	3.36458	98.015	3.17014	43.926	3.17778	208.356	3.18264	217.904	3.18958	91.223	3.19931	63.427
				3.24722	151.333	3.23403	72.204	3.22569	126.669	3.24792	130.291	3.25556	48.408	3.25764	120.248	3.1375	108.979	3.15347	65.493	3.37153	97.467	3.17708	42.928	3.18472	209.379	3.18958	215.015	3.19653	90.875	3.20625	63.372
				3.25417	152.746	3.24097	72.889	3.23264	124.742	3.25486	127.04	3.2625	47.012	3.26458	121.578	3.14444	106.981	3.16042	63.085	3.37847	100.802	3.18403	41.256	3.19167	210.326	3.19653	216.745	3.20347	92.995	3.21319	64.729
				3.26111	150.388	3.24792	73.635	3.23958	125.668	3.26181	127.372	3.26944	47.029	3.27153	120.174	3.15139	105.325	3.16736	64.633	3.38542	102.159	3.19097	41.402	3.19861	208.29	3.20347	215.206	3.21042	86.884	3.22014	63.357
				3.26806	146.237	3.25486	71.354	3.24653	124.24	3.26875	127.262	3.27639	46.398	3.27847	118.686	3.15833	105.8	3.17431	63.62	3.39236	99.73	3.19792	42.055	3.20556	207.721	3.21042	211.29	3.21736	88.046	3.22708	63.567
				3.275	149.229	3.26181	72.376	3.25347	126.401	3.27569	128.013	3.28333	46.128	3.28542	122.993	3.16528	105.813	3.18125	63.458	3.39931	100.285	3.20486	41.126	3.2125	208.008	3.21736	212.193	3.22431	86.858	3.23403	62.957
				3.28194	146.734	3.26875	70.915	3.26042	121.805	3.28264	126.118	3.29028	44.735	3.29236	115.751	3.17222	107.954	3.18819	61.428	3.40625	103.25	3.21181	41.591	3.21944	204.961	3.22431	209.788	3.23125	85.279	3.24097	64.416
				3.28889	144.577	3.27569	73.066	3.26736	121.378	3.28958	124.169	3.29722	47.183	3.29931	118.572	3.17917	101.029	3.19514	63.788	3.41319	106.032	3.21875	40.517	3.22639	203.16	3.23125	211.673	3.23819	85.731	3.24792	63.339
				3.29583	147.407	3.28264	73.664	3.27431	125.602	3.29653	125.392	3.30417	44.556	3.30625	119.563	3.18611	104.306	3.20208	64.26	3.42014	107.121	3.22569	40.358	3.23333	201.768	3.23819	213.075	3.24514	86.246	3.25486	64.529
				3.30278	145.423	3.28958	71.388	3.28125	122.873	3.30347	124.706	3.31111	44.734	3.31319	117.654	3.19306	101.747	3.20903	63.316	3.42708	106.352	3.23264	39.987	3.24028	200.246	3.24514	208.57	3.25208	84.39	3.26181	66.837
				3.30972	141.657	3.29653	73.607	3.28819	123.274	3.31042	126.189	3.31806	44.007	3.32014	116.332	3.2	103.684	3.21597	62.704	3.43403	110.374	3.23958	40.343	3.24722	203.283	3.25208	209.578	3.25903	88.01	3.26875	66.816
				3.31667	142.988	3.30347	74.533	3.29514	124.337	3.31736	126.826	3.325	43.848	3.32708	117.623	3.20694	99.337	3.22292	62.864	3.44097	110.719	3.24653	40.842	3.25417	200.909	3.25903	209.153	3.26597	90.197	3.27569	66.633
				3.32361	145.35	3.31042	73.91	3.30208	124.269	3.32431	128.336	3.33194	46.263	3.33403	118.032	3.21389	102.828	3.22986	64.766	3.44792	114.434	3.25347	40.815	3.26111	203.192	3.26597	208.499	3.27292	89.928	3.28264	67.082
				3.33056	146.681	3.31736	73.91	3.30903	122.109	3.33125	125.925	3.33889	44.593	3.34097	119.653	3.22083	102.997	3.23681	63.019	3.45486	114.066	3.26042	39.379	3.26806	201.335	3.27292	208.729	3.27986	82.565	3.28958	66.519
				3.3375	141.428	3.32431	74.247	3.31597	124.7	3.33819	124.673	3.34583	45.816	3.34792	120.098	3.22778	102.713	3.24375	63.893	3.46181	114.962	3.26736	39.925	3.275	201.526	3.27986	209.018	3.28681	88.033	3.29653	67.566
				3.34444	144.372	3.33125	73.663	3.32292	125.081	3.34514	125.057	3.35278	46.894	3.35486	123.699	3.23472	103.726	3.25069	67.275	3.46875	122.286	3.27431	41.276	3.28194	200.26	3.28681	211.451	3.29375	85.383	3.30347	67.512
				3.35139	145.722	3.33819	75.271	3.32986	125.642	3.35208	128.759	3.35972	44.72	3.36181	120.899	3.24167	101.481	3.25764	65.21	3.47569	122.251	3.28125	41.203	3.28889	200.034	3.29375	211.828	3.30069	85.507	3.31042	70.735
				3.35833	143.618	3.34514	74.768	3.33681	123.546	3.35903	124.201	3.36667	44.99	3.36875	122.721	3.24861	103.243	3.26458	65.519	3.48264	123.18	3.28819	39.78	3.29583	198.238	3.30069	214.119	3.30764	87.317	3.31736	68.752
				3.36528	142.902	3.35208	75.237	3.34375	126.79	3.36597	121.772	3.37361	44.44	3.37569	120.443	3.25556	106.108	3.27153	65.114	3.48958	122.522	3.29514	39.793	3.30278	198.724	3.30764	213.928	3.31458	88.723	3.32431	68.12
				3.37222	142.931	3.35903	75.742	3.35069	127.102	3.37292	127.601	3.38056	45.999	3.38264	121.897	3.2625	104.86	3.27847	67.525	3.49653	127.438	3.30208	39.565	3.30972	198.704	3.31458	216.378	3.32153	89.31	3.33125	70.596
				3.37917	144.176	3.36597	76.392	3.35764	127.697	3.37986	129.216	3.3875	47.166	3.38958	123.942	3.26944	105.62	3.28542	65.999	3.50347	134.04	3.30903	40.045	3.31667	201.952	3.32153	213.519	3.32847	90.041	3.33819	71.512
				3.38611	145.822	3.37292	78.223	3.36458	129.033	3.38681	128.517	3.39444	46.626	3.39653	121.383	3.27639	104.452	3.29236	68.958	3.51042	131.94	3.31597	39.499	3.32361	203.427	3.32847	217.796	3.33542	91.403	3.34514	72.096
				3.39306	145.579	3.37986	79.133	3.37153	130.258	3.39375	130.833	3.40139	45.279	3.40347	125.081	3.28333	103.537	3.29931	68.861	3.51736	134.66	3.32292	40.16	3.33056	202.899	3.33542	214.992	3.34236	90.292	3.35208	72.569
				3.4	144.491	3.38681	78.294	3.37847	128.657	3.40069	130.293	3.40833	45.229	3.41042	126.428	3.29028	106.946	3.30625	71.188	3.52431	141.7	3.32986	39.257	3.3375	202.447	3.34236	220.392	3.34931	93.316	3.35903	73.392
				3.40694	148.982	3.39375	79.538	3.38542	132.296	3.40764	129.866	3.41528	45.851	3.41736	130.796	3.29722	110.924	3.31319	72.104	3.53125	141.385	3.33681	39.265	3.34444	202.929	3.34931	225.754	3.35625	94.797	3.36597	73.217
				3.41389	147.454	3.40069	80.481	3.39236	133.542	3.41458	130.32	3.42222	46.335	3.42431	131.118	3.30417	109.076	3.32014	72.775	3.53819	144.3	3.34375	40.833	3.35139	204.797	3.35625	225.004	3.36319	91.968	3.37292	75.101
				3.42083	147.094	3.40764	81.436	3.39931	133.738	3.42153	135.906	3.42917	46.318	3.43125	133.451	3.31111	108.164	3.32708	74.47	3.54514	147.501	3.35069	40.198	3.35833	200.912	3.36319	227.814	3.37014	97.581	3.37986	78.356
				3.42778	149.445	3.41458	81.463	3.40625	136.599	3.42847	134.187	3.43611	46.204	3.43819	133.114	3.31806	111.135	3.33403	73.858	3.55208	150.317	3.35764	39.781	3.36528	203.696	3.37014	228.543	3.37708	94.824	3.38681	78.339
				3.43472	150.431	3.42153	83.088	3.41319	136.965	3.43542	137.129	3.44306	46.051	3.44514	136.915	3.325	112.287	3.34097	73.882	3.55903	159.548	3.36458	40.845	3.37222	205.726	3.37708	230.517	3.38403	98.382	3.39375	78.683
				3.44167	149.554	3.42847	82.589	3.42014	138.689	3.44236	141.133	3.45	44.711	3.45208	134.876	3.33194	111.748	3.34792	77.017	3.56597	159.391	3.37153	39.596	3.37917	205.672	3.38403	233.825	3.39097	100.856	3.40069	77.156
				3.44861	153.823	3.43542	84.274	3.42708	141.023	3.44931	143.072	3.45694	46.255	3.45903	139.162	3.33889	115.072	3.35486	75.515	3.57292	162.234	3.37847	40.26	3.38611	207.926	3.39097	232.305	3.39792	101.199	3.40764	81.255
				3.45556	151.676	3.44236	82.384	3.43403	141.395	3.45625	139.81	3.46389	47.183	3.46597	139.464	3.34583	118.83	3.36181	78.074	3.57986	166.136	3.38542	40.222	3.39306	211.141	3.39792	240.634	3.40486	102.378	3.41458	80.991
				3.4625	152.707	3.44931	85.485	3.44097	144.133	3.46319	144.827	3.47083	47.502	3.47292	142.497	3.35278	118.599	3.36875	77.988	3.58681	170.463	3.39236	39.831	3.4	210.653	3.40486	241.312	3.41181	107.322	3.42153	81.682
				3.46944	155.612	3.45625	87.403	3.44792	144.913	3.47014	141.805	3.47778	47.357	3.47986	144.67	3.35972	119.574	3.37569	79.743	3.59375	173.938	3.39931	40.116	3.40694	212.72	3.41181	244.249	3.41875	104.4	3.42847	80.21
				3.47639	159.362	3.46319	88.572	3.45486	147.445	3.47708	146.159	3.48472	48.393	3.48681	144.766	3.36667	125.077	3.38264	82.259	3.60069	172.662	3.40625	41.118	3.41389	212.097	3.41875	245.791	3.42569	108.199	3.43542	80.964
				3.48333	160.089	3.47014	89.047	3.46181	152.492	3.48403	145.976	3.49167	47.27	3.49375	142.242	3.37361	121.888	3.38958	80.579	3.60764	181.104	3.41319	39.272	3.42083	213.111	3.42569	250.122	3.43264	110.493	3.44236	82.198
				3.49028	163.83	3.47708	89.254	3.46875	150.124	3.49097	148.759	3.49861	47.18	3.50069	150.251	3.38056	126.077	3.39653	82.796	3.61458	184.499	3.42014	41.141	3.42778	215.832	3.43264	255.878	3.43958	113.439	3.44931	84.617
				3.49722	165.431	3.48403	90.049	3.47569	152.773	3.49792	150.164	3.50556	47.766	3.50764	151.934	3.3875	129.273	3.40347	84.779	3.62153	192.072	3.42708	40.928	3.43472	216.582	3.43958	254.371	3.44653	109.747	3.45625	85.816
				3.50417	164.999	3.49097	92.373	3.48264	153.307	3.50486	153.774	3.5125	50.623	3.51458	154.938	3.39444	130.214	3.41042	86.513	3.62847	188.771	3.43403	41.527	3.44167	220.023	3.44653	254.854	3.45347	115.121	3.46319	86.883
				3.51111	167.134	3.49792	94.353	3.48958	159.305	3.51181	155.225	3.51944	49.679	3.52153	156.201	3.40139	134.902	3.41736	89.396	3.63542	192.029	3.44097	41.433	3.44861	220.247	3.45347	259.865	3.46042	116.471	3.47014	88.187
				3.51806	167.936	3.50486	95.264	3.49653	159.735	3.51875	156.18	3.52639	48.758	3.52847	158.612	3.40833	134.622	3.42431	88.791	3.64236	199.903	3.44792	41.212	3.45556	225.132	3.46042	261.999	3.46736	122.459	3.47708	87.325
				3.525	171.786	3.51181	93.721	3.50347	161.878	3.52569	155.041	3.53333	50.368	3.53542	159.909	3.41528	136.792	3.43125	91.19	3.64931	203.796	3.45486	42.066	3.4625	226.582	3.46736	266.897	3.47431	121.991	3.48403	87.546
				3.53194	173.902	3.51875	97.132	3.51042	165.309	3.53264	160.878	3.54028	50.904	3.54236	164.197	3.42222	141.99	3.43819	92.66	3.65625	204.508	3.46181	42.1	3.46944	224.167	3.47431	275.762	3.48125	125.94	3.49097	89.095
				3.53889	174.377	3.52569	98.484	3.51736	165.904	3.53958	162.06	3.54722	51.366	3.54931	166.365	3.42917	144.353	3.44514	93.988	3.66319	211.214	3.46875	41.47	3.47639	227.41	3.48125	277.866	3.48819	124.893	3.49792	91.529
				3.54583	180.215	3.53264	98.843	3.52431	167.586	3.54653	165.422	3.55417	51.808	3.55625	168.279	3.43611	144.897	3.45208	95.626	3.67014	216.308	3.47569	43.204	3.48333	224.041	3.48819	280.505	3.49514	128.452	3.50486	90.427
				3.55278	178.742	3.53958	99.311	3.53125	167.771	3.55347	168.469	3.56111	51.253	3.56319	171.271	3.44306	145.973	3.45903	94.705	3.67708	215.793	3.48264	42.959	3.49028	231.639	3.49514	279.215	3.50208	129.538	3.51181	89.972
				3.55972	181.218	3.54653	99.561	3.53819	173.718	3.56042	168.703	3.56806	53.665	3.57014	174.584	3.45	152.224	3.46597	97.583	3.68403	221.852	3.48958	42.032	3.49722	231.802	3.50208	282.17	3.50903	133.697	3.51875	89.233
				3.56667	185.798	3.55347	101.012	3.54514	173.179	3.56736	170.111	3.575	51.696	3.57708	175.892	3.45694	151.385	3.47292	99.428	3.69097	227.468	3.49653	43.352	3.50417	233.821	3.50903	286.948	3.51597	133.517	3.52569	91.725
				3.57361	186.314	3.56042	103.661	3.55208	176.775	3.57431	172.141	3.58194	53.143	3.58403	179.432	3.46389	158.97	3.47986	102.517	3.69792	228.311	3.50347	42.861	3.51111	235.435	3.51597	291.021	3.52292	136.123	3.53264	91.069
				3.58056	187.745	3.56736	106.091	3.55903	180.356	3.58125	176.98	3.58889	54.824	3.59097	180.391	3.47083	159.607	3.48681	99.803	3.70486	231.084	3.51042	42.823	3.51806	233.224	3.52292	293.917	3.52986	142.616	3.53958	94.25
				3.5875	193.971	3.57431	105.614	3.56597	184.173	3.58819	175.877	3.59583	54.144	3.59792	182.302	3.47778	161.776	3.49375	102.767	3.71181	234.142	3.51736	44.944	3.525	236.707	3.52986	298.644	3.53681	145.479	3.54653	93.095
				3.59444	192.798	3.58125	107.902	3.57292	186.821	3.59514	179.87	3.60278	54.941	3.60486	187.5	3.48472	167.932	3.50069	104.834	3.71875	240.286	3.52431	45.61	3.53194	242.045	3.53681	302.691	3.54375	147.341	3.55347	92.14
				3.60139	197.793	3.58819	108.478	3.57986	187.278	3.60208	187.068	3.60972	56.259	3.61181	186.141	3.49167	169.546	3.50764	105.149	3.72569	243.702	3.53125	44.81	3.53889	242.453	3.54375	303.601	3.55069	152.524	3.56042	93.184
				3.60833	200.512	3.59514	109.386	3.58681	191.505	3.60903	184.924	3.61667	56.756	3.61875	191.628	3.49861	172.608	3.51458	107.544	3.73264	242.587	3.53819	45.263	3.54583	246.11	3.55069	307.079	3.55764	152.199	3.56736	94.014
				3.61528	202.118	3.60208	112.316	3.59375	193.196	3.61597	191.626	3.62361	57.046	3.62569	191.272	3.50556	176.229	3.52153	108.81	3.73958	243.287	3.54514	44.68	3.55278	241.862	3.55764	316.636	3.56458	154.873	3.57431	94.485
				3.62222	203.461	3.60903	111.125	3.60069	198.008	3.62292	188.11	3.63056	57.69	3.63264	195.677	3.5125	181.138	3.52847	109.54	3.74653	249.904	3.55208	46.025	3.55972	245.634	3.56458	317.834	3.57153	155.227	3.58125	91.619
				3.62917	204.621	3.61597	111.4	3.60764	195.183	3.62986	191.766	3.6375	58.45	3.63958	198.008	3.51944	182.573	3.53542	111.453	3.75347	251.547	3.55903	45.623	3.56667	252.626	3.57153	320.802	3.57847	156.335	3.58819	95.615
				3.63611	210.603	3.62292	114.951	3.61458	196.946	3.63681	196.824	3.64444	58.105	3.64653	202.104	3.52639	183.641	3.54236	111.731	3.76042	254.162	3.56597	46.886	3.57361	245.477	3.57847	327.009	3.58542	160.35	3.59514	96.434
				3.64306	214.468	3.62986	114.822	3.62153	203.246	3.64375	193.651	3.65139	57.563	3.65347	202.262	3.53333	189.81	3.54931	113.395	3.76736	254.238	3.57292	44.824	3.58056	251.648	3.58542	327.996	3.59236	160.401	3.60208	96.114
				3.65	213.351	3.63681	116.945	3.62847	204.357	3.65069	201.095	3.65833	59.007	3.66042	204.382	3.54028	191.88	3.55625	113.701	3.77431	254.919	3.57986	45.469	3.5875	252.032	3.59236	328.892	3.59931	163.966	3.60903	96.566
				3.65694	217.618	3.64375	116.92	3.63542	202.522	3.65764	200.816	3.66528	61.557	3.66736	207.138	3.54722	191.767	3.56319	116.518	3.78125	263.993	3.58681	48.082	3.59444	256.539	3.59931	333.233	3.60625	167.404	3.61597	94.672
				3.67083	220.377	3.65069	117.216	3.64236	209.349	3.66458	206.506	3.67222	60.4	3.67431	210.808	3.55417	199.019	3.57014	116.706	3.78819	261.307	3.59375	47.261	3.60139	255.714	3.60625	330.542	3.61319	166.352	3.62292	95.887
				3.67778	222.656	3.65764	119.031	3.64931	209.647	3.67153	205.625	3.67917	60.91	3.68125	212.82	3.56111	196.274	3.57708	115.855	3.79514	265.299	3.60069	48.016	3.60833	255.144	3.61319	336.078	3.62014	169.096	3.62986	95.179
				3.68472	228.312	3.66458	117.99	3.65625	208.73	3.67847	210.416	3.68611	61.185	3.68819	214.079	3.56806	201.29	3.58403	116.303	3.80208	267.596	3.60764	45.734	3.61528	261.348	3.62014	343.473	3.62708	171.728	3.63681	95.925
				3.69167	227.25	3.67153	119.449	3.66319	214.192	3.68542	208.211	3.69306	60.581	3.69514	215.707	3.575	201.586	3.59097	115.842	3.80903	268.783	3.61458	47.973	3.62222	260.249	3.62708	344.087	3.63403	172.831	3.64375	95.055
				3.69861	231.388	3.67847	121.923	3.67014	217.564	3.69236	218.497	3.7	61.373	3.70208	217.896	3.58194	203.018	3.59792	118.608	3.81597	274.306	3.62153	49.887	3.62917	262.145	3.63403	349.299	3.64097	172.336	3.65069	95.867
				3.70556	237.376	3.68542	119.413	3.67708	220.18	3.69931	214.307	3.70694	63.548	3.70903	219.558	3.58889	207.768	3.60486	119.496	3.82292	271.616	3.62847	49.583	3.63611	267.773	3.64097	352.263	3.64792	178.148	3.65764	96.176
				3.7125	236.382	3.69236	121.796	3.68403	221.814	3.70625	218.654	3.71389	61.506	3.71597	224.683	3.59583	213.869	3.61181	117.23	3.82986	273.562	3.63542	49.95	3.64306	265.228	3.64792	352.529	3.65486	180.715	3.66458	95.09
				3.71944	239.43	3.69931	122.173	3.69097	221.411	3.71319	218.343	3.72083	62.954	3.72292	222.662	3.60278	212.381	3.61875	117.291	3.83681	276.355	3.64236	50.197	3.65	266.06	3.65486	355.997	3.66181	183.688	3.67153	94.676
				3.72639	242.362	3.70625	121.386	3.69792	225.196	3.72014	218.934	3.72778	62.869	3.72986	225.739	3.60972	215.1	3.62569	118.751	3.84375	272.933	3.64931	50.819	3.65694	263.777	3.66181	355.984	3.66875	177.909	3.67847	93.182
				3.73333	243.342	3.71319	124.46	3.70486	224.409	3.72708	217.837	3.73472	64.804	3.73681	226.362	3.61667	215.89	3.63264	117.408	3.85069	275.952	3.65625	51.21	3.66389	269.551	3.66875	361.852	3.67569	183.591	3.68542	95.573
				3.74028	247.457	3.72014	122.439	3.71181	228.445	3.73403	226.118	3.74167	64.558	3.74375	226.028	3.62361	216.579	3.63958	119.06	3.85764	277.24	3.66319	49.538	3.67083	268.217	3.67569	363.468	3.68264	184.032	3.69236	92.038
				3.74722	250.855	3.72708	122.499	3.71875	230.603	3.74097	227.162	3.74861	65.946	3.75069	233.15	3.63056	221.304	3.64653	116.181	3.86458	273.133	3.67014	50.855	3.67778	273.516	3.68264	364.008	3.68958	189.604	3.69931	93.772
				3.75417	250.69	3.73403	122.15	3.72569	230.84	3.74792	225.188	3.75556	66.72	3.75764	235.945	3.6375	225.535	3.65347	116.732	3.87153	274.678	3.67708	51.115	3.68472	272.383	3.68958	363.918	3.69653	191.138	3.70625	95.261
				3.76111	254.242	3.74097	126.26	3.73264	232.296	3.75486	228.335	3.7625	66.975	3.76458	229.913	3.64444	225.316	3.66042	118.355	3.87847	280.402	3.68403	50.811	3.69167	274.831	3.69653	368.641	3.70347	187.704	3.71319	94.192
				3.76806	252.325	3.74792	123.753	3.73958	234.249	3.76181	229.956	3.76944	64.538	3.77153	233.524	3.65139	229.56	3.66736	115.778	3.88542	276.155	3.69097	52.737	3.69861	278.029	3.70347	376.009	3.71042	193.842	3.72014	89.16
				3.775	253.123	3.75486	126.127	3.74653	237.404	3.76875	229.387	3.77639	67.124	3.77847	230.201	3.65833	231.816	3.67431	119.27	3.89236	275.209	3.69792	53.227	3.70556	279.73	3.71042	369.789	3.71736	194.294	3.72708	92.501
				3.78194	260.784	3.76181	127.645	3.75347	239.626	3.77569	234.343	3.78333	65.879	3.78542	233.799	3.66528	230.556	3.68125	116.344	3.89931	275.598	3.70486	51.807	3.7125	279.638	3.71736	374.825	3.72431	192.806	3.73403	92.226
				3.78889	262.269	3.76875	126.531	3.76042	240.252	3.78264	233.332	3.79028	66.562	3.79236	236.094	3.67222	234.255	3.68819	116.601	3.90625	278.957	3.71181	51.343	3.71944	281.579	3.72431	375.332	3.73125	193.963	3.74097	91.41
				3.79583	263.562	3.77569	124.388	3.76736	237.769	3.78958	234.352	3.79722	67.037	3.79931	235.852	3.67917	234.973	3.69514	117.24	3.91319	277.082	3.71875	51.917	3.72639	280.212	3.73125	371.775	3.73819	196.947	3.74792	92.411
				3.80278	263.174	3.78264	123.514	3.77431	235.505	3.79653	236.7	3.80417	67.205	3.80625	235.697	3.68611	236.689	3.70208	117.392	3.92014	279.526	3.72569	51.091	3.73333	283.745	3.73819	373.138	3.74514	197.679	3.75486	90.686
				3.80972	268.064	3.78958	125.648	3.78125	240.74	3.80347	237.719	3.81111	67.367	3.81319	239.421	3.69306	235.217	3.70903	116.728	3.92708	272.718	3.73264	53.516	3.74028	286.904	3.74514	379.08	3.75208	197.628	3.76181	89.484
				3.81667	265.251	3.79653	123.812	3.78819	239.229	3.81042	239.822	3.81806	66.518	3.82014	240.679	3.7	239.184	3.71597	115.969	3.93403	276.853	3.73958	52.909	3.74722	283.967	3.75208	374.522	3.75903	199.402	3.76875	87.035
				3.82361	270.664	3.80347	123.889	3.79514	241.749	3.81736	239.564	3.825	66.196	3.82708	242.996	3.70694	241.327	3.72292	114.636	3.94097	272.246	3.74653	52.245	3.75417	280.459	3.75903	379.117	3.76597	200.123	3.77569	87.239
				3.83056	269.349	3.81042	123.426	3.80208	242.459	3.82431	239.825	3.83194	65.519	3.83403	238.152	3.71389	241.828	3.72986	111.94	3.94792	273.891	3.75347	52.364	3.76111	285.588	3.76597	382.644	3.77292	203.007	3.78264	87.679
				3.8375	271.113	3.81736	126.311	3.80903	242.235	3.83125	235.14	3.83889	66.189	3.84097	236.861	3.72083	242.721	3.73681	111.7	3.95486	272.847	3.76042	53.577	3.76806	284.542	3.77292	378.044	3.77986	201.767	3.78958	88.072
				3.84444	273.505	3.82431	121.993	3.81597	239.053	3.83819	241.052	3.84583	66.375	3.84792	242.016	3.72778	242.587	3.74375	109.027	3.96181	269.872	3.76736	54.206	3.775	283.792	3.77986	376.962	3.78681	199.383	3.79653	87.453
				3.85139	273.301	3.83125	123.962	3.82292	245.217	3.84514	240.71	3.85278	67.246	3.85486	238.26	3.73472	243.975	3.75069	109.658	3.96875	271.212	3.77431	53.505	3.78194	286.833	3.78681	379.127	3.79375	198.575	3.80347	85.759
				3.85833	268.624	3.83819	122.69	3.82986	241.935	3.85208	239.092	3.85972	67.331	3.86181	239.284	3.74167	244.519	3.75764	106.923	3.97569	270.558	3.78125	52.782	3.78889	287.498	3.79375	378.673	3.80069	200.912	3.81042	85.095
				3.86528	270.869	3.84514	123.746	3.83681	244.469	3.85903	242.415	3.86667	67.832	3.86875	237.715	3.74861	245.141	3.76458	105.951	3.98264	265.035	3.78819	54.479	3.79583	284.693	3.80069	384.426	3.80764	197.629	3.81736	86.371
				3.87222	278.257	3.85208	121.275	3.84375	242.585	3.86597	241.875	3.87361	67.118	3.87569	237.808	3.75556	245.307	3.77153	107.443	3.98958	263.847	3.79514	53.555	3.80278	283.948	3.80764	383.174	3.81458	195.557	3.82431	85.583
				3.87917	275.59	3.85903	118.579	3.85069	246.514	3.87292	240.375	3.88056	67.903	3.88264	237.02	3.7625	244.838	3.77847	105.704	3.99653	266.108	3.80208	55.322	3.80972	283.279	3.81458	377.295	3.82153	202.367	3.83125	82.467
				3.88611	277.391	3.86597	119.452	3.85764	241.552	3.87986	243.266	3.8875	67.611	3.88958	236.814	3.76944	245.149	3.78542	104.841	4.00347	259.757	3.80903	54.68	3.81667	286.806	3.82153	379.675	3.82847	201.134	3.83819	84.619
				3.89306	279.75	3.87292	117.942	3.86458	248.433	3.88681	243.785	3.89444	65.601	3.89653	237.802	3.77639	244.953	3.79236	105.004	4.01042	263.511	3.81597	54.028	3.82361	287.294	3.82847	376.67	3.83542	199.857	3.84514	84.22
				3.9	276.365	3.87986	120.353	3.87153	244.826	3.89375	244.143	3.90139	65.638	3.90347	236.609	3.78333	242.659	3.79931	103.162	4.01736	260.012	3.82292	54.132	3.83056	282.942	3.83542	380.691	3.84236	195.894	3.85208	82.005
				3.90694	279.034	3.88681	116.609	3.87847	246.244	3.90069	241.291	3.90833	65.293	3.91042	235.697	3.79028	241.21	3.80625	101.785	4.02431	257.322	3.82986	53.758	3.8375	280.383	3.84236	376.768	3.84931	200.16	3.85903	80.928
				3.91389	278.023	3.89375	117.853	3.88542	244.583	3.90764	246.291	3.91528	65.603	3.91736	235.697	3.79722	252.933	3.81319	101.27	4.03125	256.02	3.83681	53.18	3.84444	280.286	3.84931	384.131	3.85625	197.679	3.86597	78.918
				3.92083	273.915	3.90069	116.809	3.89236	240.423	3.91458	237.071	3.92222	67.038	3.92431	236.546	3.80417	245.182	3.82014	101.498	4.03819	249.767	3.84375	54.494	3.85139	281.606	3.85625	377.42	3.86319	199.659	3.87292	80.286
				3.92778	277.389	3.90764	114.855	3.89931	240.839	3.92153	241.534	3.92917	64.918	3.93125	231.354	3.81111	248.844	3.82708	98.205	4.04514	250.944	3.85069	56.024	3.85833	277.93	3.86319	374.593	3.87014	194.072	3.87986	79.046
				3.93472	282.215	3.91458	113.981	3.90625	244.318	3.92847	245.519	3.93611	65.06	3.93819	232.749	3.81806	247.015	3.83403	98.192	4.05208	247.253	3.85764	55.5	3.86528	278.877	3.87014	377.017	3.87708	190.228	3.88681	80.058
				3.94167	277.763	3.92153	115.368	3.91319	243.243	3.93542	242.947	3.94306	65.034	3.94514	233.486	3.825	244.594	3.84097	93.939	4.05903	242.975	3.86458	53.298	3.87222	276.423	3.87708	374.552	3.88403	197.091	3.89375	77.787
				3.94861	278.977	3.92847	112.956	3.92014	241.033	3.94236	240.733	3.95	66.574	3.95208	228.374	3.83194	244.097	3.84792	92.11	4.06597	242.768	3.87153	53.892	3.87917	274.231	3.88403	370.212	3.89097	198.136	3.90069	78.663
				3.95556	275.472	3.93542	114.703	3.92708	236.178	3.94931	239.897	3.95694	63.93	3.95903	229.302	3.83889	243.904	3.85486	93.039	4.07292	239.556	3.87847	53.405	3.88611	275.772	3.89097	372.244	3.89792	194.297	3.90764	78.397
				3.9625	280.506	3.94236	111.165	3.93403	239.681	3.95625	240.831	3.96389	63.373	3.96597	230.855	3.84583	245.46	3.86181	93.618	4.07986	233.139	3.88542	55.376	3.89306	275.198	3.89792	366.743	3.90486	196.412	3.91458	75.358
				3.96944	283.127	3.94931	111.324	3.94097	238.031	3.96319	244.586	3.97083	65.66	3.97292	224.255	3.85278	242.583	3.86875	92.33	4.08681	233.656	3.89236	52.86	3.9	275.966	3.90486	366.362	3.91181	190.352	3.92153	77.531
				3.97639	276.132	3.95625	109.663	3.94792	237.843	3.97014	239.593	3.97778	63.507	3.97986	225.078	3.85972	240.596	3.87569	89.42	4.09375	232.798	3.89931	55.195	3.90694	269.257	3.91181	362.146	3.91875	186.823	3.92847	76.127
				3.98333	276.187	3.96319	110.192	3.95486	236.211	3.97708	239.588	3.98472	65.141	3.98681	220.151	3.86667	242.711	3.88264	88.346	4.10069	227.79	3.90625	55.17	3.91389	268.032	3.91875	355.849	3.92569	188.109	3.93542	74.624
				3.99028	273.405	3.97014	109.54	3.96181	235.285	3.98403	236.643	3.99167	64.953	3.99375	221.203	3.87361	238.113	3.88958	86.272	4.10764	222.238	3.91319	52.144	3.92083	268.855	3.92569	361.842	3.93264	186.039	3.94236	75.597
				3.99722	276.806	3.97708	106.65	3.96875	236.218	3.99097	234.672	3.99861	63.993	4.00069	218.551	3.88056	241.444	3.89653	85.46	4.11458	221.909	3.92014	55.523	3.92778	266.744	3.93264	360.467	3.93958	183.817	3.94931	72.73
				4.00417	272.197	3.98403	104.76	3.97569	234.642	3.99792	231.689	4.00556	64.574	4.00764	215.449	3.8875	240.07	3.90347	85.02	4.12153	221.322	3.92708	51.701	3.93472	263.86	3.93958	358.418	3.94653	181.956	3.95625	73.601
				4.01111	270.425	3.99097	102.303	3.98264	232.04	4.00486	235.423	4.0125	62.444	4.01458	216.981	3.89444	238.126	3.91042	83.163	4.12847	221.509	3.93403	52.22	3.94167	263.45	3.94653	352.399	3.95347	180.476	3.96319	72.038
				4.01806	271.268	3.99792	102.248	3.98958	231.465	4.01181	231.457	4.01944	62.588	4.02153	215.313	3.90139	236.481	3.91736	83.692	4.13542	218.947	3.94097	52.853	3.94861	260.55	3.95347	354.061	3.96042	186.415	3.97014	70.294
				4.025	272.553	4.00486	102.759	3.99653	228.966	4.01875	233.267	4.02639	60.344	4.02847	212.169	3.90833	237.126	3.92431	79.726	4.14236	212.651	3.94792	50.278	3.95556	259.948	3.96042	351.045	3.96736	178.999	3.97708	73.966
				4.03194	273.172	4.01181	99.946	4.00347	230.277	4.02569	235.067	4.03333	62.329	4.03542	211.017	3.91528	235.865	3.93125	80.027	4.14931	212.465	3.95486	53.413	3.9625	256.113	3.96736	346.772	3.97431	182.512	3.98403	70.762
				4.03889	267.562	4.01875	99.367	4.01042	229.456	4.03264	228.195	4.04028	62.95	4.04236	204.912	3.92222	234.06	3.93819	79.454	4.15625	206.327	3.96181	50.553	3.96944	252.469	3.97431	343.865	3.98125	177.465	3.99097	69.94
				4.04583	272.543	4.02569	98.794	4.01736	226.481	4.03958	229.621	4.04722	59.8	4.04931	203.888	3.92917	232.887	3.94514	77.165	4.16319	205.326	3.96875	50.999	3.97639	253.903	3.98125	342.896	3.98819	175.776	3.99792	69.648
				4.05278	266.404	4.03264	97.222	4.02431	225.541	4.04653	226.933	4.05417	59.042	4.05625	204.109	3.93611	232.145	3.95208	74.848	4.17014	204.003	3.97569	52.536	3.98333	248.784	3.98819	339.762	3.99514	174.837	4.00486	70.885
				4.05972	261.153	4.03958	97.333	4.03125	223.572	4.05347	225.417	4.06111	59.141	4.06319	202.784	3.94306	228.96	3.95903	76.516	4.17708	198.237	3.98264	51.394	3.99028	249.928	3.99514	337.905	4.00208	174.629	4.01181	68.272
				4.06667	260.634	4.04653	96.313	4.03819	223.304	4.06042	226.168	4.06806	59.732	4.07014	202.417	3.95	229.832	3.96597	73.532	4.18403	199.931	3.98958	53.067	3.99722	246.856	4.00208	337.949	4.00903	176.122	4.01875	69.169
				4.07361	263.729	4.05347	96.545	4.04514	220.72	4.06736	222.273	4.075	57.885	4.07708	200.865	3.95694	228.971	3.97292	74.975	4.19097	198.973	3.99653	51.2	4.00417	245.858	4.00903	332.593	4.01597	171.957	4.02569	69.075
				4.08056	260.537	4.06042	94.761	4.05208	221.86	4.07431	226.876	4.08194	58.701	4.08403	200.498	3.96389	223.195	3.97986	72.052	4.19792	196.311	4.00347	50.276	4.01111	240.496	4.01597	333.638	4.02292	167.598	4.03264	69.945
				4.0875	263.539	4.06736	92.048	4.05903	221.328	4.08125	225.385	4.08889	55.87	4.09097	198.744	3.97083	223.307	3.98681	72.937	4.20486	193.392	4.01042	49.473	4.01806	240.053	4.02292	330.551	4.02986	163.963	4.03958	68.95
				4.09444	259.561	4.07431	90.996	4.06597	219.371	4.08819	225.603	4.09583	57.145	4.09792	194.741	3.97778	223.306	3.99375	71.72	4.21181	189.839	4.01736	49.979	4.025	241.606	4.02986	330.463	4.03681	167.111	4.04653	68.769
				4.10139	262.869	4.08125	91.147	4.07292	212.54	4.09514	220.964	4.10278	57.078	4.10486	191.015	3.98472	220.775	4.00069	70.01	4.21875	186.608	4.02431	49.554	4.03194	237.539	4.03681	328.322	4.04375	164.724	4.05347	68.213
				4.10833	260.248	4.08819	90.595	4.07986	212.845	4.10208	220.545	4.10972	59.047	4.11181	191.531	3.99167	216.818	4.00764	69.421	4.22569	185.823	4.03125	49.957	4.03889	235.109	4.04375	322.476	4.05069	166.693	4.06042	66.677
				4.11528	253.388	4.09514	90.962	4.08681	213.968	4.10903	218.19	4.11667	56.4	4.11875	190.62	3.99861	220.184	4.01458	68.77	4.23264	183.477	4.03819	49.188	4.04583	236.597	4.05069	321.107	4.05764	159.347	4.06736	68.648
				4.12222	255.043	4.10208	87.316	4.09375	214.381	4.11597	218.495	4.12361	54.983	4.12569	186.947	4.00556	216.048	4.02153	68.472	4.23958	182.132	4.04514	47.457	4.05278	229.834	4.05764	320.44	4.06458	161.179	4.07431	66.064
				4.12917	255.061	4.10903	87.22	4.10069	211.21	4.12292	219.086	4.13056	55.556	4.13264	186.761	4.0125	217.688	4.02847	66.156	4.24653	179.399	4.05208	48.563	4.05972	227.634	4.06458	317.656	4.07153	159.511	4.08125	67.406
				4.13611	248.394	4.11597	86.63	4.10764	211.381	4.12986	216.84	4.1375	55.11	4.13958	185.339	4.01944	213.592	4.03542	68.317	4.25347	178.909	4.05903	49.461	4.06667	229.193	4.07153	313.32	4.07847	156.061	4.08819	67.63
				4.14306	252.393	4.12292	85.814	4.11458	208.479	4.13681	212.131	4.14444	55.482	4.14653	181.228	4.02639	215.065	4.04236	66.869	4.26042	183.408	4.06597	47.434	4.07361	226.553	4.07847	310.659	4.08542	153.726	4.09514	65.631
				4.15	248.566	4.12986	82.81	4.12153	207.396	4.14375	211.862	4.15139	54.971	4.15347	183.602	4.03333	210.363	4.04931	64.142	4.26736	177.496	4.07292	49.473	4.08056	222.443	4.08542	313.128	4.09236	156.854	4.10208	65.958
				4.15694	249.832	4.13681	84.586	4.12847	207.897	4.15069	208.527	4.15833	55.302	4.16042	181.889	4.04028	214.283	4.05625	65.929	4.27431	174.191	4.07986	48.868	4.0875	222.814	4.09236	307.511	4.09931	152.929	4.10903	66.124
				4.16389	246.771	4.14375	85.06	4.13542	207.829	4.15764	210.357	4.16528	53.34	4.16736	176.411	4.04722	208.479	4.06319	63.969	4.28125	171.372	4.08681	48.106	4.09444	215.667	4.09931	305.33	4.10625	150.087	4.11597	65.172
				4.17083	246.029	4.15069	83.483	4.14236	206.515	4.16458	206.3	4.17222	53.312	4.17431	175.43	4.05417	209.125	4.07014	65.233	4.28819	171.93	4.09375	47.901	4.10139	218.053	4.10625	309.638	4.11319	150.271	4.12292	65.96
				4.17778	251.281	4.15764	83.237	4.14931	203.354	4.17153	204.721	4.17917	53.915	4.18125	175.117	4.06111	207.735	4.07708	63.151	4.29514	168.507	4.10069	45.967	4.10833	211.761	4.11319	303.692	4.12014	153.229	4.12986	67.031
				4.18472	249.36	4.16458	81.792	4.15625	204.171	4.17847	207.693	4.18611	52.34	4.18819	170.7	4.06806	208.335	4.08403	63.213	4.30208	170.413	4.10764	45.296	4.11528	212.384	4.12014	305.158	4.12708	147.936	4.13681	66.715
				4.19167	240.11	4.17153	81.51	4.16319	200.212	4.18542	206.443	4.19306	52.096	4.19514	170.147	4.075	207.27	4.09097	62.302	4.30903	168.181	4.11458	46.928	4.12222	211.527	4.12708	301.155	4.13403	146.542	4.14375	65.064
				4.19861	239.948	4.17847	80.59	4.17014	199.387	4.19236	206.896	4.2	51.016	4.20208	168.262	4.08194	201.205	4.09792	60.907	4.31597	166.421	4.12153	44.969	4.12917	207.602	4.13403	301.858	4.14097	144.207	4.15069	66.148
				4.20556	242.009	4.18542	78.562	4.17708	199.691	4.19931	204.02	4.20694	52.589	4.20903	171.005	4.08889	203.779	4.10486	60.306	4.32292	162.028	4.12847	45.833	4.13611	211.344	4.14097	297.809	4.14792	145.234	4.15764	67.503
				4.2125	240.253	4.19236	79.961	4.18403	198.382	4.20625	200.057	4.21389	50.194	4.21597	172.512	4.09583	198.317	4.11181	61.01	4.32986	164.976	4.13542	47.273	4.14306	204.194	4.14792	299.045	4.15486	148.302	4.16458	68.45
				4.21944	241.379	4.19931	79.002	4.19097	195.012	4.21319	198.281	4.22083	51.524	4.22292	165.857	4.10278	198.419	4.11875	59.944	4.33681	162.427	4.14236	45.942	4.15	204.75	4.15486	298.524	4.16181	142.88	4.17153	63.523
				4.22639	238.563	4.20625	76.403	4.19792	197.713	4.22014	199.883	4.22778	51.288	4.22986	162.25	4.10972	198.248	4.12569	60.899	4.34375	162.436	4.14931	45.802	4.15694	199.963	4.16181	296.467	4.16875	141.545	4.17847	67.854
				4.23333	237.169	4.21319	77.033	4.20486	198.824	4.22708	202.218	4.23472	49.037	4.23681	164.512	4.11667	195.839	4.13264	59.453	4.35069	163.016	4.15625	44.8	4.16389	198.951	4.16875	298.009	4.17569	143.42	4.18542	66.74
				4.24028	232.899	4.22014	78.03	4.21181	194.197	4.23403	198.321	4.24167	49.75	4.24375	162.737	4.12361	198.83	4.13958	58.579	4.35764	159.939	4.16319	44.438	4.17083	202.055	4.17569	293.18	4.18264	140.927	4.19236	66.999
				4.24722	238.375	4.22708	80.123	4.21875	198.082	4.24097	195.876	4.24861	48.753	4.25069	163.647	4.13056	198.086	4.14653	59.758	4.36458	157.578	4.17014	45.248	4.17778	191.414	4.18264	298.945	4.18958	142.628	4.19931	68.568
				4.25417	232.109	4.23403	77.869	4.22569	196.064	4.24792	196.709	4.25556	49.689	4.25764	164.012	4.1375	196.994	4.15347	58.408	4.37153	160.598	4.17708	43.524	4.18472	195.839	4.18958	296.877	4.19653	143.425	4.20625	67.185
				4.26111	231.918	4.24097	79.174	4.23264	192.129	4.25486	194.644	4.2625	49.894	4.26458	160.592	4.14444	198.481	4.16042	58.688	4.37847	157.677	4.18403	43.055	4.19167	189.541	4.19653	294.624	4.20347	143.814	4.21319	67.913
				4.26806	228.055	4.24792	77.95	4.23958	189.569	4.26181	196.181	4.26944	50.345	4.27153	157.901	4.15139	194.517	4.16736	58.061	4.38542	158.593	4.19097	44.345	4.19861	191.621	4.20347	295.122	4.21042	139.339	4.22014	67.853
				4.275	230.252	4.25486	77.53	4.24653	191.759	4.26875	197.545	4.27639	49.039	4.27847	162.101	4.15833	198.636	4.17431	61.03	4.39236	159.696	4.19792	43.471	4.20556	188.039	4.21042	293.213	4.21736	142.747	4.22708	70.209
				4.28194	230.977	4.26181	77.533	4.25347	194.401	4.27569	193.141	4.28333	47.394	4.28542	161.123	4.16528	194.426	4.18125	60.117	4.39931	158.151	4.20486	43.841	4.2125	184.43	4.21736	293.183	4.22431	143.031	4.23403	69.547
				4.28889	230.263	4.26875	78.392	4.26042	191.058	4.28264	197.41	4.29028	47.534	4.29236	157.597	4.17222	192.654	4.18819	57.424	4.40625	157.65	4.21181	44.68	4.21944	186.298	4.22431	297.14	4.23125	139.798	4.24097	70.256
				4.29583	226.341	4.27569	75.628	4.26736	189.147	4.28958	196.066	4.29722	47.938	4.29931	160.687	4.17917	195.71	4.19514	59.02	4.41319	161.857	4.21875	42.132	4.22639	186.29	4.23125	294.147	4.23819	141.08	4.24792	71.851
				4.30278	230.363	4.28264	77.601	4.27431	190.146	4.29653	196.921	4.30417	48.008	4.30625	160.026	4.18611	197.299	4.20208	58.121	4.42014	162.341	4.22569	42.355	4.23333	181.482	4.23819	295.73	4.24514	142.461	4.25486	71.625
				4.30972	227.583	4.28958	78.343	4.28125	190.331	4.30347	194.236	4.31111	45.185	4.31319	157.208	4.19306	196.268	4.20903	59.333	4.42708	159.535	4.23264	42.764	4.24028	180.506	4.24514	296.044	4.25208	140.818	4.26181	72.291
				4.31667	231.072	4.29653	79.82	4.28819	189.641	4.31042	194.772	4.31806	46.925	4.32014	159.481	4.2	196.827	4.21597	58.665	4.43403	162.229	4.23958	42.741	4.24722	182.259	4.25208	297.182	4.25903	139.5	4.26875	73.994
				4.32361	227.958	4.30347	79.102	4.29514	191.415	4.31736	199.008	4.325	48.098	4.32708	162.07	4.20694	196.346	4.22292	59.391	4.44097	162.672	4.24653	42.255	4.25417	178.023	4.25903	292.236	4.26597	141.15	4.27569	74.06
				4.33056	231.279	4.31042	81.556	4.30208	189.106	4.32431	197.596	4.33194	48.876	4.33403	161.558	4.21389	199.906	4.22986	58.65	4.44792	164.618	4.25347	41.787	4.26111	179.126	4.26597	294.264	4.27292	141.36	4.28264	73.566
				4.3375	226.551	4.31736	78.976	4.30903	191.862	4.33125	196.767	4.33889	46.414	4.34097	158.221	4.22083	196.11	4.23681	61.706	4.45486	162.543	4.26042	42.964	4.26806	177.294	4.27292	297.153	4.27986	139.833	4.28958	74.021
				4.34444	231.75	4.32431	78.545	4.31597	190.732	4.33819	191.938	4.34583	46.783	4.34792	160.832	4.22778	197.856	4.24375	60.432	4.46181	165.203	4.26736	41.249	4.275	175.314	4.27986	292.059	4.28681	142.471	4.29653	74.506
				4.35139	228.06	4.33125	81.764	4.32292	191.141	4.34514	194.778	4.35278	48.887	4.35486	161.39	4.23472	193.089	4.25069	60.902	4.46875	166.007	4.27431	41.68	4.28194	177.928	4.28681	293.375	4.29375	141.329	4.30347	77.706
				4.35833	228.542	4.33819	79.16	4.32986	190.431	4.35208	193.792	4.35972	47.261	4.36181	161.528	4.24167	195.791	4.25764	62.069	4.47569	164.13	4.28125	41.978	4.28889	173.873	4.29375	299.569	4.30069	141.327	4.31042	74.496
				4.36528	228.378	4.34514	82.216	4.33681	189.898	4.35903	193.474	4.36667	48.379	4.36875	160.936	4.24861	195.406	4.26458	61.808	4.48264	169.122	4.28819	40.387	4.29583	173.002	4.30069	298.971	4.30764	142.394	4.31736	76.185
				4.37222	227.1	4.35208	82.85	4.34375	190.522	4.36597	191.831	4.37361	45.451	4.37569	160.946	4.25556	199.453	4.27153	62.382	4.48958	167.938	4.29514	41.26	4.30278	177.105	4.30764	300.355	4.31458	143.416	4.32431	79.244
				4.37917	230.42	4.35903	80.462	4.35069	192.135	4.37292	194.607	4.38056	48.752	4.38264	163.187	4.2625	201.543	4.27847	63.058	4.49653	167.766	4.30208	41.883	4.30972	174.497	4.31458	298.581	4.32153	145.391	4.33125	78.176
				4.38611	230.917	4.36597	82.686	4.35764	190.721	4.37986	189.805	4.3875	48.091	4.38958	165.443	4.26944	203.135	4.28542	63.012	4.50347	168.837	4.30903	41.583	4.31667	172.127	4.32153	300.69	4.32847	143.662	4.33819	78.194
				4.39306	230.448	4.37292	83.935	4.36458	191.83	4.38681	193.361	4.39444	48.053	4.39653	166.53	4.27639	199.127	4.29236	64.433	4.51042	172.707	4.31597	41.523	4.32361	174.469	4.32847	302.189	4.33542	145.784	4.34514	80.117
				4.4	231.908	4.37986	85.719	4.37153	193.304	4.39375	197.655	4.40139	48.123	4.40347	162	4.28333	204.361	4.29931	66.737	4.51736	172.885	4.32292	40.777	4.33056	177.338	4.33542	298.011	4.34236	146.79	4.35208	79.185
				4.40694	231.965	4.38681	86.845	4.37847	192.054	4.40069	202.754	4.40833	47.488	4.41042	168.303	4.29028	202.967	4.30625	66.05	4.52431	175.236	4.32986	40.164	4.3375	172.118	4.34236	302.441	4.34931	149.12	4.35903	83.294
				4.41389	235.6	4.39375	86.489	4.38542	196.682	4.40764	196.48	4.41528	48.22	4.41736	170.805	4.29722	204.602	4.31319	66.826	4.53125	179.756	4.33681	40.872	4.34444	176.633	4.34931	311.489	4.35625	146.89	4.36597	82.084
				4.42083	232.683	4.40069	87.716	4.39236	192.638	4.41458	200.973	4.42222	45.909	4.42431	171.03	4.30417	206.795	4.32014	67.343	4.53819	178.383	4.34375	40.58	4.35139	175.124	4.35625	309.347	4.36319	149.473	4.37292	83.354
				4.42778	235.9	4.40764	90.454	4.39931	194.077	4.42153	196.173	4.42917	48.294	4.43125	172.088	4.31111	209.461	4.32708	68.419	4.54514	180.912	4.35069	40.427	4.35833	172.724	4.36319	308.995	4.37014	151.438	4.37986	86.636
				4.43472	235.724	4.41458	87.911	4.40625	194.309	4.42847	200.423	4.43611	47.506	4.43819	171.45	4.31806	210.697	4.33403	69.366	4.55208	183.094	4.35764	40.604	4.36528	176.593	4.37014	315.184	4.37708	150.679	4.38681	85.621
				4.44167	237.105	4.42153	90.136	4.41319	196.642	4.43542	197.657	4.44306	48.414	4.44514	171.946	4.325	208.039	4.34097	68.686	4.55903	184.979	4.36458	39.283	4.37222	176.468	4.37708	313.53	4.38403	156.841	4.39375	86.986
				4.44861	237.338	4.42847	90.758	4.42014	198.917	4.44236	200.853	4.45	49.438	4.45208	176.238	4.33194	211.698	4.34792	70.486	4.56597	187.393	4.37153	40.155	4.37917	178.687	4.38403	315.484	4.39097	157.685	4.40069	85.679
				4.45556	236.543	4.43542	92.513	4.42708	195.554	4.44931	202.887	4.45694	47.548	4.45903	177.918	4.33889	211.484	4.35486	72.964	4.57292	193.837	4.37847	40.013	4.38611	176.43	4.39097	315.941	4.39792	154.747	4.40764	89.009
				4.4625	239.874	4.44236	91.502	4.43403	200.955	4.45625	207.718	4.46389	47.89	4.46597	179.55	4.34583	213.289	4.36181	72.327	4.57986	194.036	4.38542	40.034	4.39306	177.895	4.39792	318.594	4.40486	154.729	4.41458	88.624
				4.46944	239.005	4.44931	92.961	4.44097	201.128	4.46319	209.017	4.47083	48.817	4.47292	180.546	4.35278	217.245	4.36875	75.653	4.58681	193.931	4.39236	40.399	4.4	179.757	4.40486	315.081	4.41181	156.652	4.42153	89.279
				4.47639	241.047	4.45625	94.391	4.44792	202.661	4.47014	206.143	4.47778	49.881	4.47986	182.285	4.35972	217.775	4.37569	74.442	4.59375	192.691	4.39931	41.766	4.40694	179.739	4.41181	326.852	4.41875	159.693	4.42847	88.747
				4.48333	238.981	4.46319	96.136	4.45486	204.482	4.47708	207.211	4.48472	49.941	4.48681	182.565	4.36667	220.396	4.38264	74.121	4.60069	202.163	4.40625	40.537	4.41389	183.267	4.41875	326.83	4.42569	158.599	4.43542	89.515
				4.49028	247.45	4.47014	97	4.46181	204.654	4.48403	210.242	4.49167	50.152	4.49375	184.35	4.37361	219.154	4.38958	74.939	4.60764	201.105	4.41319	39.453	4.42083	184.772	4.42569	331.837	4.43264	163.416	4.44236	92.135
				4.49722	247.296	4.47708	99.689	4.46875	208.439	4.49097	206.997	4.49861	49.767	4.50069	189.635	4.38056	224.88	4.39653	79.926	4.61458	201.105	4.42014	41.222	4.42778	185.402	4.43264	327.674	4.43958	161.824	4.44931	92.317
				4.50417	248.047	4.48403	101.206	4.47569	205.21	4.49792	210.33	4.50556	50.74	4.50764	190.628	4.3875	222.621	4.40347	78.505	4.62153	209.003	4.42708	41.385	4.43472	185.057	4.43958	333.682	4.44653	160.954	4.45625	92.206
				4.51111	248.491	4.49097	100.819	4.48264	207.896	4.50486	211.252	4.5125	50.139	4.51458	195.732	4.39444	223.771	4.41042	79.051	4.63542	212.711	4.43403	42.69	4.44167	186.165	4.44653	335.258	4.45347	163.186	4.46319	95.597
				4.51806	248.845	4.49792	103.624	4.48958	210.694	4.51181	214.674	4.51944	51.972	4.52153	199.232	4.40139	227.579	4.41736	82.325	4.64236	215.957	4.44097	41.525	4.44861	191.813	4.45347	338.914	4.46042	167.769	4.47014	91.163
				4.525	250.569	4.50486	106.847	4.49653	211.661	4.51875	216.389	4.52639	51.155	4.52847	196.477	4.40833	229.608	4.42431	82.644	4.64931	216.286	4.44792	42.67	4.45556	192.942	4.46042	340.333	4.46736	167.797	4.47708	94.493
				4.53194	258.445	4.51181	106.663	4.50347	212.706	4.52569	216.024	4.53333	50.443	4.53542	199.914	4.41528	231.886	4.43125	82.894	4.65625	217.173	4.45486	43.203	4.4625	193.135	4.46736	339.919	4.47431	170.102	4.48403	93.939
				4.53889	258.177	4.51875	104.956	4.51042	216.338	4.53264	216.279	4.54028	52.626	4.54236	205.185	4.42222	232.874	4.43819	85.578	4.66319	223.297	4.46181	42.861	4.46944	195.308	4.47431	344.851	4.48125	174.269	4.49097	96.891
				4.54583	259.079	4.52569	109.491	4.51736	212.672	4.53958	219.641	4.54722	53.525	4.54931	206.167	4.42917	236.338	4.44514	85.529	4.67014	227.309	4.46875	42.824	4.47639	200.629	4.48125	347.281	4.48819	172.958	4.49792	97.782
				4.55278	257.275	4.53264	107.768	4.52431	219.435	4.54653	222.813	4.55417	53.425	4.55625	205.278	4.43611	239.203	4.45208	88.93	4.67708	231.696	4.47569	43.827	4.48333	198.609	4.48819	354.445	4.49514	175.608	4.50486	98.445
				4.55972	263.081	4.53958	111.947	4.53125	219.43	4.55347	222.259	4.56111	53.809	4.56319	212.692	4.44306	239.836	4.45903	92.292	4.68403	232.574	4.48264	42.931	4.49028	199.196	4.49514	350.501	4.50208	175.135	4.51181	96.171
				4.56667	262.73	4.54653	109.549	4.53819	220.713	4.56042	223.301	4.56806	53.455	4.57014	217.001	4.45	240.608	4.46597	88.762	4.69097	232.367	4.48958	43.145	4.49722	205.798	4.50208	357.081	4.50903	177.849	4.51875	98.983
				4.57361	266.032	4.55347	112.332	4.54514	221.631	4.56736	228.31	4.575	55.627	4.57708	217.575	4.45694	240.29	4.47292	89.152	4.69792	233.685	4.49653	43.696	4.50417	204.93	4.50903	358.264	4.51597	182.798	4.52569	98.676
				4.58056	265.559	4.56042	111.03	4.55208	223.106	4.57431	232.005	4.58194	55.684	4.58403	215.803	4.46389	245.636	4.47986	93.102	4.70486	238.235	4.50347	43.885	4.51111	206.521	4.51597	363.618	4.52292	182.591	4.53264	98.627
				4.5875	268.075	4.56736	117.13	4.55903	225.12	4.58125	229.927	4.58889	55.513	4.59097	222.393	4.47083	246.898	4.48681	93.014	4.71181	241.473	4.51042	43.947	4.51806	211.046	4.52292	363.496	4.52986	185.122	4.53958	98.727
				4.59444	272.204	4.57431	117.1	4.56597	228.038	4.58819	230.749	4.59583	56.971	4.59792	223.224	4.47778	247.693	4.49375	92.539	4.71875	241.467	4.51736	44.238	4.525	212.732	4.52986	369.101	4.53681	188.207	4.54653	102.506
				4.60139	275.507	4.58125	117.57	4.57292	224.356	4.59514	232.528	4.60278	57.862	4.60486	223.657	4.48472	251.626	4.50069	95.067	4.72569	242.671	4.52431	44.276	4.53194	214.406	4.53681	370.523	4.54375	186.97	4.55347	101
				4.60833	277.052	4.58819	118.263	4.57986	229.125	4.60208	235.283	4.60972	57.318	4.61181	227.903	4.49167	254.962	4.50764	95.063	4.73264	246.763	4.53125	44.782	4.53889	217.307	4.54375	369.697	4.55069	192.216	4.56042	100.146
				4.61528	276.445	4.59514	121.623	4.58681	230.163	4.60903	230.048	4.61667	58.996	4.61875	229.099	4.49861	252.956	4.51458	96.147	4.73958	249.209	4.53819	44.964	4.54583	218.86	4.55069	373.133	4.55764	192.205	4.56736	102.44
				4.62222	280.798	4.60208	118.688	4.59375	233.022	4.61597	234.4	4.62361	60.18	4.62569	233.292	4.50556	255.994	4.52153	99.307	4.74653	252.643	4.54514	46.469	4.55278	220.948	4.55764	376.501	4.56458	189.654	4.57431	103.174
				4.62917	280.163	4.60903	121.837	4.60069	229.032	4.62292	236.458	4.63056	58.437	4.63264	232.442	4.5125	259.121	4.52847	98.194	4.75347	255.623	4.55208	46.24	4.55972	222.281	4.56458	380.539	4.57153	193.108	4.58125	100.215
				4.63611	280.952	4.61597	122.171	4.60764	234.289	4.62986	244.434	4.6375	58.757	4.63958	233.935	4.51944	257.757	4.53542	98.08	4.76042	252.911	4.55903	45.682	4.56667	225.564	4.57153	379.773	4.57847	193.9	4.58819	101.71
				4.64306	281.655	4.62292	120.22	4.61458	233.408	4.63681	240.847	4.64444	61.262	4.64653	238.941	4.52639	259.31	4.54236	99.934	4.76736	257.394	4.56597	47.023	4.57361	227.569	4.57847	388.862	4.58542	197.789	4.59514	99.954
				4.65	288.85	4.62986	123.878	4.62153	232.338	4.64375	242.039	4.65139	58.205	4.65347	237.158	4.53333	260.3	4.54931	99.812	4.77431	263.675	4.57292	46.776	4.58056	227.859	4.58542	385.569	4.59236	201.615	4.60208	101.596
				4.65694	287.423	4.63681	124.007	4.62847	238.12	4.65069	245.711	4.65833	61.994	4.66042	244.456	4.54028	263.58	4.55625	99.914	4.78125	257.88	4.57986	46.682	4.5875	229.514	4.59236	387.412	4.59931	202.195	4.60903	100.353
				4.66389	290.855	4.64375	121.767	4.63542	237.44	4.65764	248.205	4.66528	61.286	4.66736	245.627	4.54722	264.008	4.56319	100.165	4.78819	261.257	4.58681	47.407	4.59444	233.909	4.59931	393.944	4.60625	203.402	4.61597	104.483
				4.67083	286.994	4.65069	124.63	4.64236	236.171	4.66458	246.083	4.67222	62.831	4.67431	245.198	4.55417	263.05	4.57014	104.48	4.79514	267.569	4.59375	47.625	4.60139	235.02	4.60625	395.341	4.61319	203.067	4.62292	103.732
				4.67778	291.613	4.65764	125.633	4.64931	237.237	4.67153	245.641	4.67917	63.458	4.68125	244.047	4.56111	268.059	4.57708	101.872	4.80208	268.116	4.60069	47.082	4.60833	237.791	4.61319	401.108	4.62014	205.952	4.62986	103.528
				4.68472	298.123	4.66458	127.032	4.65625	238.619	4.67847	242.572	4.68611	62.454	4.68819	248.822	4.56806	272.279	4.58403	101.273	4.80903	270.062	4.60764	47.766	4.61528	239.002	4.62014	393.218	4.62708	206.915	4.63681	103.164
				4.69167	295.249	4.67153	126.818	4.66319	239.25	4.68542	250.676	4.69306	61.52	4.69514	250.05	4.575	267.7	4.59097	101.66	4.81597	272.95	4.61458	49.147	4.62222	239.222	4.62708	405.541	4.63403	205.752	4.64375	101.932
				4.69861	298.712	4.67847	127.019	4.67014	240.552	4.69236	249.675	4.7	64.651	4.70208	247.696	4.58194	268.256	4.59792	102.319	4.82292	269.304	4.62153	49.579	4.62917	245.485	4.63403	406.816	4.64097	207.099	4.65069	101.342
				4.70556	302.615	4.68542	128.318	4.67708	240.669	4.69931	251.152	4.70694	61.303	4.70903	251.179	4.58889	276.155	4.60486	105.644	4.82986	272.835	4.62847	48.917	4.63611	250.336	4.64097	407.823	4.64792	210.443	4.65764	102.95
				4.7125	299.266	4.69236	129.653	4.68403	244.726	4.70625	250.49	4.71389	64.389	4.71597	256.045	4.59583	276.367	4.61181	103.775	4.83681	275.72	4.63542	50.317	4.64306	248.621	4.64792	408.427	4.65486	211.463	4.66458	102.176
				4.71944	305.411	4.69931	128.339	4.69097	247.624	4.71319	254.556	4.72083	63.707	4.72292	255.938	4.60278	273.293	4.61875	105.076	4.84375	273.237	4.64236	49.146	4.65	251.95	4.65486	412.278	4.66181	214.599	4.67153	101.391
				4.72639	302.86	4.70625	128.268	4.69792	243.263	4.72014	250.419	4.72778	63.788	4.72986	257.124	4.60972	280.403	4.62569	103.636	4.85069	275.953	4.64931	48.858	4.65694	255.731	4.66181	414.565	4.66875	213.192	4.67847	101.539
				4.73333	305.396	4.71319	129.444	4.70486	245.971	4.72708	254.696	4.73472	64.938	4.73681	255.59	4.61667	277.988	4.63264	101.757	4.85764	275.54	4.65625	48.645	4.66389	252.372	4.66875	416.205	4.67569	217.666	4.68542	102.125
				4.74028	299.787	4.72014	129.458	4.71181	248.429	4.73403	255.525	4.74167	65.235	4.74375	256.606	4.62361	278.356	4.63958	101.953	4.86458	277.283	4.66319	48.35	4.67083	251.111	4.67569	414.628	4.68264	214.136	4.69236	102.254
				4.74722	308.911	4.72708	129.663	4.71875	244.511	4.74097	259.468	4.74861	64.749	4.75069	257.875	4.63056	275.129	4.64653	104.454	4.87153	276.77	4.67014	50.74	4.67778	259.193	4.68264	416.344	4.68958	224.257	4.69931	103.752
				4.75417	313.85	4.73403	131.267	4.72569	247.395	4.74792	258.818	4.75556	64.657	4.75764	257.422	4.6375	280.463	4.65347	101.77	4.87847	281.017	4.67708	51.777	4.68472	260.565	4.68958	417.652	4.69653	218.407	4.70625	102.421
				4.76111	311.042	4.74097	128.949	4.73264	248.107	4.75486	258.965	4.7625	65.603	4.76458	261.386	4.64444	276.341	4.66042	101.367	4.88542	278.913	4.68403	51.026	4.69167	263.442	4.69653	421.796	4.70347	222.19	4.71319	101.533
				4.76806	308.839	4.74792	127.499	4.73958	244.932	4.76181	258.333	4.76944	66.038	4.77153	258.104	4.65139	279.681	4.66736	101.496	4.89236	280.116	4.69097	51.766	4.69861	265.425	4.70347	421.807	4.71042	218.629	4.72014	101.244
				4.775	316.264	4.75486	129.056	4.74653	251.288	4.76875	259.634	4.77639	65.447	4.77847	250.273	4.65833	284.468	4.67431	101.497	4.89931	282.202	4.69792	50.934	4.70556	266.749	4.71042	422.65	4.71736	222.74	4.72708	99.02
				4.78194	310.496	4.76181	131.809	4.75347	245.754	4.77569	264.38	4.78333	65.977	4.78542	257.013	4.66528	278.923	4.68125	99.823	4.90625	279.744	4.70486	50.554	4.7125	271.517	4.71736	428	4.72431	219.308	4.73403	100.014
				4.78889	312.13	4.76875	128.168	4.76042	248.488	4.78264	261.306	4.79028	65.239	4.79236	258.39	4.67222	281.82	4.68819	99.364	4.91319	277.311	4.71181	51.187	4.71944	265.473	4.72431	430.001	4.73125	218.372	4.74097	99.601
				4.79583	315.969	4.77569	131.199	4.76736	252.057	4.78958	267.077	4.79722	66.346	4.79931	256.577	4.67917	283.95	4.69514	99.035	4.92014	281.352	4.71875	52.519	4.72639	272.301	4.73125	423.03	4.73819	221.339	4.74792	97.559
				4.80278	316.607	4.78264	130.192	4.77431	245.955	4.79653	264.051	4.80417	66.427	4.80625	255.883	4.68611	280.416	4.70208	97.478	4.92708	283.091	4.72569	52.6	4.73333	272.619	4.73819	426.628	4.74514	226.816	4.75486	100.913
				4.80972	318.882	4.78958	126.251	4.78125	252.755	4.80347	265.885	4.81111	64.973	4.81319	255.833	4.69306	281.21	4.70903	96.508	4.93403	280.243	4.73264	51.784	4.74028	276.347	4.74514	430.337	4.75208	222.761	4.76181	98.782
				4.81667	318.282	4.79653	125.988	4.78819	247.978	4.81042	267.692	4.81806	65.69	4.82014	259.437	4.7	279.767	4.71597	97.319	4.94097	282.433	4.73958	53.765	4.74722	278.116	4.75208	426.399	4.75903	222.292	4.76875	100.376
				4.82361	318.281	4.80347	126.048	4.79514	248.403	4.81736	266.953	4.825	67.86	4.82708	256.862	4.70694	278.171	4.72292	98.115	4.94792	276.911	4.74653	54.767	4.75417	279.979	4.75903	434.42	4.76597	226.314	4.77569	98.584
				4.83056	320.761	4.81042	126.85	4.80208	246.051	4.82431	266.5	4.83194	67.703	4.83403	256.279	4.71389	279.732	4.72986	92.583	4.95486	279.601	4.75347	52.351	4.76111	274.123	4.76597	437.375	4.77292	228.845	4.78264	96.13
				4.8375	316.222	4.81736	124.966	4.80903	247.106	4.83125	264.04	4.83889	67.099	4.84097	251.964	4.72083	280.734	4.73681	94.888	4.96181	277.671	4.76042	54.771	4.76806	279.25	4.77292	435.155	4.77986	225.535	4.78958	97.424
				4.84444	318.253	4.82431	123.39	4.81597	244.755	4.83819	264.639	4.84583	65.775	4.84792	249.341	4.72778	282.044	4.74375	94.619	4.96875	279.471	4.76736	52.063	4.775	282.081	4.77986	436.907	4.78681	222.338	4.79653	97.804
				4.85139	318.415	4.83125	124.789	4.82292	242.966	4.84514	264.106	4.85278	64.5	4.85486	248.458	4.73472	280.784	4.75069	93.856	4.97569	274.324	4.77431	52.964	4.78194	279.072	4.78681	439.021	4.79375	221.666	4.80347	94.489
				4.85833	313.289	4.83819	121.321	4.82986	244.859	4.85208	264.711	4.85972	64.494	4.86181	246.34	4.74167	275.736	4.75764	91.503	4.98264	274.423	4.78125	54.182	4.78889	280.013	4.79375	433.684	4.80069	226.292	4.81042	96.592
				4.86528	315.906	4.84514	120.6	4.83681	242.23	4.85903	265.599	4.86667	65.218	4.86875	249.244	4.74861	277.155	4.76458	92.531	4.98958	273.266	4.78819	52.847	4.79583	282.485	4.80069	440.575	4.80764	224.291	4.81736	93.92
				4.87222	318.696	4.85208	121.399	4.84375	243.82	4.86597	269.578	4.87361	66.017	4.87569	244.423	4.75556	280.008	4.77153	90.682	4.99653	275.681	4.79514	54.849	4.80278	281.375	4.80764	434.034	4.81458	226.149	4.82431	94.028
				4.87917	317.496	4.85903	123.671	4.85069	242.658	4.87292	263.137	4.88056	65.306	4.88264	244.63	4.7625	279.914	4.77847	89.019	5.00347	270.846	4.80208	54.666	4.80972	279.181	4.81458	433.947	4.82153	228.711	4.83125	95.027
				4.88611	315.048	4.86597	124.19	4.85764	243.375	4.87986	266.455	4.8875	64.205	4.88958	243.094	4.76944	277.836	4.78542	89.842	5.01042	273.723	4.80903	54.127	4.81667	280.361	4.82153	435.021	4.82847	227.628	4.83819	94.186
				4.89306	316.579	4.87292	122.816	4.86458	243.445	4.88681	266.413	4.89444	66.519	4.89653	241.544	4.77639	280.422	4.79236	89.625	5.01736	268.759	4.81597	54.438	4.82361	278.821	4.82847	443.161	4.83542	230.235	4.84514	93.763
				4.9	312.335	4.87986	117.73	4.87153	239.513	4.89375	267.89	4.90139	63.593	4.90347	240.455	4.78333	277.245	4.79931	86.783	5.02431	272.322	4.82292	55.919	4.83056	275.014	4.83542	433.092	4.84236	224.854	4.85208	93.096
				4.90694	315.124	4.88681	119.892	4.87847	236.056	4.90069	264.6	4.90833	65.317	4.91042	238.884	4.79028	277.132	4.80625	84.806	5.03125	270.275	4.82986	55.263	4.8375	280.581	4.84236	425.433	4.84931	223.902	4.85903	92.411
				4.91389	312.974	4.89375	114.123	4.88542	234.969	4.90764	264.593	4.91528	62.851	4.91736	233.902	4.79722	275.333	4.81319	86.353	5.03819	269.619	4.83681	54.513	4.84444	275.969	4.84931	433.647	4.85625	221.273	4.86597	93.627
				4.92083	315.909	4.90069	118.971	4.89236	237.28	4.91458	264.993	4.92222	63.828	4.92431	232.016	4.80417	274.744	4.82014	84.865	5.04514	269.747	4.84375	55.051	4.85139	279.252	4.85625	432.454	4.86319	222.539	4.87292	89.462
				4.92778	309.3	4.90764	114.228	4.89931	235.271	4.92153	265.426	4.92917	63.745	4.93125	231.87	4.81111	275.605	4.82708	84.427	5.05208	265.37	4.85069	55.876	4.85833	278.781	4.86319	434.084	4.87014	224.715	4.87986	90.778
				4.93472	307.923	4.91458	114.586	4.90625	232.438	4.92847	258.788	4.93611	61.921	4.93819	224.338	4.81806	273.949	4.83403	84.715	5.05903	265.4	4.85764	54.387	4.86528	277.645	4.87014	433.129	4.87708	225.643	4.88681	91.396
				4.94167	307.407	4.92153	111.905	4.91319	229.62	4.93542	260.365	4.94306	63.345	4.94514	224.673	4.825	275.2	4.84097	80.568	5.06597	259.707	4.86458	54.014	4.87222	271.9	4.87708	426.272	4.88403	218.531	4.89375	89.734
				4.94861	307.17	4.92847	113.028	4.92014	230.812	4.94236	261.035	4.95	60.916	4.95208	227.781	4.83194	273.332	4.84792	83.076	5.07292	259.579	4.87153	55.072	4.87917	273.315	4.88403	430.592	4.89097	219.04	4.90069	90.649
				4.95556	305.969	4.93542	111.502	4.92708	227.082	4.94931	259.734	4.95694	60.425	4.95903	222.128	4.83889	266.783	4.85486	81.071	5.07986	257.976	4.87847	54.503	4.88611	269.872	4.89097	428.16	4.89792	220.915	4.90764	89.351
				4.9625	304.059	4.94236	108.707	4.93403	226.231	4.95625	259.245	4.96389	63.245	4.96597	222.976	4.84583	264.181	4.86181	79.093	5.08681	256.879	4.88542	53.555	4.89306	266.581	4.89792	432.684	4.90486	219.146	4.91458	87.29
				4.96944	304.879	4.94931	106.236	4.94097	222.307	4.96319	256.896	4.97083	61.989	4.97292	220.716	4.85278	262.821	4.86875	80.055	5.09375	252.056	4.89236	55.234	4.9	265.077	4.90486	426.355	4.91181	217.515	4.92153	85.368
				4.97639	302.401	4.95625	105.363	4.94792	221.833	4.97014	260.825	4.97778	59.401	4.97986	215.376	4.85972	266.183	4.87569	78.568	5.10069	254.33	4.89931	52.743	4.90694	267.865	4.91181	425.568	4.91875	215.837	4.92847	86.986
				4.98333	297.091	4.96319	104.363	4.95486	222.532	4.97708	258.427	4.98472	59.74	4.98681	211.624	4.86667	264.175	4.88264	76.741	5.10764	252.542	4.90625	55.704	4.91389	258.927	4.91875	422.083	4.92569	216.894	4.93542	84.91
				4.99028	297.239	4.97014	103.616	4.96181	217.03	4.98403	257.683	4.99167	59.945	4.99375	210.181	4.87361	254.389	4.88958	76.971	5.11458	249.167	4.91319	55.163	4.92083	262.169	4.92569	423.424	4.93264	219.035	4.94236	86.648
				4.99722	295.29	4.97708	102.855	4.96875	219.589	4.99097	256.871	4.99861	59.854	5.00069	209.145	4.88056	258.271	4.89653	75.011	5.12153	247.451	4.92014	54.36	4.92778	257.437	4.93264	426.59	4.93958	217.747	4.94931	83.82
				5.00417	292.819	4.98403	101.314	4.97569	216.052	4.99792	259.504	5.00556	59.258	5.00764	206.239	4.8875	262.021	4.90347	74.941	5.12847	244.169	4.92708	53.883	4.93472	256.371	4.93958	425.617	4.94653	212.619	4.95625	84.982
				5.01111	292.674	4.99097	103.222	4.98264	212.597	5.00486	256.066	5.0125	59.487	5.01458	205.061	4.89444	259.393	4.91042	76.583	5.13542	241.645	4.93403	54.459	4.94167	254.682	4.94653	425.553	4.95347	211.841	4.96319	86.461
				5.01806	292.228	4.99792	98.665	4.98958	210.885	5.01181	252.851	5.01944	59.129	5.02153	200.459	4.90139	257.467	4.91736	73.319	5.14236	242.545	4.94097	53.935	4.94861	251.64	4.95347	427.762	4.96042	210.943	4.97014	84.001
				5.025	287.047	5.00486	98.875	4.99653	209.778	5.01875	251.373	5.02639	58.504	5.02847	197.138	4.90833	256.446	4.92431	71.94	5.14931	241.416	4.94792	53.218	4.95556	249.392	4.96042	420.812	4.96736	210.917	4.97708	85.101
				5.03194	286.753	5.01181	99.237	5.00347	210.096	5.02569	247.768	5.03333	56.582	5.03542	194.315	4.91528	256.045	4.93125	69.855	5.15625	234.379	4.95486	53.922	4.9625	245.281	4.96736	418.881	4.97431	207.824	4.98403	84.983
				5.03889	283.732	5.01875	97.048	5.01042	204.511	5.03264	250.776	5.04028	56.991	5.04236	197.778	4.92222	254.44	4.93819	70.543	5.16319	236.882	4.96181	51.66	4.96944	244.144	4.97431	416.423	4.98125	206.918	4.99097	83.605
				5.04583	279.65	5.02569	95.556	5.01736	204.783	5.03958	251.148	5.04722	56.885	5.04931	190.833	4.92917	246.579	4.94514	68.924	5.17014	234.236	4.96875	53.786	4.97639	242.685	4.98125	421.855	4.98819	206.907	4.99792	82.659
				5.05278	280.122	5.03264	94.992	5.02431	201.669	5.04653	246.312	5.05417	57.357	5.05625	188.668	4.93611	250.215	4.95208	67.754	5.17708	232.891	4.97569	53.002	4.98333	238.441	4.98819	414.316	4.99514	204.633	5.00486	80.531
				5.05972	279.293	5.03958	95.259	5.03125	201.589	5.05347	247.357	5.06111	56.271	5.06319	191.43	4.94306	248.079	4.95903	67.385	5.18403	228.345	4.98264	53.364	4.99028	233	4.99514	416.867	5.00208	208.776	5.01181	83.435
				5.06667	276.919	5.04653	91.296	5.03819	200.57	5.06042	244.08	5.06806	57.412	5.07014	183.808	4.95	242.789	4.96597	69.054	5.19097	228.444	4.98958	52.239	4.99722	233.092	5.00208	411.23	5.00903	203.445	5.01875	82.891
				5.07361	270.936	5.05347	91.237	5.04514	198.723	5.06736	241.402	5.075	55.768	5.07708	185.45	4.95694	248.179	4.97292	66.684	5.19792	225.928	4.99653	51.659	5.00417	229.197	5.00903	418.539	5.01597	205.992	5.02569	82.39
				5.08056	272.156	5.06042	87.869	5.05208	197.043	5.07431	240.746	5.08194	56.242	5.08403	183.146	4.96389	246.761	4.97986	63.423	5.20486	223.166	5.00347	50.518	5.01111	226.873	5.01597	413.9	5.02292	203.446	5.03264	81.793
				5.0875	266.847	5.06736	87.342	5.05903	195.889	5.08125	236.18	5.08889	55.625	5.09097	179.587	4.97083	240.756	4.98681	64.428	5.21181	221.707	5.01042	52.861	5.01806	220.597	5.02292	412.224	5.02986	200.97	5.03958	81.276
				5.09444	263.21	5.07431	86.901	5.06597	189.755	5.08819	232.79	5.09583	52.499	5.09792	176.694	4.97778	241.698	4.99375	64.414	5.21875	222.667	5.01736	52.093	5.025	219.933	5.02986	403.844	5.03681	200.378	5.04653	78.626
				5.10139	262.702	5.08125	87.692	5.07292	189.838	5.09514	237.265	5.10278	54.199	5.10486	172.91	4.98472	241.112	5.00069	63.319	5.22569	218.346	5.02431	52.46	5.03194	217.588	5.03681	406.267	5.04375	199.96	5.05347	81.95
				5.10833	259.65	5.08819	85.062	5.07986	185.862	5.10208	237.825	5.10972	52.026	5.11181	174.366	4.99167	238.986	5.00764	61.757	5.23264	217.848	5.03125	52.163	5.03889	211.491	5.04375	402.729	5.05069	195.443	5.06042	81.891
				5.11528	256.213	5.09514	85.686	5.08681	184.794	5.10903	237.971	5.11667	55.023	5.11875	171.876	4.99861	237.048	5.01458	61.87	5.23958	212.082	5.03819	50.463	5.04583	209.711	5.05069	402.107	5.05764	194.433	5.06736	80.136
				5.12222	253.441	5.10208	83.418	5.09375	181.729	5.11597	233.494	5.12361	53.566	5.12569	171.421	5.00556	234.416	5.02153	61.898	5.24653	210.483	5.04514	52.656	5.05278	206.528	5.05764	405.819	5.06458	193.814	5.07431	78.835
				5.12917	253.323	5.10903	82.465	5.10069	180.138	5.12292	228.728	5.13056	53.94	5.13264	168.502	5.0125	231.986	5.02847	60.751	5.25347	211.565	5.05208	50.933	5.05972	201.733	5.06458	398.862	5.07153	190.636	5.08125	80.821
				5.13611	248.448	5.11597	83.05	5.10764	177.091	5.12986	230.601	5.1375	54.326	5.13958	167.938	5.01944	228.753	5.03542	59.833	5.26042	206.862	5.05903	51.388	5.06667	200.687	5.07153	397.036	5.07847	193.878	5.08819	79.314
				5.14306	242.02	5.12292	81.568	5.11458	175.097	5.13681	229.783	5.14444	52.361	5.14653	166.125	5.02639	227.857	5.04236	60.587	5.26736	205.22	5.06597	49.628	5.07361	195.274	5.07847	398.323	5.08542	188.753	5.09514	79.902
				5.15	243.529	5.12986	81.035	5.12153	172.444	5.14375	222.961	5.15139	52.026	5.15347	160.668	5.03333	230.449	5.04931	58.742	5.27431	204.302	5.07292	50.79	5.08056	189.555	5.08542	395.788	5.09236	192.181	5.10208	80.315
				5.15694	238.95	5.13681	79.452	5.12847	172.718	5.15069	219.483	5.15833	51.57	5.16042	156.668	5.04028	225.629	5.05625	57.017	5.28125	205.449	5.07986	49.665	5.0875	184.355	5.09236	390.48	5.09931	193.779	5.10903	81.161
				5.16389	239.148	5.14375	77.616	5.13542	174.55	5.15764	218.372	5.16528	50.924	5.16736	159.091	5.04722	224.976	5.06319	58.146	5.28819	201.556	5.08681	49.339	5.09444	182.779	5.09931	395.144	5.10625	189.726	5.11597	80.838
				5.17083	238.604	5.15069	77.339	5.14236	166.69	5.16458	221.887	5.17222	51.046	5.17431	157.798	5.05417	222.1	5.07014	57.759	5.29514	200.569	5.09375	48.768	5.10139	181.554	5.10625	389.757	5.11319	185.634	5.12292	77.591
				5.17778	229.233	5.15764	78.557	5.14931	167.833	5.17153	218.755	5.17917	51.446	5.18125	157.759	5.06111	220.742	5.07708	57.491	5.30208	195.567	5.10069	47.781	5.10833	176.852	5.11319	388.378	5.12014	189.967	5.12986	80.421
				5.18472	230.416	5.16458	77.771	5.15625	166.781	5.17847	222.822	5.18611	50.981	5.18819	157.27	5.06806	221.07	5.08403	55.916	5.30903	194.219	5.10764	47.251	5.11528	174.849	5.12014	391.588	5.12708	191.328	5.13681	79.212
				5.19167	227.496	5.17153	75.782	5.16319	163.046	5.18542	214.063	5.19306	51.739	5.19514	158.104	5.075	217.539	5.09097	55.769	5.31597	196.31	5.11458	47.639	5.12222	171.854	5.12708	390.028	5.13403	185.923	5.14375	79.812
				5.19861	223.051	5.17847	75.802	5.17014	156.955	5.19236	215.802	5.2	50.06	5.20208	150.588	5.08194	215.661	5.09792	56.701	5.32292	195.306	5.12153	48.013	5.12917	165.79	5.13403	378.536	5.14097	193.087	5.15069	81.401
				5.20556	220.462	5.18542	73.652	5.17708	159.609	5.19931	207.877	5.20694	49.729	5.20903	153.42	5.08889	213.789	5.10486	56.876	5.32986	192.907	5.12847	46.769	5.13611	165.474	5.14097	385.488	5.14792	184.248	5.15764	81.665
				5.2125	213.518	5.19236	73.59	5.18403	158.647	5.20625	213.775	5.21389	50.812	5.21597	149.506	5.09583	212.482	5.11181	57.806	5.33681	194.454	5.13542	47.553	5.14306	161.273	5.14792	386.203	5.15486	184	5.16458	82.223
				5.21944	216.14	5.19931	74.44	5.19097	155.495	5.21319	208.469	5.22083	49.207	5.22292	148.329	5.10278	209.02	5.11875	56.472	5.34375	187.083	5.14236	46.911	5.15	159.444	5.15486	384.298	5.16181	183.187	5.17153	81.842
				5.22639	211.764	5.20625	73.274	5.19792	153.18	5.22014	202.633	5.22778	48.515	5.22986	147.638	5.10972	209.687	5.12569	55.005	5.35069	189.374	5.14931	46.908	5.15694	153.592	5.16181	386.518	5.16875	178.96	5.17847	84.64
				5.23333	213.389	5.21319	73.865	5.20486	152.429	5.22708	207.568	5.23472	50.167	5.23681	148.042	5.11667	204.434	5.13264	55.924	5.35764	187.955	5.15625	45.225	5.16389	156.324	5.16875	382.12	5.17569	186.034	5.18542	81.891
				5.24028	207.839	5.22014	74.25	5.21181	150.228	5.23403	207.771	5.24167	49.244	5.24375	146.233	5.12361	199.757	5.13958	54.975	5.36458	185.041	5.16319	45.376	5.17083	152.692	5.17569	375.175	5.18264	179.8	5.19236	81.985
				5.24722	209.245	5.22708	72.067	5.21875	149.747	5.24097	204.445	5.24861	49.045	5.25069	144.335	5.13056	206.652	5.14653	54.467	5.37153	183.293	5.17014	46.753	5.17778	146.183	5.18264	377.69	5.18958	183.053	5.19931	83.047
				5.25417	207.437	5.23403	70.874	5.22569	148.904	5.24792	206.423	5.25556	48.496	5.25764	143.265	5.1375	203.116	5.15347	55.281	5.37847	184.551	5.17708	44.101	5.18472	144.755	5.18958	375.481	5.19653	179.194	5.20625	84.029
				5.26111	205.924	5.24097	73.105	5.23264	144.384	5.25486	206.269	5.2625	50.506	5.26458	143.994	5.14444	200.796	5.16042	56.284	5.38542	182.91	5.18403	45.533	5.19167	142.504	5.19653	377.03	5.20347	180.589	5.21319	85.806
				5.26806	203.666	5.24792	72.85	5.23958	144.599	5.26181	201.11	5.26944	49.255	5.27153	147.17	5.15139	202.275	5.16736	54.712	5.39236	183.293	5.19097	44.33	5.19861	139.68	5.20347	375.829	5.21042	181.921	5.22014	83.908
				5.275	197.067	5.25486	71.273	5.24653	145.332	5.26875	197.783	5.27639	47.639	5.27847	141.909	5.15833	197.539	5.17431	55.399	5.39931	181.881	5.19792	45.575	5.20556	136.776	5.21042	371.761	5.21736	178.259	5.22708	84.115
				5.28194	198.695	5.26181	72.189	5.25347	143.239	5.27569	198.458	5.28333	49.182	5.28542	139.708	5.16528	198.637	5.18125	55.122	5.40625	178.101	5.20486	44.424	5.2125	136.695	5.21736	367.31	5.22431	180.63	5.23403	85.914
				5.28889	195.224	5.26875	71.991	5.26042	143.601	5.28264	202.558	5.29028	46.966	5.29236	141.329	5.17222	197.057	5.18819	55.671	5.41319	180.021	5.21181	44.249	5.21944	132.743	5.22431	375.007	5.23125	178.133	5.24097	88.205
				5.29583	190.385	5.27569	72.808	5.26736	143.441	5.28958	194.202	5.29722	48.668	5.29931	139.863	5.17917	195.572	5.19514	56.839	5.42014	181.888	5.21875	45.576	5.22639	130.138	5.23125	374.185	5.23819	181.696	5.24792	88.631
				5.30278	192.62	5.28264	70.519	5.27431	142.317	5.29653	199.299	5.30417	47.719	5.30625	142.134	5.18611	190.433	5.20208	54.174	5.42708	178.158	5.22569	46.294	5.23333	129.635	5.23819	371.381	5.24514	182.052	5.25486	88.894
				5.30972	191.421	5.28958	72.922	5.28125	141.199	5.30347	197.393	5.31111	49.102	5.31319	139.666	5.19306	193.625	5.20903	55.461	5.43403	179.378	5.23264	45.063	5.24028	128.494	5.24514	371.409	5.25208	181.679	5.26181	89.169
				5.31667	190.097	5.29653	71.429	5.28819	141.303	5.31042	199.908	5.31806	49.664	5.32014	140.275	5.2	192.566	5.21597	53.805	5.44097	180.332	5.23958	44.084	5.24722	124.12	5.25208	373.328	5.25903	178.898	5.26875	90.991
				5.32361	191.269	5.30347	73.263	5.29514	142.254	5.31736	195.682	5.325	48.424	5.32708	140.533	5.20694	189.686	5.22292	54.718	5.44792	176.203	5.24653	44.273	5.25417	122.621	5.25903	373.45	5.26597	181.131	5.27569	89.774
				5.33056	190.667	5.31042	74.808	5.30208	140.003	5.32431	190.983	5.33194	47.939	5.33403	139.265	5.21389	194.211	5.22986	55.585	5.45486	177.643	5.25347	43.677	5.26111	122.043	5.26597	375.953	5.27292	177.958	5.28264	90.762
				5.3375	185.481	5.31736	74.622	5.30903	139.57	5.33125	191.845	5.33889	47.214	5.34097	140.703	5.22083	191.347	5.23681	55.965	5.46181	178.444	5.26042	43.847	5.26806	120.699	5.27292	366.897	5.27986	180.991	5.28958	88.993
				5.34444	187.149	5.32431	77.14	5.31597	141.035	5.33819	187.703	5.34583	47.73	5.34792	142.367	5.22778	188.757	5.24375	55.235	5.46875	176.489	5.26736	44.357	5.275	121.775	5.27986	370.726	5.28681	178.097	5.29653	92.991
				5.35139	184.876	5.33125	76.441	5.32292	138.537	5.34514	196.441	5.35278	48.427	5.35486	141.831	5.23472	189.447	5.25069	55.868	5.47569	179.674	5.27431	43.074	5.28194	117.613	5.28681	374.229	5.29375	181.091	5.30347	95.135
				5.35833	181.589	5.33819	76.025	5.32986	136.922	5.35208	194.417	5.35972	48.17	5.36181	141.194	5.24167	190.267	5.25764	56.428	5.48264	181.909	5.28125	42.7	5.28889	117.702	5.29375	372.375	5.30069	180.247	5.31042	94.197
				5.36528	182.191	5.34514	75.159	5.33681	139.085	5.35903	195.651	5.36667	48.551	5.36875	142.493	5.24861	187.374	5.26458	55.572	5.48958	175.941	5.28819	43.546	5.29583	116.757	5.30069	370.9	5.30764	181.289	5.31736	95.709
				5.37222	183.363	5.35208	77.087	5.34375	135.643	5.36597	193.164	5.37361	48.348	5.37569	143.99	5.25556	187.362	5.27153	56.563	5.49653	182.524	5.29514	44.031	5.30278	117.693	5.30764	370.42	5.31458	183.405	5.32431	95.736
				5.37917	180.874	5.35903	79.97	5.35069	136.95	5.37292	196.12	5.38056	47.823	5.38264	143.042	5.2625	185.431	5.27847	56.292	5.50347	178.972	5.30208	44.23	5.30972	116.862	5.31458	365.177	5.32153	179.162	5.33125	94.837
				5.38611	182.055	5.36597	79.162	5.35764	138.414	5.37986	193.29	5.3875	49.325	5.38958	139.579	5.26944	186.462	5.28542	57.715	5.51042	179.603	5.30903	42.344	5.31667	118.965	5.32153	374.205	5.32847	182.425	5.33819	99.644
				5.39306	182.816	5.37292	80.978	5.36458	140.459	5.38681	190.745	5.39444	47.652	5.39653	142.114	5.27639	187.766	5.29236	59.409	5.51736	179.678	5.31597	42.606	5.32361	116.436	5.32847	374.298	5.33542	183.862	5.34514	98.671
				5.4	181.632	5.37986	80.991	5.37153	137.371	5.39375	192.385	5.40139	48.898	5.40347	145.938	5.28333	187.037	5.29931	58.587	5.52431	181.076	5.32292	42.57	5.33056	117.519	5.33542	375.286	5.34236	182.539	5.35208	98.455
				5.40694	182.307	5.38681	82.458	5.37847	140.05	5.40069	190.822	5.40833	47.537	5.41042	145.518	5.29028	183.927	5.30625	59.273	5.53125	179.578	5.32986	43.802	5.3375	116.438	5.34236	377.03	5.34931	187.413	5.35903	101.279
				5.41389	185.105	5.39375	84.598	5.38542	142.503	5.40764	190.317	5.41528	48.723	5.41736	146.213	5.29722	181.19	5.31319	61.235	5.53819	182.978	5.33681	43.203	5.34444	119.409	5.34931	380.761	5.35625	185.083	5.36597	102.202
				5.42083	183.388	5.40069	84.255	5.39236	142.908	5.41458	189.997	5.42222	49.001	5.42431	146.692	5.30417	185.808	5.32014	62.934	5.54514	182.12	5.34375	43.027	5.35139	118.424	5.35625	381.605	5.36319	184.68	5.37292	104.257
				5.42778	182.877	5.40764	85.831	5.39931	143.037	5.42153	194.446	5.42917	50.284	5.43125	146.267	5.31111	181.144	5.32708	61.187	5.55208	182.782	5.35069	42.212	5.35833	121.371	5.36319	382.238	5.37014	186.505	5.37986	102.123
				5.43472	187.412	5.41458	86.75	5.40625	144.795	5.42847	192.543	5.43611	48.279	5.43819	145.367	5.31806	181.874	5.33403	61.286	5.55903	183.836	5.35764	42.202	5.36528	121.528	5.37014	383.546	5.37708	188.779	5.38681	104.055
				5.44167	185.389	5.42153	88.056	5.41319	148.046	5.43542	195.121	5.44306	49.729	5.44514	145.984	5.325	183.449	5.34097	62.504	5.56597	182.925	5.36458	41.729	5.37222	125.878	5.37708	383.506	5.38403	192.739	5.39375	105.387
				5.44861	183.593	5.42847	89.659	5.42014	144.988	5.44236	203.505	5.45	49.997	5.45208	145.569	5.33194	180.85	5.34792	62.854	5.57292	186.568	5.37153	43.128	5.37917	126.657	5.38403	387.579	5.39097	186.519	5.40069	106.11
				5.45556	187.781	5.43542	89.769	5.42708	146.8	5.44931	196.778	5.45694	48.953	5.45903	143.809	5.33889	181.07	5.35486	62.619	5.57986	189.389	5.37847	42.797	5.38611	126.637	5.39097	384.65	5.39792	189.92	5.40764	106.148
				5.4625	190.131	5.44236	91.663	5.43403	149.649	5.45625	197.922	5.46389	50.177	5.46597	150.722	5.34583	179.863	5.36181	63.791	5.58681	190.422	5.38542	44.061	5.39306	127.045	5.39792	386.849	5.40486	191.102	5.41458	105.403
				5.46944	195.261	5.44931	96.291	5.44097	149.777	5.46319	193.193	5.47083	48.838	5.47292	151.264	5.35278	180.082	5.36875	62.548	5.59375	190.2	5.39236	43.432	5.4	129.801	5.40486	385.111	5.41181	194.828	5.42153	106.739
				5.47639	195.751	5.45625	95.89	5.44792	152.708	5.47014	200.652	5.47778	50.865	5.47986	149.95	5.35972	178.005	5.37569	66.118	5.60069	190.232	5.39931	42.654	5.40694	131.733	5.41181	386.703	5.41875	192.327	5.42847	107.431
				5.48333	194.26	5.46319	98.29	5.45486	154.704	5.47708	198.381	5.48472	51.025	5.48681	151.762	5.36667	180.255	5.38264	64.543	5.60764	186.854	5.40625	43.6	5.41389	132.929	5.41875	381.347	5.42569	191.989	5.43542	107.698
				5.49028	194.706	5.47014	98.905	5.46181	153.566	5.48403	203.191	5.49167	51.618	5.49375	152.119	5.37361	181.986	5.38958	65.231	5.61458	188.416	5.41319	43.584	5.42083	138.196	5.42569	389.691	5.43264	195.142	5.44236	106.195
				5.49722	199.445	5.47708	96.791	5.46875	156.774	5.49097	197.868	5.49861	51.211	5.50069	155	5.38056	179.926	5.39653	65.835	5.62153	191.545	5.42014	42.899	5.42778	140.791	5.43264	391.744	5.43958	191.165	5.44931	112.092
				5.50417	200.22	5.48403	101.958	5.47569	158.423	5.49792	198.87	5.50556	50.166	5.50764	154.222	5.3875	177.936	5.40347	69.857	5.62847	195.12	5.42708	44.607	5.43472	141.053	5.43958	396.487	5.44653	196.51	5.45625	110.704
				5.51111	206.51	5.49097	105.004	5.48264	161.253	5.50486	206.589	5.5125	51.481	5.51458	153.282	5.39444	179.849	5.41042	69.418	5.63542	197.111	5.43403	42.784	5.44167	144.073	5.44653	396.785	5.45347	192.394	5.46319	113.018
				5.51806	207.757	5.49792	101.795	5.48958	162.931	5.51181	203.774	5.51944	51.137	5.52153	155.837	5.40139	181.346	5.41736	71.015	5.64236	195.034	5.44097	43.851	5.44861	148.667	5.45347	394.85	5.46042	199.937	5.47014	113.066
				5.525	207.394	5.50486	106.102	5.49653	165.571	5.51875	199.657	5.52639	51.279	5.52847	150.904	5.40833	178.444	5.42431	71.451	5.64931	199.013	5.44792	44.633	5.45556	152.229	5.46042	398.016	5.46736	199.148	5.47708	112.385
				5.53194	211.472	5.51181	107.86	5.50347	161.71	5.52569	209.507	5.53333	52.183	5.53542	155.57	5.41528	181.587	5.43125	72.514	5.65625	199.482	5.45486	44.148	5.4625	154.798	5.46736	400.662	5.47431	201.191	5.48403	112.813
				5.53889	218.772	5.51875	108.556	5.51042	166.951	5.53264	202.343	5.54028	50.396	5.54236	156.03	5.42222	184.937	5.43819	71.379	5.66319	199.385	5.46181	43.945	5.46944	157.683	5.47431	400.779	5.48125	199.966	5.49097	113.02
				5.54583	218.34	5.52569	107.883	5.51736	168.694	5.53958	203.54	5.54722	52.471	5.54931	152.735	5.42917	181.471	5.44514	71.954	5.67014	201.229	5.46875	43.742	5.47639	159.131	5.48125	403.123	5.48819	201.148	5.49792	113.526
				5.55278	221.679	5.53264	110.329	5.52431	170.114	5.54653	205.818	5.55417	51.824	5.55625	158.051	5.43611	179.14	5.45208	74.124	5.67708	204.087	5.47569	44.748	5.48333	163.666	5.48819	407.349	5.49514	203.204	5.50486	115.658
				5.55972	221.617	5.53958	111.614	5.53125	174.126	5.55347	205.22	5.56111	52.072	5.56319	158.346	5.44306	184.483	5.45903	73.454	5.68403	206.021	5.48264	45.247	5.49028	164.095	5.49514	406.609	5.50208	203.227	5.51181	116.009
				5.56667	223.256	5.54653	113.087	5.53819	174.208	5.56042	205.3	5.56806	52.382	5.57014	158.963	5.45	181.328	5.46597	73.866	5.69097	204.345	5.48958	45.763	5.49722	171.267	5.50208	410.062	5.50903	204.111	5.51875	115.521
				5.57361	231.392	5.55347	115.568	5.54514	178.733	5.56736	205.221	5.575	50.095	5.57708	155.562	5.45694	183.208	5.47292	74.945	5.69792	210.683	5.49653	46.086	5.50417	172.262	5.50903	412.324	5.51597	203.091	5.52569	115.675
				5.58056	230.821	5.56042	118.716	5.55208	179.297	5.57431	209	5.58194	52.158	5.58403	156.17	5.46389	181.766	5.47986	74.074	5.70486	213.527	5.50347	44.931	5.51111	176.36	5.51597	410.769	5.52292	207.417	5.53264	117.035
				5.5875	235.553	5.56736	117.349	5.55903	179.092	5.58125	211.063	5.58889	53.127	5.59097	157.443	5.47083	180.564	5.48681	75.899	5.71181	211.153	5.51042	46.644	5.51806	176.585	5.52292	422.559	5.52986	206.509	5.53958	116.617
				5.59444	236.819	5.57431	119.054	5.56597	184.508	5.58819	209.641	5.59583	52.047	5.59792	159.452	5.47778	182.626	5.49375	78.305	5.71875	212.799	5.51736	46.157	5.525	181.93	5.52986	418.194	5.53681	207.397	5.54653	115.508
				5.60139	240.95	5.58125	121.357	5.57292	182.629	5.59514	215.034	5.60278	53.444	5.60486	160.644	5.48472	184.288	5.50069	79.162	5.72569	217.188	5.52431	46.263	5.53194	181.697	5.53681	419.246	5.54375	208.033	5.55347	117.353
				5.60833	241.938	5.58819	123.552	5.57986	184.469	5.60208	212.718	5.60972	50.411	5.61181	160.444	5.49167	186.092	5.50764	80.178	5.73264	215.96	5.53125	46.302	5.53889	189.864	5.54375	420.71	5.55069	206.097	5.56042	117.38
				5.61528	245.911	5.59514	122.781	5.58681	189.117	5.60903	219.218	5.61667	52.168	5.61875	162.228	5.49861	185.671	5.51458	80.594	5.73958	215.872	5.53819	46.472	5.54583	191.841	5.55069	425.349	5.55764	208.151	5.56736	118.102
				5.62222	250.934	5.60208	122.516	5.59375	187.728	5.61597	215.125	5.62361	52.345	5.62569	162.725	5.50556	182.267	5.52153	80.057	5.74653	221.051	5.54514	47.095	5.55278	193.069	5.55764	426.653	5.56458	206.522	5.57431	115.991
				5.62917	253.624	5.60903	124.386	5.60069	190.386	5.62292	216.754	5.63056	53.359	5.63264	169.056	5.5125	185.451	5.52847	82.914	5.75347	220.899	5.55208	46.151	5.55972	198.295	5.56458	422.42	5.57153	211.456	5.58125	117.376
				5.63611	253.498	5.61597	124.113	5.60764	193.976	5.62986	218.911	5.6375	55.726	5.63958	167.718	5.51944	186.769	5.53542	80.318	5.76042	222.38	5.55903	46.267	5.56667	202.534	5.57153	422.468	5.57847	213.291	5.58819	117.876
				5.64306	258.191	5.62292	124.644	5.61458	196.942	5.63681	225.071	5.64444	54.998	5.64653	171.254	5.52639	188.733	5.54236	83.121	5.76736	226.714	5.56597	47.21	5.57361	203.404	5.57847	434.318	5.58542	212.293	5.59514	119.929
				5.65	260.348	5.62986	125.542	5.62153	196.062	5.64375	229.125	5.65139	56.702	5.65347	181.369	5.53333	188.324	5.54931	84.585	5.77431	225.712	5.57292	46.715	5.58056	203.018	5.58542	431.261	5.59236	212.957	5.60208	119.741
				5.65694	259.64	5.63681	126.458	5.62847	199.112	5.65069	220.789	5.65833	60.344	5.66042	190.945	5.54028	188.273	5.55625	83.967	5.78125	223.854	5.57986	47.12	5.5875	207.727	5.59236	432.773	5.59931	215.338	5.60903	120.297
				5.66389	265.288	5.64375	127.382	5.63542	201.589	5.65764	229.71	5.66528	60.413	5.66736	202.285	5.54722	185.579	5.56319	83.81	5.78819	227.357	5.58681	47.312	5.59444	213.448	5.59931	439.751	5.60625	211.589	5.61597	118.391
				5.67083	267.216	5.65069	129.34	5.64236	203.473	5.66458	229.727	5.67222	63.694	5.67431	216.268	5.55417	185.332	5.57014	82.246	5.79514	230.431	5.59375	49.378	5.60139	215.27	5.60625	435.133	5.61319	216.575	5.62292	115.859
				5.67778	268.707	5.65764	129.202	5.64931	199.603	5.67153	229.842	5.67917	65.247	5.68125	226.677	5.56111	188.546	5.57708	84.995	5.80208	229.168	5.60069	49.58	5.60833	215.255	5.61319	437.923	5.62014	215.756	5.62986	116.946
				5.68472	273.544	5.66458	130.269	5.65625	206.424	5.67847	230.34	5.68611	67.061	5.68819	242.89	5.56806	188.186	5.58403	85.191	5.80903	231.164	5.60764	48.118	5.61528	218.163	5.62014	441.934	5.62708	215.48	5.63681	120.275
				5.69167	274.577	5.67153	130.016	5.66319	207.968	5.68542	229.476	5.69306	68.579	5.69514	251.896	5.575	186.145	5.59097	86.196	5.81597	230.825	5.61458	48.975	5.62222	224.512	5.62708	443.632	5.63403	213.583	5.64375	117.529
				5.69861	275.316	5.67847	129.759	5.67014	208.994	5.69236	231.409	5.7	69.027	5.70208	266.024	5.58194	187.571	5.59792	84.906	5.82292	232.722	5.62153	50.953	5.62917	226.097	5.63403	447.608	5.64097	219.792	5.65069	118.201
				5.70556	274.802	5.68542	128.877	5.67708	213.183	5.69931	232.54	5.70694	72.138	5.70903	275.964	5.58889	184.562	5.60486	85.015	5.82986	232.435	5.62847	50.033	5.63611	227.501	5.64097	450.492	5.64792	216.857	5.65764	117.372
				5.7125	280.941	5.69236	129.735	5.68403	211.638	5.70625	229.385	5.71389	74.708	5.71597	285.407	5.59583	186.836	5.61181	84.948	5.83681	235.196	5.63542	51.726	5.64306	231.621	5.64792	449.676	5.65486	216.987	5.66458	117.737
				5.71944	278.755	5.69931	130.707	5.69097	212.527	5.71319	235.04	5.72083	72.564	5.72292	286.985	5.60278	191.741	5.61875	85.194	5.84375	235.64	5.64236	50.392	5.65	238.033	5.65486	448.777	5.66181	213.587	5.67153	115.557
				5.72639	283.468	5.70625	130.642	5.69792	210.436	5.72014	238.529	5.72778	76.648	5.72986	291.579	5.60972	191.372	5.62569	83.931	5.85069	236.627	5.64931	49.837	5.65694	236.391	5.66181	449.892	5.66875	221.079	5.67847	117.212
				5.73333	284.277	5.71319	128.607	5.70486	220.304	5.72708	239.438	5.73472	80.377	5.73681	294.005	5.61667	190.561	5.63264	85.082	5.85764	239.747	5.65625	50.664	5.66389	239.298	5.66875	447.889	5.67569	218.458	5.68542	115.477
				5.74028	285.375	5.72014	129.903	5.71181	217.321	5.73403	236.977	5.74167	78.894	5.74375	299.356	5.62361	189.34	5.63958	85.569	5.86458	237.858	5.66319	51.869	5.67083	243.318	5.67569	458.578	5.68264	220.019	5.69236	117.728
				5.74722	289.267	5.72708	131.492	5.71875	217.052	5.74097	235.542	5.74861	81.824	5.75069	309.047	5.63056	190.838	5.64653	83.953	5.87153	236.384	5.67014	53.065	5.67778	251.143	5.68264	456.888	5.68958	221.519	5.69931	115.433
				5.75417	292.484	5.73403	128.548	5.72569	223.689	5.74792	241.633	5.75556	82.826	5.75764	308.264	5.6375	191.201	5.65347	86.737	5.87847	240.963	5.67708	52.337	5.68472	249.56	5.68958	455.172	5.69653	222.225	5.70625	114.601
				5.76111	290.773	5.74097	131.799	5.73264	222.062	5.75486	239.173	5.7625	83.381	5.76458	313.568	5.64444	188.087	5.66042	85.229	5.88542	240.563	5.68403	52.661	5.69167	253.356	5.69653	454.299	5.70347	219.588	5.71319	114.451
				5.76806	291.873	5.74792	129.785	5.73958	222.057	5.76181	241.982	5.76944	85.585	5.77153	320.804	5.65139	189.038	5.66736	84.696	5.89236	236.728	5.69097	53.264	5.69861	250.357	5.70347	461.166	5.71042	221.125	5.72014	115.326
				5.775	294.188	5.75486	129.196	5.74653	223.78	5.76875	244.344	5.77639	85.713	5.77847	323.725	5.65833	189.629	5.67431	84.939	5.89931	241.192	5.69792	52.325	5.70556	256.35	5.71042	461	5.71736	221.002	5.72708	113.455
				5.78194	296.725	5.76181	129.388	5.75347	219.844	5.77569	243.103	5.78333	87.154	5.78542	323.272	5.66528	191.149	5.68125	82.451	5.90625	241.106	5.70486	52.833	5.7125	256.678	5.71736	464.268	5.72431	222.82	5.73403	113.883
				5.78889	295.464	5.76875	130.071	5.76042	222.769	5.78264	240.478	5.79028	88.672	5.79236	329.683	5.67222	187.29	5.68819	83.793	5.91319	239.833	5.71181	53.65	5.71944	256.933	5.72431	459.831	5.73125	218.686	5.74097	112.586
				5.79583	297.107	5.77569	128.975	5.76736	225.895	5.78958	238.494	5.79722	90.773	5.79931	330.447	5.67917	182.786	5.69514	81.002	5.92014	239.675	5.71875	52.771	5.72639	259.859	5.73125	456.839	5.73819	224.21	5.74792	109.877
				5.80278	298.15	5.78264	126.977	5.77431	223.429	5.79653	243.315	5.80417	90.715	5.80625	332.932	5.68611	188.357	5.70208	81.804	5.92708	243.41	5.72569	52.793	5.73333	264.611	5.73819	463.989	5.74514	222.264	5.75486	111.786
				5.80972	298.625	5.78958	126.82	5.78125	224.758	5.80347	244.055	5.81111	89.17	5.81319	331.044	5.69306	191.712	5.70903	84.266	5.93403	238.33	5.73264	52.992	5.74028	259.967	5.74514	460.849	5.75208	218.772	5.76181	110.468
				5.81667	297.708	5.79653	125.2	5.78819	227.246	5.81042	246.977	5.81806	91.729	5.82014	329.854	5.7	189.314	5.71597	82.889	5.94097	239.776	5.73958	53.6	5.74722	268.965	5.75208	459.162	5.75903	224.276	5.76875	108.327
				5.82361	299.194	5.80347	125.58	5.79514	227.786	5.81736	241.656	5.825	90.896	5.82708	332.562	5.70694	185.968	5.72292	81.267	5.94792	238.745	5.74653	54.643	5.75417	270.646	5.75903	455.288	5.76597	223.099	5.77569	111.996
				5.83056	302.167	5.81042	125.983	5.80208	224.684	5.82431	245.504	5.83194	90.784	5.83403	329.908	5.71389	186.004	5.72986	80.222	5.95486	240.577	5.75347	54.011	5.76111	273.107	5.76597	460.018	5.77292	213.577	5.78264	108.791
				5.8375	296.505	5.81736	125.009	5.80903	225.884	5.83125	249.431	5.83889	92.222	5.84097	326.774	5.72083	189.902	5.73681	79.797	5.96181	240.105	5.76042	55.47	5.76806	270.265	5.77292	462.283	5.77986	220.094	5.78958	109.502
				5.84444	296.051	5.82431	124.877	5.81597	223.837	5.83819	242.575	5.84583	92.688	5.84792	328.185	5.72778	185.706	5.74375	79.534	5.96875	242.981	5.76736	55.357	5.775	271.352	5.77986	457.859	5.78681	223.693	5.79653	108.916
				5.85139	300.24	5.83125	123.119	5.82292	226.618	5.84514	245.307	5.85278	90.93	5.85486	322.955	5.73472	183.62	5.75069	78.858	5.97569	242.38	5.77431	53.251	5.78194	269.276	5.78681	464.855	5.79375	217.635	5.80347	106.655
				5.85833	298.136	5.83819	122.631	5.82986	222.816	5.85208	240.371	5.85972	93.325	5.86181	323.977	5.74167	185.917	5.75764	80.589	5.98264	245.957	5.78125	54.49	5.78889	271.854	5.79375	456.377	5.80069	221.231	5.81042	105.828
				5.86528	297.911	5.84514	120.578	5.83681	227.164	5.85903	237.678	5.86667	91.913	5.86875	315.023	5.74861	186.174	5.77153	76.102	5.98958	238.76	5.78819	56.234	5.79583	274.197	5.80069	461.916	5.80764	215.373	5.81736	104.956
				5.87222	295.877	5.85208	121.895	5.84375	224.921	5.86597	241.719	5.87361	90.925	5.87569	316.38	5.75556	185.093	5.77847	76.133	5.99653	237.658	5.79514	55.401	5.80278	273.53	5.80764	463.854	5.81458	217.76	5.82431	107.058
				5.87917	295.16	5.85903	117.31	5.85069	226.267	5.87292	240.787	5.88056	91.2	5.88264	317.408	5.7625	183.797	5.78542	76.043	6.00347	239.218	5.80208	55.811	5.80972	271.103	5.81458	466.47	5.82153	221.852	5.83125	104.041
				5.88611	291.358	5.86597	114.77	5.85764	224.2	5.87986	241.42	5.8875	91.518	5.88958	307.776	5.76944	182.869	5.79236	76.168	6.01042	234.696	5.80903	54.66	5.81667	275.234	5.82153	459.086	5.82847	219.762	5.83819	104.613
				5.89306	291.885	5.87292	113.318	5.86458	222.752	5.88681	244.924	5.89444	91.444	5.89653	305.925	5.77639	182.124	5.79931	74.275	6.01736	237.486	5.81597	54.856	5.82361	274.512	5.82847	460.709	5.83542	216.463	5.84514	103.239
				5.9	292.513	5.87986	115.645	5.87153	221.643	5.89375	244.814	5.90139	89.215	5.90347	304.988	5.78333	181.96	5.80625	73.453	6.02431	237	5.82292	54.335	5.83056	270.823	5.83542	455.449	5.84236	215.545	5.85208	102.601
				5.90694	294.522	5.88681	115.377	5.87847	222.869	5.90069	240.829	5.90833	90.029	5.91042	301.151	5.79028	181.554	5.81319	72.493	6.03125	235.497	5.82986	55.337	5.8375	271.989	5.84236	458.579	5.84931	215.346	5.85903	103.67
				5.91389	291.959	5.89375	113.455	5.88542	220.348	5.90764	239.791	5.91528	91.214	5.91736	299.095	5.79722	180.246	5.82014	71.319	6.03819	236.47	5.83681	55.144	5.84444	271.598	5.84931	464.007	5.85625	215.787	5.86597	102.446
				5.92083	292.839	5.90069	108.99	5.89236	217.867	5.91458	238.903	5.92222	91.295	5.92431	293.722	5.80417	179.154	5.82708	69.432	6.04514	230.989	5.84375	54.725	5.85139	271.52	5.85625	459.853	5.86319	214.324	5.87292	103.429
				5.92778	286.217	5.90764	111.238	5.89931	217.618	5.92153	237.707	5.92917	88.458	5.93125	296.588	5.81111	175.964	5.83403	70.721	6.05208	229.959	5.85069	55.767	5.85833	268.665	5.86319	458.679	5.87014	213.13	5.87986	100.039
				5.93472	286.505	5.91458	108.12	5.90625	218.23	5.92847	237.372	5.93611	90.289	5.93819	293.713	5.81806	175.911	5.84097	71.258	6.05903	235.096	5.85764	52.739	5.86528	266.247	5.87014	461.57	5.87708	213.994	5.88681	98.856
				5.94167	282.225	5.92153	105.916	5.91319	219.119	5.93542	236.795	5.94306	88.956	5.94514	288.718	5.825	175.549	5.85486	67.094	6.06597	231.218	5.86458	54.713	5.87222	269.905	5.87708	453.59	5.88403	211.738	5.89375	97.965
				5.94861	277.705	5.92847	106.422	5.92014	212.677	5.94236	241.269	5.95	88.243	5.95208	287.572	5.83194	176.804	5.86181	64.789	6.07292	225.866	5.87153	53.863	5.87917	269.19	5.88403	451.339	5.89097	210.969	5.90069	99.333
				5.95556	275.846	5.93542	105.598	5.92708	211.286	5.94931	236.022	5.95694	89.495	5.95903	283.101	5.83889	177.181	5.86875	66.831	6.07986	226.138	5.87847	53.941	5.88611	265.304	5.89097	460.614	5.89792	209.685	5.90764	97.42
				5.9625	280.283	5.94236	105.248	5.93403	210.338	5.95625	237.472	5.96389	89.216	5.96597	282.381	5.84583	177.795	5.87569	68.863	6.08681	228.027	5.88542	54.384	5.89306	262.605	5.89792	458.053	5.90486	207.463	5.91458	97.249
				5.96944	270.896	5.94931	100.906	5.94097	209.659	5.96319	237.002	5.97083	88.656	5.97292	274.096	5.85278	169.648	5.88264	66.286	6.09375	224.407	5.89236	54.23	5.9	266.365	5.90486	460.093	5.91181	210.7	5.92153	96.567
				5.97639	270.035	5.95625	100.715	5.94792	210.275	5.97014	230.829	5.97778	86.697	5.97986	274.124	5.85972	171.042	5.88958	66.559	6.10069	223.362	5.89931	53.597	5.90694	260.743	5.91181	453.018	5.91875	209.176	5.92847	97.364
				5.98333	267.38	5.96319	100.524	5.95486	205.251	5.97708	234.477	5.98472	87.709	5.98681	268.788	5.86667	170.002	5.89653	63.938	6.10764	219.77	5.90625	53.926	5.91389	258.289	5.91875	451.862	5.92569	208.917	5.93542	95.916
				5.99028	266.018	5.97014	98.474	5.96181	203.991	5.98403	232.511	5.99167	85.596	5.99375	269.336	5.87361	168.625	5.90347	65.981	6.11458	220.744	5.91319	52.67	5.92083	257.207	5.92569	449.428	5.93264	207.314	5.94236	95.723
				5.99722	260.967	5.97708	95.308	5.96875	200.521	5.99097	228.67	5.99861	87.387	6.00069	266.075	5.88056	166.412	5.91042	64.71	6.12153	221.03	5.92014	51.924	5.92778	255.109	5.93264	451.354	5.93958	206.804	5.94931	95.729
				6.00417	258.46	5.98403	94.138	5.97569	204.105	5.99792	229.509	6.00556	87.63	6.00764	259.54	5.8875	166.264	5.91736	61.109	6.12847	216.694	5.92708	54.149	5.93472	250.825	5.93958	446.367	5.94653	205.081	5.95625	94.929
				6.01111	252.829	5.99097	93.68	5.98264	196.565	6.00486	231.875	6.0125	88.509	6.01458	260.446	5.89444	165.988	5.92431	63.858	6.13542	221.43	5.93403	52.757	5.94167	249.528	5.94653	447.242	5.95347	202.267	5.96319	95.572
				6.01806	251.152	5.99792	93.629	5.98958	196.092	6.01181	226.568	6.01944	85.811	6.02153	256.645	5.90139	163.372	5.93125	62.207	6.14236	212.573	5.94097	53.066	5.94861	241.316	5.95347	449.129	5.96042	205.293	5.97014	92.032
				6.025	246.631	6.00486	90.513	5.99653	191.118	6.01875	230.799	6.02639	85.372	6.02847	256.784	5.90833	162.626	5.93819	61.599	6.14931	212.558	5.94792	52.398	5.95556	241.02	5.96042	441.19	5.96736	200.232	5.97708	92.845
				6.03194	241.576	6.01181	91.886	6.00347	190.345	6.02569	225.273	6.03333	85.956	6.03542	249.244	5.91528	161.808	5.94514	61.246	6.15625	214.834	5.95486	51.864	5.9625	239.619	5.96736	440.45	5.97431	201.927	5.98403	93.284
				6.03889	236.772	6.01875	88.499	6.01042	188.741	6.03264	224.407	6.04028	85.883	6.04236	246.739	5.92222	165.43	5.95208	60.03	6.16319	209.739	5.96181	52.87	5.96944	232.082	5.97431	445.475	5.98125	197.406	5.99097	91.83
				6.04583	234.752	6.02569	86.994	6.01736	189.003	6.03958	221.047	6.04722	83.55	6.04931	246.003	5.92917	158.222	5.95903	59.266	6.17014	208.709	5.96875	51.248	5.97639	233.809	5.98125	441.373	5.98819	197.81	5.99792	90.579
				6.05278	227.373	6.03264	86.035	6.02431	184.991	6.04653	221.403	6.05417	84.507	6.05625	244.342	5.93611	159.852	5.96597	58.936	6.17708	209.983	5.97569	51.692	5.98333	229.024	5.98819	441.374	5.99514	195.956	6.00486	94.354
				6.05972	227.232	6.03958	84.613	6.03125	177.103	6.05347	222.982	6.06111	84.667	6.06319	238.978	5.94306	156.867	5.97292	59.81	6.18403	206.677	5.98264	51.395	5.99028	226.548	5.99514	443.719	6.00208	194.369	6.01181	89.68
				6.06667	223.112	6.04653	81.803	6.03819	176.969	6.06042	216.447	6.06806	83.665	6.07014	235.666	5.95	151.909	5.97986	56.614	6.19097	208.509	5.98958	50.485	5.99722	224.317	6.00208	441.749	6.00903	196.623	6.01875	90.631
				6.07361	215.377	6.05347	80.074	6.04514	175.025	6.06736	221.545	6.075	83.828	6.07708	232.19	5.95694	153.137	5.98681	57.115	6.19792	204.201	5.99653	51.105	6.00417	218.608	6.00903	439.431	6.01597	197.096	6.02569	88.603
				6.08056	213.618	6.06042	79.436	6.05208	172.742	6.07431	214.702	6.08194	84.372	6.08403	226.203	5.96389	153.011	5.99375	55.953	6.20486	204.158	6.00347	52.006	6.01111	212.493	6.01597	437.999	6.02292	193.083	6.03264	90.86
				6.0875	208.247	6.06736	82.009	6.05903	171.392	6.08125	221.299	6.08889	83.18	6.09097	225.558	5.97083	149.179	6.00069	55.713	6.21181	201.726	6.01042	51.422	6.01806	209.661	6.02292	431.349	6.02986	192.401	6.03958	92.14
				6.09444	203.826	6.07431	78.888	6.06597	166.233	6.08819	214.735	6.09583	79.819	6.09792	219.25	5.97778	146.384	6.00764	54.578	6.21875	198.005	6.01736	51.555	6.025	208.818	6.02986	428.537	6.03681	187.783	6.04653	90.826
				6.10139	197.794	6.08125	78.232	6.07292	165.047	6.09514	209.291	6.10278	80.045	6.10486	214.609	5.98472	148.075	6.01458	54.771	6.22569	194.385	6.02431	50.702	6.03194	204.753	6.03681	435.048	6.04375	192.397	6.05347	90.069
				6.10833	195.318	6.08819	76.72	6.07986	157.996	6.10208	209.199	6.10972	81.564	6.11181	212.181	5.99167	144.755	6.02153	53.666	6.23264	198.964	6.03125	50.193	6.03889	200.91	6.04375	423.153	6.05069	187.371	6.06042	89.922
				6.11528	191.716	6.09514	75.131	6.08681	157.767	6.10903	208	6.11667	80.584	6.11875	211.041	5.99861	147.025	6.02847	54.054	6.23958	191.924	6.03819	51.681	6.04583	197.09	6.05069	424.26	6.05764	184.391	6.06736	88.401
				6.12222	189.144	6.10208	75.688	6.09375	156.276	6.11597	207.362	6.12361	78.522	6.12569	202.916	6.00556	141.558	6.03542	54.012	6.24653	193.04	6.04514	49.415	6.05278	189.756	6.05764	425.393	6.06458	187.492	6.07431	89.171
				6.12917	183.105	6.10903	75.514	6.10069	153.766	6.12292	203.188	6.13056	77.845	6.13264	203.822	6.0125	141.703	6.04236	54.644	6.25347	187.688	6.05208	50.362	6.05972	185.68	6.06458	428.235	6.07153	185.822	6.08125	89.488
				6.13611	178.37	6.11597	71.319	6.10764	151.164	6.12986	204.921	6.1375	77.342	6.13958	197.098	6.01944	141.781	6.04931	54.834	6.26042	190.764	6.05903	48.812	6.06667	187.439	6.07153	425.844	6.07847	186.218	6.08819	90.933
				6.14306	174.214	6.12292	70.134	6.11458	147.406	6.13681	203.368	6.14444	76.077	6.14653	197.487	6.02639	140.884	6.05625	54.572	6.26736	189.591	6.06597	47.697	6.07361	178.012	6.07847	424.959	6.08542	182.772	6.09514	88.29
				6.15	167.344	6.12986	71.167	6.12153	145.431	6.14375	203.359	6.15139	76.796	6.15347	190.269	6.03333	139.375	6.06319	53.069	6.27431	186.958	6.07292	48.4	6.08056	172.2	6.08542	423.53	6.09236	180.956	6.10208	89.605
				6.15694	164.966	6.13681	70.458	6.12847	142.413	6.15069	196.506	6.15833	75.823	6.16042	189.26	6.04028	135.553	6.07014	54.622	6.28125	185.77	6.07986	47.687	6.0875	167.984	6.09236	422.583	6.09931	181.816	6.10903	90.671
				6.16389	162.697	6.14375	68.261	6.13542	138.336	6.15764	195.158	6.16528	75.095	6.16736	182.957	6.04722	133.441	6.07708	52.468	6.28819	182.379	6.08681	50.914	6.09444	167.324	6.09931	414.523	6.10625	180.58	6.11597	88.721
				6.17083	157.531	6.15069	69.731	6.14236	139.501	6.16458	195.408	6.17222	73.693	6.17431	180.941	6.05417	132.039	6.08403	54.286	6.29514	181.878	6.09375	50.384	6.10139	161.392	6.10625	409.331	6.11319	180.88	6.12292	87.65
				6.17778	155.144	6.15764	67.877	6.14931	136.683	6.17153	191.036	6.17917	74.507	6.18125	176.565	6.06111	129.611	6.09097	51.823	6.30208	181.248	6.10069	47.313	6.10833	160.019	6.11319	420.07	6.12014	179.626	6.12986	90.196
				6.18472	150.185	6.16458	67.054	6.15625	133.375	6.17847	190.201	6.18611	71.654	6.18819	172.119	6.06806	128.091	6.09792	52.127	6.30903	180.204	6.10764	46.766	6.11528	154.597	6.12014	412.82	6.12708	178.761	6.13681	89.926
				6.19167	147.272	6.17153	67.7	6.16319	130.467	6.18542	187.278	6.19306	73.025	6.19514	170.133	6.075	127.56	6.10486	51.41	6.31597	175.939	6.11458	46.91	6.12222	152.945	6.12708	410.097	6.13403	177.774	6.14375	90.46
				6.19861	141.508	6.17847	67.109	6.17014	127.862	6.19236	188.122	6.2	70.68	6.20208	168.877	6.08194	124.174	6.11181	52.258	6.32292	177.041	6.12153	47.189	6.12917	149.536	6.13403	411.421	6.14097	179.71	6.15069	90.703
				6.20556	140.498	6.18542	66.168	6.17708	126.179	6.19931	187.445	6.20694	71.978	6.20903	160.619	6.08889	124.13	6.11875	52.284	6.32986	178.687	6.12847	47.597	6.13611	144.522	6.14097	410.474	6.14792	176.063	6.15764	90.45
				6.2125	137.474	6.19236	64.421	6.18403	124.812	6.20625	188.502	6.21389	71.618	6.21597	161.714	6.09583	122.157	6.12569	51.494	6.33681	174.093	6.13542	48.346	6.14306	140.107	6.14792	407.904	6.15486	177.42	6.16458	91.662
				6.21944	135.102	6.19931	65.148	6.19097	123.522	6.21319	182.723	6.22083	71.693	6.22292	157.012	6.10278	119.962	6.13264	52.89	6.34375	173.721	6.14236	45.275	6.15	134.451	6.15486	405.536	6.16181	176.913	6.17153	90.106
				6.22639	132.157	6.20625	64.493	6.19792	117.754	6.22014	182.98	6.22778	69.464	6.22986	155.535	6.10972	120.501	6.13958	53.186	6.35069	171.675	6.14931	45.774	6.15694	135.575	6.16181	403.932	6.16875	177.207	6.17847	90.559
				6.23333	129.029	6.21319	64.724	6.20486	115.864	6.22708	181.402	6.23472	69.035	6.23681	152.671	6.11667	119.629	6.14653	50.538	6.35764	168.627	6.15625	47.061	6.16389	132.214	6.16875	401.194	6.17569	174.612	6.18542	91.672
				6.24028	128.477	6.22014	63.539	6.21181	116.475	6.23403	181.41	6.24167	68.597	6.24375	147.582	6.12361	115.921	6.15347	50.44	6.36458	166.194	6.16319	46.126	6.17083	127.497	6.17569	399.132	6.18264	175.301	6.19236	93.02
				6.24722	123.108	6.22708	64.033	6.21875	116.511	6.24097	179.467	6.24861	67.791	6.25069	145.323	6.13056	116.274	6.16042	51.493	6.37153	168.341	6.17014	48.256	6.17778	123.002	6.18264	397.594	6.18958	173.286	6.19931	90.712
				6.25417	124.751	6.23403	65.206	6.22569	112.306	6.24792	175.993	6.25556	67.476	6.25764	143.115	6.1375	114.814	6.16736	50.618	6.37847	167.797	6.17708	46.228	6.18472	121.14	6.18958	396.118	6.19653	174.813	6.20625	92.16
				6.26111	120.144	6.24097	64.344	6.23264	111.97	6.25486	172.878	6.2625	64.802	6.26458	137.966	6.14444	113.469	6.17431	51.082	6.38542	168.069	6.18403	45.405	6.19167	119.192	6.19653	389.711	6.20347	176.37	6.21319	92.952
				6.26806	118.143	6.24792	65.621	6.23958	111.533	6.26181	172.308	6.26944	67.413	6.27153	135.554	6.15139	112.204	6.18125	52.31	6.39236	167.826	6.19097	45.546	6.19861	118.509	6.20347	395.312	6.21042	176.854	6.22014	91.496
				6.275	117.85	6.25486	62.859	6.24653	111.21	6.26875	172.747	6.27639	62.445	6.27847	132.599	6.15833	111.171	6.18819	50.224	6.39931	164.077	6.19792	44.659	6.20556	114.183	6.21042	393.919	6.21736	172.855	6.22708	94.056
				6.28194	113.865	6.26181	61.237	6.25347	107.909	6.27569	168.982	6.28333	64.451	6.28542	133.498	6.16528	110.345	6.19514	51.726	6.40625	165.15	6.20486	44.678	6.2125	113.037	6.21736	388.962	6.22431	174.059	6.23403	94.67
				6.28889	113.593	6.26875	63.864	6.26042	105.555	6.28264	169.707	6.29028	62.956	6.29236	127.076	6.17222	110.566	6.20208	51.149	6.41319	167.597	6.21181	44.186	6.21944	106.616	6.22431	394.358	6.23125	172.663	6.24097	94.124
				6.29583	112.604	6.27569	63.014	6.26736	107.61	6.28958	167.284	6.29722	60.358	6.29931	128.68	6.17917	108.973	6.20903	51.057	6.42014	161.744	6.21875	44.496	6.22639	107.045	6.23125	385.912	6.23819	171.478	6.24792	96.166
				6.30278	108.796	6.28264	63.809	6.27431	106.171	6.29653	163.63	6.30417	62.129	6.30625	125.333	6.18611	106.209	6.21597	50.596	6.42708	164.034	6.22569	43.307	6.23333	101.913	6.23819	386.905	6.24514	170.726	6.25486	95.93
				6.30972	110.574	6.28958	64.993	6.28125	105.656	6.30347	167.768	6.31111	61.237	6.31319	123.027	6.19306	107.078	6.22292	53.103	6.43403	163.991	6.23264	42.809	6.24028	102.497	6.24514	385.677	6.25208	171.232	6.26181	94.603
				6.31667	106.762	6.29653	64.264	6.28819	105.781	6.31042	165.915	6.31806	60.814	6.32014	123.382	6.2	107.724	6.22986	52.114	6.44097	161.343	6.23958	45.037	6.24722	100.518	6.25208	385.699	6.25903	173.507	6.26875	97.712
				6.32361	108.707	6.30347	64.137	6.29514	103.54	6.31736	166.214	6.325	59.145	6.32708	123.013	6.20694	102.465	6.23681	51.42	6.44792	164.62	6.24653	43.855	6.25417	99.149	6.25903	381.175	6.26597	171.888	6.27569	96.949
				6.33056	110.114	6.31042	64.22	6.30208	103.968	6.32431	161.328	6.33194	58.158	6.33403	116.196	6.21389	104.232	6.24375	52.021	6.45486	160.628	6.25347	43.948	6.26111	96.983	6.26597	385.675	6.27292	170.342	6.28264	97.378
				6.3375	107.293	6.31736	66.467	6.30903	106.944	6.33125	164.475	6.33889	59.193	6.34097	119.069	6.22083	103.507	6.25069	54.047	6.46181	162.875	6.26042	43.211	6.26806	97.622	6.27292	380.09	6.27986	169.863	6.28958	99.022
				6.34444	108.903	6.32431	66.323	6.31597	103.032	6.33819	159.764	6.34583	59.007	6.34792	116.801	6.22778	103.995	6.25764	52.995	6.46875	158.811	6.26736	43.663	6.275	96.682	6.27986	383.075	6.28681	174.229	6.29653	98.31
				6.35139	109.246	6.33125	65.996	6.32292	103.23	6.34514	157.449	6.35278	57.62	6.35486	116.327	6.23472	103.484	6.26458	52.517	6.47569	163.919	6.27431	43.898	6.28194	94.363	6.28681	378.471	6.29375	171.559	6.30347	98.969
				6.35833	105.321	6.33819	68.365	6.32986	104.51	6.35208	157.508	6.35972	55.769	6.36181	116.367	6.24167	103.757	6.27153	52.831	6.48264	159.669	6.28125	43.668	6.28889	93.318	6.29375	376.368	6.30069	168.458	6.31042	100.597
				6.36528	106.668	6.34514	68.128	6.33681	103.863	6.35903	157.313	6.36667	56.641	6.36875	115.438	6.24861	103.222	6.27847	54.282	6.48958	158.267	6.28819	43.877	6.29583	94.196	6.30069	378.404	6.30764	170.898	6.31736	100.705
				6.37222	106.634	6.35208	70.089	6.34375	104.739	6.36597	156.643	6.37361	55.157	6.37569	113.755	6.25556	101.679	6.28542	55.896	6.49653	161.029	6.29514	44.162	6.30278	93.515	6.30764	374.848	6.31458	174.083	6.32431	100.625
				6.37917	107.092	6.35903	71.167	6.35069	105.239	6.37292	157.359	6.38056	55.067	6.38264	114.567	6.2625	99.967	6.29236	55.023	6.50347	161.472	6.30208	43.451	6.30972	96.297	6.31458	377.791	6.32153	170.309	6.33125	100.957
				6.38611	106.925	6.36597	71.404	6.35764	105.03	6.37986	157.709	6.3875	53.94	6.38958	114.469	6.26944	101.102	6.29931	55.546	6.51042	163.705	6.30903	42.719	6.31667	94.213	6.32153	372.795	6.32847	172.342	6.33819	102.074
				6.39306	110.753	6.37292	74.468	6.36458	104.482	6.38681	160.738	6.39444	54.282	6.39653	116.496	6.27639	98.658	6.30625	54.903	6.51736	160.628	6.31597	42.452	6.32361	94.163	6.32847	374.898	6.33542	172.546	6.34514	104.047
				6.4	109.27	6.37986	73.673	6.37153	107.501	6.39375	153.597	6.40139	52.799	6.40347	117.545	6.28333	101.685	6.31319	56.166	6.52431	160.771	6.32292	42.55	6.33056	95.855	6.33542	367.756	6.34236	168.275	6.35208	102.008
				6.40694	111.757	6.38681	75.812	6.37847	105.262	6.40069	155.598	6.40833	52.771	6.41042	116.542	6.29028	101.182	6.32014	56.162	6.53125	160.971	6.32986	44.695	6.3375	96.185	6.34236	375.41	6.34931	171.664	6.35903	103.216
				6.41389	111.69	6.39375	78.033	6.38542	110.679	6.40764	153.982	6.41528	53.397	6.41736	119.105	6.29722	100.375	6.32708	55.83	6.53819	162.073	6.33681	41.79	6.34444	96.435	6.34931	376.959	6.35625	167.862	6.36597	106.676
				6.42083	115.823	6.40069	80.981	6.39236	109.853	6.41458	155.848	6.42222	52.286	6.42431	118.485	6.30417	99.623	6.33403	57.314	6.55208	163.306	6.34375	43.313	6.35139	98.889	6.35625	371.331	6.36319	170.175	6.37292	106.08
				6.42778	118.213	6.40764	80.618	6.39931	112.138	6.42153	158.149	6.42917	53.154	6.43125	119.024	6.31111	98.135	6.34097	57.955	6.55903	167.691	6.35069	42.2	6.35833	99.043	6.36319	373.052	6.37014	171.251	6.37986	106.074
				6.43472	120.947	6.41458	82.04	6.40625	111.385	6.42847	153.927	6.43611	50.767	6.43819	121.246	6.31806	98.598	6.34792	56.06	6.56597	160.37	6.35764	42.104	6.36528	100.084	6.37014	372.8	6.37708	171.947	6.38681	108.879
				6.44167	121.373	6.42153	81.851	6.41319	114.338	6.43542	159.876	6.44306	51.638	6.44514	119.312	6.325	100.299	6.35486	58.677	6.57292	164.396	6.36458	43.837	6.37222	100.152	6.37708	371.772	6.38403	167.023	6.39375	105.723
				6.44861	119.316	6.42847	85.491	6.42014	114.098	6.44236	156.727	6.45	51.165	6.45208	125.662	6.33194	100.705	6.36181	57.494	6.57986	167.306	6.37153	43.769	6.37917	103.442	6.38403	370.694	6.39097	171.054	6.40069	108.487
				6.45556	125.318	6.43542	85.697	6.42708	113.864	6.44931	153.753	6.45694	49.181	6.45903	126.667	6.33889	100.746	6.36875	57.95	6.58681	167.382	6.37847	43.743	6.38611	104.725	6.39097	372.98	6.39792	173.28	6.40764	107.544
				6.4625	126.455	6.44236	89.39	6.43403	114.763	6.45625	160.65	6.46389	52.126	6.46597	126.593	6.34583	101.129	6.37569	59.173	6.59375	165.422	6.38542	43.094	6.39306	107.496	6.39792	371.493	6.40486	171.877	6.41458	109.289
				6.46944	129.287	6.44931	88.97	6.44097	117.481	6.46319	158.617	6.47083	48.882	6.47292	126.966	6.35278	101.295	6.38264	60.214	6.60069	166.423	6.39236	43.595	6.4	108.521	6.40486	371.307	6.41181	173.642	6.42153	110.284
				6.47639	130.861	6.45625	92.127	6.44792	118.745	6.47014	160.363	6.47778	50.314	6.47986	132.599	6.35972	99.694	6.38958	60.166	6.60764	168.627	6.39931	43.213	6.40694	113.411	6.41181	373.075	6.41875	172.685	6.42847	109.791
				6.48333	133.645	6.46319	93.103	6.45486	120.08	6.47708	161.946	6.48472	49.856	6.48681	135.181	6.36667	99.894	6.39653	61.737	6.61458	167.826	6.40625	42.75	6.41389	111.755	6.41875	372.025	6.42569	174.563	6.43542	111.043
				6.49028	135.597	6.47014	94.134	6.46181	122.277	6.48403	161.793	6.49167	49.2	6.49375	134.098	6.37361	103.721	6.40347	61.946	6.62153	172.362	6.41319	43.477	6.42083	116.363	6.42569	374.818	6.43264	177.289	6.44236	111.239
				6.49722	139.548	6.47708	96.603	6.46875	124.564	6.49097	163.454	6.49861	48.686	6.50069	135.941	6.38056	101.753	6.41042	63.831	6.62847	171.775	6.42014	44.048	6.42778	121.294	6.43264	381.241	6.43958	171.28	6.44931	113.52
				6.50417	141.183	6.48403	99.139	6.47569	125.566	6.49792	163.662	6.50556	47.566	6.50764	140.23	6.3875	102.027	6.41736	64.198	6.63542	174.494	6.42708	41.059	6.43472	126.481	6.43958	376.907	6.44653	177.622	6.45625	109.289
				6.51111	142.873	6.49097	100.655	6.48264	130.774	6.50486	161.051	6.5125	48.697	6.51458	144.021	6.39444	98.835	6.42431	63.581	6.64236	173.822	6.43403	42.444	6.44167	125.579	6.44653	374.823	6.45347	174.851	6.46319	112.067
				6.51806	148.259	6.49792	102.847	6.48958	130.931	6.51181	164.54	6.51944	49.437	6.52153	144.327	6.40139	101.394	6.43125	65.247	6.64931	174.78	6.44097	43.162	6.44861	126.97	6.45347	377.182	6.46042	176.248	6.47014	111.065
				6.525	149.793	6.50486	101.936	6.49653	135.137	6.51875	165.57	6.52639	48.232	6.52847	148.663	6.40833	100.865	6.43819	64.914	6.65625	174.723	6.44792	43.598	6.45556	131.157	6.46042	380.34	6.46736	176.601	6.47708	112.484
				6.53194	154.477	6.51181	104.268	6.50347	135.327	6.52569	165.615	6.53333	49.531	6.53542	148.637	6.41528	102.815	6.44514	66.966	6.66319	175.71	6.45486	44.333	6.4625	132.011	6.46736	376.558	6.47431	180.027	6.48403	112.533
				6.53889	157.569	6.51875	106.801	6.51042	138.069	6.53264	171.724	6.54028	48.624	6.54236	150.822	6.42222	103.515	6.45208	65.524	6.67014	177.828	6.46181	43.552	6.46944	135.218	6.47431	387.331	6.48125	180.671	6.49097	110.979
				6.54583	158.542	6.52569	106.381	6.51736	139.645	6.53958	166.745	6.54722	48.653	6.54931	159.693	6.42917	103.656	6.45903	68.968	6.67708	180.647	6.46875	44.507	6.47639	141.421	6.48125	380.848	6.48819	177.339	6.49792	112.667
				6.55278	162.727	6.53264	109.68	6.52431	141.9	6.54653	168.956	6.55417	48.048	6.55625	163.004	6.43611	103.086	6.46597	68.146	6.68403	180.576	6.47569	45.208	6.48333	142.326	6.48819	381.819	6.49514	179.462	6.50486	111.095
				6.55972	166.218	6.53958	110.154	6.53125	143.659	6.55347	171.708	6.56111	48.118	6.56319	166.104	6.44306	102.87	6.47292	68.706	6.69097	181.105	6.48264	43.666	6.49028	143.404	6.49514	382.839	6.50208	182.092	6.51181	112.7
				6.56667	171.631	6.54653	112.636	6.53819	144.372	6.56042	171.316	6.56806	50.9	6.57014	167.948	6.45	104.59	6.47986	70.271	6.69792	184.583	6.48958	44.574	6.49722	149.175	6.50208	382.255	6.50903	178.508	6.51875	109.318
				6.57361	171.51	6.55347	111.533	6.54514	147.623	6.56736	172.548	6.575	49.776	6.57708	169.682	6.45694	101.702	6.48681	68.415	6.70486	185.241	6.49653	44.934	6.50417	151.344	6.50903	383.695	6.51597	179.72	6.52569	110.313
				6.58056	173.401	6.56042	115.109	6.55208	151.579	6.57431	176.446	6.58194	49.477	6.58403	174.379	6.46389	105.705	6.49375	71.179	6.71181	185.141	6.50347	46.84	6.51111	152.423	6.51597	387.421	6.52292	182.887	6.53264	112.197
				6.5875	178.135	6.56736	114.145	6.55903	155.064	6.58125	177.425	6.58889	50.237	6.59097	176.669	6.47083	103.791	6.50069	71.899	6.71875	186.371	6.51042	45.594	6.51806	155.526	6.52292	384.272	6.52986	182.333	6.53958	110.049
				6.59444	182.39	6.57431	118.687	6.56597	151.949	6.58819	178.819	6.59583	49.232	6.59792	178.571	6.47778	103.978	6.50764	72.106	6.72569	188.403	6.51736	45.134	6.525	159.53	6.52986	386.4	6.53681	182.732	6.54653	113.612
				6.60139	183.185	6.58125	117.066	6.57292	158.418	6.59514	173.993	6.60278	50.059	6.60486	181.383	6.48472	103.87	6.51458	69.858	6.73264	188.432	6.52431	46.413	6.53194	161.035	6.53681	385.943	6.54375	185.624	6.55347	112.201
				6.60833	188.345	6.58819	118.93	6.57986	160.185	6.60208	181.026	6.60972	50.741	6.61181	187.701	6.49167	105.212	6.52153	72.317	6.73958	187.588	6.53125	43.901	6.53889	166.18	6.54375	385.653	6.55069	182.492	6.56042	115.637
				6.61528	185.821	6.59514	119.791	6.58681	162.34	6.60903	177.597	6.61667	50.568	6.61875	189.457	6.49861	106.58	6.52847	71.146	6.74653	190.392	6.53819	44.857	6.54583	169.643	6.55069	388.134	6.55764	186.39	6.56736	112.239
				6.62222	195.51	6.60208	121.105	6.59375	162.938	6.61597	183.735	6.62361	50.817	6.62569	191.67	6.50556	106.355	6.53542	72.15	6.75347	190.793	6.54514	46.578	6.55278	168.986	6.55764	391.313	6.56458	186.81	6.57431	112.751
				6.62917	198.486	6.60903	120.169	6.60069	166.166	6.62292	182.24	6.63056	49.116	6.63264	197.082	6.5125	105.812	6.54236	74.772	6.76042	189.748	6.55208	47.854	6.55972	175.911	6.56458	390.795	6.57153	185.261	6.58125	112.323
				6.63611	202.507	6.61597	123.283	6.60764	166.717	6.62986	186.368	6.6375	50.487	6.63958	200.052	6.51944	111.041	6.54931	76.538	6.76736	190.335	6.55903	47.338	6.56667	179.506	6.57153	391.458	6.57847	189.873	6.58819	112.199
				6.64306	201.228	6.62292	124.431	6.61458	170.843	6.63681	180.029	6.64444	50.646	6.64653	201.386	6.52639	109.759	6.55625	73.394	6.77431	192.925	6.56597	46.218	6.57361	184.375	6.57847	390.529	6.58542	186.395	6.59514	110.227
				6.65	203.869	6.62986	124.748	6.62153	174.467	6.64375	183.492	6.65139	52.751	6.65347	206.849	6.53333	107.473	6.56319	73.912	6.78125	192.024	6.57292	46.723	6.58056	183.156	6.58542	392.555	6.59236	188.113	6.60208	112.911
				6.65694	207.059	6.63681	126.115	6.62847	173.764	6.65069	184.683	6.65833	51.011	6.66042	211.025	6.54028	111.694	6.57014	74.13	6.78819	193.211	6.57986	47.744	6.5875	186.817	6.59236	396.434	6.59931	187.011	6.60903	111.718
				6.66389	214.09	6.64375	126.336	6.63542	178.109	6.65764	189.898	6.66528	52.63	6.66736	213.937	6.54722	109.872	6.57708	73.55	6.79514	193.054	6.58681	47.466	6.59444	189.819	6.59931	391.768	6.60625	185.278	6.61597	112.657
				6.67083	214.342	6.65069	126.479	6.64236	180.138	6.66458	190.249	6.67222	53.248	6.67431	215.535	6.55417	109.568	6.58403	74.412	6.80208	197.765	6.59375	48.717	6.60139	193.182	6.60625	390.093	6.61319	184.317	6.62292	113.403
				6.67778	215.292	6.65764	126.901	6.64931	182.159	6.67153	185.669	6.67917	54.287	6.68125	218.489	6.56111	111.572	6.59097	75.691	6.80903	197.34	6.60069	47.528	6.60833	198.833	6.61319	394.596	6.62014	188.279	6.62986	112.298
				6.68472	218.459	6.66458	128.222	6.65625	184.356	6.67847	188.036	6.68611	53.405	6.68819	223.279	6.56806	109.11	6.59792	76.552	6.81597	199.039	6.60764	48.689	6.61528	198.45	6.62014	398.111	6.62708	189.361	6.63681	111.316
				6.69167	222.589	6.67153	125.513	6.66319	185.599	6.68542	191.568	6.69306	54.361	6.69514	226.424	6.575	110.89	6.60486	77.401	6.82292	201.27	6.61458	48.318	6.62222	200.469	6.62708	395.966	6.63403	189.234	6.64375	112.592
				6.69861	224.29	6.67847	126.66	6.67014	185.168	6.69236	194.615	6.7	54.71	6.70208	230.915	6.58194	110.544	6.61181	75.294	6.82986	202.671	6.62153	48.617	6.62917	205.903	6.63403	396.101	6.64097	193.365	6.65069	110.766
				6.70556	226.81	6.68542	125.259	6.67708	186.818	6.69931	194.429	6.70694	53.473	6.70903	231.256	6.58889	114.269	6.61875	74.182	6.83681	202.623	6.62847	48.157	6.63611	206.167	6.64097	401.449	6.64792	191.919	6.65764	110.225
				6.7125	230.045	6.69236	127.582	6.68403	189.902	6.70625	194.83	6.71389	55.871	6.71597	236.433	6.59583	111.14	6.62569	75.604	6.84375	204.716	6.63542	49.438	6.64306	211.387	6.64792	400.049	6.65486	188.38	6.66458	109.075
				6.71944	227.096	6.69931	129.976	6.69097	193.737	6.71319	199.851	6.72083	56.142	6.72292	240.1	6.60278	115.448	6.63264	74.691	6.85069	205.531	6.64236	46.717	6.65	213.57	6.65486	397.194	6.66181	192.665	6.67153	107.827
				6.72639	232.251	6.70625	127.934	6.69792	196.462	6.72014	197.388	6.72778	58.212	6.72986	243.308	6.60972	111.138	6.63958	75.689	6.85764	204.344	6.64931	49.447	6.65694	215.554	6.66181	399.779	6.66875	192.191	6.67847	108.545
				6.73333	236.029	6.71319	128.494	6.70486	192.836	6.72708	199.413	6.73472	57.634	6.73681	240.603	6.61667	114.637	6.64653	75.591	6.86458	202.371	6.65625	49.492	6.66389	215.26	6.66875	399.782	6.67569	192.214	6.68542	108.144
				6.74028	237.083	6.72014	127.136	6.71181	196.643	6.73403	198.818	6.74167	56.98	6.74375	249.878	6.62361	111.464	6.65347	76.743	6.87153	206.474	6.66319	48.624	6.67083	221.355	6.67569	401.424	6.68264	193.395	6.69236	109.921
				6.74722	239.029	6.72708	126.859	6.71875	200.955	6.74097	199.35	6.74861	58.924	6.75069	252.752	6.63056	114.292	6.66042	73.716	6.87847	204.839	6.67014	49.569	6.67778	221.359	6.68264	404.562	6.68958	191.975	6.69931	106.808
				6.75417	238.428	6.73403	127.739	6.72569	202.193	6.74792	200.567	6.75556	56.925	6.75764	249.008	6.6375	115.415	6.66736	75.271	6.88542	205.688	6.67708	49.095	6.68472	225.39	6.68958	400.852	6.69653	190.157	6.70625	106.025
				6.76111	243.569	6.74097	126.06	6.73264	203.395	6.75486	199.78	6.7625	58.882	6.76458	250.767	6.64444	113.999	6.67431	74.467	6.89236	205.559	6.68403	49.637	6.69167	228.859	6.69653	407.82	6.70347	191.241	6.71319	105.89
				6.76806	243.923	6.74792	126.036	6.73958	206.023	6.76181	201.565	6.76944	55.715	6.77153	254.956	6.65139	113.265	6.68125	71.138	6.89931	205.409	6.69097	49.086	6.69861	230.631	6.70347	405.7	6.71042	192.418	6.72014	106.389
				6.775	244.727	6.75486	124.708	6.74653	203.03	6.76875	202.993	6.77639	58.563	6.77847	255.106	6.65833	117.104	6.68819	76.628	6.90625	207.996	6.69792	49.359	6.70556	233.207	6.71042	400.344	6.71736	188.923	6.72708	106.053
				6.78194	243.526	6.76181	126.592	6.75347	205.252	6.77569	203.566	6.78333	58.915	6.78542	258.159	6.66528	115.471	6.69514	73.305	6.91319	207.275	6.70486	50.175	6.7125	237.117	6.71736	406.339	6.72431	192.866	6.73403	105.079
				6.78889	249.188	6.76875	126.952	6.76042	206.506	6.78264	204.553	6.79028	59.368	6.79236	259.823	6.67222	115.366	6.70208	73.285	6.92014	208.242	6.71181	49.773	6.71944	237.428	6.72431	401.083	6.73125	192.48	6.74097	104.629
				6.79583	246.906	6.77569	124.636	6.76736	210.062	6.78958	203.674	6.79722	58.87	6.79931	261.569	6.67917	115.519	6.70903	74.152	6.92708	209.349	6.71875	48.99	6.72639	235.108	6.73125	405.395	6.73819	187.478	6.74792	103.929
				6.80278	245.819	6.78264	123.238	6.77431	208.849	6.79653	208.153	6.80417	58.715	6.80625	260.208	6.68611	117.576	6.71597	72.992	6.93403	207.464	6.72569	50.592	6.73333	237.136	6.73819	405.109	6.74514	188.272	6.75486	104.061
				6.80972	248.948	6.78958	119.005	6.78125	206.541	6.80347	207.477	6.81111	59.629	6.81319	264.773	6.69306	116.919	6.72292	73.84	6.94097	207.904	6.73264	49.952	6.74028	240.769	6.74514	407.345	6.75208	191.645	6.76181	102.695
				6.81667	249.317	6.79653	121.034	6.78819	208.39	6.81042	205.76	6.81806	58.134	6.82014	262.085	6.7	115.794	6.72986	71.493	6.94792	208.948	6.73958	49.703	6.74722	243.653	6.75208	403.97	6.75903	191.095	6.76875	100.525
				6.82361	249.954	6.80347	120.307	6.79514	212.684	6.81736	205.514	6.825	60.984	6.82708	261.623	6.70694	116.966	6.73681	70.431	6.95486	207.776	6.74653	50.337	6.75417	248.78	6.75903	405.894	6.76597	191.347	6.77569	102.297
				6.83056	248.448	6.81042	119.609	6.80208	211.835	6.82431	208.822	6.83194	61.148	6.83403	263.938	6.71389	114.088	6.74375	69.838	6.96181	209.658	6.75347	50.232	6.76111	244.72	6.76597	408.126	6.77292	191.486	6.78264	99.538
				6.8375	246.04	6.81736	120.033	6.80903	210.854	6.83125	204.627	6.83889	62.716	6.84097	265.811	6.72083	115.926	6.75069	68.595	6.96875	209.177	6.76042	49.433	6.76806	248.341	6.77292	403.508	6.77986	188.527	6.78958	99.672
				6.84444	251.281	6.82431	117.402	6.81597	212.655	6.83819	206.442	6.84583	61.675	6.84792	263.959	6.72778	117.411	6.75764	68.473	6.97569	204.487	6.76736	50.719	6.775	250.182	6.77986	407.506	6.78681	188.843	6.79653	101.151
				6.85139	251.698	6.83125	117.755	6.82292	211.009	6.84514	206.944	6.85278	60.793	6.85486	262.544	6.73472	114.379	6.76458	70.721	6.98264	205.159	6.77431	50.864	6.78194	247.908	6.78681	402.974	6.79375	190.009	6.80347	100.086
				6.85833	248.437	6.83819	117.67	6.82986	211.336	6.85208	210.896	6.85972	59.334	6.86181	264.828	6.74167	113.856	6.77153	69.219	6.98958	207.819	6.78125	51.253	6.78889	247.687	6.79375	403.852	6.80069	187.228	6.81042	97.608
				6.86528	247.975	6.84514	116.168	6.83681	213.547	6.85903	209.507	6.86667	61.591	6.86875	260.381	6.74861	116.543	6.77847	68.446	6.99653	208.333	6.78819	51.016	6.79583	253.608	6.80069	410.474	6.80764	185.782	6.81736	98.293
				6.87222	251.538	6.85208	114.056	6.84375	210.025	6.86597	210.538	6.87361	60.847	6.87569	260.979	6.75556	116.334	6.78542	67.764	7.00347	206.698	6.79514	50.27	6.80278	250.926	6.80764	406.687	6.81458	188.212	6.82431	96.675
				6.87917	245.581	6.85903	112.455	6.85069	213.218	6.87292	208.922	6.88056	60.56	6.88264	266.155	6.7625	113.223	6.79236	69.429	7.01042	208.534	6.80208	49.473	6.80972	249.989	6.81458	408.499	6.82153	188.301	6.83125	94.282
				6.88611	248.347	6.86597	112.947	6.85764	209.469	6.87986	206.344	6.8875	60.806	6.88958	260.646	6.76944	114.598	6.79931	66.096	7.01736	204.544	6.80903	50.409	6.81667	251.001	6.82153	406.856	6.82847	187.061	6.83819	92.448
				6.89306	244.499	6.87292	109.487	6.86458	212.32	6.88681	210.592	6.89444	60.114	6.89653	263.887	6.77639	114.247	6.80625	66.536	7.02431	205.474	6.81597	50.152	6.82361	249.757	6.82847	402.804	6.83542	189.164	6.84514	93.991
				6.9	243.808	6.87986	107.942	6.87153	210.382	6.89375	210.886	6.90139	62.617	6.90347	262.238	6.78333	112.266	6.81319	66.718	7.03125	202.714	6.82292	50.769	6.83056	253.282	6.83542	407.725	6.84236	186.165	6.85208	91.64
				6.90694	244.996	6.88681	107.738	6.87847	210.343	6.90069	211.431	6.90833	61.333	6.91042	258.464	6.79028	114.405	6.82014	67.342	7.03819	203.086	6.82986	51.551	6.8375	250.558	6.84236	398.91	6.84931	188.315	6.85903	92.575
				6.91389	241.322	6.89375	107.71	6.88542	209.149	6.90764	212.939	6.91528	62.633	6.91736	257.801	6.79722	113.9	6.82708	65.155	7.04514	202.351	6.83681	50.84	6.84444	250.998	6.84931	401.162	6.85625	185.318	6.86597	93.88
				6.92083	239.104	6.90069	105.38	6.89236	211.493	6.91458	208.559	6.92222	62.247	6.92431	258.914	6.80417	114.491	6.83403	64.856	7.05208	199.983	6.84375	49.652	6.85139	253.623	6.85625	400.02	6.86319	184.057	6.87292	92.663
				6.92778	243.448	6.90764	104.958	6.89931	206.014	6.92153	205.884	6.92917	61.862	6.93125	253.267	6.81111	113.848	6.84097	62.987	7.05903	200.512	6.85069	50.896	6.85833	252.081	6.86319	406.726	6.87014	182.048	6.87986	88.126
				6.93472	235.202	6.91458	101.644	6.90625	207.846	6.92847	211.743	6.93611	63.821	6.93819	253.134	6.81806	112.648	6.84792	63.685	7.06597	198.267	6.85764	50.348	6.86528	246.997	6.87014	405.176	6.87708	184.412	6.88681	91.829
				6.94167	238.221	6.92153	100.753	6.91319	207.417	6.93542	208.262	6.94306	59.681	6.94514	250.513	6.825	113.481	6.85486	63.186	7.07292	196.751	6.86458	48.097	6.87222	244.707	6.87708	403.15	6.88403	180.915	6.89375	90.067
				6.94861	231.736	6.92847	99.355	6.92014	201.125	6.94236	210.625	6.95	62.063	6.95208	249.601	6.83194	113.094	6.86181	62.418	7.07986	199.582	6.87153	48.903	6.87917	247.761	6.88403	396.817	6.89097	182.168	6.90069	91.082
				6.95556	231.937	6.93542	96.906	6.92708	200.939	6.94931	210.883	6.95694	61.834	6.95903	242.295	6.83889	111.867	6.86875	63.338	7.08681	196.56	6.87847	49.885	6.88611	244.974	6.89097	401.975	6.89792	181.659	6.90764	89.245
				6.9625	230.387	6.94236	95.262	6.93403	201.664	6.95625	208.793	6.96389	61.648	6.96597	245.092	6.84583	111.524	6.87569	60.291	7.09375	196.966	6.88542	49.574	6.89306	244.216	6.89792	402.307	6.90486	181.142	6.91458	89.209
				6.96944	226.832	6.94931	93.557	6.94097	201.472	6.96319	205.887	6.97083	61.748	6.97292	239.303	6.85278	111.162	6.88264	60.356	7.10069	194.792	6.89236	49.326	6.9	243.315	6.90486	395.779	6.91181	178.75	6.92153	87.905
				6.97639	222.833	6.95625	92.598	6.94792	196.285	6.97014	204.53	6.97778	59.059	6.97986	240.105	6.85972	110.344	6.88958	59.727	7.10764	193.363	6.89931	50.39	6.90694	242.175	6.91181	400.979	6.91875	180.075	6.92847	88.477
				6.98333	221.407	6.96319	90.943	6.95486	197.882	6.97708	198.798	6.98472	62.118	6.98681	236.069	6.86667	108.629	6.89653	61.269	7.11458	192.033	6.90625	48.157	6.91389	240.641	6.91875	402.008	6.92569	180.738	6.93542	86.479
				6.99028	215.164	6.97014	91.886	6.96181	195.188	6.98403	203.557	6.99167	60.157	6.99375	235.122	6.87361	109.318	6.90347	59.105	7.12153	190.56	6.91319	48.272	6.92083	239.034	6.92569	400.776	6.93264	179.403	6.94236	84.794
				6.99722	213.001	6.97708	89.153	6.96875	193.425	6.99097	202.833	6.99861	61.412	7.00069	234.523	6.88056	105.628	6.91042	58.094	7.12847	190.468	6.92014	48.012	6.92778	239.386	6.93264	401.669	6.93958	173.269	6.94931	86.495
				7.00417	210.845	6.98403	87.198	6.97569	191.982	6.99792	201.551	7.00556	60.23	7.00764	226.643	6.8875	107.415	6.91736	57.844	7.13542	190.975	6.92708	49.156	6.93472	233.924	6.93958	396.099	6.94653	175.243	6.95625	84.713
				7.01111	208.645	6.99097	83.748	6.98264	191.235	7.00486	198.835	7.0125	61.992	7.01458	221.517	6.89444	106.886	6.92431	58.132	7.14236	187.208	6.93403	49.31	6.94167	232.834	6.94653	398.636	6.95347	176.614	6.96319	85.979
				7.01806	202.318	6.99792	83.609	6.98958	186.763	7.01181	198.97	7.01944	58.808	7.02153	219.834	6.90139	107.919	6.93125	59.084	7.14931	183.888	6.94097	49.692	6.94861	228.879	6.95347	397.46	6.96042	175.788	6.97014	83.931
				7.025	200.618	7.00486	83.748	6.99653	186.066	7.01875	198.884	7.02639	58.374	7.02847	218.019	6.90833	105.326	6.93819	58.451	7.15625	181.294	6.94792	48.017	6.95556	232.072	6.96042	394.496	6.96736	174.299	6.97708	86.242
				7.03194	189.71	7.01181	82.407	7.00347	180.798	7.02569	199.777	7.03333	60.138	7.03542	212.5	6.91528	103.337	6.94514	56.318	7.16319	183.296	6.95486	47.432	6.9625	224.517	6.96736	388.213	6.97431	175.218	6.98403	83.527
				7.03889	187.08	7.01875	80.594	7.01042	176.731	7.03264	199.914	7.04028	58.566	7.04236	209.233	6.92222	103.899	6.95208	57.109	7.17014	181.702	6.96181	47.524	6.96944	222.365	6.97431	391.868	6.98125	173.331	6.99097	83.512
				7.04583	183.042	7.02569	78.533	7.01736	177.324	7.03958	195.379	7.04722	58.087	7.04931	207.162	6.92917	102.472	6.95903	56.14	7.17708	180.994	6.96875	47.683	6.97639	217.612	6.98125	395.068	6.98819	170.233	6.99792	84.549
				7.05278	180.723	7.03264	76.847	7.02431	174.916	7.04653	195.212	7.05417	58.219	7.05625	201.668	6.93611	100.194	6.96597	54.759	7.18403	179.078	6.97569	47.855	6.98333	218.965	6.98819	387.864	6.99514	170.369	7.00486	84.906
				7.05972	178.917	7.03958	75.449	7.03125	169.729	7.05347	189.228	7.06111	56.846	7.06319	197.611	6.94306	101.054	6.97292	54.232	7.19097	177.534	6.98264	48.996	6.99028	216.028	6.99514	389.76	7.00208	171.162	7.01181	83.613
				7.06667	173.906	7.04653	72.495	7.03819	172.208	7.06042	192.955	7.06806	57.341	7.07014	195.637	6.95	99.476	6.97986	55.499	7.19792	175.546	6.98958	47.976	6.99722	210.22	7.00208	386.914	7.00903	167.295	7.01875	84.283
				7.07361	169.593	7.05347	73.887	7.04514	167.017	7.06736	194.235	7.075	56.744	7.07708	190.945	6.95694	98.646	6.98681	56.147	7.20486	176.347	6.99653	46.59	7.00417	205.007	7.00903	388.104	7.01597	165.817	7.02569	81.337
				7.08056	163.731	7.06042	72.638	7.05208	164.818	7.07431	186.572	7.08194	58.226	7.08403	186.44	6.96389	97.466	6.99375	53.866	7.21181	174.581	7.00347	46.096	7.01111	202.486	7.01597	382.067	7.02292	166.774	7.03264	81.871
				7.0875	161.17	7.06736	70.273	7.05903	161.887	7.08125	181.47	7.08889	57.397	7.09097	182.702	6.97083	97.271	7.00069	53.179	7.21875	174.717	7.01042	45.307	7.01806	203.212	7.02292	386.934	7.02986	170.203	7.03958	83.784
				7.09444	159.326	7.07431	69.949	7.06597	158.79	7.08819	187.169	7.09583	55.822	7.09792	182.043	6.97778	95.092	7.00764	53.747	7.22569	171.8	7.01736	46.095	7.025	198.084	7.02986	384.319	7.03681	163.835	7.04653	80.818
				7.10139	151.701	7.08125	69.063	7.07292	156.408	7.09514	180.477	7.10278	55.298	7.10486	178.488	6.98472	92.055	7.01458	52.96	7.23264	171.771	7.02431	47.182	7.03194	194.03	7.03681	381.624	7.04375	166.056	7.05347	82.572
				7.10833	146.671	7.08819	67.638	7.07986	152.393	7.10208	178.221	7.10972	54.519	7.11181	173.092	6.99167	93.003	7.02153	54.906	7.23958	167.339	7.03125	45.488	7.03889	190.038	7.04375	382.819	7.05069	164.067	7.06042	81.824
				7.11528	145.326	7.09514	67.946	7.08681	148.181	7.10903	180.823	7.11667	56.404	7.11875	167.122	6.99861	91.671	7.02847	52.293	7.24653	168.139	7.03819	44.97	7.04583	186.862	7.05069	378.643	7.05764	161.819	7.06736	83.329
				7.12222	140.971	7.10208	67.646	7.09375	145.483	7.11597	178.792	7.12361	55.363	7.12569	165.447	7.00556	91.025	7.03542	52.915	7.25347	166.946	7.04514	46.311	7.05278	182.86	7.05764	380.49	7.06458	161.872	7.07431	82.226
				7.12917	135.411	7.10903	66.244	7.10069	144.975	7.12292	179.609	7.13056	54.699	7.13264	161.623	7.0125	91.235	7.04236	53.655	7.26042	167.038	7.05208	45.649	7.05972	181.389	7.06458	374.461	7.07153	159.588	7.08125	82.859
				7.13611	132.809	7.11597	63.391	7.10764	144.57	7.12986	172.114	7.1375	54.273	7.13958	158.297	7.01944	89.209	7.04931	51.665	7.26736	163.078	7.05903	44.266	7.06667	176.141	7.07153	372.887	7.07847	158.399	7.08819	80.651
				7.14306	131.184	7.12292	63.546	7.11458	138.324	7.13681	175.551	7.14444	53.715	7.14653	152.366	7.02639	85.958	7.05625	51.662	7.27431	163.964	7.06597	45.664	7.07361	168.673	7.07847	375.508	7.08542	161.774	7.09514	81.981
				7.15	127.055	7.12986	62.017	7.12153	136.79	7.14375	174.354	7.15139	53.652	7.15347	149.685	7.03333	85.313	7.06319	51.66	7.28125	160.761	7.07292	45.194	7.08056	167.396	7.08542	378.974	7.09236	158.454	7.10208	84.891
				7.15694	123.181	7.13681	62.654	7.12847	133.068	7.15069	171.08	7.15833	50.931	7.16042	145.159	7.04028	87.011	7.07014	51.68	7.28819	159.789	7.07986	44.388	7.0875	165.553	7.09236	375.437	7.09931	159.886	7.10903	81.864
				7.16389	120.254	7.14375	61.37	7.13542	131.376	7.15764	172.956	7.16528	52.693	7.16736	142.863	7.04722	85.946	7.07708	49.38	7.29514	160.84	7.08681	44.791	7.09444	159.412	7.09931	369.929	7.10625	157.69	7.11597	80.722
				7.17083	113.259	7.15069	60.491	7.14236	126.903	7.16458	168.789	7.17222	53.205	7.17431	140.853	7.05417	87.022	7.08403	52.02	7.30208	157.63	7.09375	43.57	7.10139	154.824	7.10625	370.408	7.11319	156.665	7.12292	82.077
				7.17778	113.836	7.15764	61.801	7.14931	123.808	7.17153	163.219	7.17917	50.789	7.18125	135.674	7.06111	84.21	7.09097	52.282	7.30903	156.572	7.10069	43.64	7.10833	151.811	7.11319	366.626	7.12014	157.786	7.12986	82.783
				7.18472	110.009	7.16458	60.26	7.15625	119.345	7.17847	167.186	7.18611	50.972	7.18819	132.75	7.06806	85.256	7.09792	51.252	7.31597	155.785	7.10764	44.713	7.11528	147.475	7.12014	372.619	7.12708	159.521	7.13681	83.085
				7.19167	106.094	7.17153	58.065	7.16319	118.45	7.18542	163.311	7.19306	50.028	7.19514	127.859	7.075	82.639	7.10486	50.488	7.32292	154.27	7.11458	42.434	7.12222	143.821	7.12708	361.975	7.13403	155.106	7.14375	81.347
				7.19861	104.56	7.17847	60.331	7.17014	119.436	7.19236	164.771	7.2	49.241	7.20208	125.586	7.08194	80.894	7.11181	51.013	7.32986	153.369	7.12153	43.526	7.12917	139.678	7.13403	359.585	7.14097	156.024	7.15069	84.649
				7.20556	101.359	7.18542	57.894	7.17708	116.026	7.19931	161.974	7.20694	50.422	7.20903	121.358	7.08889	81.499	7.11875	50.002	7.33681	152.374	7.12847	43.425	7.13611	136.635	7.14097	364.485	7.14792	156.713	7.15764	85.132
				7.2125	99.579	7.19236	60.281	7.18403	112.291	7.20625	162.308	7.21389	49.847	7.21597	118.066	7.09583	78.068	7.12569	49.47	7.34375	153.04	7.13542	41.695	7.14306	133.172	7.14792	358.944	7.15486	154.084	7.16458	84.318
				7.21944	95.306	7.19931	57.479	7.19097	109.875	7.21319	157.916	7.22083	51.241	7.22292	116.121	7.10278	79.262	7.13264	51.785	7.35069	150.752	7.14236	43.481	7.15	126.829	7.15486	360.666	7.16181	152.314	7.17153	85.305
				7.22639	94.085	7.20625	56.532	7.19792	108.786	7.22014	158.26	7.22778	47.949	7.22986	113.459	7.10972	79.605	7.13958	51.803	7.35764	149.251	7.14931	43.155	7.15694	125.703	7.16181	357.28	7.16875	154.546	7.17847	84.825
				7.23333	94.733	7.21319	58.206	7.20486	104.835	7.22708	153.507	7.23472	47.929	7.23681	109.259	7.11667	79.699	7.14653	49.421	7.36458	150.123	7.15625	44.102	7.16389	122.65	7.16875	350.091	7.17569	151.629	7.18542	85.269
				7.24028	93.371	7.22014	58.653	7.21181	106.473	7.23403	156.127	7.24167	47.765	7.24375	107.706	7.12361	77.557	7.15347	49.929	7.37153	148.078	7.16319	42.368	7.17083	119.525	7.17569	352.679	7.18264	149.647	7.19236	84.476
				7.24722	88.897	7.22708	57.09	7.21875	101.585	7.24097	154.311	7.24861	46.499	7.25069	106.988	7.13056	79.242	7.16042	49.221	7.37847	148.23	7.17014	43.211	7.17778	113.935	7.18264	352.537	7.18958	152.17	7.19931	84.248
				7.25417	88.619	7.23403	56.912	7.22569	102.435	7.24792	152.622	7.25556	46.293	7.25764	100.985	7.1375	74.166	7.16736	50.032	7.38542	146.148	7.17708	41.946	7.18472	112.753	7.18958	347.852	7.19653	153.245	7.20625	86.09
				7.26111	86.753	7.24097	56.864	7.23264	97.02	7.25486	151.531	7.2625	46.941	7.26458	102.423	7.14444	75.964	7.17431	50.121	7.39236	145.848	7.18403	43.025	7.19167	108.603	7.19653	350.068	7.20347	153.178	7.21319	87.023
				7.26806	84.425	7.24792	56.99	7.23958	97.809	7.26181	150.276	7.26944	46.268	7.27153	100.637	7.15139	76.99	7.18125	52.507	7.39931	146.291	7.19097	42.646	7.19861	108.391	7.20347	351.395	7.21042	148.784	7.22014	87.918
				7.275	84.172	7.25486	56.503	7.24653	94.06	7.26875	148.53	7.27639	45.137	7.27847	98.439	7.15833	75.256	7.18819	51.462	7.40625	142.916	7.19792	42.487	7.20556	105.606	7.21042	344.142	7.21736	149.146	7.22708	87.975
				7.28194	84.52	7.26181	58.019	7.25347	94.82	7.27569	144.351	7.28333	45.863	7.28542	95.022	7.16528	74.723	7.19514	50.786	7.41319	141.572	7.20486	43.612	7.2125	102.027	7.21736	340.771	7.22431	149.853	7.23403	88.065
				7.28889	81.81	7.26875	56.398	7.26042	94.101	7.28264	145.465	7.29028	44.87	7.29236	93.386	7.17222	74.735	7.20208	50.601	7.42014	143.738	7.21181	40.602	7.21944	98.308	7.22431	339.063	7.23125	150.573	7.24097	86.924
				7.29583	78.752	7.27569	56.499	7.26736	92.207	7.28958	145.083	7.29722	44.932	7.29931	91.587	7.17917	75.707	7.20903	51.485	7.42708	143.46	7.21875	41.637	7.22639	97.495	7.23125	342.736	7.23819	149.152	7.24792	87.243
				7.30278	82.11	7.28264	57.151	7.27431	93.095	7.29653	143.568	7.30417	44.601	7.30625	92.587	7.18611	74.502	7.21597	52.054	7.43403	142.773	7.22569	42.938	7.23333	97.332	7.23819	342.125	7.24514	149.464	7.25486	89.071
				7.30972	80.146	7.28958	56.146	7.28125	92.335	7.30347	143.708	7.31111	44.06	7.31319	89.866	7.19306	73.514	7.22292	50.577	7.44097	141.715	7.23264	42.436	7.24028	93.501	7.24514	339.495	7.25208	150.002	7.26181	88.199
				7.31667	78.603	7.29653	57.02	7.28819	89.911	7.31042	141.962	7.31806	43.922	7.32014	88.148	7.2	74.272	7.22986	52.796	7.44792	143.231	7.23958	41.906	7.24722	92.548	7.25208	332.746	7.25903	148.846	7.26875	91.004
				7.32361	76.013	7.30347	57.114	7.29514	88.835	7.31736	143.309	7.325	42.561	7.32708	87.886	7.20694	73.916	7.23681	51.967	7.45486	141.301	7.24653	41.25	7.25417	91.113	7.25903	333.281	7.26597	152.382	7.27569	92.482
				7.33056	79.502	7.31042	61.648	7.30208	88.964	7.32431	139.2	7.33194	43.243	7.33403	86.144	7.21389	72.276	7.24375	51.731	7.46181	139.805	7.25347	41.421	7.26111	91.631	7.26597	337.577	7.27292	148.439	7.28264	92.329
				7.3375	81.085	7.31736	60.062	7.30903	88.419	7.33125	138.426	7.33889	42.057	7.34097	86.696	7.22083	72.085	7.25069	51.676	7.46875	142.244	7.26042	41.116	7.26806	89.074	7.27292	337.025	7.27986	151.877	7.28958	93.568
				7.34444	77.861	7.32431	60.318	7.31597	88.018	7.33819	137.974	7.34583	42.049	7.34792	87.034	7.22778	73.131	7.25764	52.361	7.47569	142.416	7.26736	42.425	7.275	88.149	7.27986	329.02	7.28681	146.954	7.29653	91.387
				7.35139	80.211	7.33125	61.975	7.32292	87.009	7.34514	136.984	7.35278	41.796	7.35486	84.704	7.23472	71.36	7.26458	54.501	7.48264	144.175	7.27431	40.177	7.28194	86.413	7.28681	334.234	7.29375	149.798	7.30347	91.657
				7.35833	80.638	7.33819	64.113	7.32986	85.852	7.35208	136.888	7.35972	41.157	7.36181	84.997	7.24167	72.428	7.27153	54.49	7.48958	140.686	7.28125	42.037	7.28889	85.51	7.29375	332.198	7.30069	149.399	7.31042	93.918
				7.36528	78.438	7.34514	64.546	7.33681	86.426	7.35903	136.989	7.36667	41.111	7.36875	81.749	7.24861	72.259	7.27847	51.741	7.49653	139.041	7.28819	41.249	7.29583	86.447	7.30069	329.038	7.30764	147.999	7.31736	95.014
				7.37222	80.336	7.35208	65.451	7.34375	88.234	7.36597	140.089	7.37361	40.878	7.37569	79.591	7.25556	72.903	7.28542	52.937	7.50347	141.264	7.29514	40.669	7.30278	85.688	7.30764	331.563	7.31458	149.083	7.32431	95.622
				7.37917	80.325	7.35903	66.413	7.35069	87.56	7.37292	139.434	7.38056	39.901	7.38264	83.592	7.2625	72.205	7.29236	53.65	7.51042	140.028	7.30208	42.191	7.30972	86.256	7.31458	328.019	7.32153	147.292	7.33125	95.243
				7.38611	83.442	7.36597	65.222	7.35764	88.412	7.37986	133.839	7.3875	39.831	7.38958	83.848	7.26944	72.815	7.29931	55.463	7.51736	140.929	7.30903	42.081	7.31667	84.685	7.32153	324.007	7.32847	149.126	7.33819	96.817
				7.39306	85.134	7.37292	69.432	7.36458	88.573	7.38681	135.68	7.39444	41.731	7.39653	83.605	7.27639	72.498	7.30625	54.25	7.52431	140.114	7.31597	41.206	7.32361	84.114	7.32847	327.847	7.33542	150.623	7.34514	94.625
				7.4	83.541	7.37986	69.852	7.37153	87.858	7.39375	135.11	7.40139	41.082	7.40347	86.46	7.28333	72.743	7.31319	53.822	7.53125	139.842	7.32292	41.315	7.33056	86.432	7.33542	328.164	7.34236	151.917	7.35208	95.582
				7.40694	85.075	7.38681	70.461	7.37847	92.893	7.40069	134.893	7.40833	40.752	7.41042	83.716	7.29028	72.401	7.32014	56.087	7.53819	142.144	7.32986	41.464	7.3375	87.04	7.34236	328.842	7.34931	150.103	7.35903	97.95
				7.41389	88.081	7.39375	72.886	7.38542	87.67	7.40764	137.159	7.41528	41.053	7.41736	82.849	7.29722	72.917	7.32708	56.012	7.54514	139.147	7.33681	41.345	7.34444	89.533	7.34931	323.248	7.35625	150.596	7.36597	96.856
				7.42083	91.458	7.40069	75.179	7.39236	91.838	7.41458	139.873	7.42222	39.911	7.42431	83.609	7.30417	71.483	7.33403	57.191	7.55208	140.142	7.34375	41.065	7.35139	90.358	7.35625	328.134	7.36319	150.433	7.37292	94.441
				7.42778	91.558	7.40764	75.62	7.39931	92.226	7.42153	142.493	7.42917	39.707	7.43125	87.056	7.31111	72.503	7.34097	58.425	7.55903	139.656	7.35069	42.969	7.35833	89.951	7.36319	323.643	7.37014	149.426	7.37986	97.31
				7.43472	95.015	7.41458	77.556	7.40625	93.903	7.42847	140.316	7.43611	39.748	7.43819	86.1	7.31806	72.311	7.34792	56.677	7.56597	144.732	7.35764	41.59	7.36528	89.699	7.37014	323.311	7.37708	155.425	7.38681	98.677
				7.44167	94.611	7.42153	79.269	7.41319	92.47	7.43542	136.361	7.44306	38.02	7.44514	89.959	7.325	72.117	7.35486	60.609	7.57292	141.515	7.36458	42.043	7.37222	91.009	7.37708	326.831	7.38403	149.769	7.39375	100.247
				7.44861	96.092	7.42847	81.847	7.42014	93.272	7.44236	139.421	7.45	37.948	7.45208	90.291	7.33194	72.43	7.36181	60.172	7.57986	143.431	7.37153	41.172	7.37917	94.499	7.38403	319.844	7.39097	150.992	7.40069	96.488
				7.45556	99.642	7.43542	82.414	7.42708	95.136	7.44931	136.626	7.45694	39.224	7.45903	91.029	7.33889	74.201	7.36875	60.279	7.58681	145.925	7.37847	40.35	7.38611	93.747	7.39097	322.459	7.39792	152.967	7.40764	98.767
				7.4625	100.096	7.44236	85.258	7.43403	97.248	7.45625	139.959	7.46389	38.916	7.46597	92.544	7.34583	74.263	7.37569	59.479	7.59375	145.519	7.38542	41.891	7.39306	97.157	7.39792	323.658	7.40486	149.524	7.41458	95.988
				7.46944	102.384	7.44931	83.945	7.44097	97.842	7.46319	136.309	7.47083	38.901	7.47292	95.657	7.35278	75.693	7.38264	60.865	7.60069	146.635	7.39236	41.018	7.4	100.332	7.40486	323.163	7.41181	152.075	7.42153	99.774
				7.47639	107.361	7.45625	86.419	7.44792	102.062	7.47014	143.81	7.47778	37.812	7.47986	97.016	7.35972	74.566	7.38958	60.21	7.60764	143.55	7.39931	41.224	7.40694	99.608	7.41181	320.666	7.41875	148.24	7.42847	99.792
				7.48333	109.692	7.46319	88.092	7.45486	103.475	7.47708	140.373	7.48472	37.049	7.48681	99.067	7.36667	75.673	7.39653	58.395	7.61458	148.321	7.40625	40.492	7.41389	103.487	7.41875	320.43	7.42569	152.756	7.43542	98.581
				7.49028	111.937	7.47014	92.687	7.46181	104.305	7.48403	140.286	7.49167	38.11	7.49375	102.165	7.37361	74.988	7.40347	64.486	7.62153	147.835	7.41319	40.398	7.42083	107.007	7.42569	314.6	7.43264	152.487	7.44236	102.375
				7.49722	116.072	7.47708	89.846	7.46875	106.051	7.49097	141.633	7.49861	38.126	7.50069	106.44	7.38056	75.706	7.41042	61.652	7.62847	146.726	7.42014	40.848	7.42778	106.504	7.43264	318.44	7.43958	153.407	7.44931	101.164
				7.50417	117.731	7.48403	95.648	7.47569	108.04	7.49792	143.705	7.50556	38.342	7.50764	104.988	7.3875	77.82	7.41736	63.821	7.63542	148.979	7.42708	41.422	7.43472	109.454	7.43958	320.353	7.44653	153.481	7.45625	100.192
				7.51111	121.684	7.49097	94.935	7.48264	110.211	7.50486	141.913	7.5125	38.321	7.51458	109.146	7.39444	77.369	7.42431	64.917	7.64236	148.436	7.43403	40.981	7.44167	110.234	7.44653	318.891	7.45347	150.581	7.46319	101.358
				7.51806	123.535	7.49792	96.579	7.48958	113.39	7.51181	145.943	7.51944	38.63	7.52153	111.619	7.40139	77.214	7.43125	63.01	7.64931	150.137	7.44097	40.701	7.44861	112.731	7.45347	320.15	7.46042	154.489	7.47014	100.242
				7.525	126.783	7.50486	97.7	7.49653	113.344	7.51875	145.512	7.52639	36.944	7.52847	115.484	7.40833	75.192	7.43819	63.124	7.65625	150.981	7.44792	42.18	7.45556	117.184	7.46042	327.481	7.46736	152.703	7.47708	100.922
				7.53194	126.701	7.51181	100.846	7.50347	117.712	7.52569	147.599	7.53333	39.015	7.53542	120.251	7.41528	77.607	7.44514	63.812	7.66319	153.512	7.45486	40.769	7.4625	118.337	7.46736	319.324	7.47431	153.727	7.48403	103.139
				7.53889	132.041	7.51875	101.217	7.51042	117.086	7.53264	148.915	7.54028	39.785	7.54236	125.048	7.42222	76.448	7.45208	64.059	7.67014	152.76	7.46181	42.348	7.46944	119.568	7.47431	320.758	7.48125	157.367	7.49097	102.055
				7.54583	134.123	7.52569	104.606	7.51736	121.429	7.53958	145.449	7.54722	39.184	7.54931	126.777	7.42917	77.921	7.45903	66.368	7.67708	156.557	7.46875	42.138	7.47639	120.582	7.48125	319.785	7.48819	155.711	7.49792	99.953
				7.55278	139.554	7.53264	105.493	7.52431	123.316	7.54653	148.459	7.55417	39.187	7.55625	130.891	7.43611	81.081	7.46597	67.957	7.68403	152.354	7.47569	41.737	7.48333	124.814	7.48819	322.843	7.49514	157.285	7.50486	102.584
				7.55972	139.374	7.53958	108.732	7.53125	127.935	7.55347	151.108	7.56111	39.679	7.56319	133.445	7.44306	78.26	7.47292	66.806	7.69097	154.47	7.48264	41.428	7.49028	126.583	7.49514	323.1	7.50208	156.861	7.51181	100.826
				7.56667	148.182	7.54653	108.729	7.53819	125.27	7.56042	150.404	7.56806	41.52	7.57014	139.299	7.45	79.842	7.47986	66.721	7.69792	157.458	7.48958	42.581	7.49722	130.363	7.50208	320.891	7.50903	159.201	7.51875	100.74
				7.57361	145.369	7.55347	111.276	7.54514	128.711	7.56736	152.006	7.575	41.008	7.57708	139.953	7.45694	77.978	7.48681	68.892	7.70486	157.873	7.49653	42.347	7.50417	131.26	7.50903	322.198	7.51597	158.597	7.52569	101.767
				7.58056	152.211	7.56042	109.944	7.55208	130.289	7.57431	150.401	7.58194	41.063	7.58403	143.907	7.46389	82.291	7.49375	66.497	7.71181	160.11	7.50347	44.068	7.51111	132.433	7.51597	322.751	7.52292	154.509	7.53264	103.709
				7.5875	155.356	7.56736	111.589	7.55903	133.359	7.58125	154.239	7.58889	41.28	7.59097	150.857	7.47083	82.748	7.50069	68.34	7.71875	159.131	7.51042	42.493	7.51806	137.598	7.52292	322.741	7.52986	160.092	7.53958	101.105
				7.59444	157.234	7.57431	112.101	7.56597	135.087	7.58819	152.152	7.59583	41.322	7.59792	155.904	7.47778	81.237	7.50764	69.905	7.72569	160.161	7.51736	43.519	7.525	136.592	7.52986	322.797	7.53681	160.36	7.54653	100.321
				7.60139	161.952	7.58125	114.4	7.57292	136.191	7.59514	156.815	7.60278	42.131	7.60486	157.606	7.48472	82.934	7.51458	67.739	7.73264	156.986	7.52431	42.379	7.53194	140.506	7.53681	328.434	7.54375	157.857	7.55347	100.803
				7.60833	162.894	7.58819	113.977	7.57986	140.94	7.60208	151.992	7.60972	42.197	7.61181	159.258	7.49167	84.808	7.52153	66.196	7.73958	160.633	7.53125	44.846	7.53889	143.392	7.54375	325.96	7.55069	160.2	7.56042	101.148
				7.61528	165.601	7.59514	113.786	7.58681	143.438	7.60903	154.375	7.61667	40.327	7.61875	163.793	7.49861	84.881	7.52847	71.363	7.74653	162.134	7.53819	45.267	7.54583	146.807	7.55069	327.792	7.55764	160.918	7.56736	100.46
				7.62222	167.003	7.60208	117.295	7.59375	145.838	7.61597	158.476	7.62361	43.382	7.62569	165.535	7.50556	85.028	7.53542	69.14	7.75347	164.372	7.54514	45.164	7.55278	148.891	7.55764	332.871	7.56458	158.834	7.57431	99.364
				7.62917	172.242	7.60903	117.69	7.60069	147.193	7.62292	154.871	7.63056	41.266	7.63264	172.749	7.5125	84.526	7.54236	69.107	7.76042	165.122	7.55208	43.048	7.55972	150.732	7.56458	328.372	7.57153	161.891	7.58125	101.556
				7.63611	175.03	7.61597	120.284	7.60764	153.405	7.62986	158.731	7.6375	42.786	7.63958	174.393	7.51944	85.802	7.54931	71.175	7.76736	166.464	7.55903	45.353	7.56667	152.231	7.57153	330.46	7.57847	161.15	7.58819	100.212
				7.64306	177.407	7.62292	118.792	7.61458	152.745	7.63681	158.359	7.64444	43.793	7.64653	177.02	7.52639	85.064	7.55625	69.572	7.77431	165.699	7.56597	43.94	7.57361	156.964	7.57847	336.539	7.58542	164.567	7.59514	99.48
				7.65	180.268	7.62986	120.044	7.62153	154.651	7.64375	158.39	7.65139	44.703	7.65347	182.242	7.53333	86.949	7.56319	68.326	7.78125	165.68	7.57292	45.806	7.58056	160.647	7.58542	332.144	7.59236	159.057	7.60208	100.812
				7.65694	180.454	7.63681	121.276	7.62847	159.568	7.65069	160.033	7.65833	45.162	7.66042	189.014	7.54028	84.676	7.57014	69.335	7.78819	170.256	7.57986	44.431	7.5875	162.94	7.59236	332.04	7.59931	162.335	7.60903	101.494
				7.66389	184.058	7.64375	122.037	7.63542	157.634	7.65764	160.264	7.66528	44.271	7.66736	189.304	7.54722	85.771	7.57708	68.634	7.79514	168.492	7.58681	45.374	7.59444	162.134	7.59931	339.219	7.60625	162.037	7.61597	100.244
				7.67083	189.952	7.65069	120.843	7.64236	162.34	7.66458	164.766	7.67222	45.364	7.67431	194.198	7.55417	85.481	7.58403	68.507	7.80208	169.402	7.59375	45.561	7.60139	169.423	7.60625	335.174	7.61319	160.271	7.62292	98.453
				7.67778	189.037	7.65764	120.497	7.64931	166.128	7.67153	161.003	7.67917	43.497	7.68125	197.729	7.56111	89.604	7.59097	70.128	7.80903	168.56	7.60069	43.868	7.60833	171.393	7.61319	335.512	7.62014	164.882	7.62986	100.885
				7.68472	191.797	7.66458	123.535	7.65625	164.622	7.67847	165.57	7.68611	45.724	7.68819	199.356	7.56806	88.834	7.59792	68.97	7.81597	169.61	7.60764	45.193	7.61528	172.651	7.62014	336.993	7.62708	164.84	7.63681	97.859
				7.69167	193.413	7.67153	123.238	7.66319	163.988	7.68542	169.364	7.69306	45.11	7.69514	207.947	7.575	87.322	7.60486	70.364	7.82292	170.42	7.61458	45.151	7.62222	176.137	7.62708	339.997	7.63403	161.43	7.64375	98.597
				7.69861	197.789	7.67847	119.777	7.67014	171.289	7.69236	168.846	7.7	46.954	7.70208	209.559	7.58194	87	7.61181	68.928	7.82986	173.639	7.62153	45.518	7.62917	175.602	7.63403	339.864	7.64097	166.326	7.65069	96.967
				7.70556	194.914	7.68542	120.304	7.67708	173.372	7.69931	170.354	7.70694	49.41	7.70903	209.221	7.58889	88.153	7.61875	70.894	7.83681	174.54	7.62847	45.434	7.63611	176.464	7.64097	339.163	7.64792	162.223	7.65764	97.234
				7.7125	196.23	7.69236	122.567	7.68403	171.582	7.70625	170.544	7.71389	47.96	7.71597	211.12	7.59583	89.46	7.62569	68.63	7.84375	175.182	7.63542	45.406	7.64306	181.693	7.64792	337.884	7.65486	165.28	7.66458	96.117
				7.71944	204.811	7.69931	122.086	7.69097	175.484	7.71319	170.759	7.72083	49.206	7.72292	217.668	7.60278	91.01	7.63264	70.704	7.85069	177.544	7.64236	46.435	7.65	186.017	7.65486	345.43	7.66181	165.546	7.67153	95.055
				7.72639	206.115	7.70625	122.582	7.69792	177.131	7.72014	170.01	7.72778	49.893	7.72986	219.953	7.60972	89.981	7.63958	69.267	7.85764	171.782	7.64931	44.904	7.65694	188.703	7.66181	347.593	7.66875	164.931	7.67847	93.982
				7.73333	207.114	7.71319	120.163	7.70486	180.856	7.72708	170.086	7.73472	50.163	7.73681	224.822	7.61667	90.155	7.64653	71.132	7.86458	177.747	7.65625	45.024	7.66389	192.682	7.66875	346.117	7.67569	164.751	7.68542	96.361
				7.74028	208.215	7.72014	119.909	7.71181	181.029	7.73403	171.436	7.74167	50.418	7.74375	227.635	7.62361	92.172	7.65347	68.397	7.87153	176.501	7.66319	46.709	7.67083	193.172	7.67569	345.503	7.68264	166.805	7.69236	94.242
				7.74722	212.062	7.72708	119.075	7.71875	184.799	7.74097	176.352	7.74861	50.482	7.75069	231.294	7.63056	90.298	7.66042	70.391	7.87847	178.302	7.67014	46.049	7.67778	195.137	7.68264	345.467	7.68958	163.342	7.69931	96.332
				7.75417	209.318	7.73403	118.68	7.72569	181.606	7.74792	170.894	7.75556	49.549	7.75764	229.414	7.6375	89.783	7.66736	69.054	7.88542	181.894	7.67708	46.554	7.68472	195.211	7.68958	342.841	7.69653	164.5	7.70625	94.896
				7.76111	214.096	7.74097	117.986	7.73264	188.491	7.75486	174.272	7.7625	49.205	7.76458	231.343	7.64444	90.701	7.67431	69.811	7.89236	182.326	7.68403	46.122	7.69167	197.001	7.69653	348.765	7.70347	168.787	7.71319	92.833
				7.76806	213.432	7.74792	119.655	7.73958	186.237	7.76181	175.112	7.76944	51.037	7.77153	236.736	7.65139	92.174	7.68125	67.997	7.89931	179.733	7.69097	45.944	7.69861	202.558	7.70347	346.447	7.71042	163.916	7.72014	92.86
				7.775	217.318	7.75486	120.554	7.74653	189.148	7.76875	174.043	7.77639	52.273	7.77847	238.652	7.65833	91.425	7.68819	68.624	7.90625	181.369	7.69792	47.557	7.70556	202.388	7.71042	349.398	7.71736	166.583	7.72708	93.279
				7.78194	218.475	7.76181	119.765	7.75347	190.916	7.77569	172.904	7.78333	52.167	7.78542	241.347	7.66528	90.053	7.69514	67.895	7.91319	180.563	7.70486	47.341	7.7125	204.707	7.71736	345.517	7.72431	168.274	7.73403	91.167
				7.78889	215.069	7.76875	114.416	7.76042	193.568	7.78264	177.045	7.79028	52.658	7.79236	244.23	7.67222	90.339	7.70208	67.835	7.92014	180.126	7.71181	45.356	7.71944	208.849	7.72431	352.935	7.73125	167.98	7.74097	92.014
				7.79583	215.138	7.77569	116.973	7.76736	192.59	7.78958	176.638	7.79722	53.176	7.79931	242.279	7.67917	90.168	7.70903	66.136	7.92708	182.294	7.71875	46.502	7.72639	211.132	7.73125	347.447	7.73819	164.216	7.74792	89.616
				7.80278	215.097	7.78264	115.775	7.77431	193.78	7.79653	178.048	7.80417	52.515	7.80625	238.872	7.68611	92.627	7.71597	67.755	7.93403	180.869	7.72569	46.512	7.73333	210.453	7.73819	352.03	7.74514	166.345	7.75486	88.987
				7.80972	221.319	7.78958	114.451	7.78125	192.639	7.80347	178.16	7.81111	53.829	7.81319	245.686	7.69306	94.694	7.72292	67.817	7.94097	180.32	7.73264	47.59	7.74028	213.159	7.74514	353.725	7.75208	167.244	7.76181	86.801
				7.81667	218.774	7.79653	114.338	7.78819	194.224	7.81042	179.752	7.81806	54.849	7.82014	245.304	7.7	94.194	7.72986	65.999	7.94792	179.569	7.73958	45.901	7.74722	212.362	7.75208	346.46	7.75903	163.84	7.76875	87.153
				7.82361	215.784	7.80347	114.749	7.79514	193.742	7.81736	179.614	7.825	52.195	7.82708	245.908	7.70694	92.666	7.73681	66.099	7.95486	181.393	7.74653	46.716	7.75417	217.108	7.75903	355.118	7.76597	166.218	7.77569	90.209
				7.83056	216.766	7.81042	112.271	7.80208	196.66	7.82431	182.89	7.83194	54.734	7.83403	248.846	7.71389	92.123	7.74375	65.694	7.96181	182.755	7.75347	46.032	7.76111	216.548	7.76597	357.804	7.77292	169.35	7.78264	87.301
				7.8375	217.754	7.81736	111.994	7.80903	195.271	7.83125	180.68	7.83889	54.12	7.84097	248.727	7.72083	90.799	7.75069	64.905	7.96875	184.555	7.76042	47.598	7.76806	216.586	7.77292	349.231	7.77986	164.081	7.78958	85.684
				7.84444	217.411	7.82431	108.312	7.81597	196.318	7.83819	177.387	7.84583	53.819	7.84792	250.047	7.72778	94.458	7.75764	65.759	7.97569	181.226	7.76736	46.242	7.775	220.62	7.77986	355.562	7.78681	164.398	7.79653	88.587
				7.85139	219.874	7.83125	110.695	7.82292	195.709	7.84514	182.8	7.85278	54.704	7.85486	246.703	7.73472	94.58	7.76458	65.85	7.98264	177.172	7.77431	46.011	7.78194	218.089	7.78681	355.874	7.79375	166.931	7.80347	86.524
				7.85833	218.612	7.83819	109.833	7.82986	197.252	7.85208	177.454	7.85972	55.152	7.86181	243.582	7.74167	92.761	7.77153	63.278	7.98958	182.026	7.78125	47.368	7.78889	218.859	7.79375	355.239	7.80069	164.94	7.81042	85.813
				7.86528	215.453	7.84514	104.572	7.83681	197.619	7.85903	184.615	7.86667	52.878	7.86875	245.136	7.74861	94.786	7.77847	65.039	7.99653	182.094	7.78819	47.719	7.79583	222.961	7.80069	356.594	7.80764	166.776	7.81736	85.534
				7.87222	218.369	7.85208	107.998	7.84375	196.302	7.86597	180.888	7.87361	53.892	7.87569	246.989	7.75556	91.576	7.78542	62.22	8.00347	179.483	7.79514	46.683	7.80278	223.992	7.80764	353.389	7.81458	162.771	7.82431	85.051
				7.87917	216.542	7.85903	106.374	7.85069	197.376	7.87292	180.841	7.88056	55.236	7.88264	250.072	7.7625	91.386	7.79236	62.112	8.01042	182.752	7.80208	46.533	7.80972	221.444	7.81458	358.635	7.82153	164.179	7.83125	81.969
				7.88611	214.109	7.86597	103.087	7.85764	198.039	7.87986	178.67	7.8875	54.889	7.88958	244.79	7.76944	91.025	7.79931	61.215	8.01736	180.069	7.80903	46.577	7.81667	224.14	7.82153	353.517	7.82847	166.293	7.83819	84.583
				7.89306	216.145	7.87292	101.928	7.86458	196.987	7.88681	181.071	7.89444	56.139	7.89653	243.527	7.77639	91.215	7.80625	61.458	8.02431	183.768	7.81597	46.874	7.82361	224.385	7.82847	357.603	7.83542	163.681	7.84514	83.948
				7.9	210.385	7.87986	102.581	7.87153	195.083	7.89375	177.502	7.90139	56.02	7.90347	245.624	7.78333	92.863	7.81319	62.738	8.03125	179.569	7.82292	44.945	7.83056	221.736	7.83542	359.782	7.84236	161.787	7.85208	83.539
				7.90694	211.221	7.88681	100.409	7.87847	193.053	7.90069	178.859	7.90833	55.139	7.91042	242.642	7.79028	90.964	7.82014	62.626	8.03819	179.862	7.82986	48.52	7.8375	224.4	7.84236	355.839	7.84931	164.928	7.85903	82.715
				7.91389	210.648	7.89375	97.278	7.88542	192.031	7.90764	179.295	7.91528	55.236	7.91736	240.447	7.79722	91.485	7.82708	59.969	8.04514	177.497	7.83681	46.831	7.84444	224.829	7.84931	360.198	7.85625	168.531	7.86597	80.077
				7.92083	207.273	7.90069	96.09	7.89236	194.788	7.91458	177.682	7.92222	56.668	7.92431	239.797	7.80417	91.791	7.83403	61.211	8.05208	178.46	7.84375	45.777	7.85139	221.803	7.85625	358.483	7.86319	161.503	7.87292	81.678
				7.92778	205.951	7.90764	96.518	7.89931	193.972	7.92153	176.545	7.92917	54.644	7.93125	238.681	7.81111	90.32	7.84097	61.231	8.05903	179.783	7.85069	46.172	7.85833	222.362	7.86319	357.109	7.87014	161.464	7.87986	80.937
				7.93472	203.983	7.91458	93.295	7.90625	189.734	7.92847	174.461	7.93611	54.202	7.93819	236.237	7.81806	91.661	7.84792	59.646	8.06597	174.411	7.85764	44.725	7.86528	217.225	7.87014	356.976	7.87708	162.43	7.88681	80.81
				7.94167	199.196	7.92153	92.934	7.91319	190.591	7.93542	177.156	7.94306	54.876	7.94514	234.355	7.825	89.552	7.85486	57.955	8.07292	175.425	7.86458	47.928	7.87222	222.933	7.87708	358.969	7.88403	161.643	7.89375	80.044
				7.94861	201.013	7.92847	92.018	7.92014	189.246	7.94236	179.209	7.95	55.661	7.95208	233.781	7.83194	88.048	7.86181	57.609	8.07986	176.572	7.87153	44.842	7.87917	217.737	7.88403	357.493	7.89097	160.2	7.90069	77.728
				7.95556	198.011	7.93542	90.844	7.92708	187.855	7.94931	176.69	7.95694	54.34	7.95903	227.343	7.83889	88.309	7.86875	58.52	8.08681	174.225	7.87847	45.448	7.88611	218.824	7.89097	355.85	7.89792	165.884	7.90764	78.399
				7.9625	198.061	7.94236	90.918	7.93403	188.101	7.95625	175.622	7.96389	55.782	7.96597	230.525	7.84583	86.799	7.87569	57.115	8.09375	176.557	7.88542	45.408	7.89306	222.424	7.89792	354.996	7.90486	158.073	7.91458	78.034
				7.96944	194.457	7.94931	88.699	7.94097	185.054	7.96319	177.069	7.97083	57.127	7.97292	224.017	7.85278	86.894	7.88264	57.562	8.10069	176.297	7.89236	46.459	7.9	217.993	7.90486	351.108	7.91181	158.765	7.92153	78.686
				7.97639	186.022	7.95625	85.861	7.94792	182.903	7.97014	175.371	7.97778	54.658	7.97986	219.917	7.85972	87.274	7.88958	56.375	8.10764	172.494	7.89931	44.613	7.90694	218.87	7.91181	356.5	7.91875	158.289	7.92847	77.627
				7.98333	186.062	7.96319	83.966	7.95486	183.113	7.97708	172.296	7.98472	53.461	7.98681	215.657	7.86667	85.972	7.89653	56.484	8.11458	174.096	7.90625	45.26	7.91389	217.527	7.91875	354.763	7.92569	157.688	7.93542	77.401
				7.99028	179.126	7.97014	83.032	7.96181	181.076	7.98403	175.527	7.99167	54.203	7.99375	215.108	7.87361	84.706	7.90347	57.339	8.12153	174.912	7.91319	44.515	7.92083	214.291	7.92569	355.793	7.93264	157.996	7.94236	76.653
				7.99722	177.981	7.97708	81.417	7.96875	177.43	7.99097	174.16	7.99861	54.92	8.00069	212.468	7.88056	84.607	7.91042	55.795	8.12847	171.066	7.92014	46.148	7.92778	211.907	7.93264	357.134	7.93958	157.927	7.94931	76.696
				8.00417	177.751	7.98403	81.901	7.97569	177.139	7.99792	175.394	8.00556	54.33	8.00764	212.544	7.8875	85.736	7.91736	55.347	8.13542	168.245	7.92708	45.797	7.93472	213.147	7.93958	356.542	7.94653	152.398	7.95625	76.03
				8.01111	174.765	7.99097	80.154	7.98264	176.292	8.00486	172.723	8.0125	53.674	8.01458	207.384	7.89444	82.996	7.92431	56.148	8.14236	168.453	7.93403	45.705	7.94167	209.086	7.94653	358.341	7.95347	155.392	7.96319	75.483
				8.01806	169.407	7.99792	76.286	7.98958	175.664	8.01181	171.08	8.01944	52.656	8.02153	203.463	7.90139	83.849	7.93125	54.606	8.14931	168.617	7.94097	45.027	7.94861	209.461	7.95347	354.533	7.96042	157.033	7.97014	76.056
				8.025	168.038	8.00486	76.427	7.99653	168.891	8.01875	167.69	8.02639	53.603	8.02847	201.649	7.90833	81.709	7.93819	55.116	8.15625	165.452	7.94792	43.321	7.95556	206.756	7.96042	351.912	7.96736	157.947	7.97708	75.862
				8.03194	162.858	8.01181	74.594	8.00347	168.475	8.02569	169.12	8.03333	52.61	8.03542	200.075	7.91528	82.168	7.94514	54.144	8.16319	166.171	7.95486	45.012	7.9625	202.617	7.96736	354.168	7.97431	157.032	7.98403	74.976
				8.03889	155.779	8.01875	73.04	8.01042	166.295	8.03264	170.029	8.04028	53.402	8.04236	196.877	7.92222	82.403	7.95208	53.001	8.17014	165.924	7.96181	43.127	7.96944	201.636	7.97431	351.897	7.98125	155.483	7.99097	73.826
				8.04583	153.142	8.02569	71.282	8.01736	164.014	8.03958	166.917	8.04722	51.71	8.04931	188.17	7.92917	80.609	7.95903	55.106	8.17708	164.082	7.96875	44.823	7.97639	198.93	7.98125	354.35	7.98819	151.452	7.99792	73.27
				8.05278	148.76	8.03264	71.006	8.02431	160.433	8.04653	163.433	8.05417	50.456	8.05625	189.231	7.93611	78.809	7.96597	52.96	8.18403	162.266	7.97569	43.868	7.98333	197.732	7.98819	348.912	7.99514	153.908	8.00486	76.105
				8.05972	146.457	8.03958	72.084	8.03125	157.883	8.05347	168.574	8.06111	53.859	8.06319	182.636	7.94306	77.946	7.97292	54.236	8.19097	163.395	7.98264	44.517	7.99028	194.206	7.99514	348.976	8.00208	152.644	8.01181	76.89
				8.06667	139.456	8.04653	68.479	8.03819	156.809	8.06042	166.33	8.06806	50.851	8.07014	179.108	7.95	78.592	7.97986	52.903	8.19792	160.109	7.98958	44.893	7.99722	195.411	8.00208	348.173	8.00903	151.698	8.01875	74.727
				8.07361	139.611	8.05347	65.274	8.04514	152.815	8.06736	162.248	8.075	50.821	8.07708	173.976	7.95694	73.885	7.98681	52.854	8.20486	159.819	7.99653	45.431	8.00417	190.751	8.00903	346.037	8.01597	150.745	8.02569	75.019
				8.08056	133.222	8.06042	65.246	8.05208	154.556	8.07431	165.055	8.08194	50.966	8.08403	170.788	7.96389	78.102	7.99375	51.577	8.21181	159.566	8.00347	44.587	8.01111	188.228	8.01597	346.801	8.02292	151.659	8.03264	73.421
				8.0875	129.77	8.06736	67.193	8.05903	147.854	8.08125	161.432	8.08889	49.791	8.09097	167.954	7.97083	77.362	8.00069	51.69	8.21875	160.105	8.01042	43.582	8.01806	186.047	8.02292	342.76	8.02986	149.562	8.03958	73.79
				8.09444	128.219	8.07431	65.333	8.06597	144.578	8.08819	157.331	8.09583	49.431	8.09792	164.08	7.97778	75.722	8.00764	53.052	8.22569	157.408	8.01736	43.069	8.025	183.47	8.02986	338.798	8.03681	152.067	8.04653	75.185
				8.10139	124.007	8.08125	63.418	8.07292	142.418	8.09514	161.831	8.10278	48.81	8.10486	159.168	7.98472	76.477	8.01458	51.271	8.23264	155.927	8.02431	43.238	8.03194	177.919	8.03681	342.907	8.04375	149.951	8.05347	74.492
				8.10833	118.891	8.08819	61.899	8.07986	140.371	8.10208	158.502	8.10972	49.647	8.11181	160.01	7.99167	71.946	8.02153	50.625	8.23958	153.651	8.03125	42.237	8.03889	180.509	8.04375	342.631	8.05069	146.437	8.06042	76.607
				8.11528	115.046	8.09514	62.129	8.08681	134.961	8.10903	153.405	8.11667	49.334	8.11875	153.755	7.99861	72.089	8.02847	51.189	8.24653	153.409	8.03819	43.385	8.04583	175.029	8.05069	339.172	8.05764	148.176	8.06736	74.049
				8.12222	109.539	8.10208	64.074	8.09375	133.644	8.11597	155.391	8.12361	47.5	8.12569	147.845	8.00556	72.468	8.03542	49.591	8.25347	153.208	8.04514	42.498	8.05278	167.923	8.05764	339.954	8.06458	149.656	8.07431	76.191
				8.12917	111.251	8.10903	62.145	8.10069	133.818	8.12292	152.823	8.13056	47.831	8.13264	142.387	8.0125	73.108	8.04236	51.425	8.26042	150.09	8.05208	42.883	8.05972	168.96	8.06458	338.228	8.07153	147.713	8.08125	76.266
				8.13611	106.897	8.11597	60.525	8.10764	126.817	8.12986	155.369	8.1375	47.545	8.13958	140.119	8.01944	70.352	8.04931	52.104	8.26736	153.165	8.05903	42.753	8.06667	164.957	8.07153	336.24	8.07847	148.067	8.08819	76.51
				8.14306	104.988	8.12292	59.449	8.11458	125.014	8.13681	150.876	8.14444	46.899	8.14653	135.834	8.02639	69.81	8.05625	51.449	8.27431	150.777	8.06597	43.726	8.07361	160.229	8.07847	333.357	8.08542	146.843	8.09514	75.524
				8.15	100.256	8.12986	57.522	8.12153	123.621	8.14375	149.227	8.15139	47.378	8.15347	131.4	8.03333	68.524	8.06319	52.178	8.28125	150.193	8.07292	42.011	8.08056	156.384	8.08542	332.082	8.09236	144.92	8.10208	75.474
				8.15694	99.524	8.13681	57.289	8.12847	119.077	8.15069	146.287	8.15833	45.623	8.16042	126.954	8.04028	70.727	8.07014	51.02	8.28819	148.702	8.07986	42.585	8.0875	153.581	8.09236	330.805	8.09931	146.67	8.10903	75.874
				8.16389	94.013	8.14375	56.763	8.13542	118.457	8.15764	148.991	8.16528	45.981	8.16736	124.182	8.04722	68.991	8.07708	48.585	8.29514	148.435	8.08681	41.742	8.09444	148.666	8.09931	339.119	8.10625	146.454	8.11597	76.759
				8.17083	92.574	8.15069	58.889	8.14236	114.298	8.16458	149.403	8.17222	47.351	8.17431	121.03	8.05417	67.154	8.08403	50.059	8.30208	146.442	8.09375	42.12	8.10139	148.228	8.10625	332.319	8.11319	142.307	8.12292	75.613
				8.17778	88.219	8.15764	54.777	8.14931	113.584	8.17153	146.624	8.17917	44.993	8.18125	118.133	8.06111	68.627	8.09097	50.033	8.30903	144.792	8.10069	41.482	8.10833	144.935	8.11319	325.927	8.12014	146.895	8.12986	77.543
				8.18472	89.069	8.16458	54.913	8.15625	108.904	8.17847	143.252	8.18611	43.961	8.18819	114.26	8.06806	66.312	8.09792	48.554	8.31597	142.207	8.10764	41.365	8.11528	142.696	8.12014	326.807	8.12708	144.282	8.13681	76.753
				8.19167	85.987	8.17153	54.456	8.16319	109.189	8.18542	144.48	8.19306	44.374	8.19514	110.985	8.075	68.678	8.10486	49.431	8.32292	143.535	8.11458	42.42	8.12222	140.597	8.12708	326.223	8.13403	141.111	8.14375	78.355
				8.19861	81.77	8.17847	53.569	8.17014	104.38	8.19236	143.07	8.2	43.917	8.20208	111.738	8.08194	67.691	8.11181	50.1	8.32986	144.997	8.12153	41.295	8.12917	135.217	8.13403	321.092	8.14097	142.869	8.15069	75.394
				8.20556	80.755	8.18542	53.385	8.17708	104.251	8.19931	141.633	8.20694	41.971	8.20903	104.456	8.08889	68.342	8.11875	49.454	8.33681	142.42	8.12847	42.787	8.13611	129.28	8.14097	321.302	8.14792	144.346	8.15764	77.619
				8.2125	79.463	8.19236	52.856	8.18403	101.703	8.20625	139.8	8.21389	44.492	8.21597	105.123	8.09583	66.925	8.12569	48.877	8.34375	140.991	8.13542	41.597	8.14306	125.976	8.14792	319.475	8.15486	142.678	8.16458	79.101
				8.21944	74.831	8.19931	52.784	8.19097	95.636	8.21319	139.062	8.22083	42.342	8.22292	101.467	8.10278	64.682	8.13264	48.664	8.35069	138.291	8.14236	42.639	8.15	125.088	8.15486	316.451	8.16181	145.311	8.17153	80.336
				8.22639	74.431	8.20625	52.297	8.19792	98.37	8.22014	138.399	8.22778	43.568	8.22986	95.832	8.10972	64.935	8.13958	50.89	8.35764	137.744	8.14931	40.934	8.15694	117.723	8.16181	312.994	8.16875	142.62	8.17847	77.972
				8.23333	73.969	8.21319	53.618	8.20486	97.176	8.22708	133.877	8.23472	41.419	8.23681	94.271	8.11667	65.096	8.14653	50.075	8.36458	138.02	8.15625	42.147	8.16389	119.287	8.16875	317.106	8.17569	144.646	8.18542	78.172
				8.24028	74.473	8.22014	53.297	8.21181	94.606	8.23403	134.838	8.24167	41.973	8.24375	91.388	8.12361	63.635	8.15347	48.969	8.37153	139.26	8.16319	40.796	8.17083	115.103	8.17569	314.165	8.18264	140.511	8.19236	79.597
				8.24722	72.144	8.22708	53.354	8.21875	93.184	8.24097	130.751	8.24861	40.284	8.25069	89.627	8.13056	62.525	8.16042	49.719	8.37847	139.991	8.17014	41.996	8.17778	111.589	8.18264	310.378	8.18958	138.908	8.19931	80.058
				8.25417	71.479	8.23403	54.216	8.22569	90.494	8.24792	129.429	8.25556	40.426	8.25764	88.195	8.1375	64.495	8.16736	49.755	8.38542	135.054	8.17708	40.635	8.18472	108.672	8.18958	309.463	8.19653	141.525	8.20625	79.056
				8.26111	69.076	8.24097	54.314	8.23264	90.958	8.25486	129.957	8.2625	39.594	8.26458	86.691	8.14444	65.111	8.17431	51.899	8.39236	134.505	8.18403	41.054	8.19167	106.329	8.19653	307.123	8.20347	141.804	8.21319	81.007
				8.26806	70.51	8.24792	53.59	8.23958	86.243	8.26181	130.683	8.26944	39.061	8.27153	83.639	8.15139	63.136	8.18125	51.14	8.39931	136.184	8.19097	40.061	8.19861	102.823	8.20347	309.812	8.21042	140.748	8.22014	81.96
				8.275	66.187	8.25486	53.487	8.24653	85.867	8.26875	128.862	8.27639	38.509	8.27847	82.189	8.15833	64.977	8.18819	50.145	8.40625	137.305	8.19792	41.438	8.20556	100.136	8.21042	309.374	8.21736	141.095	8.22708	80.505
				8.28194	65.789	8.26181	53.829	8.25347	85.178	8.27569	129.661	8.28333	37.396	8.28542	81.619	8.16528	63.52	8.19514	48.623	8.41319	136.299	8.20486	40.351	8.2125	98.689	8.21736	312.599	8.22431	139.069	8.23403	82.171
				8.28889	63.696	8.26875	53.385	8.26042	84.682	8.28264	128.441	8.29028	38.263	8.29236	79.516	8.17222	64.381	8.20208	49.45	8.42014	136.705	8.21181	41.867	8.21944	95.972	8.22431	305.043	8.23125	141.263	8.24097	80.854
				8.29583	66.289	8.27569	55.897	8.26736	83.781	8.28958	124.839	8.29722	38.201	8.29931	77.246	8.17917	64.209	8.20903	49.672	8.42708	135.311	8.21875	39.819	8.22639	94.08	8.23125	302.191	8.23819	138.337	8.24792	83.256
				8.30278	65.388	8.28264	54.174	8.27431	82.054	8.29653	123.605	8.30417	36.653	8.30625	77.841	8.18611	65.152	8.21597	50.483	8.43403	132.862	8.22569	40.825	8.23333	90.956	8.23819	303.018	8.24514	140.326	8.25486	80.78
				8.30972	62.298	8.28958	53.216	8.28125	80.988	8.30347	123.276	8.31111	37.497	8.31319	74.064	8.19306	61.892	8.22292	50.718	8.44097	135.54	8.23264	41.408	8.24028	90.786	8.24514	302.993	8.25208	139.509	8.26181	83.184
				8.31667	64.733	8.29653	57.189	8.28819	80.523	8.31042	123.265	8.31806	38.839	8.32014	73.697	8.2	64.065	8.22986	50.489	8.44792	134.333	8.23958	39.897	8.24722	87.841	8.25208	295.474	8.25903	140.408	8.26875	82.915
				8.32361	63.687	8.30347	55.525	8.29514	79.203	8.31736	122.607	8.325	37.978	8.32708	71.27	8.20694	62.994	8.23681	51.594	8.45486	134.911	8.24653	39.936	8.25417	85.866	8.25903	294.241	8.26597	134.64	8.27569	85.084
				8.33056	61.74	8.31042	57.68	8.30208	78.394	8.32431	123.845	8.33194	36.764	8.33403	73.502	8.21389	63.283	8.24375	51.28	8.46181	131.162	8.25347	40.378	8.26111	85.446	8.26597	296.487	8.27292	142.017	8.28264	85.009
				8.3375	66.403	8.31736	56.003	8.30903	78.812	8.33125	125.715	8.33889	36.777	8.34097	71.628	8.22083	64.118	8.25069	50.818	8.46875	133.781	8.26042	39.561	8.26806	83.758	8.27292	297.888	8.27986	139.128	8.28958	84.387
				8.34444	63.802	8.32431	59.813	8.31597	80.003	8.33819	126.012	8.34583	37.093	8.34792	72.328	8.22778	63.84	8.25764	51.13	8.47569	132.462	8.26736	39.934	8.275	84.556	8.27986	295.182	8.28681	137.847	8.29653	83.662
				8.35139	64.669	8.33125	60.935	8.32292	78.704	8.34514	123.288	8.35278	34.513	8.35486	68.337	8.23472	65.684	8.26458	51.293	8.48264	133.48	8.27431	39.464	8.28194	80.16	8.28681	294.812	8.29375	139.724	8.30347	86.034
				8.35833	64.987	8.33819	62.04	8.32986	77.739	8.35208	123.72	8.35972	34.325	8.36181	68.059	8.24167	63.156	8.27153	52.108	8.48958	134.819	8.28125	39.366	8.28889	79.876	8.29375	292.342	8.30069	137.724	8.31042	85.942
				8.36528	65.429	8.34514	60.663	8.33681	78.646	8.35903	120.01	8.36667	36.363	8.36875	67.583	8.24861	64.367	8.27847	53.861	8.49653	135.283	8.28819	40.508	8.29583	81.239	8.30069	294.028	8.30764	139.48	8.31736	86.457
				8.37222	66.979	8.35208	62.443	8.34375	78.202	8.36597	118.884	8.37361	34.534	8.37569	70.14	8.25556	63.529	8.28542	52.493	8.50347	132.09	8.29514	40.417	8.30278	79.557	8.30764	292.67	8.31458	137.367	8.32431	85.333
				8.37917	67.201	8.35903	63.025	8.35069	78.147	8.37292	120.032	8.38056	33.784	8.38264	68.69	8.2625	64.152	8.29236	54.897	8.51042	133.466	8.30208	40.007	8.30972	80.119	8.31458	288.99	8.32153	137.473	8.33125	87.732
				8.38611	68.346	8.36597	65.058	8.35764	76.161	8.37986	118.546	8.3875	33.971	8.38958	67.911	8.26944	65.29	8.29931	52.794	8.51736	133.619	8.30903	40.72	8.31667	78.471	8.32153	293.367	8.32847	137.65	8.33819	88.058
				8.39306	68.278	8.37292	65.374	8.36458	77.726	8.38681	119.347	8.39444	34.19	8.39653	66.699	8.27639	64.682	8.30625	55.594	8.52431	133.165	8.31597	40.165	8.32361	78.259	8.32847	289.325	8.33542	139.342	8.34514	87.124
				8.4	71.538	8.37986	68.515	8.37153	77.928	8.39375	118.959	8.40139	33.84	8.40347	68.001	8.28333	65.513	8.31319	53.269	8.53125	132.79	8.32292	38.71	8.33056	79.878	8.33542	289.487	8.34236	136.809	8.35208	89.825
				8.40694	70.551	8.38681	69.683	8.37847	78.666	8.40069	118.211	8.40833	32.621	8.41042	70.443	8.29028	63.888	8.32014	55.346	8.53819	134.424	8.32986	39.793	8.3375	80.207	8.34236	290.765	8.34931	133.365	8.35903	87.878
				8.41389	72.886	8.39375	71.664	8.38542	80.992	8.40764	122.579	8.41528	32.85	8.41736	69.802	8.29722	65.004	8.32708	55.989	8.54514	131.19	8.33681	37.976	8.34444	80.305	8.34931	289.184	8.35625	140.07	8.36597	89.571
				8.42083	75.332	8.40069	73.553	8.39236	80.177	8.41458	120.555	8.42222	34.06	8.42431	68.317	8.30417	65.29	8.33403	56.069	8.55208	133.652	8.34375	39.096	8.35139	81.488	8.35625	291.652	8.36319	141.263	8.37292	87.924
				8.42778	78.662	8.40764	74.102	8.39931	83.453	8.42153	123.966	8.42917	32.811	8.43125	70.3	8.31111	64.476	8.34097	55.729	8.55903	132.776	8.35069	39.32	8.35833	80.009	8.36319	286.741	8.37014	137.589	8.37986	89.419
				8.43472	79.796	8.41458	74.729	8.40625	82.654	8.42847	121.915	8.43611	32.841	8.43819	72.982	8.31806	65.565	8.34792	56.406	8.56597	134.682	8.35764	39.965	8.36528	80.674	8.37014	290.1	8.37708	137.523	8.38681	92.018
				8.44167	80.92	8.42153	77.731	8.41319	84.2	8.43542	121.96	8.44306	33.065	8.44514	72.99	8.325	65.492	8.35486	54.666	8.57292	132.376	8.36458	39.876	8.37222	81.031	8.37708	283.97	8.38403	137.563	8.39375	90.86
				8.44861	83.773	8.42847	81.996	8.42014	84.169	8.44236	124.063	8.45	32.583	8.45208	73.467	8.33194	65.464	8.36181	56.385	8.57986	133.881	8.37153	39.56	8.37917	81.905	8.38403	284.877	8.39097	136.019	8.40069	89.333
				8.45556	84.104	8.43542	81.511	8.42708	85.293	8.44931	121.302	8.45694	34.256	8.45903	75.012	8.33889	67.051	8.36875	56.581	8.58681	136.205	8.37847	39.688	8.38611	82.953	8.39097	287.674	8.39792	135.266	8.40764	91.605
				8.4625	86.574	8.44236	82.49	8.43403	88.737	8.45625	122.407	8.46389	32.541	8.46597	78.05	8.34583	67.841	8.37569	58.227	8.59375	135.798	8.38542	38.329	8.39306	83.666	8.39792	283.047	8.40486	138.638	8.41458	91.163
				8.46944	88.638	8.44931	85.268	8.44097	89.627	8.46319	123.682	8.47083	32.049	8.47292	76.881	8.35278	67.84	8.38264	55.704	8.60069	136.791	8.39236	39.587	8.4	85.495	8.40486	283.063	8.41181	139.301	8.42153	92.537
				8.47639	92.817	8.45625	86.26	8.44792	92.387	8.47014	122.004	8.47778	31.576	8.47986	78.641	8.35972	68.551	8.38958	58.525	8.60764	136.141	8.39931	40.407	8.40694	85.207	8.41181	287.989	8.41875	138.574	8.42847	90.668
				8.48333	91.7	8.46319	86.601	8.45486	92.507	8.47708	122.766	8.48472	32.722	8.48681	81.24	8.36667	68.551	8.39653	57.525	8.61458	135.777	8.40625	40.972	8.41389	87.521	8.41875	288.336	8.42569	139.924	8.43542	91.629
				8.49028	96.794	8.47014	87.463	8.46181	93.131	8.48403	122.106	8.49167	33.483	8.49375	84.314	8.37361	69.722	8.40347	59.192	8.62153	139.975	8.41319	39.115	8.42083	90.244	8.42569	289.342	8.43264	137.751	8.44236	93.478
				8.49722	101.676	8.47708	92.126	8.46875	95.464	8.49097	129.284	8.49861	32.593	8.50069	87.756	8.38056	69.043	8.41042	58.272	8.62847	137.977	8.42014	40.507	8.42778	91.043	8.43264	285.397	8.43958	140.815	8.44931	92.477
				8.50417	103.954	8.48403	92.238	8.47569	96.403	8.49792	123.782	8.50556	32.065	8.50764	89.477	8.3875	68.804	8.41736	58.649	8.63542	138.673	8.42708	38.992	8.43472	92.938	8.43958	285.114	8.44653	139.893	8.45625	91.673
				8.51111	104.992	8.49097	91.1	8.48264	98.379	8.50486	125.327	8.5125	32.537	8.51458	92.734	8.39444	71.321	8.42431	60.122	8.64236	140.149	8.43403	41.689	8.44167	92.833	8.44653	283.91	8.45347	136.927	8.46319	91.028
				8.51806	109.572	8.49792	96.93	8.48958	100.424	8.51181	126.265	8.51944	33.045	8.52153	92.731	8.40139	72.532	8.43125	61.455	8.64931	139.518	8.44097	40.926	8.44861	95.807	8.45347	287.3	8.46042	140.1	8.47014	93.455
				8.525	111.097	8.50486	97.59	8.49653	102.713	8.51875	127.414	8.52639	33.813	8.52847	99.248	8.40833	71.213	8.43819	60.576	8.65625	141.863	8.44792	41.28	8.45556	98.718	8.46042	285.139	8.46736	141.201	8.47708	92.867
				8.53194	112.661	8.51181	98.268	8.50347	102.723	8.52569	126.744	8.53333	33.412	8.53542	98.558	8.41528	70.625	8.44514	60.673	8.66319	142.164	8.45486	41.967	8.4625	100.355	8.46736	287.54	8.47431	138.871	8.48403	91.848
				8.53889	119.364	8.51875	99.606	8.51042	107.183	8.53264	126.651	8.54028	33.155	8.54236	103.412	8.42222	72.121	8.45208	60.91	8.67014	143.806	8.46181	39.423	8.46944	102.2	8.47431	290.01	8.48125	140.585	8.49097	92.109
				8.54583	120.026	8.52569	101.545	8.51736	110.354	8.53958	129.861	8.54722	32.937	8.54931	107.055	8.42917	70.996	8.45903	61.931	8.67708	145.927	8.46875	40.956	8.47639	104.883	8.48125	286.4	8.48819	141.861	8.49792	93.429
				8.55278	124.215	8.53264	101.676	8.52431	110.859	8.54653	131.589	8.55417	34.829	8.55625	108.233	8.43611	71.123	8.46597	61.899	8.68403	144.006	8.47569	40.203	8.48333	104.848	8.48819	287.28	8.49514	142.392	8.50486	92.595
				8.55972	125.807	8.53958	101.968	8.53125	112.396	8.55347	130.358	8.56111	34.225	8.56319	111.044	8.44306	73.944	8.47292	62.496	8.69097	144.654	8.48264	40.737	8.49028	105.2	8.49514	288.371	8.50208	145.144	8.51181	93.334
				8.56667	126.745	8.54653	103.854	8.53819	116.074	8.56042	130.415	8.56806	35.268	8.57014	115.52	8.45	73.673	8.47986	61.415	8.69792	145.664	8.48958	40.68	8.49722	107.117	8.50208	286.608	8.50903	142.351	8.51875	91.288
				8.57361	132.959	8.55347	104.166	8.54514	116.809	8.56736	131.179	8.575	33.906	8.57708	118.651	8.45694	73.824	8.48681	62.873	8.70486	144.153	8.49653	40.764	8.50417	110.61	8.50903	287.899	8.51597	143.894	8.52569	92.031
				8.58056	135.349	8.56042	105.364	8.55208	117.737	8.57431	131.177	8.58194	34.955	8.58403	122.606	8.46389	77.207	8.49375	63.69	8.71181	147.464	8.50347	40.995	8.51111	111.429	8.51597	289.204	8.52292	143.387	8.53264	92.049
				8.5875	137.752	8.56736	106.762	8.55903	119.878	8.58125	132.675	8.58889	33.209	8.59097	127.784	8.47083	74.204	8.50069	63.475	8.71875	146.413	8.51042	41.086	8.51806	115.508	8.52292	283.638	8.52986	140.329	8.53958	92.146
				8.59444	139.468	8.57431	109.217	8.56597	123.011	8.58819	132.891	8.59583	36.477	8.59792	131.665	8.47778	75.662	8.50764	63.462	8.72569	147.735	8.51736	41.024	8.525	115.06	8.52986	289.614	8.53681	145.341	8.54653	91.319
				8.60139	142.528	8.58125	109.292	8.57292	126.821	8.59514	138.462	8.60278	35.732	8.60486	135.281	8.48472	76.178	8.51458	63.68	8.73264	147.544	8.52431	41.74	8.53194	118.456	8.53681	290.982	8.54375	144.431	8.55347	90.485
				8.60833	145.274	8.58819	111.952	8.57986	126.381	8.60208	137.483	8.60972	36.684	8.61181	137.519	8.49167	76.794	8.52153	63.22	8.73958	149.493	8.53125	40.279	8.53889	123.288	8.54375	289.191	8.55069	145.641	8.56042	89.764
				8.61528	148.006	8.59514	111.852	8.58681	131.564	8.60903	136.309	8.61667	36.731	8.61875	142.545	8.49861	77.442	8.52847	63.778	8.74653	149.26	8.53819	41.256	8.54583	122.217	8.55069	296.31	8.55764	142.053	8.56736	89.798
				8.62917	155.791	8.60208	112.394	8.59375	128.71	8.61597	135.712	8.62361	35.045	8.62569	147.259	8.50556	78.616	8.53542	63.884	8.75347	151.207	8.54514	41.836	8.55278	125.985	8.55764	291.352	8.56458	144.14	8.57431	89.721
				8.63611	158.721	8.60903	113.176	8.60069	132.199	8.62292	140.026	8.63056	36.632	8.63264	149.615	8.5125	77.103	8.54236	65.875	8.76042	150.433	8.55208	41.191	8.55972	128.496	8.56458	294.38	8.57153	147.185	8.58125	87.962
				8.64306	161.478	8.61597	111.38	8.60764	135.874	8.62986	141.105	8.6375	37.456	8.63958	151.628	8.51944	77.256	8.54931	64.387	8.76736	154.151	8.55903	41.184	8.56667	127.871	8.57153	295.315	8.57847	141.777	8.58819	91.503
				8.65	161.988	8.62292	112.348	8.61458	137.379	8.63681	142.25	8.64444	37.799	8.64653	158.348	8.52639	76.713	8.55625	64.175	8.77431	153.924	8.56597	41.636	8.57361	130.284	8.57847	294.412	8.58542	145.977	8.59514	88.025
				8.65694	23.626	8.62986	114.53	8.62153	141.324	8.64375	141.647	8.65139	37.976	8.65347	160.158	8.53333	79.108	8.56319	64.202	8.78125	154.551	8.57292	41.331	8.58056	132.673	8.58542	297.152	8.59236	147.301	8.60208	90.066
				8.66389	25.596	8.63681	114.926	8.62847	143.249	8.65069	141.187	8.65833	39.032	8.66042	166.211	8.54028	80.41	8.57014	65.518	8.78819	157.73	8.57986	42.113	8.5875	132.528	8.59236	298.445	8.59931	147.536	8.60903	89.877
				8.67083	24.839	8.64375	112.942	8.63542	142.436	8.65764	142.007	8.66528	39.438	8.66736	169.015	8.54722	82.578	8.57708	66.977	8.79514	155.436	8.58681	42.031	8.59444	137.027	8.59931	299.716	8.60625	146.707	8.61597	88.723
				8.67778	256.388	8.65069	115.153	8.64236	145.726	8.66458	145.569	8.67222	38.647	8.67431	172.487	8.55417	80.703	8.58403	65.622	8.80208	156.646	8.59375	43.502	8.60139	138.029	8.60625	296.787	8.61319	147.799	8.62292	86.76
				8.68472	267.902	8.65764	114.646	8.64931	147.384	8.67153	146.041	8.67917	40.342	8.68125	175.038	8.56111	81.962	8.59097	64.573	8.80903	158.056	8.60069	42.994	8.60833	141.518	8.61319	297.317	8.62014	150.324	8.62986	86.8
				8.69167	275.102	8.66458	117.075	8.65625	152.002	8.67847	145.543	8.68611	39.897	8.68819	180.132	8.56806	80.206	8.59792	65.346	8.81597	163.223	8.60764	42.078	8.61528	143.867	8.62014	302.537	8.62708	147.479	8.63681	87.918
				8.69861	278.045	8.67153	113.899	8.66319	151.208	8.68542	149.034	8.69306	40.385	8.69514	183.87	8.575	82.975	8.60486	65.522	8.82292	161.289	8.61458	43.733	8.62222	147.617	8.62708	303.618	8.63403	150.697	8.64375	87.64
				8.70556	274.66	8.67847	117.093	8.67014	153.292	8.69236	146.881	8.7	41.966	8.70208	188.368	8.58194	84.527	8.61181	66.851	8.82986	160.693	8.62153	43.977	8.62917	145.678	8.63403	307.544	8.64097	146.273	8.65069	87.759
				8.7125	283.667	8.68542	116.842	8.67708	155.253	8.69931	146.709	8.70694	41.075	8.70903	189.469	8.58889	81.611	8.61875	65.545	8.83681	163.393	8.62847	42.9	8.63611	150.345	8.64097	308.27	8.64792	145.821	8.65764	87.021
				8.71944	280.952	8.69236	114.937	8.68403	159.157	8.70625	147.004	8.71389	42.722	8.71597	193.577	8.59583	83.698	8.62569	63.846	8.84375	161.179	8.63542	43.348	8.64306	151.482	8.64792	308.834	8.65486	150.465	8.66458	85.944
				8.72639	278.895	8.69931	116.984	8.69097	161.144	8.71319	149.695	8.72083	43.161	8.72292	195.129	8.60278	83.442	8.63264	66.2	8.85069	163.106	8.64236	42.951	8.65	152.938	8.65486	311.319	8.66181	147.58	8.67153	86.792
				8.73333	283.544	8.70625	117.59	8.69792	159.405	8.72014	147.787	8.72778	43.381	8.72986	197.991	8.60972	84.323	8.63958	64.549	8.85764	162.265	8.64931	43.144	8.65694	155.729	8.66181	308.894	8.66875	147.738	8.67847	85.501
				8.74028	292.86	8.71319	113.706	8.70486	166.922	8.72708	149.649	8.73472	42.862	8.73681	199.698	8.61667	83.586	8.64653	64.554	8.86458	163.45	8.65625	43.758	8.66389	160.579	8.66875	314.106	8.67569	149.343	8.68542	87.617
				8.74722	295.025	8.72014	114.202	8.71181	165.063	8.73403	152.324	8.74167	43.245	8.74375	203.23	8.62361	82.363	8.65347	65.181	8.87153	165.415	8.66319	43.168	8.67083	162.615	8.67569	314.122	8.68264	149.62	8.69236	84.886
				8.75417	294.935	8.72708	112.448	8.71875	169.551	8.74097	153.015	8.74861	45.11	8.75069	207.482	8.63056	83.754	8.66042	64.393	8.87847	167.098	8.67014	43.232	8.67778	163.335	8.68264	315.111	8.68958	148.95	8.69931	84.277
				8.76111	301.618	8.73403	112.52	8.72569	166.629	8.74792	154.125	8.75556	44.68	8.75764	205.889	8.6375	82.923	8.66736	65.349	8.88542	163.98	8.67708	45.574	8.68472	165.803	8.68958	319.38	8.69653	149.924	8.70625	85.431
				8.76806	297.124	8.74097	113.96	8.73264	169.949	8.75486	153.491	8.7625	45.144	8.76458	210.56	8.64444	83.31	8.67431	67.19	8.89236	165.625	8.68403	42.454	8.69167	170.441	8.69653	316.51	8.70347	150.669	8.71319	84.66
				8.775	299.31	8.74792	112.161	8.73958	170.092	8.76181	151.788	8.76944	46.256	8.77153	212.344	8.65139	81.768	8.68125	63.912	8.89931	169.668	8.69097	43.116	8.69861	169.507	8.70347	314.656	8.71042	148.61	8.72014	80.144
				8.78194	294.501	8.75486	114.52	8.74653	168.666	8.76875	159.227	8.77639	45.159	8.77847	217.845	8.65833	83.274	8.68819	63.639	8.90625	166.14	8.69792	43.595	8.70556	172.804	8.71042	315.649	8.71736	150.834	8.72708	84.8
				8.78889	290.769	8.76181	112.98	8.75347	174.164	8.77569	153.266	8.78333	45.369	8.78542	215.784	8.66528	83.837	8.69514	61.355	8.91319	167.596	8.70486	45.484	8.7125	174.422	8.71736	318.321	8.72431	148.165	8.73403	82.521
				8.79583	286.346	8.76875	109.316	8.76042	172.587	8.78264	156.414	8.79028	45.787	8.79236	218.904	8.67222	83.36	8.70208	62.38	8.92014	166.726	8.71181	43.23	8.71944	177.233	8.72431	313.465	8.73125	150.163	8.74097	80.855
				8.80278	282.072	8.77569	111.661	8.76736	173.49	8.78958	158.698	8.79722	46.341	8.79931	216.831	8.67917	83.061	8.70903	61.381	8.92708	168.896	8.71875	43.298	8.72639	178.758	8.73125	316.352	8.73819	148.605	8.74792	83.059
				8.80972	279.151	8.78264	110.003	8.77431	174.739	8.79653	159.191	8.80417	45.988	8.80625	219.365	8.68611	84.63	8.71597	63.223	8.93403	169.359	8.72569	43.063	8.73333	175.939	8.73819	314.458	8.74514	147.255	8.75486	82.304
				8.81667	266.901	8.78958	108.994	8.78125	174.411	8.80347	157.359	8.81111	47.228	8.81319	220.055	8.69306	80.88	8.72292	61.684	8.94097	170.096	8.73264	43.984	8.74028	179.438	8.74514	317.252	8.75208	147.599	8.76181	82.319
				8.82361	259.938	8.79653	108.516	8.78819	179.86	8.81042	155.155	8.81806	47.657	8.82014	221.46	8.7	83.96	8.72986	59.513	8.94792	168.329	8.73958	43.896	8.74722	183.173	8.75208	320.23	8.75903	151.025	8.76875	81.033
				8.83056	249.936	8.80347	107.145	8.79514	179.229	8.81736	160.766	8.825	47.663	8.82708	221.24	8.70694	84.36	8.73681	63.136	8.95486	168.415	8.74653	43.655	8.75417	187.433	8.75903	322.211	8.76597	147.651	8.77569	80.827
				8.8375	238.465	8.81042	104.825	8.80208	176.876	8.82431	162.448	8.83194	48.601	8.83403	223.052	8.71389	84.002	8.74375	61.301	8.96181	169.402	8.75347	42.164	8.76111	180.053	8.76597	324.301	8.77292	146.622	8.78264	79.927
				8.84444	230.087	8.81736	104.219	8.80903	177.686	8.83125	161.253	8.83889	47.82	8.84097	226.344	8.72083	83.785	8.75069	60.94	8.96875	172.726	8.76042	44.415	8.76806	185.731	8.77292	322.763	8.77986	147.03	8.78958	79.074
				8.85139	223.294	8.82431	103.271	8.81597	180.499	8.83819	164.406	8.84583	47.879	8.84792	221.58	8.72778	81.141	8.75764	60.583	8.97569	170.961	8.76736	45.097	8.775	187.029	8.77986	326.102	8.78681	147.514	8.79653	79.446
				8.85833	210.633	8.83125	102.447	8.82292	179.247	8.84514	159.847	8.85278	48.921	8.85486	224.06	8.73472	80.994	8.76458	60.08	8.98264	167.81	8.77431	41.977	8.78194	189.079	8.78681	327.63	8.79375	151.533	8.80347	78.626
				8.86528	202.916	8.83819	102.174	8.82986	180.469	8.85208	160.62	8.85972	48.351	8.86181	224.755	8.74167	82.413	8.77153	59.731	8.98958	167.456	8.78125	44.583	8.78889	190.345	8.79375	326.751	8.80069	150.42	8.81042	77.989
				8.87222	192.402	8.84514	99.926	8.83681	177.192	8.85903	162.151	8.86667	49.549	8.86875	222.786	8.74861	82.796	8.77847	57.363	8.99653	166.855	8.78819	43.38	8.79583	190.307	8.80069	328.293	8.80764	147.864	8.81736	78.529
				8.87917	186.161	8.85208	98.298	8.84375	179.408	8.86597	158.303	8.87361	47.894	8.87569	223.207	8.75556	81.015	8.78542	59.972	9.00347	169.473	8.79514	44.995	8.80278	192.674	8.80764	325.62	8.81458	147.344	8.82431	75.903
				8.88611	177.748	8.85903	98.739	8.85069	178.935	8.87292	165.079	8.88056	50.31	8.88264	221.778	8.7625	81.946	8.79236	59.424	9.01042	166.552	8.80208	42.96	8.80972	193.423	8.81458	322.397	8.82153	147.311	8.83125	77.257
				8.89306	169.066	8.86597	98.838	8.85764	178.016	8.87986	160.127	8.8875	48.712	8.88958	226.608	8.76944	82.052	8.79931	58.467	9.01736	168.2	8.80903	42.351	8.81667	191.68	8.82153	329.381	8.82847	147.329	8.83819	76.722
				8.9	158.297	8.87292	95.5	8.86458	180.077	8.88681	158.328	8.89444	49.377	8.89653	224.684	8.77639	81.043	8.80625	58.696	9.02431	167.138	8.81597	44.889	8.82361	192.5	8.82847	327.18	8.83542	147.527	8.84514	77.34
				8.90694	155.385	8.87986	94.665	8.87153	179.55	8.89375	161.538	8.90139	50.079	8.90347	224.455	8.78333	80.003	8.81319	57.65	9.03125	169.86	8.82292	43.782	8.83056	194.277	8.83542	328.886	8.84236	147.547	8.85208	73.036
				8.91389	149.492	8.88681	94.234	8.87847	175.662	8.90069	161.953	8.90833	49.741	8.91042	217.888	8.79028	80.048	8.82014	57.816	9.03819	165.738	8.82986	43.893	8.8375	191.519	8.84236	327.078	8.84931	148.33	8.85903	74.841
				8.92083	140.39	8.89375	92.034	8.88542	182.668	8.90764	156.63	8.91528	50.133	8.91736	219.133	8.79722	81.26	8.82708	57.08	9.04514	164.652	8.83681	44.883	8.84444	191.672	8.84931	324.569	8.85625	146.454	8.86597	74.693
				8.92778	137.165	8.90069	90.11	8.89236	177.434	8.91458	158.39	8.92222	51.441	8.92431	218.799	8.80417	77.977	8.83403	57.764	9.05208	168.324	8.84375	43.306	8.85139	196.913	8.85625	327.605	8.86319	147.877	8.87292	75.265
				8.93472	128.529	8.90764	87.998	8.89931	176.7	8.92153	161.406	8.92917	48.132	8.93125	216.793	8.81111	77.439	8.84097	58.402	9.05903	163.936	8.85069	43.592	8.85833	198.086	8.86319	328.312	8.87014	145.499	8.87986	73.584
				8.94167	125.072	8.91458	86.817	8.90625	175.774	8.92847	162.181	8.93611	49.366	8.93819	215.652	8.81806	78.749	8.84792	56.309	9.06597	165.709	8.85764	42.655	8.86528	195.721	8.87014	328.849	8.87708	145.991	8.88681	74.541
				8.94861	114.839	8.92153	87.371	8.91319	173.348	8.93542	157.749	8.94306	50.635	8.94514	214.093	8.825	78.703	8.85486	54.553	9.07292	164.337	8.86458	40.941	8.87222	192.206	8.87708	328.598	8.88403	149.215	8.89375	73.628
				8.95556	113.737	8.92847	85.61	8.92014	172.229	8.94236	159.563	8.95	50.285	8.95208	212.647	8.83194	77.632	8.86181	53.842	9.07986	164.552	8.87153	42.297	8.87917	195.136	8.88403	327.581	8.89097	148.32	8.90069	74.596
				8.9625	108.483	8.93542	83.548	8.92708	171.458	8.94931	159.263	8.95694	48.574	8.95903	214.037	8.83889	75.6	8.86875	54.934	9.08681	164.38	8.87847	42.284	8.88611	193.696	8.89097	325.82	8.89792	147.263	8.90764	73.105
				8.96944	104.454	8.94236	80.936	8.93403	164.868	8.95625	156.917	8.96389	49.048	8.96597	208.279	8.84583	75.438	8.87569	54.763	9.09375	161.908	8.88542	43.151	8.89306	190.368	8.89792	328.533	8.90486	149.415	8.91458	73.56
				8.97639	100.356	8.94931	79.681	8.94097	169.502	8.96319	156.973	8.97083	49.704	8.97292	208.111	8.85278	76.264	8.88264	54.658	9.10069	160.545	8.89236	42.545	8.9	191.384	8.90486	325.442	8.91181	145.174	8.92153	73.435
				8.98333	97.277	8.95625	80.022	8.94792	167.403	8.97014	157.774	8.97778	48.523	8.97986	205.615	8.85972	74.312	8.88958	52.792	9.10764	164.409	8.89931	43.771	8.90694	192.495	8.91181	325.984	8.91875	146.903	8.92847	69.741
				8.99028	94.825	8.96319	76.642	8.95486	165.291	8.97708	156.344	8.98472	49.112	8.98681	202.836	8.86667	76.009	8.89653	52.895	9.11458	161.776	8.90625	43.729	8.91389	186.21	8.91875	328.212	8.92569	144.025	8.93542	74.036
				8.99722	89.578	8.97014	76.613	8.96181	164.976	8.98403	155.357	8.99167	50.264	8.99375	198.999	8.87361	72.672	8.90347	52.827	9.12153	160.951	8.91319	43.601	8.92083	193.192	8.92569	324.642	8.93264	143.886	8.94236	73.289
				9.00417	87.075	8.97708	74.689	8.96875	163.66	8.99097	151.74	8.99861	50.024	9.00069	196.465	8.88056	71.401	8.91042	52.744	9.12847	159.186	8.92014	43.183	8.92778	187.084	8.93264	326.116	8.93958	142.579	8.94931	72.247
				9.01111	82.757	8.98403	71.637	8.97569	162.851	8.99792	151.467	9.00556	50.403	9.00764	194.053	8.8875	72.59	8.91736	53.466	9.13542	156.449	8.92708	42.446	8.93472	187.675	8.93958	328.623	8.94653	138.562	8.95625	73.538
				9.01806	81.485	8.99097	72.717	8.98264	158.934	9.00486	155.772	9.0125	48.045	9.01458	190.427	8.89444	73.18	8.92431	53.12	9.14236	156.21	8.93403	42.552	8.94167	185.162	8.94653	322.764	8.95347	142.814	8.96319	71.102
				9.025	79.706	8.99792	73.171	8.98958	154.896	9.01181	153.898	9.01944	49.565	9.02153	189.815	8.90139	71.546	8.93125	52.979	9.14931	156.124	8.94097	40.846	8.94861	184.605	8.95347	327.604	8.96042	141.455	8.97014	72.277
				9.03194	76.035	9.00486	70.451	8.99653	154.315	9.01875	151.823	9.02639	48.628	9.02847	187.126	8.90833	70.923	8.93819	55.015	9.15625	153.034	8.94792	43.499	8.95556	181.93	8.96042	323.51	8.96736	142.969	8.97708	70.871
				9.03889	74.173	9.01181	69.811	9.00347	151.541	9.02569	155.543	9.03333	47.33	9.03542	186.196	8.91528	70.873	8.94514	53.307	9.16319	157.77	8.95486	42.805	8.9625	179.641	8.96736	322.953	8.97431	143.951	8.98403	72.544
				9.04583	72.568	9.01875	68.64	9.01042	151.628	9.03264	150.321	9.04028	47.213	9.04236	182.709	8.92222	69.332	8.95208	52.523	9.17014	157.956	8.96181	41.694	8.96944	179.91	8.97431	325.345	8.98125	140.098	8.99097	72.666
				9.05278	67.88	9.02569	68.608	9.01736	147.383	9.03958	149.906	9.04722	46.454	9.04931	177.15	8.92917	69.052	8.95903	50.325	9.17708	150.447	8.96875	42.317	8.97639	177.9	8.98125	319.985	8.98819	138.515	8.99792	72.034
				9.05972	67.301	9.03264	66.69	9.02431	147.037	9.04653	147.846	9.05417	47.862	9.05625	176.812	8.93611	68.408	8.96597	51.693	9.18403	151.231	8.97569	42.39	8.98333	176.302	8.98819	318.588	8.99514	140.833	9.00486	72.541
				9.06667	67.562	9.03958	62.22	9.03125	145.812	9.05347	150.607	9.06111	47.973	9.06319	171.422	8.94306	68.291	8.97292	50.673	9.19097	153.005	8.98264	42.322	8.99028	175.642	8.99514	320.856	9.00208	142.272	9.01181	72.034
				9.07361	65.302	9.04653	63.565	9.03819	142.154	9.06042	147.889	9.06806	46.727	9.07014	166.612	8.95	67.295	8.97986	50.63	9.19792	152.848	8.98958	42.802	8.99722	171.335	9.00208	320.058	9.00903	139.519	9.01875	71.513
				9.08056	63.038	9.05347	63.092	9.04514	138.845	9.06736	146.547	9.075	46.861	9.07708	163.192	8.95694	68.323	8.98681	51.511	9.20486	148.961	8.99653	43.052	9.00417	169.118	9.00903	319.606	9.01597	140.059	9.02569	70.988
				9.0875	59.693	9.06042	62.526	9.05208	135.397	9.07431	144.616	9.08194	45.624	9.08403	157.558	8.96389	67.461	8.99375	50.011	9.21181	147.182	9.00347	41.719	9.01111	166.793	9.01597	317.36	9.02292	136.883	9.03264	72.223
				9.09444	62.012	9.06736	61.138	9.05903	131.484	9.08125	145.074	9.08889	46.414	9.09097	156.812	8.97083	66.451	9.00069	49.927	9.21875	146.803	9.01042	41.759	9.01806	167.046	9.02292	315.202	9.02986	137.533	9.03958	71.481
				9.10139	59.018	9.07431	60.952	9.06597	130.905	9.08819	141.055	9.09583	45.202	9.09792	153.646	8.97778	65.67	9.00764	48.962	9.22569	149.314	9.01736	41.453	9.025	163.185	9.02986	314.837	9.03681	136.035	9.04653	70.871
				9.10833	57.575	9.08125	59.5	9.07292	127.724	9.09514	140.707	9.10278	45.159	9.10486	149.229	8.98472	66.156	9.01458	48.687	9.23264	146.103	9.02431	40.489	9.03194	161.397	9.03681	313.548	9.04375	136.013	9.05347	71.86
				9.11528	54.498	9.08819	58.299	9.07986	127.268	9.10208	142.299	9.10972	46.726	9.11181	150.352	8.99167	65.571	9.02153	49.655	9.23958	147.025	9.03125	40.881	9.03889	162.88	9.04375	309.162	9.05069	134.596	9.06042	72.467
				9.12222	55.393	9.09514	59.74	9.08681	124.855	9.10903	142.771	9.11667	45.935	9.11875	142.898	8.99861	65.628	9.02847	49.611	9.24653	139.544	9.03819	40.455	9.04583	159.505	9.05069	312.272	9.05764	137.134	9.06736	72.558
				9.12917	54.256	9.10208	56.604	9.09375	118.674	9.11597	139.922	9.12361	44.306	9.12569	139.059	9.00556	63.683	9.03542	49.366	9.25347	142.246	9.04514	40.187	9.05278	152.656	9.05764	308.833	9.06458	134.311	9.07431	73.67
				9.13611	54.897	9.10903	56.49	9.10069	121.618	9.12292	136.157	9.13056	44.263	9.13264	134.937	9.0125	62.367	9.04236	48.796	9.26042	142.116	9.05208	41.907	9.05972	150.891	9.06458	308.708	9.07153	138.559	9.08125	73.269
				9.14306	52.584	9.11597	55.64	9.10764	115.488	9.12986	141.995	9.1375	43.354	9.13958	130.236	9.01944	63.628	9.04931	50.951	9.26736	143.248	9.05903	41.716	9.06667	149.981	9.07153	306.375	9.07847	130.526	9.08819	72.786
				9.15	52.603	9.12292	54.041	9.11458	113.826	9.13681	140.85	9.14444	42.664	9.14653	129.379	9.02639	62.742	9.05625	49.128	9.27431	138.354	9.06597	41.702	9.07361	146.609	9.07847	306.417	9.08542	136.142	9.09514	75.207
				9.15694	50.293	9.12986	54.86	9.12153	109.285	9.14375	135.342	9.15139	43.198	9.15347	125.022	9.03333	61.253	9.06319	48.957	9.28125	138.744	9.07292	42.154	9.08056	141.596	9.08542	302.897	9.09236	132.836	9.10208	72.759
				9.16389	49.947	9.13681	53.856	9.12847	108.321	9.15069	137.018	9.15833	43.015	9.16042	120.781	9.04028	62.868	9.07014	47.858	9.28819	138.097	9.07986	40.267	9.0875	141.411	9.09236	301.012	9.09931	131.411	9.10903	72.575
				9.17083	50.358	9.14375	53.236	9.13542	105.8	9.15764	130.907	9.16528	41.691	9.16736	115.739	9.04722	62.758	9.07708	48.845	9.29514	138.326	9.08681	42.98	9.09444	138.322	9.09931	299.361	9.10625	128.851	9.11597	71.985
				9.17778	48.821	9.15069	54.773	9.14236	103.296	9.16458	132.338	9.17222	41.008	9.17431	115.121	9.05417	61.585	9.08403	49.04	9.30208	136.7	9.09375	42.139	9.10139	137.273	9.10625	297.193	9.11319	132.207	9.12292	73.26
				9.18472	48.1	9.15764	52.612	9.14931	100.326	9.17153	130.429	9.17917	42.516	9.18125	111.877	9.06111	60.804	9.09097	50.129	9.30903	134.792	9.10069	39.218	9.10833	134.777	9.11319	297.224	9.12014	128.008	9.12986	74.695
				9.19167	48.412	9.16458	51.061	9.15625	97.295	9.17847	130.358	9.18611	39.837	9.18819	107.532	9.06806	60.577	9.09792	49.506	9.31597	136.186	9.10764	41.239	9.11528	129.407	9.12014	296.29	9.12708	130.867	9.13681	75.108
				9.19861	49.564	9.17153	52.935	9.16319	95.66	9.18542	131.874	9.19306	40.282	9.19514	105.208	9.075	58.517	9.10486	48.699	9.32292	134.091	9.11458	40.947	9.12222	129.609	9.12708	296.612	9.13403	128.682	9.14375	72.907
				9.20556	47.415	9.17847	50.875	9.17014	94.286	9.19236	127.42	9.2	40.636	9.20208	101.9	9.08194	59.263	9.11181	48.662	9.32986	135.714	9.12153	40.595	9.12917	124.794	9.13403	294.253	9.14097	130.139	9.15069	74.144
				9.2125	45.385	9.18542	51.549	9.17708	92.579	9.19931	126.858	9.20694	39.875	9.20903	97.994	9.08889	59.672	9.11875	48.537	9.33681	131.716	9.12847	40.882	9.13611	121.536	9.14097	292.899	9.14792	132.77	9.15764	73.014
				9.21944	47.661	9.19236	49.671	9.18403	91.643	9.20625	126.329	9.21389	40.472	9.21597	96.333	9.09583	59.319	9.12569	50.008	9.34375	135.614	9.13542	41.102	9.14306	122.798	9.14792	293.406	9.15486	132.55	9.16458	73.948
				9.22639	47.543	9.19931	50.679	9.19097	87.137	9.21319	122.766	9.22083	39.379	9.22292	94.982	9.10278	58.12	9.13264	46.558	9.35069	130.571	9.14236	40.016	9.15	116.425	9.15486	285.92	9.16181	127.244	9.17153	75.838
				9.23333	47.302	9.20625	49.308	9.19792	85.48	9.22014	126.128	9.22778	38.681	9.22986	90.649	9.10972	59.824	9.13958	49.214	9.35764	131.313	9.14931	40.022	9.15694	113.908	9.16181	284.598	9.16875	130.776	9.17847	75.207
				9.24028	46.17	9.21319	47.297	9.20486	86.515	9.22708	122.552	9.23472	38.194	9.23681	90.04	9.11667	59.747	9.14653	50.75	9.36458	132.045	9.15625	39.259	9.16389	112.399	9.16875	282.174	9.17569	129.747	9.18542	74.583
				9.24722	45.142	9.22014	49.235	9.21181	82.754	9.23403	119.833	9.24167	38.206	9.24375	88.756	9.12361	59.262	9.15347	51.134	9.37153	129.098	9.16319	40.892	9.17083	109.391	9.17569	283.053	9.18264	130.32	9.19236	75.439
				9.25417	44.94	9.22708	51.514	9.21875	78.974	9.24097	119.104	9.24861	37.435	9.25069	84.473	9.13056	58.426	9.16042	50.006	9.37847	130.743	9.17014	39.063	9.17778	106.607	9.18264	284.706	9.18958	124.038	9.19931	76.896
				9.26111	46.502	9.23403	50.233	9.22569	78.799	9.24792	124.995	9.25556	39.118	9.25764	84.707	9.1375	58.384	9.16736	48.559	9.38542	128.155	9.17708	40.543	9.18472	103.063	9.18958	281.746	9.19653	129.746	9.20625	75.835
				9.26806	45.497	9.24097	49.906	9.23264	77.317	9.25486	119.217	9.2625	36.089	9.26458	79.708	9.14444	57.17	9.17431	50.175	9.39236	124.92	9.18403	40.041	9.19167	104.103	9.19653	280.611	9.20347	127.772	9.21319	76.329
				9.275	45.456	9.24792	49.622	9.23958	74.281	9.26181	120.592	9.26944	36.403	9.27153	80.622	9.15139	58.734	9.18125	49.461	9.39931	127.94	9.19097	40.865	9.19861	99.488	9.20347	279.21	9.21042	128.249	9.22014	77.258
				9.28194	44.828	9.25486	50.864	9.24653	73.958	9.26875	120.205	9.27639	36.473	9.27847	78.167	9.15833	57.561	9.18819	50.188	9.40625	127.795	9.19792	39.013	9.20556	97.253	9.21042	273.717	9.21736	131.384	9.22708	75.358
				9.28889	45.24	9.26181	50.303	9.25347	73.226	9.27569	116.099	9.28333	36.288	9.28542	76.099	9.16528	58.443	9.19514	50.199	9.41319	127.695	9.20486	38.891	9.2125	94.905	9.21736	276.118	9.22431	126.196	9.23403	77.864
				9.29583	46.201	9.26875	49.81	9.26042	72.016	9.28264	116.958	9.29028	34.963	9.29236	74.423	9.17222	58.356	9.20208	50.268	9.42014	127.523	9.21181	40.198	9.21944	92.722	9.22431	274.669	9.23125	125.508	9.24097	77.13
				9.30278	45.371	9.27569	50.032	9.26736	72.242	9.28958	114.812	9.29722	35.683	9.29931	73.016	9.17917	58.666	9.20903	50.306	9.42708	126.311	9.21875	39.216	9.22639	92.144	9.23125	277.461	9.23819	128.188	9.24792	78.53
				9.30972	45.983	9.28264	52.364	9.27431	70.991	9.29653	112.752	9.30417	35.393	9.30625	74.297	9.18611	58.575	9.21597	50.317	9.43403	124.648	9.22569	39.122	9.23333	89.131	9.23819	276.452	9.24514	127.54	9.25486	78.321
				9.31667	45.886	9.28958	51.633	9.28125	69.12	9.30347	114.411	9.31111	35.199	9.31319	70.227	9.19306	59.589	9.22292	49.253	9.44097	124.353	9.23264	38.962	9.24028	86.952	9.24514	273.898	9.25208	126.926	9.26181	78.84
				9.32361	45.686	9.29653	51.326	9.28819	68.202	9.31042	115.026	9.31806	34.355	9.32014	70.659	9.2	56.997	9.22986	52.094	9.44792	122.673	9.23958	39.593	9.24722	84.902	9.25208	272.782	9.25903	127.014	9.26875	78.449
				9.33056	47.947	9.30347	52.775	9.29514	67.487	9.31736	116.872	9.325	34.256	9.32708	68.313	9.20694	58.394	9.23681	51.091	9.45486	123.067	9.24653	40.012	9.25417	85.722	9.25903	266.692	9.26597	123.516	9.27569	80.436
				9.3375	45.943	9.31042	55.137	9.30208	67.452	9.32431	115.756	9.33194	32.646	9.33403	66.899	9.21389	58.918	9.24375	51.206	9.46181	124.39	9.25347	38.599	9.26111	83.983	9.26597	271.561	9.27292	125.262	9.28264	78.37
				9.34444	48.775	9.31736	53.781	9.30903	68.4	9.33125	109.478	9.33889	32.52	9.34097	66.564	9.22083	59.05	9.25069	49.983	9.46875	122.224	9.26042	38.814	9.26806	82.219	9.27292	271.259	9.27986	122.002	9.28958	75.634
				9.35139	46.401	9.32431	57.037	9.31597	68.291	9.33819	112.252	9.34583	33.917	9.34792	67.025	9.22778	58.644	9.25764	51.572	9.47569	123.918	9.26736	39.84	9.275	80.15	9.27986	266.457	9.28681	126.981	9.29653	79.202
				9.35833	49.475	9.33125	56.795	9.32292	65.953	9.34514	108.789	9.35278	34.222	9.35486	65.047	9.23472	60.31	9.26458	52.003	9.48264	121.824	9.27431	38.99	9.28194	81.368	9.28681	267.278	9.29375	126.141	9.30347	78.856
				9.36528	49.159	9.33819	59.104	9.32986	66.55	9.35208	107.201	9.35972	33.301	9.36181	66.956	9.24167	59.066	9.27153	50.906	9.48958	123.546	9.28125	39.025	9.28889	79.057	9.29375	268.634	9.30069	123.508	9.31042	81.07
				9.37222	49.22	9.34514	56.712	9.33681	68.871	9.35903	110.193	9.36667	31.69	9.36875	63.564	9.24861	60.33	9.27847	50.914	9.49653	123.596	9.28819	39.024	9.29583	78.419	9.30069	265.924	9.30764	124.238	9.31736	79.996
				9.37917	49.348	9.35208	58.056	9.34375	66.58	9.36597	109.661	9.37361	32.325	9.37569	64.226	9.25556	61.34	9.28542	52.969	9.50347	125.649	9.29514	38.921	9.30278	77.157	9.30764	264.503	9.31458	124.703	9.32431	79.537
				9.38611	49.447	9.35903	59.474	9.35069	66.58	9.37292	109.189	9.38056	32.455	9.38264	64.228	9.2625	60.401	9.29236	53.445	9.51042	126.325	9.30208	38.391	9.30972	77.928	9.31458	265.513	9.32153	126.541	9.33125	79.594
				9.39306	51.223	9.36597	61.462	9.35764	67.315	9.37986	112.308	9.3875	31.35	9.38958	63.111	9.26944	60.136	9.29931	54.402	9.51736	121.371	9.30903	38.465	9.31667	78.177	9.32153	263.836	9.32847	125.491	9.33819	79.012
				9.4	53.309	9.37292	64.122	9.36458	67.327	9.38681	112.337	9.39444	29.696	9.39653	63.047	9.27639	58.352	9.30625	52.702	9.52431	124.168	9.31597	38.801	9.32361	76.116	9.32847	264.745	9.33542	125.233	9.34514	82.373
				9.40694	52.94	9.37986	65.555	9.37153	67.39	9.39375	108.245	9.40139	31.536	9.40347	62.38	9.28333	60.964	9.31319	53.475	9.53125	122.61	9.32292	37.653	9.33056	75.073	9.33542	261.799	9.34236	123.951	9.35208	79.158
				9.41389	56.36	9.38681	66.64	9.37847	68.53	9.40069	108.617	9.40833	30.821	9.41042	64.923	9.29028	63.752	9.32014	54.758	9.53819	124.118	9.32986	38.658	9.3375	75.273	9.34236	261.094	9.34931	126.7	9.35903	79.966
				9.42083	56.173	9.39375	68.245	9.38542	69.652	9.40764	112.61	9.41528	32.379	9.41736	62.428	9.29722	62.192	9.32708	54.101	9.54514	123.017	9.33681	39.214	9.34444	75.451	9.34931	263.991	9.35625	128.348	9.36597	85.012
				9.42778	55.083	9.40069	67.748	9.39236	69.356	9.41458	111.936	9.42222	31.51	9.42431	64.242	9.30417	61.928	9.33403	53.677	9.55208	124.768	9.34375	39.477	9.35139	76.321	9.35625	261.354	9.36319	126.983	9.37292	80.259
				9.43472	58.391	9.40764	72.101	9.39931	72.464	9.42153	111.909	9.42917	31.284	9.43125	65.331	9.31111	62.789	9.34097	55.339	9.55903	122.616	9.35069	39.041	9.35833	76.086	9.36319	263.784	9.37014	126.368	9.37986	81.482
				9.44167	60.235	9.41458	72.607	9.40625	71.272	9.42847	112.667	9.43611	31.091	9.43819	63.815	9.31806	60.786	9.34792	53.837	9.56597	125.52	9.35764	38.825	9.36528	76.409	9.37014	265.658	9.37708	128.586	9.38681	82.153
				9.44861	60.466	9.42153	72.739	9.41319	72.572	9.43542	114.24	9.44306	30.302	9.44514	67.082	9.325	60.267	9.35486	54.479	9.57292	124.768	9.36458	38.866	9.37222	75.902	9.37708	265.277	9.38403	125.476	9.39375	81.891
				9.45556	62.037	9.42847	74.428	9.42014	74.011	9.44236	112.123	9.45	31.116	9.45208	68.229	9.33194	62.384	9.36181	54.335	9.57986	124.905	9.37153	40.199	9.37917	78.187	9.38403	258.923	9.39097	124.382	9.40069	82.678
				9.4625	61.925	9.43542	75.65	9.42708	75.61	9.44931	114.111	9.45694	30.548	9.45903	69.301	9.33889	62.907	9.36875	54.387	9.58681	122.616	9.37847	40.345	9.38611	78.071	9.39097	258.18	9.39792	128.817	9.40764	81.403
				9.46944	63.118	9.44236	77.678	9.43403	76.681	9.45625	112.251	9.46389	30.735	9.46597	68.733	9.34583	63.84	9.37569	56.148	9.59375	128.483	9.38542	39.037	9.39306	77.425	9.39792	263.424	9.40486	126.918	9.41458	81.312
				9.47639	63.785	9.44931	79.379	9.44097	79.328	9.46319	114.011	9.47083	31.391	9.47292	70.238	9.35278	65.271	9.38264	57.163	9.60069	128.94	9.39236	38.917	9.4	80.386	9.40486	262.51	9.41181	130.686	9.42153	83.29
				9.48333	64.398	9.45625	80.545	9.44792	79.702	9.47014	119.818	9.47778	30.229	9.47986	72.274	9.35972	64.23	9.38958	57.067	9.60764	128.812	9.39931	39.227	9.40694	79.769	9.41181	258.495	9.41875	129.26	9.42847	81.459
				9.49028	66.948	9.46319	84.858	9.45486	79.912	9.47708	115.742	9.48472	31.073	9.48681	73.525	9.36667	63.547	9.39653	57.03	9.61458	128.747	9.40625	37.686	9.41389	81.578	9.41875	257.962	9.42569	127.164	9.43542	81.58
				9.49722	68.493	9.47014	86.614	9.46181	80.231	9.48403	117.444	9.49167	31.333	9.49375	74.083	9.37361	63.191	9.40347	58.688	9.62153	126.683	9.41319	39.056	9.42083	82.487	9.42569	260.815	9.43264	128.966	9.44236	82.276
				9.50417	71.716	9.47708	87.11	9.46875	82.549	9.49097	113.181	9.49861	31.463	9.50069	77.846	9.38056	66.855	9.41042	57.997	9.62847	127.824	9.42014	38.746	9.42778	80.834	9.43264	260.799	9.43958	128.378	9.44931	83.307
				9.51111	72.141	9.48403	86.988	9.47569	85.204	9.49792	117.373	9.50556	29.992	9.50764	81.629	9.3875	65.803	9.41736	58.304	9.63542	129.898	9.42708	38.832	9.43472	83.394	9.43958	262.211	9.44653	129.426	9.45625	82.481
				9.51806	70.907	9.49097	88.874	9.48264	84.374	9.50486	119.989	9.5125	31.093	9.51458	80.771	9.39444	65.688	9.42431	58.954	9.64236	129.469	9.43403	39.717	9.44167	85.87	9.44653	259.752	9.45347	131.016	9.46319	81.251
				9.525	74.438	9.49792	89.861	9.48958	88.655	9.51181	117.327	9.51944	30.947	9.52153	86.4	9.40139	65.564	9.43125	59.618	9.64931	131.427	9.44097	38.815	9.44861	86.735	9.45347	261.516	9.46042	124.54	9.47014	81.627
				9.53194	76.477	9.50486	91.766	9.49653	89.669	9.51875	119.547	9.52639	31.948	9.52847	86.995	9.40833	66.496	9.43819	60.559	9.65625	131.458	9.44792	39.948	9.45556	86.247	9.46042	260.243	9.46736	129.982	9.47708	82.354
				9.53889	77.961	9.51181	93.627	9.50347	89.7	9.52569	118.059	9.53333	33.627	9.53542	88.596	9.41528	66.302	9.44514	60.056	9.66319	132.113	9.45486	40.007	9.4625	87.975	9.46736	260.206	9.47431	127.358	9.48403	81.848
				9.54583	80.096	9.51875	98.056	9.51042	93.496	9.53264	121.121	9.54028	31.974	9.54236	90.732	9.42222	67.118	9.45208	57.838	9.67014	128.282	9.46181	38.676	9.46944	87.156	9.47431	264.591	9.48125	128.56	9.49097	80.52
				9.55278	82.36	9.52569	96.373	9.51736	96.586	9.53958	122.037	9.54722	33.024	9.54931	96.076	9.42917	66.523	9.45903	60.912	9.67708	132.199	9.46875	40.238	9.47639	90.196	9.48125	260.603	9.48819	127.18	9.49792	78.734
				9.55972	82.854	9.53264	98.244	9.52431	97.831	9.54653	119.431	9.55417	31.877	9.55625	97.189	9.43611	66.293	9.46597	57.864	9.68403	133.833	9.47569	38.972	9.48333	93.435	9.48819	260.072	9.49514	132.921	9.50486	83.726
				9.56667	84.354	9.53958	98.891	9.53125	98.684	9.55347	122.366	9.56111	32.848	9.56319	97.653	9.44306	67.559	9.47292	59.285	9.69097	137.472	9.48264	37.87	9.49028	94.139	9.49514	262.262	9.50208	127.586	9.51181	80.7
				9.57361	87.436	9.54653	99.457	9.53819	100.193	9.56042	123.496	9.56806	32.468	9.57014	102.478	9.45	69.182	9.47986	60.002	9.69792	136.323	9.48958	40.072	9.49722	96.477	9.50208	266.947	9.50903	128.657	9.51875	80.618
				9.58056	89.054	9.55347	101.238	9.54514	104.553	9.56736	122.022	9.575	34.355	9.57708	105.839	9.45694	68.45	9.48681	58.765	9.70486	134.371	9.49653	39.093	9.50417	97.99	9.50903	263.701	9.51597	128.69	9.52569	82.438
				9.5875	89.754	9.56042	102.034	9.55208	104.345	9.57431	126.582	9.58194	32.35	9.58403	109.176	9.46389	67.087	9.49375	59.484	9.71181	135.893	9.50347	39.698	9.51111	98.611	9.51597	264.444	9.52292	130.557	9.53264	81.672
				9.59444	90.414	9.56736	104.536	9.55903	106.835	9.58125	121.25	9.58889	34.04	9.59097	112.732	9.47083	69.204	9.50069	59.583	9.71875	135.414	9.51042	40.028	9.51806	100.997	9.52292	262.016	9.52986	130.133	9.53958	82.032
				9.60139	92.341	9.57431	105.313	9.56597	109.625	9.58819	123.093	9.59583	33.402	9.59792	115.889	9.47778	69.1	9.50764	60.438	9.72569	136.952	9.51736	40.477	9.525	102.228	9.52986	262.9	9.53681	130.679	9.54653	81.994
				9.60833	92.971	9.58125	102.603	9.57292	113.04	9.59514	128.89	9.60278	32.026	9.60486	120.656	9.48472	70.632	9.51458	60.073	9.73264	138.158	9.52431	39.761	9.53194	104.192	9.53681	267.344	9.54375	130.066	9.55347	81.254
				9.61528	95.56	9.58819	105.352	9.57986	114.003	9.60208	124.784	9.60972	34.562	9.61181	122.609	9.49167	70.24	9.52153	62.111	9.73958	138.54	9.53125	40.674	9.53889	107.053	9.54375	267.091	9.55069	132.603	9.56042	80.108
				9.62222	96.782	9.59514	107.204	9.58681	115.173	9.60903	124.079	9.61667	33.957	9.61875	124.937	9.49861	70.576	9.52847	60.746	9.74653	137.229	9.53819	40.429	9.54583	107.329	9.55069	266.608	9.55764	131.753	9.56736	79.927
				9.62917	97.91	9.60208	105.884	9.59375	117.459	9.61597	128.575	9.62361	35.317	9.62569	129.106	9.50556	69.537	9.53542	60.19	9.75347	138.412	9.54514	39.976	9.55278	112.119	9.55764	261.601	9.56458	132.803	9.57431	79.434
				9.63611	101.611	9.60903	105.294	9.60069	120.824	9.62292	125.114	9.63056	36.148	9.63264	134.426	9.5125	72.593	9.54236	59.11	9.76042	139.773	9.55208	40.981	9.55972	110.929	9.56458	268.297	9.57153	133.395	9.58125	80.135
				9.64306	99.898	9.61597	106.454	9.60764	121.396	9.62986	129.979	9.6375	36.235	9.63958	136.757	9.51944	71.312	9.54931	62.233	9.76736	140.586	9.55903	40.347	9.56667	116.55	9.57153	269.367	9.57847	129.681	9.58819	78.347
				9.65	101.326	9.62292	107.707	9.61458	123.798	9.63681	131.436	9.64444	35.606	9.64653	140.585	9.52639	72.712	9.55625	59.422	9.77431	143.288	9.56597	40.966	9.57361	113.437	9.57847	269.307	9.58542	133.696	9.59514	77.931
				9.65694	103.165	9.62986	106.645	9.62153	124.814	9.64375	128.203	9.65139	36.682	9.65347	143.537	9.53333	71.03	9.56319	59.813	9.78125	143.977	9.57292	39.8	9.58056	115.199	9.58542	268.321	9.59236	129.921	9.60208	79.93
				9.66389	105.86	9.63681	110.046	9.62847	128.46	9.65069	130.12	9.65833	36.453	9.66042	145.688	9.54028	72.407	9.57014	61.347	9.78819	144.421	9.57986	41.107	9.5875	117.053	9.59236	270.823	9.59931	130.873	9.60903	76.263
				9.67083	106.766	9.64375	108.3	9.63542	128.324	9.65764	130.451	9.66528	36.584	9.66736	151.671	9.54722	71.452	9.57708	59.974	9.79514	143.884	9.58681	39.779	9.59444	119.717	9.59931	273.351	9.60625	132.32	9.61597	78.013
				9.67778	105.447	9.65069	109.374	9.64236	131.943	9.66458	128.289	9.67222	38.666	9.67431	152.049	9.55417	71.7	9.58403	59.347	9.80208	143.939	9.59375	41.911	9.60139	121.027	9.60625	272.227	9.61319	130.996	9.62292	77.095
				9.68472	108.814	9.65764	111.202	9.64931	133.076	9.67153	127.731	9.67917	37.316	9.68125	156.595	9.56111	71.483	9.59097	61.565	9.80903	147.254	9.60069	40.951	9.60833	123.611	9.61319	274.906	9.62014	133.472	9.62986	79.574
				9.69167	109.606	9.66458	111.896	9.65625	136.714	9.67847	132.395	9.68611	38.97	9.68819	158.453	9.56806	73.899	9.59792	61.084	9.81597	145.889	9.60764	41.027	9.61528	125.263	9.62014	274.862	9.62708	136.572	9.63681	76.313
				9.69861	112.062	9.67153	109.817	9.66319	134.668	9.68542	134.856	9.69306	38.818	9.69514	160.643	9.575	71.117	9.60486	59.38	9.82292	145.952	9.61458	41.542	9.62222	129.739	9.62708	275.649	9.63403	134.672	9.64375	79.282
				9.70556	111.927	9.67847	109.645	9.67014	141.408	9.69236	132.767	9.7	39.865	9.70208	165.723	9.58194	72.344	9.61181	60.028	9.82986	147.032	9.62153	40.492	9.62917	129.643	9.63403	276.158	9.64097	135.043	9.65069	77.403
				9.7125	111.245	9.68542	111.059	9.67708	143.953	9.69931	135.059	9.70694	39.778	9.70903	169.475	9.58889	73.118	9.61875	59.984	9.83681	146.824	9.62847	40.551	9.63611	132.603	9.64097	275.811	9.64792	135.38	9.65764	75.593
				9.71944	112.72	9.69236	110.728	9.68403	145.245	9.70625	135.819	9.71389	39.097	9.71597	169.809	9.59583	72.418	9.62569	61.007	9.84375	148.118	9.63542	41.076	9.64306	131.597	9.64792	274.369	9.65486	136.609	9.66458	74.898
				9.72639	115.346	9.69931	111.028	9.69097	145.807	9.71319	132.505	9.72083	39.342	9.72292	175.12	9.60278	72.499	9.63264	60.38	9.85069	147.863	9.64236	41.784	9.65	132.304	9.65486	280.082	9.66181	135.95	9.67153	76.192
				9.73333	112.518	9.70625	111.129	9.69792	148.586	9.72014	138.988	9.72778	41.362	9.72986	177.771	9.60972	72.583	9.63958	60.423	9.85764	151.951	9.64931	40.799	9.65694	134.125	9.66181	278.961	9.66875	134.007	9.67847	74.762
				9.74028	112.276	9.71319	108.099	9.70486	149.443	9.72708	141.355	9.73472	40.86	9.73681	178.962	9.61667	74.168	9.64653	60.009	9.87153	158.176	9.65625	41.273	9.66389	138.334	9.66875	283.005	9.67569	132.206	9.68542	76.235
				9.74722	114.774	9.72014	109.321	9.71181	149.78	9.73403	140.145	9.74167	43.258	9.74375	184.355	9.62361	72.848	9.65347	60.078	9.87847	153.229	9.66319	41.34	9.67083	139.46	9.67569	283.628	9.68264	135.343	9.69236	75.168
				9.75417	113.52	9.72708	110.599	9.71875	150.38	9.74097	142.859	9.74861	41.688	9.75069	186.008	9.63056	72.546	9.66042	58.577	9.88542	153.802	9.67014	42.377	9.67778	142.099	9.68264	288.205	9.68958	133.035	9.69931	76.057
				9.76111	113.892	9.73403	109.663	9.72569	154.148	9.74792	140.412	9.75556	42.111	9.75764	189.316	9.6375	72.361	9.66736	60.721	9.89236	152.944	9.67708	40.636	9.68472	142.463	9.68958	286.072	9.69653	135.241	9.70625	73.071
				9.76806	113.19	9.74097	108.588	9.73264	156.193	9.75486	140.508	9.7625	43.089	9.76458	192.422	9.64444	72.809	9.67431	59.393	9.89931	154.646	9.68403	42.9	9.69167	144.298	9.69653	287.494	9.70347	134.632	9.71319	73.36
				9.775	114.461	9.74792	106.765	9.73958	152.88	9.76181	144.804	9.76944	43.893	9.77153	193.086	9.65139	72.513	9.68125	58.468	9.90625	155.949	9.69097	42.283	9.69861	146.122	9.70347	287.314	9.71042	135.405	9.72014	73.287
				9.78194	113.85	9.75486	106.324	9.74653	156.434	9.76875	143.363	9.77639	42.516	9.77847	192.996	9.65833	71.903	9.68819	58.646	9.91319	157.251	9.69792	39.895	9.70556	148.851	9.71042	288.895	9.71736	134.447	9.72708	73.315
				9.78889	116.206	9.76181	105.293	9.75347	159.722	9.77569	146.935	9.78333	43.47	9.78542	197.519	9.66528	72.669	9.69514	57.186	9.92014	157.077	9.70486	42.595	9.7125	153.164	9.71736	288.37	9.72431	132.912	9.73403	75.098
				9.79583	114.865	9.76875	106.23	9.76042	156.829	9.78264	142.274	9.79028	44.573	9.79236	196.86	9.67222	74.712	9.70208	58.749	9.92708	158.893	9.71181	41.147	9.71944	152.459	9.72431	289.473	9.73125	136.565	9.74097	74.341
				9.80278	112.504	9.77569	105.455	9.76736	162.172	9.78958	141.742	9.79722	45.532	9.79931	202.356	9.67917	73.918	9.70903	57.508	9.93403	160.671	9.71875	41.519	9.72639	154.695	9.73125	287.478	9.73819	134.518	9.74792	71.955
				9.80972	110.607	9.78264	106.332	9.77431	161.451	9.80347	144.937	9.80417	44.093	9.80625	203.228	9.68611	74.39	9.71597	57.223	9.94097	162.017	9.72569	41.049	9.73333	152.171	9.73819	289.056	9.74514	134.413	9.75486	72.773
				9.81667	110.992	9.78958	103.94	9.78125	159.591	9.81042	143.711	9.81111	45.15	9.81319	202.466	9.69306	72.624	9.72292	56.386	9.94792	156.307	9.73264	42.183	9.74028	158.03	9.74514	291.28	9.75208	134.074	9.76181	69.911
				9.82361	110.76	9.79653	103.397	9.78819	165.496	9.81736	147.045	9.81806	43.755	9.82014	203.877	9.7	72.849	9.72986	55.439	9.95486	161.383	9.73958	40.7	9.74722	154.156	9.75208	293.233	9.75903	134.067	9.76875	71.097
				9.83056	109.623	9.80347	103.871	9.79514	166.319	9.82431	145.886	9.825	46.262	9.82708	204.933	9.70694	72.025	9.73681	57.203	9.96181	159.252	9.74653	40.518	9.75417	159.023	9.75903	288.582	9.76597	134.307	9.77569	72.029
				9.8375	111.187	9.81042	101.505	9.80208	167.153	9.83125	144.012	9.83194	45.714	9.83403	205.509	9.71389	70.222	9.74375	55.217	9.96875	161.497	9.75347	41.794	9.76111	161.828	9.76597	296.106	9.77292	136.027	9.78264	71.599
				9.84444	108.909	9.81736	99.957	9.80903	168.522	9.83819	146.647	9.83889	45.741	9.84097	207.716	9.72083	71.23	9.75069	57.089	9.97569	160.668	9.76042	42.843	9.76806	162.197	9.77292	295.659	9.77986	134.961	9.78958	69.946
				9.85139	109.255	9.82431	101.708	9.81597	164.988	9.84514	147.376	9.84583	46.702	9.84792	203.069	9.72778	71.654	9.75764	55.939	9.98264	165.497	9.76736	41.68	9.775	163.954	9.77986	296.786	9.78681	137.983	9.79653	71.283
				9.85833	107.898	9.83125	97.214	9.82292	169.192	9.85208	143.059	9.85278	46.231	9.85486	203.653	9.73472	70.651	9.76458	53.799	9.98958	162.617	9.77431	42.164	9.78194	161.591	9.78681	296.883	9.79375	136.496	9.80347	70.386
				9.86528	106.251	9.83819	98.001	9.82986	169.91	9.85903	144.141	9.85972	46.99	9.86181	208.185	9.74167	70.754	9.77153	55.729	9.99653	163.147	9.78125	42.993	9.78889	162.741	9.79375	298.418	9.80069	132.489
				9.87222	102.295	9.84514	97.331	9.83681	169.536	9.86597	145.903	9.86667	45.246	9.86875	204.89	9.74861	71.693	9.77847	54.847	10.0035	161.12	9.78819	42.951	9.79583	166.297	9.80069	295.306	9.80764	132.16
				9.87917	102.542	9.85208	93	9.84375	167.058	9.87292	148.549	9.87361	46.498	9.87569	204.395	9.75556	70.422	9.78542	54.252	10.0104	159.583	9.79514	41.956	9.80278	170.589	9.80764	298.815	9.81458	134.568
				9.88611	102.929	9.85903	93.466	9.85069	170.623	9.87986	148.543	9.88056	46.21	9.88264	206.912	9.7625	69.781	9.79236	55.915	10.0174	158.353	9.80208	42.756	9.80972	168.953	9.81458	296.033	9.82153	135.681
				9.89306	99.659	9.86597	92.621	9.85764	167.668	9.88681	143.758	9.8875	46.619	9.88958	206.778	9.76944	69.111	9.79931	55.461	10.0243	158.997	9.80903	42.733	9.81667	169.723	9.82153	293.429	9.82847	136.928
				9.9	98.931	9.87292	91.812	9.86458	164.451	9.89375	146.871	9.89444	47.367	9.89653	203.085	9.77639	71.409	9.80625	54.363	10.0312	159.109	9.81597	42.819	9.82361	166.731	9.82847	300.837	9.83542	133.981
				9.90694	97.008	9.88681	87.471	9.87153	166.216	9.90069	147.782	9.90139	47.49	9.90347	207.02	9.78333	68.879	9.81319	53.498	10.0382	156.192	9.82292	42.057	9.83056	169.574	9.83542	296.744	9.84236	133.693
				9.91389	97.881	9.90069	86.15	9.88542	167.055	9.90764	150.003	9.90833	46.974	9.91042	205.935	9.79028	70.533	9.82014	53.575	10.0451	157.794	9.82986	42.361	9.8375	170.61	9.84236	300.379	9.84931	132.095
				9.92083	93.64	9.90764	84.731	9.89236	165.608	9.91458	147.164	9.91528	47.219	9.91736	200.287	9.79722	70.35	9.82708	53.024	10.0521	158.523	9.83681	42.088	9.84444	169.306	9.84931	299.766	9.85625	134.12
				9.92778	94.061	9.91458	83.193	9.89931	160.216	9.92153	144.292	9.92222	46.747	9.92431	198.014	9.80417	69.601	9.83403	52.626	10.059	156.464	9.84375	43.306	9.85139	175.582	9.85625	297.682	9.86319	128.803
				9.93472	92.036	9.92153	81.991	9.90625	159.179	9.92847	144.533	9.92917	47.37	9.93125	203.498	9.81111	67.591	9.84097	52.908	10.066	154.79	9.85069	44.062	9.85833	174.593	9.86319	300.516	9.87014	131.958
				9.94167	88.678	9.92847	82.748	9.91319	159.313	9.93542	146.148	9.93611	47.488	9.93819	204.203	9.81806	67.165	9.84792	54.342	10.0729	154.603	9.85764	43	9.86528	172.501	9.87014	299.404	9.88403	153.417
				9.94861	86.407	9.93542	81.467	9.92014	161.253	9.94236	146.424	9.94306	46.411	9.94514	195.214	9.825	67.602	9.85486	52.607	10.0799	154.561	9.86458	42.096	9.87222	172.123	9.88403	277.493
				9.95556	85.344	9.94236	78.227	9.92708	156.036	9.94931	147.322	9.95	48.496	9.95208	198.248	9.83194	66.681	9.86181	51.827	10.0868	154.291	9.87153	41.12	9.87917	171.932	9.89097	369.036
				9.9625	85.991	9.94931	79.944	9.93403	156.057	9.95625	146.62	9.95694	46.179	9.95903	191.904	9.83889	67.333	9.86875	51.056	10.0938	155.006	9.87847	42.979	9.88611	172.503	9.89792	425.075
				9.96944	82.172	9.95625	76.651	9.94097	158.075	9.96319	144.605	9.96389	47.12	9.96597	192.093	9.84583	67.024	9.87569	52.585	10.1007	149.343	9.88542	43.106	9.89306	173.544	9.90486	461.21
				9.97639	81.652	9.96319	75.167	9.94792	154.319	9.97014	144.178	9.97083	44.519	9.97292	192.71	9.85278	65.944	9.88264	52.194	10.1076	153.39	9.89236	40.758	9.9	170.241	9.91181	481.154
				9.98333	80.683	9.97014	73.976	9.95486	154.102	9.97708	143.679	9.97778	47.701	9.97986	188.771	9.85972	65.186	9.88958	50.855	10.1146	151.359	9.89931	41.381	9.90694	170.756	9.91875	492.388
				9.99028	75.902	9.97708	71.189	9.96181	153.734	9.98403	145.248	9.98472	45.701	9.98681	188.329	9.86667	65.866	9.89653	51.759	10.1215	149.7	9.90625	41.482	9.91389	169.776	9.92569	494.752
				9.99722	77.05	9.98403	71.831	9.96875	148.757	9.99097	144.689	9.99167	47.735	9.99375	186.647	9.87361	66.376	9.90347	50.768	10.1285	148.681	9.91319	41.297	9.92083	173.129	9.93958	498.415
				10.0042	75.143	9.99097	71.248	9.97569	148.091	9.99792	147.406	9.99861	44.824	10.0007	184.83	9.88056	63.153	9.91042	49.32	10.1354	147.138	9.92014	42.853	9.92778	168.202	9.94653	507.848
				10.0111	73.743	9.99792	70.564	9.98264	144.225	10.0049	141.066	10.0056	47.242	10.0076	180.083	9.8875	63.176	9.91736	49.275	10.1424	146.637	9.92708	42	9.93472	169.533	9.95347	506.337
				10.0181	71.629	10.0049	69.383	9.98958	146.428	10.0118	144.096	10.0125	44.936	10.0146	180.942	9.89444	62.39	9.92431	48.366	10.1493	147.052	9.93403	42.9	9.94167	169.161	9.96042	504.983
				10.025	70.405	10.0118	66.857	9.99653	142.011	10.0188	141.626	10.0194	46.27	10.0215	176.945	9.90139	63.428	9.93125	50.013	10.1562	143.789	9.94097	43.315	9.94861	167.997	9.96736	504.967
				10.0319	69.68	10.0188	66.803	10.0035	140.717	10.0257	142.363	10.0264	44.655	10.0285	173.954	9.90833	62.222	9.93819	49.748	10.1632	144.548	9.94792	41.098	9.95556	164.546	9.97431	505.954
				10.0389	69.237	10.0257	64.389	10.0104	139.813	10.0326	140.586	10.0333	46.468	10.0354	174.047	9.91528	62.416	9.94514	49.823	10.1701	143.974	9.95486	41.965	9.9625	164.655	9.98125	500.007
				10.0458	66.514	10.0326	64.3	10.0174	136.764	10.0396	139.046	10.0403	45.137	10.0424	170.924	9.92222	61.366	9.95208	48.792	10.1771	143.714	9.96181	41.73	9.96944	163.676	9.98819	502.429
				10.0528	66.106	10.0396	62.999	10.0243	133.492	10.0465	135.361	10.0472	44.515	10.0493	163.407	9.92917	60.01	9.95903	48.443	10.184	140.794	9.96875	41.571	9.97639	163.101	9.99514	498.33
				10.0597	64.043	10.0465	60.094	10.0312	133.359	10.0535	135.759	10.0542	44.953	10.0563	164.492	9.93611	61.17	9.96597	47.076	10.191	144.63	9.97569	39.133	9.98333	165.278	10.0021	499.148
				10.0667	63.968	10.0535	61.836	10.0382	131.219	10.0604	136.247	10.0611	43.176	10.0632	162.051	9.94306	62.198	9.97292	48.089	10.1979	140.866	9.98264	40.773	9.99028	160.81	10.009	500.673
				10.0736	62.954	10.0604	60.621	10.0451	127.531	10.0674	133.866	10.0681	43.542	10.0701	159.246	9.95	61.293	9.97986	49.254	10.2049	138.977	9.98958	41.065	9.99722	160.057	10.016	502.321
				10.0806	60.795	10.0674	61.061	10.0521	125.91	10.0743	137.689	10.075	42.699	10.0771	153.419	9.95694	59.474	9.98681	48.908	10.2118	137.101	9.99653	41.853	10.0042	156.43	10.0229	498.576
				10.0875	61.009	10.0743	58.036	10.059	123.104	10.0813	135.932	10.0819	43.676	10.084	151.302	9.96389	58.964	9.99375	48.831	10.2188	138.369	10.0035	43.055	10.0111	156.165	10.0299	489.18
				10.0944	58.875	10.0813	56.595	10.066	121.774	10.0882	132.289	10.0889	44.234	10.091	148.522	9.97083	59.694	10.0007	46.718	10.2257	136.603	10.0104	40.681	10.0181	155.242	10.0368	494.546
				10.1014	58.892	10.0882	56.826	10.0729	118.849	10.0951	132.784	10.0958	42.686	10.0979	143.794	9.97778	60.431	10.0076	47.658	10.2326	138.618	10.0174	39.743	10.025	149.402	10.0437	491.185
				10.1083	56.349	10.0951	55.846	10.0799	116.885	10.1021	133.552	10.1028	43.291	10.1049	141.817	9.98472	57.547	10.0146	47.899	10.2396	135.767	10.0243	42.156	10.0319	149.258	10.0507	490.645
				10.1153	57.505	10.1021	54.831	10.0868	113.273	10.109	127.286	10.1097	44.738	10.1118	139.767	9.99167	58.114	10.0215	47.59	10.2465	132.58	10.0312	40.586	10.0389	146.215	10.0576	483.786
				10.1222	57.501	10.109	53.782	10.0938	111.85	10.116	128.867	10.1167	43.812	10.1188	133.375	9.99861	60.803	10.0285	48.792	10.2535	134.168	10.0382	41.151	10.0458	145.678	10.0646	482.684
				10.1292	56.517	10.116	53.987	10.1007	106.326	10.1229	125.955	10.1236	42.719	10.1257	132.121	10.0056	58.901	10.0354	48.027	10.2604	134.97	10.0451	39.442	10.0528	145.662	10.0715	485.981
				10.1361	55.945	10.1229	51.847	10.1076	107.051	10.1299	125.946	10.1306	41.84	10.1326	128.205	10.0125	57.468	10.0424	47.165	10.2674	134.427	10.0521	39.812	10.0597	142.436	10.0785	483.491
				10.1431	54.339	10.1299	53.578	10.1146	101.946	10.1368	122.839	10.1375	42.005	10.1396	124.394	10.0194	57.529	10.0493	47.941	10.2743	130.973	10.059	38.575	10.0667	138.119	10.0854	478.86
				10.15	55.701	10.1368	51.036	10.1215	102.363	10.1438	123.135	10.1444	41.253	10.1465	121.965	10.0264	56.853	10.0563	46.707	10.2812	131.826	10.066	40.169	10.0736	137.292	10.0924	480.665
				10.1569	53.441	10.1438	50.228	10.1285	100.08	10.1507	122.272	10.1514	41.663	10.1535	121.372	10.0333	55.814	10.0632	47.012	10.2882	130.082	10.0729	39.538	10.0806	136.584	10.0993	483.927
				10.1639	52.308	10.1507	50.486	10.1354	95.166	10.1576	125.723	10.1583	41.247	10.1604	114.046	10.0403	56.39	10.0701	48.582	10.2951	129.89	10.0799	40.825	10.0875	131.362	10.1062	477.783
				10.1708	53.513	10.1576	47.794	10.1424	94.062	10.1646	119.411	10.1653	39.322	10.1674	111.618	10.0472	57.153	10.0771	47.874	10.3021	128.082	10.0868	40.227	10.0944	132.463	10.1132	480.722
				10.1778	52.794	10.1646	48.385	10.1493	92.258	10.1715	119.463	10.1722	40.089	10.1743	110.606	10.0542	56.396	10.084	47.273	10.309	127.11	10.0938	40.268	10.1014	130.605	10.1201	483.3
				10.1847	51.104	10.1715	50.044	10.1562	90.319	10.1785	118.389	10.1792	41.93	10.1813	106.42	10.0611	55.462	10.091	47.586	10.316	127.038	10.1007	39.421	10.1083	124.895	10.1271	481.889
				10.1917	51.909	10.1785	48.995	10.1632	87.526	10.1854	117.57	10.1861	38.237	10.1882	104.805	10.0681	56.39	10.0979	47.076	10.3229	124.237	10.1076	40.022	10.1153	123.575	10.134	482.809
				10.1986	52.11	10.1854	48.73	10.1701	85.285	10.1924	120.391	10.1931	39.01	10.1951	101.986	10.075	56.432	10.1049	47.303	10.3299	125.014	10.1146	39.863	10.1222	120.271	10.141	482.842
				10.2056	52.948	10.1924	49.072	10.1771	82.503	10.1993	120.95	10.2	37.404	10.2021	96.087	10.0819	55.803	10.1118	49.242	10.3368	126.27	10.1215	38.631	10.1292	119.252	10.1479	481.224
				10.2125	50.607	10.1993	49.101	10.184	80.556	10.2063	114.291	10.2069	38.251	10.209	95.73	10.0889	55.616	10.1188	47.266	10.3438	124.209	10.1285	39.785	10.1361	116.849	10.1549	473.21
				10.2194	51.549	10.2063	46.984	10.191	79.288	10.2132	116.282	10.2139	37.765	10.216	94.565	10.0958	54.866	10.1257	48.937	10.3507	123.38	10.1354	38.103	10.1431	113.292	10.1618	478.212
				10.2264	51.566	10.2132	47.893	10.1979	77.637	10.2201	113.014	10.2208	37.445	10.2229	91.957	10.1028	55.563	10.1326	48.107	10.3576	121.556	10.1424	39.327	10.15	115.567	10.1687	482.394
				10.2333	48.259	10.2201	48.544	10.2049	76.029	10.2271	114.006	10.2278	38.795	10.2299	89.308	10.1097	55.022	10.1396	48.454	10.3646	123.108	10.1493	40.017	10.1569	109.998	10.1757	477.497
				10.2403	48.875	10.2271	47.326	10.2118	74.079	10.234	118.056	10.2347	35.985	10.2368	89.745	10.1167	55.995	10.1465	47.668	10.3715	121.307	10.1562	39.783	10.1639	110.96	10.1826	477.62
				10.2472	51.052	10.234	47.248	10.2188	71.651	10.241	116.702	10.2417	35.646	10.2438	83.535	10.1236	56.441	10.1535	47.468	10.3785	123.436	10.1632	39.775	10.1708	107.212	10.1896	474.682
				10.2542	51.938	10.241	46.863	10.2257	71.117	10.2479	111.482	10.2486	35.528	10.2507	83.141	10.1306	55.741	10.1604	47.48	10.3854	121.723	10.1701	37.605	10.1778	104.916	10.1965	472.793
				10.2611	50.275	10.2479	47.105	10.2326	70.404	10.2549	110.785	10.2556	35.564	10.2576	80.332	10.1375	54.935	10.1674	48.921	10.3924	120.062	10.1771	39.753	10.1847	99.751	10.2035	467.537
				10.2681	50.178	10.2549	48.702	10.2396	69.542	10.2618	112.933	10.2625	35.334	10.2646	77.762	10.1444	56.318	10.1743	47.729	10.3993	118.374	10.184	39.609	10.1917	101.098	10.2104	467.979
				10.275	51.55	10.2618	49.196	10.2465	67.799	10.2688	111.028	10.2694	34.253	10.2715	78.574	10.1514	55.626	10.1813	49.702	10.4062	116.026	10.191	37.647	10.1986	100.981	10.2174	468.446
				10.2819	53.455	10.2688	47.866	10.2535	66.388	10.2757	108.439	10.2764	35.478	10.2785	76.453	10.1583	54.791	10.1882	48.736	10.4132	117.343	10.1979	39.349	10.2056	97.978	10.2243	467.162
				10.2889	52.723	10.2757	49.144	10.2604	64.388	10.2826	108.526	10.2833	36.181	10.2854	74.747	10.1653	57.361	10.1951	49.034	10.4201	117.798	10.2049	38.516	10.2125	96.978	10.2312	461.644
				10.2958	52.382	10.2826	49.415	10.2674	64.879	10.2896	104.706	10.2903	34.336	10.2924	70.659	10.1722	54.424	10.2021	47.72	10.4271	118.588	10.2118	38.764	10.2194	93.651	10.2382	470.839
				10.3028	52.652	10.2896	49.568	10.2743	64.716	10.2965	107.462	10.2972	34.188	10.2993	70.59	10.1792	54.466	10.209	48.358	10.434	117.243	10.2188	38.651	10.2264	94.016	10.2451	464.723
				10.3097	53.626	10.2965	51.67	10.2812	61.36	10.3035	107.962	10.3042	34.532	10.3063	71.549	10.1861	54.441	10.216	48.238	10.441	117.114	10.2257	40.183	10.2333	92.172	10.2521	466.362
				10.3167	52.737	10.3035	50.83	10.2882	61.934	10.3104	104.418	10.3111	33.281	10.3132	70.227	10.1931	55.938	10.2229	49.191	10.4479	117.057	10.2326	39.09	10.2403	90.665	10.259	463.419
				10.3236	56.431	10.3104	51.595	10.2951	61.158	10.3174	108.907	10.3181	33.386	10.3201	67.325	10.2	55.35	10.2299	49.419	10.4549	115.182	10.2396	38.118	10.2472	86.518	10.266	461.917
				10.3306	55.653	10.3174	54.012	10.3021	60.213	10.3243	107.067	10.325	32.562	10.3271	67.019	10.2069	55.986	10.2368	49.869	10.4618	116.51	10.2465	39.281	10.2542	87.322	10.2729	461.315
				10.3375	55.762	10.3243	53.825	10.309	59.544	10.3313	105.967	10.3319	31.776	10.334	65.064	10.2139	54.604	10.2438	50.036	10.4688	118.345	10.2535	37.998	10.2611	85.471	10.2799	473.166
				10.3444	56.074	10.3313	53.804	10.316	61.034	10.3382	103.804	10.3389	31.556	10.341	63.766	10.2208	56.21	10.2507	49.963	10.4757	116.685	10.2604	39.383	10.2681	84.105	10.2868	468.882
				10.3514	59.233	10.3382	56.302	10.3229	60.988	10.3451	103.064	10.3458	30.847	10.3479	63.683	10.2278	55.654	10.2576	52.938	10.4826	114.653	10.2674	39.635	10.275	83.188	10.2937	464.465
				10.3583	60.108	10.3451	58.013	10.3299	58.965	10.3521	104.632	10.3528	31.825	10.3549	65.781	10.2347	56.594	10.2646	50.295	10.4896	115.984	10.2743	38.146	10.2819	80.353	10.3007	466.814
				10.3653	57.388	10.3521	58.21	10.3368	57.556	10.359	107.685	10.3597	31.458	10.3618	63.336	10.2417	57.327	10.2715	50.262	10.4965	112.763	10.2812	39.794	10.2889	81.494	10.3076	469.564
				10.3722	60.438	10.359	56.318	10.3438	58.86	10.366	102.716	10.3667	30.775	10.3688	61.501	10.2486	57.064	10.2785	50.861	10.5035	115.508	10.2882	37.907	10.2958	79.443	10.3146	462.962
				10.3792	63.113	10.366	61.181	10.3507	58.915	10.3729	106.86	10.3736	30.328	10.3757	60.63	10.2556	56.885	10.2854	52.448	10.5104	113.608	10.2951	37.074	10.3028	78.798	10.3215	458.865
				10.3861	65.184	10.3729	61.444	10.3576	58.921	10.3799	105.268	10.3806	29.999	10.3826	60.47	10.2625	57.996	10.2924	49.621	10.5174	114.438	10.3021	38.69	10.3097	77.501	10.3285	463.967
				10.3931	66.303	10.3799	61.703	10.3646	59.446	10.3868	102.64	10.3875	30.876	10.3896	60.982	10.2694	57.001	10.2993	51.283	10.5243	112.448	10.309	39.203	10.3167	75.571	10.3354	469.311
				10.4	63.683	10.3868	61.87	10.3715	59.067	10.3938	105.611	10.3944	30.945	10.3965	59.534	10.2764	58.527	10.3063	50.659	10.5312	116.799	10.316	39.048	10.3236	78.205	10.3424	464.106
				10.4069	68.219	10.3938	65.608	10.3785	61.148	10.4007	106.251	10.4014	30.091	10.4035	59.809	10.2833	57.773	10.3132	53.248	10.5382	115.926	10.3229	38.027	10.3306	74.687	10.3493	458.823
				10.4139	70.296	10.4007	67.466	10.3854	59.675	10.4076	103.588	10.4083	29.789	10.4104	58.827	10.2903	57.556	10.3201	53.061	10.5451	114.621	10.3299	39.353	10.3375	75.746	10.3562	462.375
				10.4208	70.192	10.4076	66.183	10.3924	62.133	10.4146	104.842	10.4153	30.764	10.4174	60.736	10.2972	59.572	10.3271	51.594	10.5521	113.207	10.3368	37.29	10.3444	75.889	10.3632	462.502
				10.4278	73.529	10.4146	69.342	10.3993	62.519	10.4215	107.286	10.4222	29.231	10.4243	60.567	10.3042	59.833	10.334	53.545	10.559	115.755	10.3438	38.434	10.3514	75.742	10.3701	463.193
				10.4347	74.746	10.4215	71.428	10.4062	63.25	10.4285	104.333	10.4292	28.759	10.4313	62.703	10.3111	60.532	10.341	53.233	10.566	116.297	10.3507	38.026	10.3583	74.041	10.3771	461.444
				10.4417	78.233	10.4285	73.681	10.4132	63.771	10.4354	105.672	10.4361	29.513	10.4382	60.674	10.3181	59.543	10.3479	53.256	10.5729	116.563	10.3576	39.663	10.3653	75.444	10.384	461.3
				10.4486	74.616	10.4354	73.024	10.4201	63.734	10.4424	105.513	10.4431	28.931	10.4451	62.827	10.325	60.347	10.3549	52.555	10.5799	116.111	10.3646	37.086	10.3722	74.966	10.391	463.257
				10.4556	76.462	10.4424	76.93	10.4271	64.737	10.4493	104.219	10.45	28.855	10.4521	63.239	10.3319	59.785	10.3618	53.71	10.5868	115.868	10.3715	37.3	10.3792	74.751	10.3979	463.829
				10.4625	81.284	10.4493	78.85	10.434	65.626	10.4563	106.564	10.4569	30.099	10.459	62.815	10.3389	61.023	10.3688	54.006	10.5938	117.306	10.3785	38.005	10.3861	72.968	10.4049	451.9
				10.4694	82.124	10.4563	79.959	10.441	65.808	10.4632	103.268	10.4639	29.123	10.466	66.054	10.3458	61.368	10.3757	53.135	10.6007	118.298	10.3854	39.18	10.3931	74.35	10.4118	457.756
				10.4764	87.361	10.4632	79.911	10.4479	69.464	10.4701	106.181	10.4708	29.301	10.4729	66.617	10.3528	60.248	10.3826	53.179	10.6076	117.706	10.3924	40.055	10.4	77.287	10.4187	457.408
				10.4833	86.12	10.4701	81.836	10.4549	69.229	10.4771	104.203	10.4778	28.467	10.4799	68.226	10.3597	60.042	10.3896	54.099	10.6146	115.783	10.3993	38.218	10.4069	76.668	10.4257	456.537
				10.4903	87.062	10.4771	81.923	10.4618	70.843	10.484	107.008	10.4847	30.832	10.4868	68.671	10.3667	60.746	10.3965	54.69	10.6215	117.025	10.4062	37.96	10.4139	76.512	10.4326	453.383
				10.4972	89.698	10.484	84.581	10.4688	73.331	10.491	108.502	10.4917	29.59	10.4938	69.287	10.3736	61.735	10.4035	55.791	10.6285	118.07	10.4132	38.308	10.4208	78.461	10.4396	457.376
				10.5042	92.406	10.491	85.668	10.4757	75.357	10.4979	108.769	10.4986	28.303	10.5007	73.21	10.3806	60.785	10.4104	54.257	10.6354	118.345	10.4201	38.337	10.4278	77.197	10.4465	456.697
				10.5111	95.259	10.4979	89.679	10.4826	75.892	10.5049	108.052	10.5056	29.588	10.5076	72.657	10.3875	61.422	10.4174	54.262	10.6424	119.029	10.4271	37.79	10.4347	80.774	10.4535	456.609
				10.5181	94.533	10.5049	89.528	10.4896	79.757	10.5118	109.799	10.5125	31.086	10.5146	76.516	10.3944	63.48	10.4243	54.724	10.6493	120.034	10.434	38.618	10.4417	77.479	10.4604	452.412
				10.525	99.122	10.5118	91.113	10.4965	79.345	10.5188	109.383	10.5194	30.289	10.5215	76.293	10.4014	61.667	10.4313	53.8	10.6562	119.032	10.441	39.292	10.4486	79.57	10.4674	451.782
				10.5319	98.249	10.5188	93.646	10.5035	81.863	10.5257	110.452	10.5264	29.503	10.5285	79.601	10.4083	63.786	10.4382	54.978	10.6632	117.64	10.4479	39.007	10.4556	80.5	10.4743	452.239
				10.5389	103.79	10.5257	94.183	10.5104	82.148	10.5326	109.421	10.5333	31.062	10.5354	79.971	10.4153	63.32	10.4451	55.032	10.6701	121.333	10.4549	37.932	10.4625	82.535	10.4812	452.235
				10.5458	104.343	10.5326	94.996	10.5174	83.766	10.5396	111.299	10.5403	30.501	10.5424	84.764	10.4222	63.935	10.4521	55.146	10.6771	121.408	10.4618	38.9	10.4694	82.091	10.4882	450.862
				10.5528	103.056	10.5396	93.446	10.5243	86.76	10.5465	113.924	10.5472	29.147	10.5493	87.978	10.4292	63.902	10.459	55.569	10.684	121.694	10.4688	39.684	10.4764	83.211	10.4951	453.688
				10.5597	105.695	10.5465	93.492	10.5312	88.028	10.5535	111.788	10.5542	30.36	10.5563	90.647	10.4361	62.529	10.466	55.513	10.691	120.606	10.4757	36.533	10.4833	85.887	10.5021	446.472
				10.5667	107.45	10.5535	97.212	10.5382	91.749	10.5604	115.13	10.5611	29.991	10.5632	94.467	10.4431	63.778	10.4729	56.4	10.6979	119.003	10.4826	38.69	10.4903	84.751	10.509	449.67
				10.5736	110.278	10.5604	95.256	10.5451	92.081	10.5674	112.24	10.5681	29.919	10.5701	92.108	10.45	66.009	10.4799	56.417	10.7049	123.526	10.4896	37.74	10.4972	86.729	10.516	446.653
				10.5806	109.959	10.5674	99.016	10.5521	94.333	10.5743	112.89	10.575	31.731	10.5771	95.687	10.4569	66.427	10.4868	55.118	10.7118	123.737	10.4965	38.067	10.5042	88.038	10.5229	447.601
				10.5875	112.604	10.5743	102.016	10.559	94.154	10.5813	116.482	10.5819	31.011	10.584	99.543	10.4639	64.034	10.4938	55.651	10.7188	124.8	10.5035	38.062	10.5111	89.162	10.5299	453.745
				10.5944	114.184	10.5813	101.883	10.566	96.598	10.5882	115.352	10.5889	30.933	10.591	103.935	10.4708	64.972	10.5007	55.164	10.7257	124.914	10.5104	38.362	10.5181	88.134	10.5368	448.046
				10.6014	114.836	10.5882	102.102	10.5729	99.375	10.5951	115.382	10.5958	30.95	10.5979	105.67	10.4778	63.374	10.5076	56.036	10.7326	125.129	10.5174	38.673	10.525	89.491	10.5437	453.029
				10.6083	115.949	10.5951	103.899	10.5799	100.462	10.6021	120.464	10.6028	32.689	10.6049	107.078	10.4847	65.675	10.5146	54.028	10.7396	127.762	10.5243	37.015	10.5319	92.241	10.5507	452.333
				10.6153	115.71	10.6021	101.69	10.5868	102.65	10.609	117.756	10.6097	32.434	10.6118	112.454	10.4917	65.97	10.5215	54.353	10.7465	127.476	10.5312	40.434	10.5389	93.918	10.5576	448.056
				10.6222	115.795	10.609	104.747	10.5938	104.738	10.616	113.964	10.6167	31.919	10.6188	112.91	10.4986	66.411	10.5285	56.043	10.7535	128.36	10.5382	38.181	10.5458	94.851	10.5646	450.62
				10.6292	121.298	10.616	104.453	10.6007	105.612	10.6229	116.551	10.6236	32.087	10.6257	116.79	10.5056	65.327	10.5354	56.702	10.7604	127.619	10.5451	38.138	10.5528	97.136	10.5715	451.464
				10.6361	121.427	10.6229	101.936	10.6076	107.739	10.6299	115.668	10.6306	33.622	10.6326	122.8	10.5125	65.653	10.5424	54.107	10.7674	129.179	10.5521	39.218	10.5597	95.842	10.5785	451.248
				10.6431	121.892	10.6299	105.553	10.6146	111.741	10.6368	120.378	10.6375	34.404	10.6396	126.358	10.5194	65.516	10.5493	54.612	10.7743	129.251	10.559	40.017	10.5667	98.342	10.5854	446.718
				10.65	121.45	10.6368	107.186	10.6215	112.351	10.6438	124.109	10.6444	35.229	10.6465	129.923	10.5264	65.501	10.5563	55.649	10.7812	129.265	10.566	38.378	10.5736	99.93	10.5924	451.3
				10.6569	124.782	10.6438	106.352	10.6285	112.854	10.6507	122.421	10.6514	33.875	10.6535	129.196	10.5333	65.634	10.5632	55.685	10.7882	133.888	10.5729	39.354	10.5806	99.914	10.5993	453.655
				10.6639	125.876	10.6507	105.082	10.6354	116.944	10.6576	124.049	10.6583	35.42	10.6604	134.448	10.5403	65.186	10.5701	54.401	10.7951	132.324	10.5799	39.183	10.5875	102.634	10.6062	449.287
				10.6708	124.308	10.6576	105.283	10.6424	119.234	10.6646	122.337	10.6653	34.914	10.6674	138.024	10.5472	66.61	10.5771	56.318	10.8021	131.569	10.5868	38.895	10.5944	105.647	10.6132	454.109
				10.6778	125.136	10.6646	104.995	10.6493	120.29	10.6715	119.539	10.6722	34.713	10.6743	140.172	10.5542	66.806	10.584	55.197	10.809	133.501	10.5938	39.252	10.6014	106.226	10.6201	444.945
				10.6847	125.998	10.6715	105.396	10.6562	122.711	10.6785	124.889	10.6792	35.961	10.6813	142.956	10.5611	67.527	10.591	58.393	10.816	136.678	10.6007	38.458	10.6083	104.342	10.6271	442.723
				10.6917	124.317	10.6785	107.401	10.6632	123.229	10.6854	124.807	10.6861	36.592	10.6882	146.79	10.5681	66.853	10.5979	54.649	10.8229	134.145	10.6076	39.151	10.6153	109.776	10.634	447.838
				10.6986	125.748	10.6854	106.241	10.6701	126.935	10.6924	125.783	10.6931	36.074	10.6951	151.41	10.575	64.034	10.6049	56.724	10.8299	134.89	10.6146	38.274	10.6222	110.62	10.641	448.929
				10.7056	127.647	10.6924	107.782	10.6771	125.363	10.6993	128.818	10.7	38.365	10.7021	154.024	10.5819	64.478	10.6118	57.382	10.8368	134.413	10.6215	39.119	10.6292	109.512	10.6479	449.431
				10.7125	125.848	10.6993	107.177	10.684	127.668	10.7063	123.827	10.7069	38.249	10.709	156.602	10.5889	67.976	10.6188	57.829	10.8438	135.376	10.6285	38.248	10.6361	110.595	10.6549	449.659
				10.7194	125.877	10.7063	105.755	10.691	131.235	10.7132	128.266	10.7139	37.826	10.716	159.964	10.5958	66.2	10.6257	55.495	10.8507	137.58	10.6354	37.595	10.6431	113.887	10.6618	447.449
				10.7264	126.32	10.7132	105.802	10.6979	131.689	10.7201	129.758	10.7208	39.105	10.7229	158.112	10.6028	66.605	10.6326	54.46	10.8576	140.013	10.6424	39.455	10.65	114.842	10.6687	450.516
				10.7333	126.372	10.7201	102.479	10.7049	131.056	10.7271	133.855	10.7278	39.22	10.7299	164.035	10.6097	64.733	10.6396	57.452	10.8646	136.865	10.6493	38.885	10.6569	117.842	10.6757	444.727
				10.7403	125.444	10.7271	105.311	10.7118	135.605	10.734	129.857	10.7347	39.279	10.7368	165.607	10.6167	66.368	10.6465	56.367	10.8715	136.034	10.6562	38.988	10.6639	116.978	10.6826	447.357
				10.7472	123.163	10.734	104.884	10.7188	137.061	10.741	132.938	10.7417	38.761	10.7438	166.147	10.6236	64.85	10.6535	56.449	10.8785	140.524	10.6632	39.238	10.6708	119.1	10.6896	450.46
				10.7542	123.546	10.741	106.463	10.7257	136.077	10.7479	130.853	10.7486	39.023	10.7507	170.904	10.6306	66.189	10.6604	55.958	10.8854	141.244	10.6701	38.881	10.6778	121.171	10.6965	445.018
				10.7611	122.382	10.7479	105.272	10.7326	140.854	10.7549	131.987	10.7556	39.787	10.7576	174.116	10.6375	63.721	10.6674	53.343	10.8924	141.659	10.6771	40.384	10.6847	122.58	10.7035	446.488
				10.7681	123.351	10.7549	100.207	10.7396	142.849	10.7618	132.423	10.7625	40.502	10.7646	175.294	10.6444	64.471	10.6743	55.84	10.8993	137.036	10.684	38.58	10.6917	121.166	10.7104	443.822
				10.775	123.784	10.7618	102.469	10.7465	141.7	10.7688	129.487	10.7694	41.052	10.7715	179.182	10.6514	66.518	10.6813	53.776	10.9062	139.985	10.691	38.907	10.6986	125.229	10.7174	449.789
				10.7819	123.938	10.7688	100.547	10.7535	142.573	10.7757	137.59	10.7764	39.356	10.7785	181.829	10.6583	66.545	10.6882	53.509	10.9132	136.965	10.6979	39.395	10.7056	127.915	10.7243	449.306
				10.7889	121.903	10.7757	101.812	10.7604	144.744	10.7826	131.504	10.7833	40.944	10.7854	181.047	10.6653	65.688	10.6951	53.754	10.9201	140.86	10.7049	38.868	10.7125	128.218	10.7312	449.428
				10.7958	122.476	10.7826	101.544	10.7674	145.397	10.7896	132.767	10.7903	40.168	10.7924	187.47	10.6722	65.107	10.7021	53.555	10.9271	142.202	10.7118	38.949	10.7194	130.831	10.7382	444.904
				10.8028	119.306	10.7896	102.338	10.7743	145.292	10.7965	134.813	10.7972	40.637	10.7993	185.522	10.6792	65.012	10.709	53.998	10.934	140.201	10.7188	38.892	10.7264	130.746	10.7451	447.122
				10.8097	120.032	10.7965	99.97	10.7812	147.047	10.8035	136.898	10.8042	41.524	10.8063	186.238	10.6861	67.363	10.716	52.79	10.941	140.074	10.7257	39.38	10.7333	131.204	10.7521	448.585
				10.8167	118.334	10.8035	97.541	10.7882	148.368	10.8104	136.544	10.8111	40.502	10.8132	185.252	10.6931	65.845	10.7229	53.452	10.9479	141.787	10.7326	38.987	10.7403	137.864	10.759	447.182
				10.8236	118.083	10.8104	97.313	10.7951	149.067	10.8174	132.727	10.8181	41.828	10.8201	189.199	10.7	64.955	10.7299	52.639	10.9549	139.729	10.7396	39.681	10.7472	137.023	10.766	445.418
				10.8306	116.993	10.8174	95.59	10.8021	149.126	10.8243	135.414	10.825	42.17	10.8271	191.127	10.7069	64.874	10.7368	52.158	10.9618	143.826	10.7465	39.391	10.7542	135.317	10.7729	445.368
				10.8375	109.391	10.8243	95.312	10.809	153.793	10.8313	132.73	10.8319	42.075	10.834	191.054	10.7139	64.784	10.7438	52.161	10.9688	140.372	10.7535	39.33	10.7611	136.964	10.7799	449.026
				10.8444	110.682	10.8313	95.519	10.816	148.647	10.8382	137.449	10.8389	42.635	10.841	193.359	10.7208	62.849	10.7507	53.312	10.9757	141.216	10.7604	41.054	10.7681	139.626	10.7868	448.772
				10.8514	111.202	10.8382	92.667	10.8229	155.298	10.8451	137.257	10.8458	42.278	10.8479	192.154	10.7278	64.819	10.7576	51.892	10.9826	144.303	10.7674	40.053	10.775	140.872	10.7937	447.412
				10.8583	108.483	10.8451	94.58	10.8299	150.619	10.8521	138.278	10.8528	42.296	10.8549	191.76	10.7347	63.314	10.7646	51.005	10.9896	146.164	10.7743	40.176	10.7819	141.592	10.8007	443.889
				10.8653	106.301	10.8521	90.992	10.8368	152.022	10.859	138.805	10.8597	43.289	10.8618	191.636	10.7417	64.628	10.7715	51.784	10.9965	142.23	10.7812	40.418	10.7889	143.539	10.8076	453.744
				10.8722	105.843	10.859	88.684	10.8438	150.069	10.866	135.76	10.8667	43.688	10.8688	193.197	10.7486	64.206	10.7785	50.919	11.0035	143.969	10.7882	39.354	10.7958	142.522	10.8146	446.493
				10.8792	103.229	10.866	88.247	10.8507	154.35	10.8729	139.542	10.8736	43.975	10.8757	193.696	10.7556	62.136	10.7854	52.348	11.0104	140.958	10.7951	41.065	10.8028	147.286	10.8215	450.254
				10.8861	103.143	10.8729	87.538	10.8576	152.134	10.8799	136.654	10.8806	42.886	10.8826	194.143	10.7625	66.114	10.7924	52.104	11.0174	141.001	10.8021	39.045	10.8097	147.842	10.8285	450.124
				10.8931	101.751	10.8799	86.002	10.8646	155.016	10.8868	134.605	10.8875	44.336	10.8896	191.596	10.7694	62.251	10.7993	52.948	11.0243	144.574	10.809	40.311	10.8167	148.323	10.8354	447.063
				10.9	99.481	10.8868	83.531	10.8715	150.333	10.8938	136.392	10.8944	43.572	10.8965	193.936	10.7764	61.293	10.8063	52.211	11.0312	142.473	10.816	41.703	10.8236	145.3	10.8424	443.399
				10.9069	96.906	10.8938	84.444	10.8785	152.664	10.9007	134.188	10.9014	42.855	10.9035	193.029	10.7833	61.544	10.8132	50.655	11.0382	142.406	10.8229	41.71	10.8306	145.698	10.8493	444.703
				10.9139	95.914	10.9007	82.142	10.8854	151.63	10.9076	135.49	10.9083	43.915	10.9104	192.847	10.7903	61.727	10.8201	49.601	11.0451	143.726	10.8299	39.998	10.8375	147.769	10.8562	447.666
				10.9208	92.604	10.9076	78.458	10.8924	150.758	10.9146	134.092	10.9153	44.083	10.9174	192.96	10.7972	60.212	10.8271	49.563	11.0521	141.716	10.8368	41.148	10.8444	151.962	10.8632	446.1
				10.9278	90.22	10.9146	79.948	10.8993	152.74	10.9215	136.823	10.9222	43.051	10.9243	190.77	10.8042	62.038	10.834	50.527	11.059	144.96	10.8438	40.12	10.8514	149.52	10.8701	445.769
				10.9347	87.358	10.9215	80.092	10.9062	150.188	10.9285	139.182	10.9292	45.732	10.9313	193.006	10.8111	59.855	10.841	50.356	11.066	143.778	10.8507	38.979	10.8583	150.121	10.8771	445.482
				10.9417	87.439	10.9285	77.474	10.9132	150.501	10.9354	133.449	10.9361	44.874	10.9382	190.303	10.8181	59.602	10.8479	52.378	11.0729	143.102	10.8576	40.202	10.8653	150.477	10.884	440.95
				10.9486	85.847	10.9354	76.966	10.9201	149.071	10.9424	134.813	10.9431	44.898	10.9451	187.63	10.825	57.783	10.8549	50.233	11.0799	140.42	10.8646	41.773	10.8722	152.113	10.891	437.44
				10.9556	84.779	10.9424	76.769	10.9271	146.824	10.9493	136.594	10.95	43.942	10.9521	187.456	10.8319	59.825	10.8618	50.103	11.0868	142.925	10.8715	40.909	10.8792	152.255	10.8979	442.283
				10.9625	84.204	10.9493	73.849	10.934	145.688	10.9563	130.237	10.9569	42.594	10.959	187.374	10.8389	58.358	10.8688	49.535	11.0938	139.529	10.8785	40.094	10.8861	152.23	10.9049	439.323
				10.9694	80.406	10.9563	72.502	10.941	146.607	10.9632	134.092	10.9639	43.472	10.966	185.365	10.8458	59.088	10.8757	50.525	11.1007	144.417	10.8854	40.767	10.8931	153.258	10.9118	442.525
				10.9764	79.289	10.9632	71.633	10.9479	145.471	10.9701	132.406	10.9708	43.3	10.9729	182.852	10.8528	57.526	10.8826	49.058	11.1076	139.772	10.8924	39.324	10.9	152.664	10.9187	435.22
				10.9833	77.402	10.9701	70.187	10.9549	143.082	10.9771	135.435	10.9778	42.376	10.9799	181.979	10.8597	58.63	10.8896	48.824	11.1146	138.829	10.8993	40.224	10.9069	152.431	10.9257	444.472
				10.9903	76.342	10.9771	69.132	10.9618	140.151	10.984	132.501	10.9847	42.491	10.9868	180.12	10.8667	58.701	10.8965	48.046	11.1215	138.029	10.9062	40.955	10.9139	151.978	10.9326	435.347
				10.9972	76.586	10.984	69.652	10.9688	142.536	10.991	133.927	10.9917	45.709	10.9938	179.011	10.8736	57.16	10.9035	47.912	11.1285	139.147	10.9132	40.712	10.9208	153.415	10.9396	436.006
				11.0042	70.383	10.991	68.237	10.9757	138.779	10.9979	135.764	10.9986	43.46	11.0007	175.466	10.8806	55.357	10.9104	49.67	11.1354	136.256	10.9201	39.607	10.9278	151.667	10.9465	432.331
				11.0111	70.184	10.9979	65.356	10.9826	138.366	11.0049	132.924	11.0056	43.43	11.0076	175.591	10.8875	57.916	10.9174	47.781	11.1424	137.7	10.9271	40.259	10.9347	150.83	10.9535	439.018
				11.0181	65.856	11.0049	64.77	10.9896	135.317	11.0118	133.648	11.0125	42.355	11.0146	173.779	10.8944	56.331	10.9243	49.71	11.1493	136.26	10.934	40.08	10.9417	153.245	10.9604	433.069
				11.025	68.046	11.0118	64.292	10.9965	133.793	11.0188	130.433	11.0194	43.796	11.0215	173.438	10.9014	56.466	10.9313	47.712	11.1562	138.238	10.941	39.959	10.9486	151.646	10.9674	432.604
				11.0319	68.372	11.0188	63.784	11.0035	131.747	11.0257	132.881	11.0264	42.414	11.0285	168.208	10.9083	55.94	10.9382	49.357	11.1632	134.814	10.9479	40.199	10.9556	150.987	10.9743	427.948
				11.0389	66.652	11.0257	62.287	11.0104	131.698	11.0326	133.634	11.0333	44.336	11.0354	169.615	10.9153	55.267	10.9451	49.283	11.1701	133.283	10.9549	38.965	10.9625	149.6	10.9812	429.497
				11.0458	64.254	11.0326	60.594	11.0174	129.334	11.0396	129.171	11.0403	42.343	11.0424	165.609	10.9222	55.692	10.9521	48.588	11.1771	133.644	10.9618	43.771	10.9694	148.034	10.9882	426.928
				11.0528	61.632	11.0396	59.743	11.0243	126.404	11.0465	131.602	11.0472	42.694	11.0493	163.867	10.9292	54.966	10.959	46.743	11.184	132.951	10.9826	37.854	10.9764	146.445	10.9951	426.856
				11.0597	63.009	11.0465	59.893	11.0312	126.159	11.0535	127.532	11.0542	41.293	11.0563	160.684	10.9361	55.785	10.966	46.874	11.191	135.556	10.9896	39.21	10.9833	144.612	11.0021	426.422
				11.0667	61.488	11.0535	59.217	11.0382	121.095	11.0604	129.09	11.0611	43.148	11.0632	161.09	10.9431	54.758	10.9729	47.766	11.1979	133.741	10.9965	38.612	10.9903	146.982	11.009	421.984
				11.0736	61.837	11.0604	57.202	11.0451	117.677	11.0674	128.94	11.0681	42.03	11.0701	156.229	10.95	56.516	10.9799	48.844	11.2049	133.855	11.0035	37.659	10.9972	144.573	11.016	422.48
				11.0806	60.768	11.0674	56.141	11.0521	118.211	11.0743	125.318	11.075	40.954	11.0771	151.421	10.9569	53.808	10.9868	47.866	11.2118	133.238	11.0104	39.285	11.0042	144.148	11.0229	417.969
				11.0875	60.06	11.0743	56.753	11.059	113.739	11.0813	129.046	11.0819	39.65	11.084	150.095	10.9639	55.026	10.9938	45.706	11.2188	130.797	11.0174	40.044	11.0111	143.566	11.0299	420.903
				11.0944	57.772	11.0813	55.727	11.066	110.101	11.0882	122.274	11.0889	42.362	11.091	146.135	10.9708	55.131	11.0007	48.354	11.2257	130.197	11.0243	39.021	11.0181	142.285	11.0368	417.137
				11.1014	59.803	11.0882	54.766	11.0729	111.238	11.0951	122.235	11.0958	39.711	11.0979	145.469	10.9778	52.043	11.0076	47.03	11.2326	128.263	11.0312	39.433	11.025	140.732	11.0437	418.846
				11.1083	58.526	11.0951	55.131	11.0799	107.187	11.1021	119.863	11.1028	39.996	11.1049	139.413	10.9847	54.078	11.0146	49.042	11.2396	129.664	11.0382	39.879	11.0319	139.625	11.0507	414.461
				11.1153	57.33	11.1021	51.683	11.0868	105.401	11.109	122.936	11.1097	41.351	11.1118	139.028	10.9917	54.786	11.0215	46.112	11.2465	125.775	11.0451	40.093	11.0389	139.979	11.0576	415.272
				11.1222	55.34	11.109	52.185	11.0938	103.063	11.116	118.423	11.1167	39.666	11.1188	135.146	10.9986	53.175	11.0285	47.72	11.2535	127.114	11.0521	39.347	11.0458	136.107	11.0646	412.206
				11.1292	53.175	11.116	51.263	11.1007	99.442	11.1229	117.483	11.1236	38.935	11.1257	131.919	11.0056	51.95	11.0354	45.215	11.2604	128.892	11.059	37.465	11.0528	135.093	11.0715	411.173
				11.1361	54.331	11.1229	51.259	11.1076	95.08	11.1299	118.256	11.1306	38.955	11.1326	127.899	11.0125	53.998	11.0424	46.997	11.2674	126.619	11.066	37.589	11.0597	133.462	11.0785	416.794
				11.1431	54.808	11.1299	49.469	11.1146	96.301	11.1368	120.106	11.1375	40.221	11.1396	128.064	11.0194	51.076	11.0493	46.984	11.2743	123.546	11.0729	39.628	11.0667	132.206	11.0854	413.564
				11.15	53.637	11.1368	48.589	11.1215	93.497	11.1438	117.498	11.1444	38.711	11.1465	121.933	11.0264	51.027	11.0563	47.907	11.2812	125.247	11.0799	38.834	11.0736	129.779	11.0924	410.286
				11.1569	53.193	11.1438	50.742	11.1285	91.991	11.1507	117.592	11.1514	38.916	11.1535	122.649	11.0333	52.448	11.0632	46.675	11.2882	124.289	11.0868	40.122	11.0806	130.7	11.0993	416.058
				11.1639	53.653	11.1507	47.577	11.1354	88.201	11.1576	115.508	11.1583	38.849	11.1604	116.353	11.0403	51.17	11.0701	46.803	11.2951	122.535	11.0938	38.426	11.0875	125.24	11.1062	411.167
				11.1708	52.959	11.1576	49.3	11.1424	86.41	11.1646	113.761	11.1653	38.745	11.1674	113.081	11.0472	53.315	11.0771	47.59	11.3021	122.359	11.1007	39.562	11.0944	125.234	11.1132	401.751
				11.1778	51.463	11.1646	47.036	11.1493	83.302	11.1715	113.003	11.1722	36.674	11.1743	110.696	11.0542	52.387	11.084	46.996	11.309	119.815	11.1076	38.567	11.1014	121.888	11.1201	410.005
				11.1847	50.734	11.1715	45.682	11.1562	82.567	11.1785	111.938	11.1792	37.985	11.1813	107.978	11.0611	51.236	11.091	46.062	11.316	121.544	11.1146	38.748	11.1083	122.885	11.1271	410.628
				11.1917	52.002	11.1785	47.216	11.1632	79.564	11.1854	114.855	11.1861	36.171	11.1882	107.469	11.0681	51.656	11.0979	48.337	11.3229	123.488	11.1215	38.677	11.1153	121.223	11.134	408.5
				11.1986	51.2	11.1854	46.979	11.1701	78.234	11.1924	110.916	11.1931	36.789	11.1951	103.454	11.075	54.134	11.1049	46.894	11.3299	125.132	11.1285	37.975	11.1222	117.95	11.141	407.732
				11.2056	51.456	11.1924	46.045	11.1771	77.488	11.1993	110.978	11.2	36.045	11.2021	99.443	11.0819	51.283	11.1118	47.553	11.3368	121.806	11.1354	38.231	11.1292	116.883	11.1479	412.212
				11.2125	52.406	11.1993	47.934	11.184	74.451	11.2063	110.09	11.2069	35.573	11.209	98.628	11.0889	50.823	11.1188	48.359	11.3438	119.729	11.1424	37.361	11.1361	115.921	11.1549	407.458
				11.2194	50.017	11.2063	48.041	11.191	73.982	11.2132	110.451	11.2139	35.271	11.216	94.392	11.0958	52.565	11.1257	47.649	11.3507	120.429	11.1493	38.441	11.1431	113.63	11.1618	409.215
				11.2264	53.424	11.2132	46.11	11.1979	71.495	11.2201	111.544	11.2208	36.062	11.2229	91.511	11.1028	51.695	11.1326	46.864	11.3576	119.443	11.1562	38.502	11.15	111.486	11.1687	403.968
				11.2333	53.79	11.2201	45.72	11.2049	65.825	11.2271	106.565	11.2278	35.115	11.2299	91.771	11.1097	51.437	11.1396	47.018	11.3646	117.656	11.1632	36.842	11.1569	110.042	11.1757	408.7
				11.2403	54.564	11.2271	45.753	11.2118	67.428	11.234	107.537	11.2347	34.668	11.2368	89.864	11.1167	52.659	11.1465	47.898	11.3715	117.699	11.1701	37.386	11.1639	109.764	11.1826	403.329
				11.2472	52.979	11.234	46.199	11.2188	65.827	11.241	103.795	11.2417	34.943	11.2438	86.748	11.1236	52.213	11.1535	47.856	11.3785	117.728	11.1771	36.965	11.1708	106.01	11.1896	404.163
				11.2542	54.234	11.241	44.999	11.2257	64.475	11.2479	103.951	11.2486	33.777	11.2507	84.954	11.1306	52.278	11.1604	46.63	11.3854	117.628	11.184	37.417	11.1778	106.949	11.1965	406.248
				11.2611	53.58	11.2479	45.411	11.2326	65.448	11.2549	107.695	11.2556	33.869	11.2576	83.885	11.1375	52.985	11.1674	46.389	11.3924	117.127	11.191	38.688	11.1847	103.576	11.2035	404.308
				11.2681	54.409	11.2549	45.715	11.2396	64.322	11.2618	103.497	11.2625	33.691	11.2646	80.857	11.1444	53.133	11.1743	47.602	11.3993	113.468	11.1979	37.389	11.1917	99.81	11.2104	404.899
				11.275	55.78	11.2618	45.64	11.2465	62.734	11.2688	100.684	11.2694	33.321	11.2715	79.406	11.1514	53.505	11.1813	47.966	11.4062	116.213	11.2049	36.878	11.1986	98.291	11.2174	404.31
				11.2819	56.913	11.2688	46.413	11.2535	61.177	11.2757	103.946	11.2764	32.435	11.2785	79.529	11.1583	53.175	11.1882	48.326	11.4132	116.799	11.2118	37.575	11.2056	98.742	11.2243	405.509
				11.2889	55.684	11.2757	47.119	11.2604	58.415	11.2826	103.174	11.2833	32.435	11.2854	73.366	11.1653	56.022	11.1951	47.855	11.4201	114.623	11.2188	37.042	11.2125	96.093	11.2312	402.736
				11.2958	57.16	11.2826	46.015	11.2674	57.761	11.2896	102.293	11.2903	31.618	11.2924	75.731	11.1722	54.14	11.2021	48.491	11.4271	116.184	11.2257	38.158	11.2194	96.179	11.2382	402.221
				11.3028	59.124	11.2896	45.657	11.2743	56.377	11.2965	97.35	11.2972	31.762	11.2993	74.13	11.1792	53.578	11.209	46.953	11.434	113.168	11.2326	35.701	11.2264	93.487	11.2451	404.25
				11.3097	57.442	11.2965	47.471	11.2812	55.818	11.3035	100.355	11.3042	32.391	11.3063	72.122	11.1861	54.515	11.216	47.709	11.441	116.684	11.2396	37.892	11.2333	92.223	11.2521	401.917
				11.3167	57.51	11.3035	48.871	11.2882	56.319	11.3104	102.453	11.3111	30.333	11.3132	68.25	11.1931	55.136	11.2229	48.224	11.4479	114.24	11.2465	35.439	11.2403	89.023	11.259	399.285
				11.3236	61.795	11.3104	49.244	11.2951	57.203	11.3174	98.604	11.3181	31.595	11.3201	68.03	11.2	55.083	11.2299	46.991	11.4549	114.169	11.2535	36.268	11.2472	88.956	11.266	394.258
				11.3306	61.697	11.3174	49.986	11.3021	53.747	11.3243	101.84	11.325	31.181	11.3271	66.36	11.2069	53.483	11.2368	46.908	11.4618	110.96	11.2604	36.937	11.2542	86.825	11.2729	400.347
				11.3375	61.646	11.3243	49.613	11.309	55.933	11.3313	98.28	11.3319	30.993	11.334	65.661	11.2139	54.509	11.2438	48.649	11.4688	112.896	11.2674	36.51	11.2611	88.334	11.2799	400.411
				11.3444	62.24	11.3313	51.002	11.316	52.271	11.3382	99.29	11.3389	29.452	11.341	65.394	11.2208	53.978	11.2507	48.894	11.4757	113.868	11.2743	37.056	11.2681	84.518	11.2868	399.361
				11.3514	63.503	11.3382	51.675	11.3229	55.762	11.3451	96.755	11.3458	29.902	11.3479	66.53	11.2278	56.864	11.2576	49.028	11.4826	112.196	11.2812	36.041	11.275	83.662	11.2937	397.932
				11.3583	64.955	11.3451	52.667	11.3299	52.472	11.3521	97.446	11.3528	30.56	11.3549	62.356	11.2347	54.736	11.2646	48.873	11.4896	111.996	11.2882	37.241	11.2819	82.353	11.3007	399.253
				11.3653	64.241	11.3521	55.712	11.3368	53.437	11.359	100.037	11.3597	29.919	11.3618	65.034	11.2417	55.578	11.2715	49.151	11.4965	111.681	11.2951	37.309	11.2889	81.146	11.3076	403.936
				11.3722	68.171	11.359	56.267	11.3438	53.092	11.366	100.846	11.3667	29.279	11.3688	59.558	11.2486	55.217	11.2785	48.946	11.5035	113.135	11.3021	36.783	11.2958	82.16	11.3146	400.08
				11.3792	67.957	11.366	58.414	11.3507	55.003	11.3729	99.721	11.3736	29.146	11.3757	59.938	11.2556	55.07	11.2854	50.227	11.5104	111.081	11.309	36.312	11.3028	81.005	11.3215	396.854
				11.3861	69.316	11.3729	58.236	11.3576	52.689	11.3799	99.811	11.3806	29.689	11.3826	60.622	11.2625	55.081	11.2924	48.56	11.5174	110.395	11.316	36.107	11.3097	79.026	11.3285	398.044
				11.3931	70.331	11.3799	60.61	11.3646	53.995	11.3868	94.279	11.3875	28.81	11.3896	60.895	11.2694	57.07	11.2993	50.963	11.5243	112.496	11.3229	36.971	11.3167	76.639	11.3354	396.884
				11.4	71.993	11.3868	60.096	11.3715	54.349	11.3938	102.678	11.3944	28.245	11.3965	60.118	11.2764	55.78	11.3063	48.908	11.5312	112.61	11.3299	36.929	11.3236	77.45	11.3424	403.09
				11.4069	74.554	11.3938	63.445	11.3785	55.505	11.4007	101.295	11.4014	28.02	11.4035	58.701	11.2833	56.238	11.3132	50.449	11.5382	111.93	11.3368	35.121	11.3306	77.99	11.3493	402.523
				11.4139	75.882	11.4007	63.621	11.3854	55.174	11.4076	104.203	11.4083	26.643	11.4104	59.295	11.2903	56.938	11.3201	49.497	11.5451	112.076	11.3438	37.144	11.3375	75.867	11.3562	401.489
				11.4208	77.883	11.4076	64.189	11.3924	56.097	11.4146	104.046	11.4153	28.27	11.4174	60.518	11.2972	57.289	11.3271	50.284	11.5521	113.225	11.3507	35.926	11.3444	75.985	11.3632	406.855
				11.4278	78.446	11.4146	65.425	11.3993	55.867	11.4215	98.422	11.4222	28.126	11.4243	60.452	11.3042	56.142	11.334	50.794	11.559	111.981	11.3576	34.936	11.3514	77.145	11.3701	404.223
				11.4347	81.11	11.4215	69.189	11.4062	56.206	11.4285	99.246	11.4292	28.085	11.4313	61.133	11.3111	57.456	11.341	50.435	11.566	111.267	11.3646	36.666	11.3583	75.891	11.3771	398.131
				11.4417	82.709	11.4285	69.687	11.4132	57.747	11.4354	101.782	11.4361	27.281	11.4382	59.414	11.3181	56.729	11.3479	50.532	11.5729	113.311	11.3715	37.069	11.3653	73.795	11.384	400.238
				11.4486	83.226	11.4354	70.113	11.4201	57.93	11.4424	101.714	11.4431	27.058	11.4451	59.225	11.325	57.773	11.3549	52.172	11.5799	112.282	11.3785	35.622	11.3722	74.613	11.391	402.541
				11.4556	87.232	11.4424	72.065	11.4271	61.088	11.4493	100.678	11.45	27.881	11.4521	60.132	11.3319	57.299	11.3618	49.753	11.5868	112.849	11.3854	36.675	11.3792	73.669	11.3979	408.801
				11.4625	87.404	11.4493	75.423	11.434	59.196	11.4563	103.432	11.4569	28.334	11.459	59.338	11.3389	58.655	11.3688	51.089	11.5938	111.529	11.3924	35.541	11.3861	74.235	11.4049	398.419
				11.4694	89.29	11.4563	75.677	11.441	60.104	11.4632	97.479	11.4639	27.766	11.466	61.153	11.3458	59.973	11.3757	48.601	11.6007	114.226	11.3993	35.28	11.3931	74.56	11.4118	398.891
				11.4764	94.597	11.4632	77.356	11.4479	60.61	11.4701	102.56	11.4708	28.777	11.4729	61.419	11.3528	57.802	11.3826	50.246	11.6076	113.425	11.4062	34.823	11.4	73.75	11.4187	401.018
				11.4833	91.908	11.4701	78.55	11.4549	63.873	11.4771	101.838	11.4778	26.049	11.4799	63.252	11.3597	58.47	11.3896	51.707	11.6146	111.424	11.4132	35.398	11.4069	72.429	11.4257	401.309
				11.4903	95.342	11.4771	78.209	11.4618	63.64	11.484	105.162	11.4847	27.196	11.4868	63.212	11.3667	61.021	11.3965	51.597	11.6215	114.464	11.4201	36.711	11.4139	75.098	11.4326	402.449
				11.4972	99.233	11.484	82.65	11.4688	65.18	11.491	100.376	11.4917	28.013	11.4938	67.194	11.3736	56.099	11.4035	53.259	11.6285	115.796	11.4271	35.953	11.4208	75.417	11.4396	405.933
				11.5042	98.788	11.491	83.959	11.4757	64.407	11.4979	101.037	11.4986	28.557	11.5007	64.435	11.3806	57.768	11.4104	50.887	11.6354	115.355	11.434	35.713	11.4278	74.077	11.4465	401.122
				11.5111	103.142	11.4979	81.339	11.4826	68.274	11.5049	107.895	11.5056	27.29	11.5076	66.781	11.3875	59.432	11.4174	51.89	11.6424	113.025	11.441	36.862	11.4347	73.353	11.4535	405.294
				11.5181	101.212	11.5049	85.352	11.4896	67.794	11.5118	104.891	11.5125	27.181	11.5146	65.433	11.3944	58.123	11.4243	52.205	11.6493	116.184	11.4479	36.238	11.4417	76.33	11.4604	405.608
				11.525	102.781	11.5118	87.684	11.4965	70.742	11.5188	107.541	11.5194	27.744	11.5215	68.204	11.4014	57.36	11.4313	52.871	11.6562	114.478	11.4549	35.574	11.4486	75.107	11.4674	404.597
				11.5319	107.202	11.5188	86.978	11.5035	72.267	11.5257	108.086	11.5264	27.606	11.5285	70.861	11.4083	58.901	11.4382	51.693	11.6632	113.147	11.4618	36.103	11.4556	74.226	11.4743	408.565
				11.5389	106.844	11.5257	90.114	11.5104	72.526	11.5326	106.517	11.5333	27.024	11.5354	72.805	11.4153	60.533	11.4451	51.355	11.6701	112.458	11.4688	35.94	11.4625	75.121	11.4812	411.017
				11.5458	110.064	11.5326	89.357	11.5174	73.508	11.5396	110.806	11.5403	28.805	11.5424	75.236	11.4222	59.352	11.4521	51.205	11.6771	115.974	11.4757	35.772	11.4694	76.363	11.4882	405.98
				11.5528	108.307	11.5396	91.807	11.5243	77.533	11.5465	108.033	11.5472	27.603	11.5493	76.861	11.4292	58.756	11.459	52.143	11.684	118.046	11.4826	33.931	11.4764	76.621	11.4951	406.926
				11.5597	111.433	11.5465	91.831	11.5312	75.443	11.5535	109.54	11.5542	27.531	11.5563	79.348	11.4361	60.078	11.466	51.16	11.691	115.002	11.4896	36.722	11.4833	76.933	11.5021	407.215
				11.5667	111.566	11.5535	93.304	11.5382	79.971	11.5604	111.353	11.5611	28.493	11.5632	81.225	11.4431	60.139	11.4729	54.453	11.6979	117.732	11.4965	35.183	11.4903	78.87	11.509	409.599
				11.5736	114.47	11.5604	93.534	11.5451	83.036	11.5674	108.588	11.5681	28.597	11.5701	81.407	11.45	60.353	11.4799	52.993	11.7049	118.661	11.5035	36.24	11.4972	77.147	11.516	410.703
				11.5806	115.185	11.5674	97.154	11.5521	80.932	11.5743	114.565	11.575	29.222	11.5771	87.119	11.4569	62.374	11.4868	52.335	11.7118	114.596	11.5104	35.151	11.5042	77.04	11.5229	410.789
				11.5875	117.206	11.5743	94.008	11.559	84.678	11.5813	110.011	11.5819	30.165	11.584	87.617	11.4639	61.196	11.4938	53.903	11.7188	118.045	11.5174	35.323	11.5111	81.521	11.5299	407.569
				11.5944	116.43	11.5813	97.955	11.566	86.999	11.5882	112.676	11.5889	29.098	11.591	90.27	11.4708	61.304	11.5007	54.146	11.7257	118.027	11.5243	37.059	11.5181	80.17	11.5368	410.564
				11.6014	120.071	11.5882	97.054	11.5729	88.795	11.5951	111.963	11.5958	30.572	11.5979	92.281	11.4778	62.63	11.5076	53.092	11.7326	118.647	11.5312	35.812	11.525	82.935	11.5437	409.742
				11.6083	121.588	11.5951	97.852	11.5799	89.809	11.6021	114.531	11.6028	30.317	11.6049	93.524	11.4847	59.694	11.5146	53.063	11.7396	119.976	11.5382	37.87	11.5319	83.849	11.5507	413.782
				11.6153	122.219	11.6021	101.693	11.5868	92.634	11.609	112.771	11.6097	31.29	11.6118	95.883	11.4917	60.976	11.5215	54.231	11.7465	118.046	11.5451	35.783	11.5389	82.779	11.5576	412.006
				11.6222	127.007	11.609	101.112	11.5938	92.769	11.616	112.569	11.6167	30.172	11.6188	99.931	11.4986	59.295	11.5285	52.252	11.7535	120.304	11.5521	35.244	11.5458	85.38	11.5646	412.791
				11.6292	122.113	11.616	100.076	11.6007	95.141	11.6229	115.294	11.6236	30.248	11.6257	104.207	11.5056	61.053	11.5354	53.199	11.7604	121.55	11.559	36.888	11.5528	86.006	11.5715	416.688
				11.6361	126.577	11.6229	100.328	11.6076	95.18	11.6299	116.927	11.6306	31.258	11.6326	105.978	11.5125	58.961	11.5424	51.929	11.7674	122.867	11.566	36.279	11.5597	85.62	11.5785	413.045
				11.6431	124.957	11.6299	102.234	11.6146	97.987	11.6368	112.766	11.6375	31.177	11.6396	109.433	11.5194	60.123	11.5493	53.458	11.7743	118.299	11.5729	37.37	11.5667	88.083	11.5854	406.681
				11.65	123.712	11.6368	101.939	11.6215	100.242	11.6438	114.567	11.6444	31.653	11.6465	112.088	11.5264	61.024	11.5563	54.356	11.7812	121.977	11.5799	36.183	11.5736	86.91	11.5924	411.565
				11.6569	127.346	11.6438	103.953	11.6285	104.209	11.6507	117.727	11.6514	31.846	11.6535	117.245	11.5333	60.934	11.5632	52.209	11.7882	120.648	11.5868	36.749	11.5806	89.865	11.5993	413.452
				11.6639	126.354	11.6507	102.507	11.6354	105.451	11.6576	117.869	11.6583	33.426	11.6604	119.587	11.5403	60.868	11.5701	51.521	11.7951	122.436	11.5938	36.562	11.5875	91.498	11.6062	410.139
				11.6708	123.584	11.6576	102.417	11.6424	104.847	11.6646	117.632	11.6653	32.55	11.6674	123.71	11.5472	59.334	11.5771	52.308	11.8021	121.576	11.6007	35.716	11.5944	89.584	11.6132	415.947
				11.6778	126.37	11.6646	102.04	11.6493	109.461	11.6715	117.385	11.6722	32.503	11.6743	122.68	11.5542	60.627	11.584	53.301	11.809	121.891	11.6076	36.476	11.6014	89.808	11.6201	416.851
				11.6847	127.117	11.6715	102.68	11.6562	109.132	11.6785	118.716	11.6792	32.967	11.6813	126.275	11.5611	58.977	11.591	51.853	11.816	124.364	11.6146	37.77	11.6083	94.721	11.6271	415.854
				11.6917	126.731	11.6785	101.855	11.6632	110.103	11.6854	120.468	11.6861	34.372	11.6882	129.835	11.5681	59.978	11.5979	51.865	11.8229	122.992	11.6215	37.844	11.6153	93.219	11.634	412.26
				11.6986	127.221	11.6854	104.928	11.6701	115.573	11.6924	118.385	11.6931	34.358	11.6951	133.062	11.575	59.468	11.6049	51.628	11.8299	122.249	11.6285	38.047	11.6222	93.682	11.641	420.632
				11.7056	125.526	11.6924	101.892	11.6771	116.059	11.6993	121.569	11.7	34.284	11.7021	136.184	11.5819	58.663	11.6118	54.184	11.8368	124.024	11.6354	36.182	11.6292	96.238	11.6479	416.985
				11.7125	123.85	11.6993	104.776	11.684	115.685	11.7063	119.198	11.7069	35.945	11.709	134.798	11.5889	59.609	11.6188	51.957	11.8438	123.725	11.6424	36.282	11.6361	97.124	11.6549	414.241
				11.7194	125.223	11.7063	101.816	11.691	119.255	11.7132	126.563	11.7139	35.973	11.716	140.422	11.5958	58.787	11.6257	53.307	11.8507	128.546	11.6493	36.077	11.6431	95.077	11.6618	418.596
				11.7264	122.74	11.7132	105.788	11.6979	120.416	11.7201	122.621	11.7208	35.83	11.7229	146.986	11.6028	59.276	11.6326	53.661	11.8576	126.794	11.6562	37.683	11.65	99.003	11.6687	415.801
				11.7333	124.245	11.7201	102.13	11.7049	121.23	11.7271	121.342	11.7278	34.855	11.7299	147.865	11.6097	59.542	11.6396	53.92	11.8646	124.221	11.6632	36.405	11.6569	99.94	11.6757	416.519
				11.7403	123.607	11.7271	102.073	11.7118	122.862	11.734	124.177	11.7347	36.759	11.7368	149.654	11.6167	60.023	11.6465	52.823	11.8715	124.607	11.6701	36.556	11.6639	101.372	11.6826	412.715
				11.7472	123.855	11.734	102.537	11.7188	124.308	11.741	125.887	11.7417	36.987	11.7438	151.544	11.6236	58.798	11.6535	52.598	11.8785	126.642	11.6771	36.199	11.6708	102.518	11.6896	415.108
				11.7542	122.57	11.741	100.166	11.7257	128.448	11.7479	121.963	11.7486	36.868	11.7507	155.344	11.6306	59.404	11.6604	51.128	11.8854	127.644	11.684	37.279	11.6778	103.868	11.6965	420.756
				11.7611	119.348	11.7479	100.592	11.7326	125.063	11.7549	124.911	11.7556	37.353	11.7576	156.368	11.6375	59.596	11.6674	51.122	11.8924	128.237	11.691	36.625	11.6847	105.524	11.7035	421.496
				11.7681	119.55	11.7549	98.853	11.7396	128.103	11.7618	123.528	11.7625	36.116	11.7646	157.302	11.6444	59.665	11.6743	50.937	11.8993	129.852	11.6979	37.456	11.6917	106.108	11.7104	420.334
				11.775	114.662	11.7618	97.472	11.7465	130.014	11.7688	124.921	11.7694	38.022	11.7715	163.116	11.6514	59.977	11.6813	52.124	11.9062	128.052	11.7049	38.127	11.6986	105.62	11.7174	420.587
				11.7819	115.762	11.7688	97.289	11.7535	129.908	11.7757	123.989	11.7764	36.917	11.7785	162.122	11.6583	58.076	11.6882	49.389	11.9132	129.538	11.7118	37.043	11.7056	107.156	11.7243	422.834
				11.7889	115.337	11.7757	98.326	11.7604	132.055	11.7826	124.928	11.7833	37.076	11.7854	164.728	11.6653	58.005	11.6951	49.955	11.9201	130.061	11.7188	38.165	11.7125	110.391	11.7312	423.692
				11.7958	110.922	11.7826	99.544	11.7674	135.171	11.7896	126.256	11.7903	37.277	11.7924	166.236	11.6722	58.645	11.7021	51.589	11.9271	128.417	11.7257	38.343	11.7194	109.39	11.7382	420.943
				11.8028	108.321	11.7896	97.869	11.7743	134.823	11.7965	126.313	11.7972	39.637	11.7993	167.575	11.6792	59.091	11.709	51.025	11.934	131.553	11.7326	38.492	11.7264	112.83	11.7451	421.785
				11.8097	111.062	11.7965	95.977	11.7812	135.882	11.8035	125.867	11.8042	37.449	11.8063	170.373	11.6861	58.284	11.716	51.307	11.941	130.367	11.7396	39.779	11.7333	110.602	11.7521	423.513
				11.8167	106.802	11.8035	95.769	11.7882	134.731	11.8104	127.193	11.8111	39.452	11.8132	173.467	11.6931	57.573	11.7229	51.951	11.9479	133.369	11.7465	37.558	11.7403	114.999	11.759	424.619
				11.8236	104.847	11.8104	95.128	11.7951	139.053	11.8174	125.572	11.8181	40.55	11.8201	174.643	11.7	58.671	11.7299	51.621	11.9549	134.283	11.7535	37.872	11.7472	116.957	11.7729	424.696
				11.8306	105.233	11.8174	95.812	11.8021	136.939	11.8243	126.299	11.825	40.476	11.8271	174.977	11.7069	57.834	11.7368	50.428	11.9618	132.622	11.7604	36.872	11.7542	118.867	11.7799	423.685
				11.8375	101.733	11.8243	92.278	11.809	137.67	11.8313	129.654	11.8319	39.814	11.834	175.4	11.7139	56.756	11.7438	50.185	11.9688	130.635	11.7674	38.311	11.7611	119.882	11.7868	420.714
				11.8444	103.904	11.8313	90.051	11.816	140.143	11.8382	126.019	11.8389	39.972	11.841	178.467	11.7208	55.857	11.7507	50.693	11.9757	131.608	11.7743	37.698	11.7681	119.744	11.7937	423.701
				11.8514	100.638	11.8382	88.802	11.8229	137.88	11.8451	128.905	11.8458	39.549	11.8479	178.846	11.7278	57.985	11.7576	50.808	11.9826	130.867	11.7812	38.92	11.775	122.131	11.8007	421.874
				11.8583	99.519	11.8451	90.49	11.8299	143.734	11.8521	129.149	11.8528	39.404	11.8549	180.114	11.7347	57.692	11.7646	50.773	11.9896	132.554	11.7882	38.877	11.7819	121.193	11.8076	426.307
				11.8653	95.785	11.8521	91.242	11.8368	141.318	11.859	129.446	11.8597	40.916	11.8618	181.61	11.7417	56.044	11.7715	52.37	11.9965	133.454	11.7951	39.775	11.7889	121.055	11.8146	426.48
				11.8722	94.88	11.859	89.845	11.8438	142.759	11.866	129.815	11.8667	40.213	11.8688	178.675	11.7486	57.522	11.7785	49.467	12.0035	133.695	11.8021	37.523	11.7958	122.753	11.8215	424.205
				11.8792	90.522	11.866	87.267	11.8507	139.951	11.8729	128.023	11.8736	40.911	11.8757	180.091	11.7556	56.396	11.7854	48.461	12.0104	130.707	11.809	38.157	11.8028	124.095	11.8285	419.057
				11.8861	92.068	11.8729	86.065	11.8576	142.384	11.8799	127.296	11.8806	42.636	11.8826	181.614	11.7625	57.166	11.7924	49.149	12.0174	133.283	11.816	38.896	11.8097	123.914	11.8354	422.114
				11.8931	89.893	11.8799	86.667	11.8646	139.901	11.8868	127.393	11.8875	40.567	11.8896	181.334	11.7694	55.891	11.7993	48.158	12.0243	130.81	11.8229	38.059	11.8167	126.345	11.8424	420.668
				11.9	88.692	11.8868	83.35	11.8715	143.446	11.8938	128.718	11.8944	41.051	11.8965	179.695	11.7764	56.226	11.8063	50.91	12.0312	131.825	11.8299	39.605	11.8236	125.662	11.8493	424.902
				11.9069	85.745	11.8938	81.689	11.8785	141.794	11.9007	128.145	11.9014	40.205	11.9035	179.937	11.7833	55.998	11.8132	48.466	12.0382	131.368	11.8368	38.626	11.8306	129.238	11.8562	425.619
				11.9139	87.247	11.9007	81.809	11.8854	141.259	11.9076	129.559	11.9083	42.384	11.9104	181.703	11.7903	54.691	11.8201	49.965	12.0451	131.306	11.8438	38.86	11.8375	125.747	11.8632	424.332
				11.9208	82.066	11.9076	81.792	11.8924	140.541	11.9146	128.609	11.9153	41.696	11.9174	182.722	11.7972	56.097	11.8271	48.16	12.0521	132.367	11.8507	38.555	11.8444	129.57	11.8701	422.884
				11.9278	83.11	11.9146	77.539	11.8993	140.728	11.9215	131.429	11.9222	43.083	11.9243	181.57	11.8042	54.445	11.834	47.836	12.059	132.582	11.8576	38.524	11.8514	130.072	11.8771	427.809
				11.9347	80.075	11.9215	78.692	11.9062	138.978	11.9285	127.793	11.9292	41.394	11.9313	183.301	11.8111	56.386	11.841	47.578	12.066	131.553	11.8646	38.989	11.8583	127.633	11.884	425.866
				11.9417	79.072	11.9285	78.11	11.9132	139.235	11.9354	124.778	11.9361	41.153	11.9382	176.044	11.8181	55.174	11.8479	47.827	12.0729	131.353	11.8715	38.434	11.8653	130.011	11.891	423.527
				11.9486	77.289	11.9354	74.858	11.9201	136.981	11.9424	127.315	11.9431	42.077	11.9451	179.329	11.825	54.019	11.8549	49.19	12.0799	132.44	11.8785	38.682	11.8722	129.69	11.8979	425.977
				11.9556	75.898	11.9424	74.652	11.9271	137.599	11.9493	128.318	11.95	41.744	11.9521	176.828	11.8319	53.811	11.8618	48.29	12.0868	130.984	11.8854	39.013	11.8792	130.386	11.9049	425.718
				11.9625	73.084	11.9493	73.065	11.934	139.881	11.9563	126.372	11.9569	41.566	11.959	176.523	11.8389	52.686	11.8688	47.679	12.0938	132.613	11.8924	39.753	11.8861	129.959	11.9118	422.77
				11.9694	74.653	11.9563	71.977	11.941	134.426	11.9632	127.995	11.9639	42.288	11.966	177.341	11.8458	54.77	11.8757	49.509	12.1007	128.123	11.8993	38.848	11.8931	131.893	11.9187	420.594
				11.9764	70.221	11.9632	70.859	11.9479	133.501	11.9701	127.243	11.9708	41.157	11.9729	175.463	11.8528	52.719	11.8826	46.796	12.1076	133.512	11.9062	38.557	11.9	133.793	11.9257	420.073
				11.9833	69.542	11.9701	70.489	11.9549	132.814	11.9771	126.698	11.9778	41.536	11.9799	175.533	11.8597	53.073	11.8896	47.697	12.1146	126.594	11.9132	41.171	11.9069	133.265	11.9326	419.516
				11.9903	68.886	11.9771	68.823	11.9618	133.269	11.984	126.626	11.9847	41.17	11.9868	173.036	11.8667	53.606	11.8965	46.191	12.1215	126.922	11.9201	41.454	11.9139	133.831	11.9396	424.906
				11.9972	67.427	11.984	65.686	11.9688	131.039	11.991	128.475	11.9917	41.319	11.9938	168.406	11.8736	52.971	11.9035	49.237	12.1285	127.142	11.9271	38.373	11.9208	135.02	11.9465	423.143
				12.0042	65.964	11.991	65.9	11.9757	127.078	11.9979	120.636	11.9986	39.912	12.0007	169.787	11.8806	53.428	11.9104	46.38	12.1354	128.403	11.934	40.191	11.9278	135.162	11.9535	421.286
				12.0111	65.486	11.9979	66.045	11.9826	130.761	12.0049	122.806	12.0056	42.886	12.0076	168.613	11.8875	54.661	11.9174	47.206	12.1424	126.122	11.941	39.824	11.9347	133.753	11.9604	421.977
				12.0181	65.254	12.0049	66.258	11.9896	127.448	12.0118	121.689	12.0125	41.435	12.0146	169.73	11.8944	53.557	11.9243	47.199	12.1493	127.88	11.9479	40.166	11.9417	135.077	11.9674	416.798
				12.025	62.591	12.0118	61.978	11.9965	123.462	12.0188	124.521	12.0194	40.449	12.0215	164.221	11.9014	52.363	11.9313	46.167	12.1562	127.508	11.9549	39.654	11.9486	133.997	11.9743	419.087
				12.0319	61.52	12.0188	61.788	12.0035	124.251	12.0257	122.761	12.0264	41.296	12.0285	163.467	11.9083	52.996	11.9382	46.281	12.1632	125.436	11.9618	37.927	11.9556	133.147	11.9812	421.637
				12.0389	61.463	12.0257	59.317	12.0104	120.547	12.0326	126.098	12.0333	40.494	12.0354	162.756	11.9153	53.467	11.9451	47.887	12.1701	124.453	11.9688	39.716	11.9625	134.62	11.9882	413.996
				12.0458	61.031	12.0326	61.377	12.0174	121.954	12.0396	123.151	12.0403	39.834	12.0424	161.767	11.9222	51.558	11.9521	44.761	12.1771	125.34	11.9757	39.122	11.9694	132.475	11.9951	413.296
				12.0528	57.631	12.0396	58.362	12.0243	116.179	12.0465	120.462	12.0472	39.306	12.0493	157.958	11.9292	52.299	11.959	45.733	12.184	128.152	11.9826	40.121	11.9764	134.034	12.0021	415.994
				12.0597	59.282	12.0465	56.342	12.0312	111.655	12.0535	122.804	12.0542	40.774	12.0563	157.474	11.9361	51.456	11.966	46.888	12.191	127.18	11.9896	38.478	11.9833	133.652	12.009	411.775
				12.0667	60.917	12.0535	56.241	12.0382	113.321	12.0604	119.589	12.0611	39.421	12.0632	155.61	11.9431	53.693	11.9729	44.846	12.1979	126.494	11.9965	38.482	11.9903	133.322	12.016	411.357
				12.0736	56.309	12.0604	57.706	12.0451	111.75	12.0674	123.784	12.0681	40.598	12.0701	152.733	11.95	51.71	11.9799	46.399	12.2049	124.678	12.0035	39.342	11.9972	127.822	12.0229	413.223
				12.0806	55.133	12.0674	57.223	12.0521	111.62	12.0743	117.04	12.075	40.441	12.0771	149.488	11.9569	52.926	11.9868	45.527	12.2118	123.509	12.0104	37.938	12.0042	130.644	12.0299	410.8
				12.0875	56.169	12.0743	54.73	12.059	107.65	12.0813	118.241	12.0819	39.397	12.084	147.903	11.9639	50.292	11.9938	46.207	12.2188	122.294	12.0174	39.041	12.0111	126.024	12.0368	409.125
				12.0944	55.325	12.0813	53.553	12.066	105.113	12.0882	116.489	12.0889	40.273	12.091	144.737	11.9708	53.229	12.0007	46.104	12.2257	122.629	12.0243	38.603	12.0181	128.936	12.0437	408.692
				12.1014	55.331	12.0882	54.489	12.0729	102.145	12.0951	114.65	12.0958	39.754	12.0979	140.99	11.9778	52.413	12.0076	44.676	12.2326	119.983	12.0312	38.587	12.025	127.045	12.0507	403.805
				12.1083	55.164	12.0951	53.988	12.0799	97.984	12.1021	112.232	12.1028	38.279	12.1049	140.059	11.9847	53.603	12.0146	47.125	12.2396	124.609	12.0382	38.025	12.0319	126.896	12.0576	402.428
				12.1153	52.36	12.1021	51.521	12.0868	97.7	12.109	113.872	12.1097	38.525	12.1118	137.783	11.9917	51.594	12.0215	45.188	12.2465	120.464	12.0451	37.342	12.0389	125.143	12.0646	406.749
				12.1222	53.209	12.109	51.109	12.0938	94.819	12.116	112.359	12.1167	36.653	12.1188	134.899	11.9986	51.89	12.0285	47.186	12.2535	121.29	12.0521	39.142	12.0458	123.025	12.0715	404.312
				12.1292	52.787	12.116	50.731	12.1007	93.062	12.1229	110.632	12.1236	38.431	12.1257	134.987	12.0056	52.235	12.0354	45.064	12.2604	119.962	12.059	38.235	12.0528	124.746	12.0785	404.405
				12.1361	51.343	12.1229	51.132	12.1076	90.014	12.1299	111.655	12.1306	37.749	12.1326	128.345	12.0125	52.893	12.0424	46.226	12.2674	117.448	12.066	38.585	12.0597	122.165	12.0854	405.231
				12.1431	53.58	12.1299	48.833	12.1146	88.757	12.1368	108.81	12.1375	38.17	12.1396	128.254	12.0194	53.825	12.0493	46.302	12.2743	120.564	12.0729	39.229	12.0667	120.644	12.0924	405.896
				12.15	50.571	12.1368	48.119	12.1215	86.779	12.1438	108.663	12.1444	37.307	12.1465	124.293	12.0264	51.964	12.0563	46.972	12.2812	117.491	12.0799	39.194	12.0736	121.327	12.0993	395.634
				12.1569	49.858	12.1438	48.145	12.1285	83.421	12.1507	107.42	12.1514	36.654	12.1535	121.212	12.0333	51.891	12.0632	46.495	12.2882	119.806	12.0868	38.639	12.0806	121.451	12.1062	398.86
				12.1639	50.147	12.1507	47.969	12.1354	82.825	12.1576	106.322	12.1583	37.723	12.1604	118.34	12.0403	50.863	12.0701	47.011	12.2951	117.99	12.0938	36.071	12.0875	120.3	12.1132	397.436
				12.1708	50.717	12.1576	46.972	12.1424	80.176	12.1646	109.698	12.1653	36.971	12.1674	115.49	12.0472	50.489	12.0771	47.46	12.3021	116.498	12.1007	39.392	12.0944	118.724	12.1201	398.959
				12.1778	50.82	12.1646	46.656	12.1493	77.007	12.1715	105.268	12.1722	34.626	12.1743	112.415	12.0542	51.549	12.084	46.039	12.309	116.282	12.1076	37.031	12.1014	116.355	12.1271	398.795
				12.1847	50.132	12.1715	46.541	12.1562	74.269	12.1785	104.183	12.1792	37.174	12.1813	109.797	12.0611	51.378	12.091	46.997	12.316	115.761	12.1146	37.263	12.1083	114.318	12.134	396.438
				12.1917	49.74	12.1785	45.216	12.1632	75.203	12.1854	101.691	12.1861	35.186	12.1882	109.086	12.0681	53.024	12.0979	45.255	12.3229	118.72	12.1215	37.999	12.1153	115.318	12.141	395.41
				12.1986	50.189	12.1854	45.116	12.1701	73.165	12.1924	100.169	12.1931	35.269	12.1951	105.143	12.075	51.407	12.1049	45.408	12.3299	114.618	12.1285	38.815	12.1222	109.969	12.1479	390.158
				12.2056	52.093	12.1924	47.163	12.1771	71.034	12.1993	103.775	12.2	34.927	12.2021	103.655	12.0819	50.997	12.1118	46.295	12.3368	115.232	12.1354	38.61	12.1292	111.474	12.1549	389.869
				12.2125	50.927	12.1993	44.71	12.184	67.399	12.2063	102.81	12.2069	34.699	12.209	100.758	12.0889	52.04	12.1188	46.022	12.3438	112.062	12.1424	38.052	12.1361	110.583	12.1618	392.623
				12.2194	51.015	12.2063	45.81	12.191	67.884	12.2132	102.746	12.2139	33.683	12.216	97.944	12.0958	51.945	12.1257	46.599	12.3507	111.616	12.1493	37.916	12.1431	110.559	12.1687	394.877
				12.2264	50.188	12.2132	45.012	12.1979	63.985	12.2201	106.212	12.2208	33.437	12.2229	94.727	12.1028	52.896	12.1326	44.671	12.3576	113.646	12.1562	37.328	12.15	107.186	12.1757	383.923
				12.2333	52.002	12.2201	44.734	12.2049	61.821	12.2271	102.909	12.2278	34.156	12.2299	94.667	12.1097	52.188	12.1396	46.048	12.3646	112.66	12.1632	37.055	12.1569	106.16	12.1826	386.052
				12.2403	51.529	12.2271	43.717	12.2118	63.611	12.234	101.773	12.2347	33.824	12.2368	90.679	12.1167	53.655	12.1465	45.7	12.3715	111.359	12.1701	38.54	12.1639	103.886	12.1896	390.356
				12.2472	51.177	12.234	43.841	12.2188	60.747	12.241	98.472	12.2417	33.08	12.2438	92.427	12.1236	52.437	12.1535	47.546	12.3785	111.589	12.1771	36.275	12.1708	105.565	12.1965	383.709
				12.2542	51.119	12.241	44.108	12.2257	60.482	12.2479	101.037	12.2486	30.754	12.2507	88.849	12.1306	53.319	12.1604	47.954	12.3854	110.99	12.184	36.473	12.1778	102.505	12.2035	382.065
				12.2611	51.729	12.2479	43.614	12.2326	58.806	12.2549	97.751	12.2556	32.253	12.2576	84.873	12.1375	53.174	12.1674	47.364	12.3924	110.29	12.191	37.36	12.1847	99.387	12.2104	385.817
				12.2681	53.519	12.2549	44.579	12.2396	58.153	12.2618	96.665	12.2625	31.351	12.2646	82.379	12.1444	52.909	12.1743	46.503	12.3993	112.848	12.1979	36.458	12.1917	100.998	12.2174	379.005
				12.275	54.446	12.2618	45.179	12.2465	57.402	12.2688	99.797	12.2694	31.787	12.2715	82.854	12.1514	52.809	12.1813	45.317	12.4062	111.719	12.2049	38.035	12.1986	98.6	12.2243	380.775
				12.2819	51.807	12.2688	45.087	12.2535	55.424	12.2757	97.142	12.2764	31.436	12.2785	81.078	12.1583	52.375	12.1882	45.917	12.4132	109.82	12.2118	35.065	12.2056	94.251	12.2312	377.14
				12.2889	53.888	12.2757	44.937	12.2604	54.387	12.2826	98.143	12.2833	30.881	12.2854	78.362	12.1653	53.388	12.1951	45.169	12.4201	109.013	12.2188	36.834	12.2125	95.136	12.2382	377.607
				12.2958	56.774	12.2826	45.931	12.2674	54.544	12.2896	102.607	12.2903	30.708	12.2924	75.134	12.1722	52.124	12.2021	47.392	12.4271	106.96	12.2257	35.328	12.2194	92.343	12.2451	378.734
				12.3028	54.552	12.2896	43.866	12.2743	52.55	12.2965	99.697	12.2972	31.724	12.2993	73.737	12.1792	52.853	12.209	48.817	12.434	110.114	12.2326	37.608	12.2264	91.921	12.2521	382.217
				12.3097	56.364	12.2965	46.575	12.2812	52.594	12.3035	95.74	12.3042	31.562	12.3063	72.546	12.1861	51.956	12.216	44.643	12.441	106.574	12.2396	37.647	12.2333	89.409	12.259	377.179
				12.3167	56.452	12.3035	44.538	12.2882	50.344	12.3104	96.02	12.3111	29.83	12.3132	70.488	12.1931	53.261	12.2229	47.097	12.4479	107.555	12.2465	36.598	12.2403	92.186	12.266	378.231
				12.3236	58.802	12.3104	47.173	12.2951	50.767	12.3174	94.723	12.3181	29.062	12.3201	71.451	12.2	54.277	12.2299	47.571	12.4549	109.047	12.2535	36.244	12.2472	89.543	12.2729	374.923
				12.3306	57.967	12.3174	46.372	12.3021	49.846	12.3243	96.548	12.325	29.855	12.3271	67.753	12.2069	52.899	12.2368	47.091	12.4618	108.272	12.2604	35.556	12.2542	87.159	12.2799	378.274
				12.3375	60.061	12.3243	46.643	12.309	48.727	12.3313	98.697	12.3319	28.83	12.334	66.294	12.2139	53.371	12.2438	47.988	12.4688	107.185	12.2674	35.35	12.2611	88.192	12.2868	371.316
				12.3444	60.973	12.3313	48.762	12.316	47.956	12.3382	96.749	12.3389	30.651	12.341	66.947	12.2208	53.273	12.2507	48.03	12.4757	108.457	12.2743	36.562	12.2681	85.362	12.2937	374.953
				12.3514	62.838	12.3382	50.846	12.3229	48.86	12.3451	100.426	12.3458	28.414	12.3479	63.991	12.2278	54.679	12.2576	47.989	12.4826	110.13	12.2812	37.5	12.275	85.93	12.3007	375.03
				12.3583	63.163	12.3451	52.134	12.3299	48.649	12.3521	98.057	12.3528	28.817	12.3549	63.93	12.2347	52.531	12.2646	48.404	12.4896	105.642	12.2882	35.867	12.2819	82.693	12.3076	374.25
				12.3653	65.297	12.3521	51.292	12.3368	49.522	12.359	98.067	12.3597	29.781	12.3618	62.917	12.2417	54.845	12.2715	48.162	12.4965	109.701	12.2951	34.769	12.2889	85.415	12.3146	373.699
				12.3722	67.1	12.359	53.346	12.3438	49.642	12.366	100.641	12.3667	29.49	12.3688	62.732	12.2486	51.929	12.2785	48.929	12.5035	105.96	12.3021	37.667	12.2958	83.393	12.3215	371.948
				12.3792	67.715	12.366	56.472	12.3507	48.779	12.3729	94.993	12.3736	27.353	12.3757	63.023	12.2556	53.857	12.2854	48.392	12.5104	110.319	12.309	36.107	12.3028	80.01	12.3285	374.003
				12.3861	68.946	12.3729	54.323	12.3576	48.706	12.3799	97.45	12.3806	27.841	12.3826	61.905	12.2625	53.27	12.2924	48.425	12.5174	108.005	12.316	35.828	12.3097	79.951	12.3354	370.554
				12.3931	74.017	12.3799	55.788	12.3646	48.904	12.3868	99.025	12.3875	27.144	12.3896	59.554	12.2694	54.741	12.2993	47.657	12.5243	107.347	12.3229	36.586	12.3167	79.968	12.3424	374.532
				12.4	73.709	12.3868	59.403	12.3715	49.988	12.3938	94.899	12.3944	27.49	12.3965	58.88	12.2764	55.911	12.3063	48.113	12.5312	106.919	12.3299	35.73	12.3236	77.186	12.3493	372.145
				12.4069	74.737	12.3938	59.721	12.3785	48.138	12.4007	96.932	12.4014	27.919	12.4035	59.739	12.2833	52.144	12.3132	47.515	12.5382	104.062	12.3368	37.082	12.3306	78.188	12.3562	373.318
				12.4139	75.269	12.4007	59.573	12.3854	50.08	12.4076	95.686	12.4083	28.678	12.4104	59.588	12.2903	52.844	12.3201	47.114	12.5451	109.248	12.3438	36.819	12.3375	76.131	12.3632	382.159
				12.4208	77.58	12.4076	61.883	12.3924	47.741	12.4146	99.13	12.4153	26.774	12.4174	57.974	12.2972	55.606	12.3271	48.39	12.5521	105.247	12.3507	36.435	12.3444	75.557	12.3701	374.762
				12.4278	78.345	12.4146	62.516	12.3993	52.365	12.4215	100.256	12.4222	25.972	12.4243	57.494	12.3042	56.086	12.334	47.39	12.559	107.922	12.3576	34.273	12.3514	74.982	12.3771	370.328
				12.4347	81.712	12.4215	64.223	12.4062	49.521	12.4285	97.044	12.4292	27.437	12.4313	57.875	12.3111	53.519	12.341	48.343	12.566	108.024	12.3646	34.311	12.3583	74.993	12.384	377.921
				12.4417	82.863	12.4285	66.303	12.4132	52.94	12.4354	97.522	12.4361	26.71	12.4382	57.553	12.3181	53.516	12.3479	49.147	12.5729	106.73	12.3715	35.686	12.3653	75.926	12.391	381.423
				12.4486	83.611	12.4354	67.254	12.4201	51.354	12.4424	94.622	12.4431	26.425	12.4451	58.225	12.325	55.858	12.3549	47.356	12.5799	108.104	12.3785	35.578	12.3722	75.213	12.3979	376.855
				12.4556	87.104	12.4424	69.483	12.4271	51.437	12.4493	99.104	12.45	26.972	12.4521	56.294	12.3319	54.325	12.3618	48.32	12.5868	107.616	12.3854	36.341	12.3792	73.732	12.4049	374.062
				12.4625	88.173	12.4493	69.364	12.434	53.954	12.4563	97.413	12.4569	26.037	12.459	56.096	12.3389	53.996	12.3688	48.945	12.5938	106.682	12.3924	34.993	12.3861	71.704	12.4118	378.01
				12.4694	91.697	12.4563	70.507	12.441	55.536	12.4632	94.341	12.4639	25.508	12.466	58.413	12.3458	56.831	12.3757	48.076	12.6007	107.975	12.3993	35.077	12.3931	72.836	12.4187	375.136
				12.4764	92.311	12.4632	74.556	12.4479	53.655	12.4701	94.323	12.4708	27.195	12.4729	56.134	12.3528	53.9	12.3826	49.658	12.6076	108.304	12.4062	34.286	12.4	72.529	12.4257	382.386
				12.4833	93.253	12.4701	73.215	12.4549	55.201	12.4771	97.822	12.4778	27.043	12.4799	58.8	12.3597	56.151	12.3896	47.708	12.6146	106.286	12.4132	33.961	12.4069	73.399	12.4326	379.432
				12.4903	97.219	12.4771	76.845	12.4618	57.149	12.484	96.46	12.4847	27.376	12.4868	58.104	12.3667	55.802	12.3965	48.705	12.6215	107.46	12.4201	35.181	12.4139	74.256	12.4396	378.529
				12.4972	98.25	12.484	78.698	12.4688	57	12.491	96.984	12.4917	26.471	12.4938	59.214	12.3736	55.343	12.4035	47.901	12.6285	108.13	12.4271	35.939	12.4208	70.852	12.4465	383.924
				12.5042	98.122	12.491	78.577	12.4757	59.268	12.4979	103.427	12.4986	26.427	12.5007	60.33	12.3806	54.24	12.4104	49.092	12.6354	107.641	12.434	36.816	12.4278	71.258	12.4535	377.304
				12.5111	99.867	12.4979	80.571	12.4826	60.656	12.5049	102.298	12.5056	26.592	12.5076	62.335	12.3875	55.677	12.4174	50.026	12.6424	105.656	12.441	35.596	12.4347	71.754	12.4604	378.576
				12.5181	101.686	12.5049	81.157	12.4896	63.533	12.5118	102.095	12.5125	27.733	12.5146	62.629	12.3944	54.963	12.4243	49.275	12.6493	110.623	12.4479	35.465	12.4417	73.114	12.4674	372.468
				12.525	105.228	12.5118	83.652	12.4965	63.429	12.5188	100.989	12.5194	27.64	12.5215	62.288	12.4014	55.53	12.4313	49.023	12.6562	107.274	12.4549	34.378	12.4486	73.229	12.4743	379.194
				12.5319	102.863	12.5188	85.623	12.5035	62.7	12.5257	101.857	12.5264	26.832	12.5285	63.427	12.4083	54.467	12.4382	48.55	12.6632	107.431	12.4618	35.8	12.4556	74.148	12.4812	379.552
				12.5389	104.272	12.5257	86.741	12.5104	64.749	12.5326	99.316	12.5333	27.63	12.5354	64.706	12.4153	54.706	12.4451	49.77	12.6701	107.516	12.4688	35.467	12.4625	72.929	12.4882	378.306
				12.5458	109.919	12.5326	86.532	12.5174	66.357	12.5396	101.848	12.5403	27.484	12.5424	68.086	12.4222	56.103	12.4521	48.17	12.6771	108.886	12.4757	35.89	12.4694	73.72	12.4951	379.294
				12.5528	111.494	12.5396	87.754	12.5243	69.631	12.5465	103.288	12.5472	27.212	12.5493	69.031	12.4292	56.264	12.459	49.694	12.684	110.294	12.4826	36.076	12.4764	75.037	12.5021	383.148
				12.5597	111.567	12.5465	91.205	12.5312	68.76	12.5535	103.49	12.5542	27.233	12.5563	70.876	12.4361	57.195	12.466	49.815	12.691	108.848	12.4896	34.93	12.4833	73.93	12.509	375.579
				12.5667	111.044	12.5535	89.225	12.5382	70.025	12.5604	106.531	12.5611	27.86	12.5632	71.481	12.4431	56.719	12.4729	49.674	12.6979	115.006	12.4965	35.152	12.4903	74.602	12.516	382.036
				12.5736	115.638	12.5604	89.174	12.5451	72.207	12.5674	105.183	12.5681	28.154	12.5701	73.581	12.45	55.804	12.4799	49.31	12.7049	111.524	12.5035	35.573	12.4972	75.167	12.5229	380.496
				12.5806	114.216	12.5674	91.203	12.5521	74.115	12.5743	103.584	12.575	27.863	12.5771	77.065	12.4569	56.297	12.4868	49.482	12.7118	109.302	12.5104	35.506	12.5042	72.89	12.5299	381.702
				12.5875	116.333	12.5743	93.946	12.559	76.954	12.5813	106.936	12.5819	27.841	12.584	77.937	12.4639	55.857	12.4938	49.644	12.7188	108.135	12.5174	36.018	12.5111	76.152	12.5368	379.306
				12.5944	116.251	12.5813	95.485	12.566	78.012	12.5882	106.789	12.5889	27.812	12.591	80.806	12.4708	55.449	12.5007	50.324	12.7257	110.922	12.5243	36.466	12.5181	75.293	12.5437	379.145
				12.6014	117.212	12.5882	95.841	12.5729	80.428	12.5951	107.237	12.5958	28.542	12.5979	82.875	12.4778	56.359	12.5076	51.105	12.7326	109.952	12.5312	34.122	12.525	76.649	12.5507	382.08
				12.6083	119.419	12.5951	96.453	12.5799	80.534	12.6021	106.364	12.6028	28.699	12.6049	84.16	12.4847	56.505	12.5146	49.726	12.7396	110.882	12.5382	35.961	12.5319	77.128	12.5576	382.309
				12.6153	118.562	12.6021	94.126	12.5868	82.908	12.609	111.563	12.6097	29.474	12.6118	85.761	12.4917	56.193	12.5215	49.034	12.7465	111.738	12.5451	35.025	12.5389	76.286	12.5646	380.119
				12.6222	120.027	12.609	96.386	12.5938	81.283	12.616	110.011	12.6167	29.403	12.6188	90.157	12.4986	55.194	12.5285	50.157	12.7535	112.364	12.5521	35.404	12.5458	78.595	12.5715	384.723
				12.6292	118.261	12.616	98.525	12.6007	86.742	12.6229	110.711	12.6236	29.616	12.6257	92.166	12.5056	55.572	12.5354	50.436	12.7604	113.42	12.559	36.585	12.5528	79.613	12.5785	381.643
				12.6361	120.319	12.6229	98.15	12.6076	87.729	12.6299	108.61	12.6306	31.233	12.6326	93.786	12.5125	55.868	12.5424	49.377	12.7674	110.936	12.566	35.774	12.5597	79.666	12.5854	382.842
				12.6431	117.68	12.6299	100.66	12.6146	90.488	12.6368	113.633	12.6375	30.949	12.6396	96.34	12.5194	56.133	12.5493	51.038	12.7743	114.656	12.5729	35.224	12.5667	80.206	12.5924	387.221
				12.65	121.18	12.6368	100.598	12.6215	92.437	12.6438	114.588	12.6444	30.202	12.6465	103.443	12.5264	56.002	12.5563	48.942	12.7812	115.185	12.5799	35.171	12.5736	81.03	12.5993	384.59
				12.6569	121.709	12.6438	101.504	12.6285	93.664	12.6507	106.911	12.6514	29.827	12.6535	100.151	12.5333	55.724	12.5632	49.941	12.7882	113.411	12.5868	34.904	12.5806	80.652	12.6062	383.795
				12.6639	120.436	12.6507	99.821	12.6354	96.236	12.6576	112.481	12.6583	31.246	12.6604	104.658	12.5403	55.188	12.5701	49.625	12.7951	119.42	12.5938	36.09	12.5875	81.997	12.6132	383.126
				12.6708	118.263	12.6576	97.396	12.6424	96.722	12.6646	111.292	12.6653	30.401	12.6674	106.527	12.5472	55.749	12.5771	50.162	12.8021	115.786	12.6007	36.043	12.5944	82.626	12.6201	386.776
				12.6778	120.947	12.6646	98.751	12.6493	100.156	12.6715	112.543	12.6722	32.303	12.6743	110.521	12.5542	54.707	12.584	49.489	12.809	116.444	12.6076	34.683	12.6014	83.114	12.6271	386.706
				12.6847	119.503	12.6715	101.912	12.6562	102.413	12.6785	114.362	12.6792	32.241	12.6813	112.865	12.5611	54.587	12.591	49.8	12.816	119.892	12.6146	35.142	12.6083	84.163	12.634	388.154
				12.6917	119.02	12.6785	102.02	12.6632	104.012	12.6854	116.78	12.6861	32.191	12.6882	117.095	12.5681	57.348	12.5979	49.195	12.8229	116.702	12.6215	36.364	12.6153	85.381	12.641	386.193
				12.6986	118.68	12.6854	101.662	12.6701	105.327	12.6924	113.578	12.6931	33.022	12.6951	117.868	12.575	54.673	12.6049	49.672	12.8299	116.56	12.6285	34.469	12.6222	86.526	12.6479	384.078
				12.7056	119.2	12.6924	101.469	12.6771	107.202	12.6993	117.667	12.7	32.539	12.7021	121.518	12.5819	56.304	12.6118	49.717	12.8368	116.888	12.6354	35.735	12.6292	85.811	12.6549	383.836
				12.7125	116.963	12.6993	100.001	12.684	109.107	12.7063	115.223	12.7069	32.458	12.709	122.969	12.5889	55.053	12.6188	47.997	12.8438	117.804	12.6424	35.655	12.6361	88.573	12.6618	384.332
				12.7194	114.735	12.7063	100.419	12.691	112.001	12.7132	114.251	12.7139	32.649	12.716	126.652	12.5958	55.115	12.6257	49.667	12.8507	118.462	12.6493	35.391	12.6431	90.035	12.6687	386.789
				12.7264	117.485	12.7132	99.943	12.6979	110.971	12.7201	115.109	12.7208	32.502	12.7229	128.72	12.6028	54.243	12.6326	50.182	12.8576	119.807	12.6562	36.349	12.65	90.322	12.6757	386.617
				12.7333	117.134	12.7201	101.148	12.7049	114.086	12.7271	117.098	12.7278	33.849	12.7299	131.641	12.6097	56.065	12.6396	48.749	12.8646	119.435	12.6632	37.18	12.6569	89.494	12.6826	388.392
				12.7403	114.159	12.7271	99.412	12.7118	114.773	12.734	120.517	12.7347	33.16	12.7368	133.556	12.6167	54.713	12.6465	50.525	12.8715	118.805	12.6701	36.695	12.6639	91.012	12.6896	390.126
				12.7472	114.388	12.734	101.092	12.7188	117.033	12.741	114.437	12.7417	35.608	12.7438	134.062	12.6236	54.765	12.6535	49.023	12.8785	118.776	12.6771	36.335	12.6708	91.374	12.6965	387.219
				12.7542	111.197	12.741	100.762	12.7257	118.382	12.7479	120.06	12.7486	34.655	12.7507	137.285	12.6306	55.376	12.6604	48.474	12.8854	120.465	12.684	36.751	12.6778	94.265	12.7035	389.826
				12.7611	110.693	12.7479	99.69	12.7326	120.728	12.7549	118.46	12.7556	35.179	12.7576	140.954	12.6375	52.955	12.6674	46.009	12.8924	118.304	12.691	36.279	12.6847	93.725	12.7104	385.509
				12.7681	111.762	12.7549	97.508	12.7396	120.623	12.7688	117.183	12.7625	35.823	12.7646	143.286	12.6444	54.475	12.6743	48.292	12.8993	121.352	12.6979	39.26	12.6917	94.822	12.7174	382.705
				12.775	107.562	12.7618	98.263	12.7465	122.071	12.7757	115.714	12.7694	36.404	12.7715	145.185	12.6514	52.772	12.6813	49.388	12.9062	121.651	12.7049	36.78	12.6986	98.363	12.7243	388.38
				12.7819	103.947	12.7688	96.639	12.7535	123.934	12.7826	118.132	12.7764	36.118	12.7785	145.585	12.6583	53.472	12.6882	49.553	12.9132	121.108	12.7118	37.05	12.7056	96.194	12.7312	388.672
				12.7889	107.083	12.7826	152.049	12.7604	126.497	12.7896	120.405	12.7833	34.401	12.7854	151.033	12.6653	55.204	12.6951	48.962	12.9201	119.292	12.7188	36.743	12.7125	96.205	12.7382	387.699
				12.7958	103.424	12.7896	173.886	12.7743	126.655	12.7965	118.841	12.7903	34.571	12.7924	149.591	12.6722	53.442	12.7021	48.563	12.9271	120.293	12.7257	36.259	12.7194	98.563	12.7451	390.257
				12.8028	103.773	12.7965	183.499	12.7812	127.014	12.8035	120.566	12.7972	37.037	12.7993	155.843	12.6792	53.118	12.709	47.413	12.934	120.665	12.7326	37.618	12.7264	97.46	12.7521	387.598
				12.8097	101.161	12.8035	184.028	12.7882	127.422	12.8104	120.05	12.8042	36.922	12.8063	157.262	12.6861	53.378	12.716	49.024	12.941	121.852	12.7396	37.287	12.7333	99.558	12.759	384.576
				12.8167	100.907	12.8104	178.981	12.7951	129.761	12.8174	122.597	12.8111	35.441	12.8132	159.169	12.6931	52.875	12.7229	47.102	12.9479	121.623	12.7465	37.302	12.7403	98.387	12.766	378.292
				12.8236	97.479	12.8174	172.647	12.8021	131.816	12.8243	122.11	12.8181	37.173	12.8201	159.066	12.7	53.418	12.7299	47.197	12.9549	120.493	12.7535	36.74	12.7472	100.319	12.7729	383.138
				12.8306	98.778	12.8243	163.543	12.809	132.177	12.8313	117.799	12.825	37.734	12.8271	159.441	12.7069	54.516	12.7368	47.959	12.9618	121.566	12.7604	37.647	12.7542	102.458	12.7799	385.659
				12.8375	92.506	12.8313	157.743	12.816	134.005	12.8382	123.557	12.8319	38.586	12.834	161.418	12.7139	52.421	12.7438	46.764	12.9688	120.15	12.7674	37.443	12.7611	104.684	12.7868	386.214
				12.8444	91.496	12.8382	151.911	12.8229	133.837	12.8451	120.244	12.8389	37.931	12.841	162.395	12.7208	52.062	12.7507	47.493	12.9757	123.312	12.7743	37.86	12.7681	101.795	12.7937	384.711
				12.8514	93.41	12.8451	147.589	12.8299	135.448	12.8521	123.654	12.8458	38.608	12.8479	164.568	12.7278	52.814	12.7576	48.682	12.9826	122.038	12.7812	37.31	12.775	104.206	12.8007	383.75
				12.8583	89.494	12.8521	141.146	12.8368	136.398	12.859	119.021	12.8528	38.08	12.8549	164.98	12.7347	53.278	12.7646	47.411	12.9896	119.52	12.7882	37.3	12.7819	105.087	12.8076	380.392
				12.8653	88.691	12.859	133.916	12.8438	135.561	12.866	121.307	12.8597	37.56	12.8618	166.993	12.7417	52.518	12.7715	48.361	12.9965	121.867	12.7951	38.118	12.7889	104.719	12.8146	381.665
				12.8722	87.261	12.866	126.975	12.8507	136.023	12.8729	122.698	12.8667	38.578	12.8688	169.558	12.7486	53.744	12.7785	46.516	13.0035	118.862	12.8021	38.359	12.7958	105.604	12.8215	378.847
				12.8792	84.861	12.8729	125.068	12.8576	137.424	12.8799	120.394	12.8736	37.547	12.8757	167.721	12.7556	51.84	12.7854	45.72	13.0104	120.565	12.809	38.904	12.8028	106.288	12.8285	382.248
				12.8861	82.706	12.8799	120.71	12.8646	137.828	12.8868	118.17	12.8806	38.648	12.8826	167.84	12.7625	51.739	12.7924	45.938	13.0174	122.825	12.816	38.906	12.8097	109.707	12.8354	385.692
				12.8931	81.536	12.8868	117.792	12.8715	137.093	12.8938	117.364	12.8875	38.853	12.8896	168.926	12.7694	53.028	12.7993	47.529	13.0243	122.439	12.8229	37.458	12.8167	111.172	12.8424	379.516
				12.9	79.649	12.8938	115.874	12.8785	135.071	12.9007	119.494	12.8944	39.433	12.8965	171.261	12.7764	50.899	12.8063	46.366	13.0312	118.877	12.8299	37.259	12.8236	110.796	12.8493	378.842
				12.9069	77.415	12.9007	112.251	12.8854	132.978	12.9076	121.47	12.9014	39.978	12.9035	168.373	12.7833	51.054	12.8132	47.25	13.0382	123.312	12.8368	38.857	12.8306	113.084	12.8562	387.059
				12.9139	77.045	12.9076	105.866	12.8924	135.648	12.9146	118.049	12.9083	39.823	12.9104	169.056	12.7903	49.911	12.8201	46.387	13.0451	120.35	12.8438	38.416	12.8375	114.979	12.8632	376.751
				12.9208	77.075	12.9146	103.981	12.8993	134.806	12.9215	121.468	12.9153	39.093	12.9174	166.391	12.7972	50.697	12.8271	46.729	13.0521	119.878	12.8507	39.582	12.8444	112.792	12.8701	380.195
				12.9278	74.167	12.9215	101.144	12.9062	134.941	12.9285	116.413	12.9222	39.242	12.9243	168.808	12.8042	50.829	12.834	46.368	13.059	122.153	12.8576	39.719	12.8514	112.206	12.8771	383.804
				12.9347	70.848	12.9285	96.242	12.9132	134.867	12.9354	120.942	12.9292	39.18	12.9313	171.914	12.8111	51.173	12.841	46.775	13.066	120.193	12.8646	37.917	12.8583	113.906	12.884	379.356
				12.9417	73.491	12.9354	95.755	12.9201	130.527	12.9424	119.293	12.9361	39.423	12.9382	172.565	12.8181	50.384	12.8479	46.856	13.0729	121.824	12.8715	38.632	12.8653	113.426	12.891	375.361
				12.9486	67.498	12.9424	90.467	12.9271	133.098	12.9493	118.99	12.9431	39.925	12.9451	170.169	12.825	50.22	12.8549	46.257	13.0799	121.781	12.8785	37.805	12.8722	115.483	12.8979	382.159
				12.9556	68.157	12.9493	86.757	12.934	132.533	12.9563	116.062	12.95	39.48	12.9521	168.58	12.8319	49.346	12.8618	45.813	13.0868	122.754	12.8854	38.589	12.8792	113.004	12.9049	375.352
				12.9625	67.2	12.9563	85.583	12.941	131.175	12.9632	116.103	12.9569	40.14	12.959	171.296	12.8389	50.326	12.8688	45.804	13.0938	122.953	12.8924	38.563	12.8861	116.857	12.9118	371.916
				12.9694	65.295	12.9632	83.608	12.9479	132.313	12.9701	115.199	12.9639	40.854	12.966	169.12	12.8458	49.811	12.8757	46.453	13.1007	120.407	12.8993	38.09	12.8931	119.677	12.9187	376.562
				12.9764	65.127	12.9701	81.678	12.9549	128.167	12.9771	116.848	12.9708	41.339	12.9729	167.455	12.8528	49.447	12.8826	44.951	13.1076	120.479	12.9062	39.548	12.9	117.069	12.9257	369.157
				12.9833	63.574	12.9771	78.816	12.9618	129.107	12.984	116.131	12.9778	41.594	12.9799	169.137	12.8597	48.656	12.8896	46.883	13.1146	125.072	12.9132	37.959	12.9069	118.983	12.9326	371.514
				12.9903	63.725	12.984	75.75	12.9688	125.81	12.991	113.224	12.9847	39.089	12.9868	165.574	12.8667	49.588	12.8965	44.99	13.1215	120.793	12.9201	38.939	12.9139	117.912	12.9396	372.54
				12.9972	62.232	12.991	74.239	12.9757	123.844	12.9979	117.879	12.9917	39.693	12.9938	164.855	12.8736	49.161	12.9035	46.146	13.1285	115.626	12.9271	39.062	12.9208	115.427	12.9465	364.573
				13.0042	60.396	12.9979	70.856	12.9826	125.034	13.0049	113.699	12.9986	40.265	13.0007	165.616	12.8806	48.22	12.9104	45.959	13.1354	117.889	12.934	38.534	12.9278	122.239	12.9535	365.43
				13.0111	59.345	13.0049	69.409	12.9896	120.604	13.0118	116.016	13.0056	39.748	13.0076	166.624	12.8875	47.781	12.9174	45.848	13.1424	120.694	12.941	39.282	12.9347	119.134	12.9604	370.397
				13.0181	57.093	13.0118	69.073	12.9965	118.458	13.0188	114.997	13.0125	38.366	13.0146	160.865	12.8944	48.942	12.9243	45.022	13.1493	118.719	12.9479	38.275	12.9417	120.362	12.9674	363.226
				13.025	56.548	13.0188	67.047	13.0035	117.078	13.0257	114.096	13.0194	40.276	13.0215	161.148	12.9014	48.774	12.9313	46.982	13.1562	117.26	12.9549	38.319	12.9486	116.046	12.9743	365.852
				13.0319	55.818	13.0257	62.879	13.0104	116.002	13.0326	114.846	13.0264	39.565	13.0285	161.648	12.9083	47.631	12.9382	45.561	13.1632	117.875	12.9618	38.338	12.9556	119.763	12.9812	362.933
				13.0389	56.842	13.0326	63.256	13.0174	116.47	13.0396	111.448	13.0333	37.277	13.0354	156.397	12.9153	49.199	12.9451	46.15	13.1701	118.562	12.9688	37.515	12.9625	118.153	12.9882	362.725
				13.0458	54.874	13.0396	62.17	13.0243	111.834	13.0465	111.21	13.0403	39.992	13.0424	156.58	12.9222	47.653	12.9521	45.434	13.1771	118.92	12.9757	38.52	12.9694	120.869	12.9951	355.51
				13.0528	51.089	13.0465	61.47	13.0312	109.404	13.0535	111.403	13.0472	38.005	13.0493	153.497	12.9292	49.386	12.959	44.966	13.184	118.204	12.9826	38.933	12.9764	117.552	13.0021	361.622
				13.0597	55.302	13.0535	58.474	13.0382	108.308	13.0604	110.428	13.0542	39.854	13.0563	155.988	12.9361	48.015	12.966	44.757	13.191	115.429	12.9896	38.52	12.9833	118.829	13.009	357.64
				13.0667	54.153	13.0604	57.364	13.0451	108.248	13.0674	109.916	13.0611	39.322	13.0632	151.994	12.9431	47.419	12.9729	44.393	13.1979	116.673	12.9965	38.09	12.9903	121.253	13.016	356.791
				13.0736	52.808	13.0674	56.488	13.0521	103.047	13.0743	108.392	13.0681	38.496	13.0701	151.208	12.95	49.117	12.9799	44.01	13.2049	116.56	13.0035	38.446	12.9972	117	13.0229	352.313
				13.0806	52.335	13.0743	55.244	13.059	102.832	13.0813	107.33	13.075	37.251	13.0771	150.471	12.9569	47.303	12.9868	44.964	13.2118	116.23	13.0104	37.744	13.0042	118.427	13.0299	352.063
				13.0875	51.145	13.0813	55.667	13.066	97.413	13.0882	106.67	13.0819	36.575	13.084	147.014	12.9639	47.33	12.9938	43.871	13.2188	116.373	13.0174	37.887	13.0111	117.862	13.0368	353.864
				13.0944	53.422	13.0882	53.053	13.0729	97.792	13.0951	106.615	13.0889	38.622	13.091	145.033	12.9708	47.479	13.0007	44.585	13.2257	116.046	13.0243	37.775	13.0181	115.804	13.0437	346.506
				13.1014	50.967	13.0951	54.171	13.0799	94.297	13.1021	106.608	13.0958	36.704	13.0979	142.035	12.9778	47.533	13.0076	45.891	13.2326	113.635	13.0312	38.077	13.025	118.133	13.0507	353.201
				13.1083	50.249	13.1021	51.394	13.0868	91.528	13.109	105.501	13.1028	38.958	13.1049	140.022	12.9847	48.479	13.0146	42.792	13.2396	115.238	13.0382	37.287	13.0319	115.747	13.0576	346.774
				13.1153	50.949	13.109	51.354	13.0938	90.255	13.116	104.226	13.1097	38.446	13.1118	139.396	12.9917	46.834	13.0215	44.713	13.2465	114.565	13.0451	38.225	13.0389	115.684	13.0646	349.765
				13.1222	50.398	13.116	50.139	13.1007	88.619	13.1229	105.706	13.1167	37.984	13.1188	135.803	12.9986	46.894	13.0285	44.205	13.2535	111.187	13.0521	35.726	13.0458	114.071	13.0715	345.71
				13.1292	49.09	13.1229	51.303	13.1076	84.996	13.1299	103.527	13.1236	36.96	13.1257	136.858	13.0056	48.162	13.0354	43.403	13.2604	112.59	13.059	37.845	13.0528	116.456	13.0785	342.069
				13.1361	50.428	13.1299	49.292	13.1146	83.809	13.1368	102.253	13.1306	36.191	13.1326	131.887	13.0125	47.946	13.0424	45.64	13.2674	115.897	13.066	38.575	13.0597	115.558	13.0854	343.339
				13.1431	50.073	13.1368	48.302	13.1215	81.808	13.1438	106.01	13.1375	36.249	13.1396	128.828	13.0194	47.625	13.0493	44.856	13.2743	112.333	13.0729	36.657	13.0667	110.343	13.0924	340.085
				13.15	49.474	13.1438	48.786	13.1285	81.182	13.1507	103.512	13.1444	37.19	13.1465	128.635	13.0264	47.776	13.0563	44.066	13.2812	113.363	13.0799	39.175	13.0736	113.066	13.0993	342.481
				13.1569	49.475	13.1507	47.943	13.1354	76.741	13.1576	102.568	13.1514	36.324	13.1535	125.228	13.0333	47.895	13.0632	44.085	13.2882	112.075	13.0868	38.531	13.0806	114.036	13.1062	344.825
				13.1639	51.705	13.1576	46.485	13.1424	75.368	13.1646	99.747	13.1583	35.027	13.1604	123.399	13.0403	47.132	13.0701	43.827	13.2951	112.018	13.0938	37.615	13.0875	110.758	13.1132	338.895
				13.1708	49.616	13.1646	46.201	13.1493	72.518	13.1715	102.525	13.1653	35.817	13.1674	120.718	13.0472	47.174	13.0771	44.392	13.3021	110.415	13.1007	38.432	13.0944	110.374	13.1201	336.383
				13.1778	48.558	13.1715	46.186	13.1562	70.726	13.1785	105.286	13.1722	34.24	13.1743	116.094	13.0542	46.022	13.084	45.502	13.309	108.64	13.1076	37.315	13.1014	110.34	13.1271	338.028
				13.1847	49.232	13.1785	47.247	13.1632	69.209	13.1854	97.255	13.1792	35.33	13.1813	115.24	13.0611	46.68	13.091	45.088	13.316	111.459	13.1146	37.874	13.1083	109.511	13.134	333.734
				13.1917	50.807	13.1854	45.829	13.1701	69.038	13.1924	100.751	13.1861	35.002	13.1882	113.128	13.0681	49.009	13.0979	44.638	13.3229	109.813	13.1215	35.485	13.1153	108.635	13.141	336.439
				13.1986	49.288	13.1924	45.411	13.1771	67.603	13.1993	97.344	13.1931	35.271	13.1951	109.657	13.075	48.88	13.1049	43.068	13.3299	109.914	13.1285	37.858	13.1222	107.475	13.1479	331.313
				13.2056	49.684	13.1993	44.734	13.184	65.593	13.2063	97.821	13.2	33.281	13.2021	107.315	13.0819	47.974	13.1118	44.438	13.3368	110.171	13.1354	37.258	13.1292	104.459	13.1549	329.147
				13.2125	49.431	13.2063	45.196	13.191	62.328	13.2132	97.208	13.2069	35.777	13.209	106.584	13.0889	48.863	13.1188	44.93	13.3438	107.351	13.1424	38.404	13.1361	104.443	13.1618	325.443
				13.2194	49.031	13.2132	45.224	13.1979	63.664	13.2201	95.844	13.2139	33.428	13.216	102.955	13.0958	48.536	13.1257	43.459	13.3507	109.527	13.1493	38.133	13.1431	102.774	13.1687	325.05
				13.2264	49.159	13.2201	44.227	13.2049	58.223	13.2271	94.268	13.2208	32.699	13.2229	102.511	13.1028	48.179	13.1326	44.361	13.3576	108.997	13.1562	37.816	13.15	102.471	13.1757	323.409
				13.2333	49.125	13.2271	44.917	13.2118	58.146	13.234	91.981	13.2278	32.84	13.2299	99.918	13.1097	47.371	13.1396	43.577	13.3646	106.249	13.1632	36.788	13.1569	100.223	13.1826	327.126
				13.2403	49.248	13.234	45.072	13.2188	59.667	13.241	93.564	13.2347	31.708	13.2368	96.198	13.1167	48.816	13.1465	44.48	13.3715	108.926	13.1701	36.985	13.1639	101.459	13.1896	324.722
				13.2472	52.588	13.241	46.717	13.2257	56.941	13.2479	93.81	13.2417	32.835	13.2438	95.136	13.1236	50.042	13.1535	44.467	13.3785	107.552	13.1771	35.298	13.1708	101.76	13.1965	320.292
				13.2542	50.707	13.2479	46.598	13.2326	54.165	13.2549	94.756	13.2486	33.248	13.2507	90.574	13.1306	48.46	13.1604	43.652	13.3854	109.785	13.184	36.573	13.1778	100.372	13.2035	321.45
				13.2611	52.007	13.2549	46.318	13.2396	53.782	13.2618	94.939	13.2556	32.265	13.2576	89.907	13.1375	47.689	13.1674	44.685	13.3924	104.632	13.191	36.4	13.1847	99.996	13.2104	325.492
				13.2681	51.052	13.2618	47.919	13.2465	53.392	13.2688	93.313	13.2625	32.022	13.2646	89.714	13.1444	47.98	13.1743	43.916	13.3993	105.29	13.1979	35.971	13.1917	98.681	13.2174	318.138
				13.275	51.863	13.2688	47.533	13.2535	52.464	13.2757	93.972	13.2694	29.882	13.2715	85.672	13.1514	49.119	13.1813	46.195	13.4062	106.163	13.2049	35.5	13.1986	95.348	13.2243	317.649
				13.2819	52.522	13.2757	47.803	13.2604	50.446	13.2826	92.424	13.2764	29.863	13.2785	85.243	13.1583	48.349	13.1882	44.793	13.4132	108.325	13.2118	36.106	13.2056	97.36	13.2312	313.723
				13.2889	54.688	13.2826	49.144	13.2674	49.403	13.2896	93.119	13.2833	30.417	13.2854	82.129	13.1653	47.739	13.1951	43.127	13.4201	105.934	13.2188	34.497	13.2125	94.133	13.2382	320.795
				13.2958	55.631	13.2896	49.091	13.2743	50.512	13.2965	92.124	13.2903	31.334	13.2924	79.632	13.1722	48.098	13.2021	45.174	13.4271	103.286	13.2257	36.715	13.2194	92.752	13.2451	317.711
				13.3028	54.949	13.2965	51.227	13.2812	48.657	13.3035	90.814	13.2972	30.303	13.2993	80.07	13.1792	49.012	13.209	46.165	13.434	106.307	13.2326	36.019	13.2264	90.437	13.2521	315.343
				13.3097	55.711	13.3035	51.001	13.2882	47.674	13.3104	89.451	13.3042	30.174	13.3063	75.949	13.1861	48.434	13.216	45.237	13.441	105.004	13.2396	37.372	13.2333	92.836	13.259	316.772
				13.3167	58.541	13.3104	53.946	13.2951	47.503	13.3174	91.64	13.3111	30.208	13.3132	75.516	13.1931	50.331	13.2229	44.297	13.4479	106.421	13.2465	35.943	13.2403	90.091	13.266	315.071
				13.3236	59.066	13.3174	53.28	13.3021	47.405	13.3243	91.28	13.3181	29.706	13.3201	74.195	13.2	49.655	13.2299	45.733	13.4549	103.902	13.2535	37.09	13.2472	87.598	13.2729	318.439
				13.3306	58.601	13.3243	54.544	13.309	46.429	13.3313	89.635	13.325	28.833	13.3271	73.682	13.2069	47.147	13.2368	45.173	13.4618	104.131	13.2604	35.999	13.2542	87.225	13.2799	319.179
				13.3375	61.017	13.3313	57.69	13.316	46.617	13.3382	90.191	13.3319	28.989	13.334	71.316	13.2139	48.418	13.2438	43.754	13.4688	106.178	13.2674	36.257	13.2611	84.762	13.2868	314.619
				13.3444	59.46	13.3382	59.3	13.3229	45.806	13.3451	91.437	13.3389	29.285	13.341	72.232	13.2208	50.136	13.2507	43.31	13.4757	104.861	13.2743	36.201	13.2681	86.198	13.2937	310.277
				13.3514	61.005	13.3451	60.076	13.3299	44.511	13.3521	91.645	13.3458	28.497	13.3479	71.208	13.2278	48.934	13.2576	45.173	13.4826	103.029	13.2812	37.587	13.275	86.102	13.3007	316.164
				13.3583	62.148	13.3521	61.405	13.3368	44.648	13.359	91.28	13.3528	28.786	13.3549	66.893	13.2347	47.093	13.2646	45.258	13.4896	104.016	13.2882	36.142	13.2819	85.133	13.3076	320.446
				13.3653	63.75	13.359	63.81	13.3438	43.228	13.366	89.736	13.3597	28.313	13.3618	67.873	13.2417	50.879	13.2715	47.157	13.4965	100.71	13.2951	36.092	13.2889	84.496	13.3146	313.264
				13.3722	64.466	13.366	66.888	13.3507	45.877	13.3729	93.012	13.3667	28.815	13.3688	65.401	13.2486	50.96	13.2785	45.277	13.5035	102.886	13.3021	36.425	13.2958	82.093	13.3215	314.386
				13.3792	65.628	13.3729	67.459	13.3576	44.744	13.3799	91.723	13.3736	28.742	13.3757	63.84	13.2556	50.424	13.2854	44.273	13.5104	101.011	13.309	35.111	13.3028	82.285	13.3285	316.2
				13.3861	67.343	13.3799	69.483	13.3646	44.517	13.3868	91.611	13.3806	27.41	13.3826	63.075	13.2625	49.878	13.2924	46.08	13.5174	103.358	13.316	35.124	13.3097	81.677	13.3354	315.044
				13.3931	71.406	13.3868	74.952	13.3715	43.463	13.3938	93.527	13.3875	27.696	13.3896	63.316	13.2694	50.214	13.2993	44.555	13.5243	104.174	13.3229	34.692	13.3167	79.18	13.3424	317.88
				13.4	73.996	13.3938	76.713	13.3785	44.354	13.4007	93.767	13.3944	27.429	13.3965	64.303	13.2764	50.627	13.3063	46.253	13.5312	102.943	13.3299	34.772	13.3236	79.728	13.3493	313.694
				13.4069	73.392	13.4007	79.8	13.3854	43.855	13.4076	90.051	13.4014	27.055	13.4035	60.955	13.2833	50.267	13.3132	45.751	13.5382	103.644	13.3368	35.355	13.3306	77.545	13.3562	321.923
				13.4139	74.402	13.4076	78.909	13.3924	43.647	13.4146	91.873	13.4083	26.348	13.4104	58.889	13.2903	49.587	13.3201	43.474	13.5451	104.303	13.3438	35.339	13.3375	76.913	13.3632	321.23
				13.4208	76.146	13.4146	84.014	13.3993	45.699	13.4215	88.809	13.4153	27.045	13.4174	60.418	13.2972	51.281	13.3271	45.156	13.5521	102.098	13.3507	35.098	13.3444	78.355	13.3701	312.49
				13.4278	78.947	13.4215	84.175	13.4062	44.397	13.4285	91.766	13.4222	27.457	13.4243	59.532	13.3042	50.232	13.334	45.489	13.559	103.845	13.3576	35.983	13.3514	77.843	13.3771	319.777
				13.4347	79.863	13.4285	87.501	13.4132	46.102	13.4354	94.168	13.4292	27.049	13.4313	57.635	13.3111	51.423	13.341	43.838	13.566	104.245	13.3646	34.555	13.3583	75.076	13.384	316.201
				13.4417	80.691	13.4354	89.719	13.4201	47.178	13.4424	90.744	13.4361	26.024	13.4382	58.999	13.3181	49.761	13.3479	45.23	13.5729	105.92	13.3715	34.366	13.3653	75.681	13.391	322.913
				13.4486	83.884	13.4424	92.811	13.4271	46.106	13.4493	92.247	13.4431	26.216	13.4451	59.524	13.325	50.247	13.3549	45.19	13.5799	101.798	13.3785	34.896	13.3722	74.341	13.3979	321.98
				13.4556	84.461	13.4493	92.1	13.434	46.876	13.4563	89.725	13.45	26.445	13.4521	55.725	13.3319	49.601	13.3618	43.99	13.5868	103.358	13.3854	35.01	13.3792	73.348	13.4049	321.464
				13.4625	87.344	13.4563	96.059	13.441	47.211	13.4632	90.372	13.4569	26.925	13.459	57.304	13.3389	51.419	13.3688	46.169	13.5938	102.957	13.3924	34.81	13.3861	73.4	13.4118	323.824
				13.4694	88.434	13.4632	97.839	13.4479	50.649	13.4701	92.219	13.4639	26.785	13.466	58.653	13.3458	49.949	13.3757	45.834	13.6007	103.988	13.3993	33.35	13.3931	73.265	13.4187	327.678
				13.4764	90.637	13.4701	99.217	13.4549	50.456	13.4771	91.719	13.4708	24.997	13.4729	59.203	13.3528	51.659	13.3826	46.065	13.6076	106.206	13.4062	35.943	13.4	72.465	13.4257	324.14
				13.4833	92.037	13.4771	100.26	13.4618	51.876	13.484	91.76	13.4778	26.469	13.4799	57.847	13.3597	51.481	13.3896	46.25	13.6146	104.847	13.4132	34.175	13.4069	72.414	13.4326	318.473
				13.4903	93.915	13.484	100.361	13.4688	50.816	13.491	94.233	13.4847	26.275	13.4868	57.292	13.3667	50.727	13.3965	46.221	13.6215	103.744	13.4201	34.567	13.4139	72.889	13.4396	327.361
				13.4972	94.528	13.491	103.878	13.4757	52.785	13.4979	97.402	13.4917	26.306	13.4938	56.507	13.3736	50.355	13.4035	46.155	13.6285	106.221	13.4271	33.482	13.4208	71.84	13.4465	328.941
				13.5042	95.96	13.4979	108.706	13.4826	51.552	13.5049	93.923	13.4986	26.686	13.5007	58.799	13.3806	50.799	13.4104	45.498	13.6354	102.757	13.434	36.286	13.4278	72.373	13.4535	329.257
				13.5111	97.63	13.5049	108.487	13.4896	54.921	13.5118	97.603	13.5056	27.23	13.5076	59.548	13.3875	50.403	13.4174	45.317	13.6424	104.045	13.441	34.839	13.4347	71.797	13.4604	330.06
				13.5181	99.451	13.5118	109.188	13.4965	53.914	13.5188	96.943	13.5125	26.671	13.5146	58.873	13.3944	51.406	13.4243	46.322	13.6493	102.299	13.4479	36.071	13.4417	72.14	13.4674	326.926
				13.525	102.381	13.5188	112.438	13.5035	57.475	13.5257	99.013	13.5194	26.886	13.5215	59.817	13.4014	50.639	13.4313	44.201	13.6562	102.571	13.4549	34.015	13.4486	69.851	13.4743	330.031
				13.5319	103.714	13.5257	112.706	13.5104	58.072	13.5326	98.084	13.5264	26.19	13.5285	61.861	13.4083	51.332	13.4382	46.504	13.6632	105.791	13.4618	34.525	13.4556	71.333	13.4812	334.509
				13.5389	106.602	13.5326	114.483	13.5174	60.924	13.5396	96.879	13.5333	26.191	13.5354	62.177	13.4153	52.544	13.4451	44.967	13.6701	103.172	13.4688	34.902	13.4625	71.21	13.4882	328.707
				13.5458	105.775	13.5396	114.554	13.5243	61.888	13.5465	100.744	13.5403	27.512	13.5424	62.631	13.4222	50.655	13.4521	46.06	13.6771	105.519	13.4757	35.611	13.4694	70.529	13.4951	326.795
				13.5528	110.496	13.5465	115.943	13.5312	65.25	13.5535	98.458	13.5472	27.96	13.5493	64.365	13.4292	49.497	13.459	47.69	13.684	104.732	13.4826	34.339	13.4764	70.437	13.5021	335.657
				13.5597	108.175	13.5535	114.767	13.5382	66.201	13.5604	95.957	13.5542	26.311	13.5563	65.702	13.4361	51.41	13.466	45.567	13.691	105.29	13.4896	35.04	13.4833	71.464	13.509	331.959
				13.5667	110.453	13.5604	116.401	13.5451	66.36	13.5674	98.655	13.5611	27.029	13.5632	68.121	13.4431	50.542	13.4729	45.095	13.6979	103.73	13.4965	34.424	13.4903	71.14	13.516	336.182
				13.5736	112.819	13.5674	117.99	13.5521	66.671	13.5743	95.152	13.5681	27.332	13.5701	67.507	13.45	51.261	13.4799	44.985	13.7049	105.619	13.5035	34.516	13.4972	70.358	13.5229	339.646
				13.5806	109.172	13.5743	119.087	13.559	69.839	13.5813	98.725	13.575	28.34	13.5771	68.527	13.4569	52.927	13.4868	46.545	13.7118	103.115	13.5104	34.079	13.5042	71.609	13.5299	335.576
				13.5875	110.769	13.5813	118.468	13.566	70.206	13.5882	98.785	13.5819	28.09	13.584	73.516	13.4639	51.015	13.4938	45.517	13.7188	106.493	13.5174	34.665	13.5111	73.381	13.5368	337.161
				13.5944	111.423	13.5882	118.928	13.5729	69.401	13.5951	100.693	13.5889	28.869	13.591	72.977	13.4708	51.954	13.5007	44.728	13.7257	103.444	13.5243	34.298	13.5181	72.199	13.5437	342.52
				13.6014	112.001	13.5951	124.373	13.5799	73.193	13.6021	99.097	13.5958	28.677	13.5979	72.064	13.4778	52.011	13.5076	43.656	13.7326	106.951	13.5312	34.931	13.525	73.591	13.5507	337.328
				13.6083	112.513	13.6021	121.058	13.5868	76.681	13.609	100.033	13.6028	29.477	13.6049	75.246	13.4847	49.959	13.5146	45.586	13.7396	106.893	13.5382	34.518	13.5319	72.101	13.5576	339.194
				13.6153	113.291	13.609	120.761	13.5938	76.058	13.616	100.742	13.6097	27.972	13.6118	80.049	13.4917	51.605	13.5215	46.61	13.7465	104.904	13.5451	34.97	13.5389	72.028	13.5646	340.988
				13.6222	116.662	13.616	119.385	13.6007	78.661	13.6229	98.367	13.6167	29.101	13.6188	78.818	13.4986	51.725	13.5285	46.177	13.7535	107.623	13.5521	35.758	13.5458	71.858	13.5715	341.805
				13.6292	116.148	13.6229	121.072	13.6076	81.112	13.6299	102.775	13.6236	28.615	13.6257	80.663	13.5056	50.285	13.5354	46.426	13.7604	105.348	13.559	35.45	13.5528	71.661	13.5785	342.803
				13.6361	114.391	13.6299	116.997	13.6146	82.559	13.6368	102.305	13.6306	29.122	13.6326	81.933	13.5125	51.866	13.5424	45.017	13.7674	106.951	13.566	34.875	13.5597	74.417	13.5854	349.536
				13.6431	115.939	13.6368	122.053	13.6215	84.827	13.6438	99.913	13.6375	30.019	13.6396	86.653	13.5194	51.523	13.5493	43.958	13.7743	106.793	13.5729	35.368	13.5667	73.6	13.5924	348.044
				13.65	115.576	13.6438	123.612	13.6285	85.689	13.6507	103.674	13.6444	30.502	13.6465	88.544	13.5264	50.32	13.5563	46.459	13.7812	105.863	13.5799	35.251	13.5736	74.256	13.5993	346.495
				13.6569	116.553	13.6507	119.521	13.6354	86.438	13.6576	103.298	13.6514	30.851	13.6535	91.882	13.5333	51.841	13.5632	44.455	13.7882	108.339	13.5868	35.495	13.5806	75.98	13.6062	347.362
				13.6639	116.166	13.6576	121.999	13.6424	88.476	13.6646	104.911	13.6583	31.749	13.6604	93.451	13.5403	49.714	13.5701	45.212	13.7951	109.627	13.5938	34.31	13.5875	75.428	13.6132	346.436
				13.6708	116.354	13.6646	120.195	13.6493	91.615	13.6715	103.348	13.6653	30.659	13.6674	98.784	13.5472	50.843	13.5771	45.153	13.8021	107.48	13.6007	35.962	13.5944	77.522	13.6201	343.587
				13.6778	116.715	13.6715	121.171	13.6562	92.903	13.6785	105.567	13.6722	30.2	13.6743	98.242	13.5542	52.883	13.584	45.617	13.809	108.296	13.6076	34.98	13.6014	77.363	13.6271	352.514
				13.6847	115.99	13.6785	119.461	13.6632	94.318	13.6854	107.458	13.6792	30.981	13.6813	99.537	13.5611	52.47	13.591	46.011	13.816	109.928	13.6146	35.152	13.6083	75.901	13.634	350.919
				13.6917	114.327	13.6854	118.933	13.6701	95.987	13.6924	107.132	13.6861	31.486	13.6882	100.875	13.5681	51.454	13.5979	44.655	13.8229	108.611	13.6215	35.014	13.6153	77.09	13.641	354.035
				13.6986	114.917	13.6924	118.633	13.6771	99.897	13.6993	107.938	13.6931	31.45	13.6951	105.001	13.575	49.764	13.6049	45.511	13.8299	110.243	13.6285	34.675	13.6222	77.118	13.6479	355.549
				13.7056	112.887	13.6993	115.608	13.684	100.177	13.7063	107.293	13.7	32.548	13.7021	108.107	13.5819	50.223	13.6118	45.632	13.8368	110.901	13.6354	34.276	13.6292	79.203	13.6549	351.381
				13.7125	113.841	13.7063	116.303	13.691	101.519	13.7132	106.63	13.7069	31.76	13.709	111.343	13.5889	50.751	13.6188	44.423	13.8438	111.731	13.6424	35.253	13.6361	78.507	13.6618	356.196
				13.7194	111.73	13.7132	115.822	13.6979	104.964	13.7201	109.213	13.7139	32.561	13.716	110.877	13.5958	50.86	13.6257	44.936	13.8507	110.457	13.6493	34.754	13.6431	80.07	13.6687	352.373
				13.7264	108.779	13.7201	116.286	13.7049	105.122	13.7271	106.432	13.7208	32.265	13.7229	116.531	13.6028	48.868	13.6326	45.895	13.8576	110.701	13.6562	36.044	13.65	82.628	13.6757	356.281
				13.7333	111.909	13.7271	114.202	13.7118	107.431	13.734	111.014	13.7278	33.044	13.7299	117.215	13.6097	50.907	13.6396	45.526	13.8646	109.971	13.6632	34.338	13.6569	77.946	13.6826	357.625
				13.7403	110.443	13.734	110.162	13.7188	108.225	13.741	105.551	13.7347	34.347	13.7368	117.706	13.6167	50.295	13.6465	46.032	13.8715	111.302	13.6701	35.257	13.6639	81.353	13.6896	352.449
				13.7472	110.095	13.741	114.324	13.7257	108.692	13.7479	106.082	13.7417	33.139	13.7438	122.458	13.6236	51.625	13.6535	45.133	13.8785	111.044	13.6771	34.98	13.6708	81.435	13.6965	350.493
				13.7542	109.333	13.7479	114.297	13.7326	112.609	13.7549	107.353	13.7486	33.744	13.7507	122.536	13.6306	50.854	13.6604	45.69	13.8854	109.942	13.684	34.719	13.6778	82.774	13.7104	26.185
				13.7611	110.642	13.7549	111.789	13.7396	114.545	13.7618	106.216	13.7556	33.775	13.7576	130.019	13.6375	49.074	13.6674	43.587	13.8924	113.578	13.691	34.828	13.6847	81.778	13.7174	357.573
				13.7681	106.555	13.7618	108.087	13.7465	115.157	13.7688	110.679	13.7625	35.563	13.7646	131.279	13.6444	48.617	13.6743	44.303	13.8993	111.001	13.6979	36.452	13.6917	83.584	13.7243	347.089
				13.775	101.511	13.7688	107.188	13.7535	115.281	13.7757	109.86	13.7694	34.468	13.7715	131.701	13.6514	48.633	13.6813	46.181	13.9062	110.758	13.7049	36.433	13.6986	83.828	13.7312	346.41
				13.7819	102.562	13.7757	107.849	13.7604	116.308	13.7826	111.06	13.7764	34.886	13.7785	136.846	13.6583	50.125	13.6882	44.413	13.9132	113.42	13.7118	34.894	13.7056	86.516	13.7382	338.018
				13.7889	100.253	13.7826	108.489	13.7674	118.494	13.7896	109.793	13.7833	35.266	13.7854	137.61	13.6653	50.4	13.6951	43.924	13.9201	110.758	13.7188	35.434	13.7125	85.545	13.7451	336.638
				13.7958	98.407	13.7896	106.372	13.7743	120.447	13.7965	111.459	13.7903	36.648	13.7924	136.639	13.6722	50.039	13.7021	43.155	13.9271	111.746	13.7257	36.038	13.7194	86.776	13.7521	338.286
				13.8028	97.345	13.7965	106.235	13.7812	121.495	13.8035	108.652	13.7972	34.202	13.7993	139.372	13.6792	48.489	13.709	43.539	13.934	112.061	13.7326	36.992	13.7264	88.186	13.759	336.428
				13.8097	95.842	13.8035	102.525	13.7882	122.558	13.8104	110.219	13.8042	12.96	13.8063	35.238	13.6861	48.726	13.716	44.205	13.941	108.124	13.7396	34.897	13.7333	87.285	13.766	337.016
				13.8167	96.418	13.8104	103.973	13.7951	126.3	13.8174	106.481	13.8111	78.743	13.8132	194.239	13.6931	50.284	13.7229	42.891	13.9479	115.897	13.7465	35.816	13.7403	88.766	13.7729	344.294
				13.8236	91.999	13.8174	102.309	13.8021	126.036	13.8243	110.002	13.8181	59.28	13.8201	235.89	13.7	48.793	13.7299	44.493	13.9549	111.145	13.7535	36.754	13.7472	89.269	13.7799	344.632
				13.8306	91.509	13.8243	102.159	13.809	126.132	13.8313	110.386	13.825	62.592	13.8271	270.121	13.7069	49.063	13.7368	44.126	13.9618	112.318	13.7604	36.862	13.7542	90.865	13.7868	349.425
				13.8375	89.718	13.8313	99.332	13.816	126.22	13.8382	106.681	13.8319	62.406	13.834	282.595	13.7139	48.034	13.7438	45.652	13.9688	111.459	13.7674	36.046	13.7611	90.583	13.7937	351.474
				13.8444	87.414	13.8382	97.374	13.8229	128.84	13.8451	108.601	13.8389	62.711	13.841	299.124	13.7208	46.963	13.7507	44.207	13.9757	114.265	13.7743	37.443	13.7681	91.601	13.8007	361.521
				13.8514	88.104	13.8451	95.654	13.8299	127.883	13.8521	112.618	13.8458	63.078	13.8479	300.56	13.7278	47.712	13.7576	45.003	13.9826	112.83	13.7812	37.01	13.775	91.735	13.8076	355.982
				13.8583	86.889	13.8521	93.899	13.8368	128.873	13.859	117.232	13.8528	61.909	13.8549	304.352	13.7347	49.255	13.7646	43.107	13.9896	113.392	13.7882	35.551	13.7819	93.884	13.8146	358.948
				13.8653	85.084	13.859	94.508	13.8438	126.938	13.866	115.651	13.8597	60.371	13.8618	303.793	13.7417	47.865	13.7715	43.476	13.9965	110.844	13.7951	37.567	13.7889	93.879	13.8215	359.577
				13.8722	81.235	13.866	91.901	13.8507	128.342	13.8729	117.469	13.8667	60.286	13.8688	303.517	13.7486	49.047	13.7785	44.547	14.0035	112.318	13.8021	36.743	13.7958	94.599	13.8285	361.287
				13.8792	80.522	13.8729	90.685	13.8576	129.696	13.8799	114.592	13.8736	61.273	13.8757	300.995	13.7556	46.955	13.7854	42.718	14.0104	114.165	13.809	37.059	13.8028	95.975	13.8354	358.389
				13.8861	79	13.8799	88.824	13.8646	129.563	13.8868	112.31	13.8806	59.566	13.8826	303.21	13.7625	47.819	13.7924	45.637	14.0174	113.606	13.816	37.498	13.8097	96.959	13.8424	358.769
				13.8931	78.131	13.8868	86.393	13.8715	130.733	13.8938	113.29	13.8875	61.264	13.8896	293.295	13.7694	49.042	13.7993	42.934	14.0243	116.856	13.8229	37.815	13.8167	95.768	13.8493	356.157
[truncated: 11,997 more rows]
