# Supplementary material for: Emergence of Noise-Induced Oscillations in the Central Circadian Pacemaker
Source: PLoS Biol. 2010 Oct 12;8(10):e1000513. doi: 10.1371/journal.pbio.1000513 (PMC2953532; doi:10.1371/journal.pbio.1000513)
Supplement: Dataset S6 — Bioluminescence data from 128 individual Bmal1 −/− SCN cells dispersed in culture. (4.72 MB XLS) [file pbio.1000513.s006.xls]

## Sheet: Sheet1
Raw data points from Bmal1-null SCN explants.
Approximate time for medium change is noted with yellow highlighted cell and bolded text.
Approximate time for lost data due to computer malfunction (affected recording only) is noted with red text.
Bmal1-null	Total Days	No. of Medium Chages		Explant 1		Explant 2		Explant 3		Exlant 4		Explant 5		Explant 6		Explant 7		Explant 8		Explant 9		Explant 10		Explant 11		Explant 12		Explant 13		Explant 14		Explant 15		Explant 16
Explant 1	40	1		Time (day)	Counts/sec	Time (day)	Counts/sec	Time (day)	Counts/sec	Time (day)	Counts/sec	Time (day)	Counts/sec	Time (day)	Counts/sec	Time (day)	Counts/sec	Time (day)	Counts/sec	Time (day)	Counts/sec	Time (day)	Counts/sec	Time (day)	Counts/sec	Time (day)	Counts/sec	Time (day)	Counts/sec	Time (day)	Counts/sec	Time (day)	Counts/sec	Time (day)	Counts/sec
Explant 2	40	1		0.79722	102.321	0.81389	56.176	0.76875	38.585	0.84167	55.854	0.84375	87.886	0.84167	122.709	0.84375	77.953	0.76042	230.107	0.79861	65.595	0.81944	68.415	0.95486	49.5	0.49653	34.356	0.79306	243.377	0.7375	275.585	0.73681	120.068	0.78958	692.005
Explant 3	15	0		0.80417	352.718	0.82083	167.806	0.78958	315.722	0.84861	96.139	0.85069	98.219	0.84861	145.725	0.85069	74.801	0.76736	220.253	0.80556	98.285	0.82639	199.759	0.96181	114.876	0.50347	87.492	0.8	245.078	0.74444	389.552	0.74375	551.101	0.79653	754.201
Explant 4	45	2		0.81111	475.123	0.82778	212.821	0.79653	326.99	0.85556	108.425	0.85764	99.44	0.85556	153.393	0.85764	74.788	0.77431	218.179	0.81944	226.34	0.83333	292.165	0.96875	133.304	0.51042	164.747	0.80694	247.761	0.75139	399.699	0.75069	697.113	0.80347	791.776
Explant 5	122	7		0.81806	491.335	0.83472	229.587	0.80347	327.74	0.8625	118.442	0.86458	102.047	0.8625	159.157	0.86458	77.386	0.78125	209.616	0.82639	258.718	0.84028	338.568	0.97569	129.889	0.51736	196.582	0.81389	246.7	0.75833	392.416	0.75764	726.865	0.81042	816.949
Explant 6	90	5		0.825	502.206	0.84167	236.625	0.81042	330.601	0.86944	123.427	0.87153	103.418	0.86944	167.057	0.87153	78.504	0.78819	208.033	0.83333	270.109	0.84722	349.899	0.98264	125.963	0.52431	211.17	0.82083	251.479	0.76528	392.865	0.76458	737.019	0.81736	825.166
Explant 7	90	5		0.83194	498.603	0.84861	238.198	0.81736	330.628	0.87639	128.165	0.87847	108.582	0.87639	174.719	0.87847	80.671	0.79514	209.157	0.84028	269.7	0.85417	351.918	0.99653	123.291	0.53125	219.13	0.82778	256.938	0.77222	387.12	0.77847	736.004	0.82431	834.731
Explant 8	90	5		0.83889	499.126	0.85556	244.698	0.82431	339.762	0.88333	141.891	0.88542	110.728	0.88333	184.037	0.88542	86.088	0.80208	201.386	0.84722	277.231	0.86111	347.432	1.00347	121.604	0.53819	231.854	0.83472	263.157	0.77917	383.739	0.78542	734.192	0.83125	857.566
Explant 9	30	2		0.84583	502.026	0.8625	245.2	0.83819	344.654	0.89028	156.981	0.89236	116.877	0.89028	203.114	0.89236	92.896	0.80903	200.995	0.85417	279.6	0.86806	348.026	1.01042	126.908	0.54514	235.493	0.84167	264.432	0.78611	392.529	0.79236	741.61	0.83819	876.782
Explant 10	30	2		0.85278	494.743	0.86944	254.936	0.84514	354.405	0.89722	172.006	0.89931	128.242	0.89722	232.263	0.89931	97.91	0.81597	196.048	0.86111	281.669	0.875	357.505	1.01736	129.535	0.55208	248.43	0.84861	270.496	0.79306	389.092	0.79931	742.137	0.84514	902.212
Explant 11	19	0		0.85972	495.267	0.87639	258.851	0.85208	351.583	0.90417	187.193	0.90625	136.605	0.90417	256.448	0.90625	106.568	0.82292	191.609	0.86806	286.974	0.88194	360.013	1.02431	136.666	0.55903	263.638	0.85556	273.02	0.8	389.83	0.80625	743.283	0.85208	925.56
Explant 12	37	1		0.86667	500.286	0.88333	262.67	0.85903	354.508	0.91111	212.716	0.91319	149.044	0.91111	278.899	0.91319	113.488	0.82986	189.027	0.875	285.391	0.88889	365.796	1.03125	144.825	0.56597	278.092	0.8625	272.734	0.80694	393.793	0.81319	749.673	0.85903	943.711
Explant 13	59	2		0.87361	493.306	0.89028	271.497	0.86597	359.067	0.91806	226.985	0.92014	161.154	0.91806	303.676	0.92014	121.602	0.83681	181.698	0.88194	294.19	0.89583	373.841	1.03819	155.981	0.57292	291.231	0.86944	270.169	0.81389	400.287	0.82014	757.079	0.86597	961.815
Explant 14	90	1		0.88056	500.129	0.89722	283.935	0.87292	360.93	0.925	249.989	0.92708	171.006	0.925	324.091	0.92708	125.899	0.84375	172.433	0.88889	292.178	0.90278	370.89	1.04514	168.21	0.57986	315.17	0.87639	269.849	0.82083	404.081	0.82708	762.402	0.87292	984.976
Explant 15	14	0		0.8875	496.106	0.90417	291.479	0.87986	366.567	0.93194	267.393	0.93403	183.177	0.93194	341.385	0.93403	132.064	0.85069	165.49	0.89583	294.559	0.90972	366.231	1.05208	179.349	0.58681	335.556	0.88333	271.616	0.82778	403.156	0.83403	768.383	0.87986	1002.97
Explant 16	68	1		0.89444	500.301	0.91111	301.546	0.88681	363.157	0.93889	281.456	0.94097	188.282	0.93889	355.097	0.94097	135.568	0.85764	160.552	0.90278	286.001	0.92361	348.026	1.05903	190.577	0.59375	358.671	0.89028	260.3	0.83472	410.43	0.84097	774.641	0.88681	1016.07
				0.90139	497.272	0.91806	307.384	0.89375	366.736	0.94583	304.092	0.94792	200.155	0.94583	370.644	0.94792	140.113	0.86458	151.184	0.90972	282.939	0.93056	342.864	1.06597	198.84	0.60069	379.75	0.89722	254.502	0.84167	412.468	0.84792	763.853	0.89375	1016.94
				0.90833	494.165	0.925	315.576	0.90069	367.995	0.95278	311.076	0.95486	203.354	0.95278	383.051	0.95486	144.399	0.87153	146.104	0.92361	260.729	0.9375	332.015	1.07292	204.455	0.60764	400.519	0.90417	248.705	0.84861	409.529	0.85486	758.28	0.90069	1010.11
				0.91528	488.939	0.93194	313.222	0.90764	365.177	0.95972	320.353	0.96181	209.411	0.95972	384.712	0.96181	147.445	0.87847	136.928	0.93056	255.13	0.94444	322.133	1.07986	212.11	0.61458	415.611	0.91111	234.36	0.85556	414.353	0.86181	737.703	0.90764	980.535
				0.92222	486.955	0.93889	311.121	0.91458	361.347	0.96667	332.675	0.96875	213.519	0.96667	397.018	0.96875	148.827	0.88542	130.414	0.9375	241.576	0.95139	305.773	1.08681	214.444	0.62153	428.226	0.91806	223.691	0.8625	405.678	0.86875	710.829	0.91458	948.449
				0.92917	477.82	0.94583	303.259	0.92153	355.853	0.97361	338.318	0.97569	220.078	0.97361	399.051	0.97569	147.448	0.89236	124.726	0.94444	232.182	0.95833	299.438	1.09375	221.103	0.62847	436.964	0.925	216.531	0.86944	409.87	0.87569	671.104	0.92153	886.585
				0.93611	470.48	0.95278	292.163	0.92847	353.124	0.98056	339.442	0.98264	217.203	0.98056	394.939	0.98264	150.171	0.89931	121.292	0.95139	236.948	0.96528	298.903	1.10069	221.725	0.63542	458.271	0.93194	208.488	0.87639	400.49	0.88264	623.064	0.92847	833.858
				0.94306	464.892	0.95972	284.231	0.93542	348.985	0.9875	337.551	0.98958	214.892	0.9875	391.176	0.98958	148.71	0.90625	114.005	0.95833	240.886	0.97222	296.117	1.10764	221.674	0.64236	460.855	0.93889	195.879	0.88333	398.214	0.88958	586.676	0.93542	773.633
				0.95	462.788	0.96667	268.373	0.94236	341.98	0.99444	334.864	0.99653	213.692	0.99444	390.272	0.99653	147.503	0.91319	108.666	0.96528	248.95	0.97917	300.461	1.11458	226.046	0.64931	462.983	0.94583	187.033	0.89028	386.169	0.89653	549.743	0.94236	727.635
				0.95694	456.964	0.97361	250.702	0.94931	337.111	1.00139	338.165	1.00347	208.827	1.00139	384.426	1.00347	145.418	0.92014	103.495	0.97222	257.644	0.98611	295.095	1.12153	220.446	0.65625	443.223	0.95278	178.244	0.89722	375.889	0.90347	520.62	0.94931	681.902
				0.96389	444.436	0.98056	236.836	0.95625	331.58	1.00833	328.253	1.01042	201.447	1.00833	374.916	1.01042	143.499	0.92708	102.046	0.97917	267.059	0.99306	301.483	1.12847	216.344	0.66319	445.287	0.95972	169.701	0.90417	363.945	0.91042	499.411	0.95625	648.778
				0.97083	435.531	0.9875	228.661	0.96319	320.377	1.01528	328.047	1.01736	191.268	1.01528	369.843	1.01736	139.602	0.93403	96.735	0.98611	280.259	1	306.247	1.13542	216.273	0.67014	443.766	0.96667	165.19	0.91111	348.852	0.91736	493.021	0.96319	617.27
				0.98472	414.153	0.99444	224.819	0.97014	312.721	1.02222	320.842	1.02431	185.822	1.02222	361.117	1.02431	136.557	0.94097	94.139	0.99306	286.267	1.00694	310.996	1.14236	211.857	0.67708	433.177	0.97361	163.089	0.91806	335.885	0.92431	476.495	0.97014	588.372
				0.99167	394.823	1.00139	226.223	0.97708	302.99	1.02917	318.973	1.03125	177.21	1.02917	356.777	1.03125	127.818	0.94792	91.401	1	290.376	1.01389	310.373	1.14931	202.71	0.68403	439.148	0.98056	160.304	0.925	319.566	0.93125	467.581	0.97708	565.649
				0.99861	380.368	1.00833	232.013	0.98403	296.832	1.03611	311.325	1.03819	173.989	1.03611	355.547	1.03819	123.651	0.95486	88.996	1.00694	298.818	1.02083	314.615	1.15625	192.767	0.69097	434.853	0.9875	158.667	0.93194	302.813	0.93819	467.135	0.98403	544.409
				1.00556	363.11	1.01528	234.909	0.99097	285.45	1.04306	308.679	1.04514	167.41	1.04306	341.243	1.04514	119.542	0.96181	89.841	1.01389	308.913	1.02778	322.167	1.16319	183.466	0.69792	430.627	0.99444	155.434	0.93889	295.287	0.94514	461.603	0.99097	532.489
				1.0125	346.877	1.02222	241.31	0.99792	273.239	1.05	299.288	1.05208	159.535	1.05	337.442	1.05208	113.3	0.96875	88.001	1.02083	314.329	1.03472	328.334	1.17014	180.015	0.70486	434.001	1.00139	158.243	0.94583	278.697	0.95208	476.092	0.99792	522.07
				1.01944	331.652	1.02917	245.272	1.00486	263.274	1.05694	289.393	1.05903	157.124	1.05694	328.604	1.05903	108.562	0.97569	86.027	1.02778	324.403	1.04167	332.117	1.17708	171.061	0.71181	432.704	1.00833	156.452	0.95278	269.14	0.95903	460.611	1.00486	509.685
				1.02639	320.327	1.03611	248.328	1.01181	253.976	1.06389	279.857	1.06597	149.969	1.06389	318.325	1.06597	102.448	0.98264	85.134	1.03472	334.093	1.04861	337.586	1.18403	167.512	0.71875	431.666	1.01528	157.087	0.95972	252.504	0.96597	462.061	1.01181	512.005
				1.03333	304.814	1.04306	257.488	1.01875	243.515	1.07083	271.159	1.07292	147.14	1.07083	311.888	1.07292	99.004	0.98958	83.19	1.04167	340.275	1.05556	344.484	1.19097	172.573	0.72569	427.982	1.02222	158.639	0.96667	245.99	0.97292	461.212	1.01875	510.735
				1.04028	292.177	1.05	262.58	1.02569	230.432	1.07778	259.188	1.07986	145.984	1.07778	296.127	1.07986	97.452	0.99653	82.661	1.04861	354.272	1.0625	355.292	1.19792	164.68	0.73264	419.864	1.02917	163.989	0.97361	234.472	0.97986	467.351	1.02569	515.035
				1.04722	278.237	1.05694	271.398	1.03264	225.859	1.08472	248.887	1.08681	140.671	1.08472	297.673	1.08681	90.722	1.00347	82.455	1.05556	361.705	1.06944	356.522	1.20486	159.607	0.73958	421.212	1.03611	168.164	0.98056	224.843	0.98681	471.27	1.03264	522.518
				1.05417	269.675	1.06389	285.841	1.03958	213.038	1.09167	239.101	1.09375	136.448	1.09167	279.294	1.09375	90.313	1.01042	82.469	1.0625	371.234	1.07639	363.213	1.21181	158.328	0.74653	420.667	1.04306	174.431	0.9875	215.373	0.99375	475.977	1.03958	533.583
				1.06111	263.486	1.07083	286.797	1.04653	202.135	1.09861	226.201	1.10069	139.791	1.09861	270.477	1.10069	88.064	1.01736	80.764	1.06944	384.354	1.08333	371.753	1.21875	149.704	0.75347	422.106	1.05	179.063	0.99444	208.196	1.00069	482.081	1.04653	536.236
				1.06806	252.79	1.07778	300.057	1.05347	192.043	1.10556	216.292	1.10764	141.276	1.10556	256.237	1.10764	85.549	1.02431	79.884	1.07639	387.69	1.09028	379.807	1.22569	151.096	0.76042	422.431	1.05694	182.188	1.00139	200.272	1.00764	497.94	1.05347	551.418
				1.075	249.306	1.08472	311.054	1.06042	185.586	1.1125	208.503	1.11458	140.779	1.1125	246.215	1.11458	84.219	1.03125	82.234	1.08333	399.378	1.09722	386.42	1.23264	150.702	0.76736	430.934	1.06389	187.195	1.00833	200.653	1.01458	508.971	1.06042	566.475
				1.08194	247.91	1.09167	324.817	1.06736	173.745	1.11944	201.412	1.12153	142.651	1.11944	234.836	1.12153	83.417	1.03819	81.594	1.09028	402.433	1.10417	388.294	1.23958	145.06	0.77431	434.994	1.07083	195.258	1.01528	196.093	1.02153	523.966	1.06736	583.312
				1.08889	245.921	1.09861	330.862	1.07431	170.354	1.12639	194.916	1.12847	145.555	1.12639	221.421	1.12847	83.893	1.04514	81.525	1.09722	410.529	1.11111	396.383	1.24653	143.434	0.78125	446.691	1.07778	196.582	1.02222	194.472	1.02847	535.863	1.07431	600.913
				1.09583	246.056	1.10556	344.209	1.08125	160.725	1.13333	192.765	1.13542	149.644	1.13333	211.917	1.13542	83.679	1.05208	82.571	1.10417	415.979	1.11806	399.699	1.25347	139.985	0.78819	450.942	1.08472	200.26	1.02917	201.708	1.03542	557.089	1.08125	622.169
				1.10278	250.19	1.1125	357.853	1.08819	154.288	1.14028	188.12	1.14236	154.143	1.14028	197.898	1.14236	83.307	1.05903	82.071	1.11111	420.148	1.125	403.371	1.26042	143.602	0.79514	455.24	1.09167	208.547	1.03611	204.214	1.04236	570.476	1.08819	646.303
				1.10972	253.621	1.11944	369.812	1.09514	150.585	1.14722	184.574	1.14931	162.738	1.14722	189.152	1.14931	85.007	1.06597	82.276	1.11806	429.949	1.13194	404.656	1.26736	139.656	0.80208	459.406	1.09861	209.798	1.04306	209.021	1.04931	592.519	1.09514	666.609
				1.11667	258.745	1.12639	371.958	1.10208	148.138	1.15417	185.071	1.15625	169.951	1.15417	179.508	1.15625	86.892	1.07292	82.969	1.125	428.465	1.13889	406.472	1.27431	145.551	0.80903	468.673	1.10556	211.657	1.05	218.512	1.05625	609.75	1.10208	697.878
				1.12361	269.192	1.13333	387.893	1.10903	146.691	1.16111	188.955	1.16319	178.18	1.16111	170.798	1.16319	90.584	1.07986	84.104	1.13194	424.113	1.14583	408.375	1.28125	151.119	0.81597	472.295	1.1125	218.31	1.05694	233.741	1.06319	632.465	1.10903	714.653
				1.13056	275.837	1.14028	396.31	1.11597	147.308	1.16806	183.526	1.17014	183.795	1.16806	164.513	1.17014	93.792	1.08681	84.141	1.13889	423.813	1.15278	408.61	1.28819	153.492	0.82292	481.719	1.11944	220.095	1.06389	245.64	1.07014	646.088	1.11597	738.056
				1.1375	294.132	1.14722	399.073	1.12292	144.423	1.175	187.268	1.17708	193.42	1.175	153.147	1.17708	97.461	1.09375	84.445	1.14583	424.176	1.15972	404.536	1.29514	161.318	0.82986	484.556	1.12639	224.809	1.07083	258.158	1.07708	663.561	1.12292	759.166
				1.14444	304.165	1.15417	412.57	1.12986	149.531	1.18194	190.516	1.18403	201.124	1.18194	148.613	1.18403	103.179	1.10069	84.168	1.15278	421.375	1.16667	405.104	1.30208	164.695	0.83681	490.645	1.13333	225.033	1.07778	273.767	1.08403	671.224	1.12986	782.484
				1.15139	315.128	1.16111	415.079	1.13681	155.786	1.18889	198.73	1.19097	207.106	1.18889	142.146	1.19097	103.567	1.10764	82.438	1.15972	418.491	1.17361	402.678	1.30903	175.397	0.84375	497.064	1.14028	225.82	1.08472	288.047	1.09097	676.059	1.13681	801.646
				1.15833	330.043	1.16806	417.333	1.14375	158.221	1.19583	198.193	1.19792	213.719	1.19583	137.514	1.19792	110.176	1.11458	87.139	1.16667	412.426	1.18056	394.409	1.31597	182.257	0.85069	497.073	1.14722	230.745	1.09167	303.475	1.09792	681.043	1.14375	822.002
				1.16528	349.458	1.175	419.062	1.15069	165.912	1.20278	209.091	1.20486	222.17	1.20278	134.488	1.20486	113.222	1.12153	85.521	1.17361	410.648	1.1875	396.159	1.32292	189.118	0.85764	504.282	1.15417	233.478	1.09861	321.7	1.10486	687.872	1.15069	844.842
				1.17222	366.556	1.18194	421.113	1.15764	179.04	1.20972	210.754	1.21181	228.919	1.20972	133.192	1.21181	120.072	1.12847	86.579	1.18056	406.709	1.19444	386.473	1.32986	192.303	0.86458	510.724	1.16111	233.272	1.10556	330.857	1.11181	677.322	1.15764	856.06
				1.17917	379.561	1.18889	421.722	1.16458	184.142	1.21667	217.289	1.21875	231.242	1.21667	129.744	1.21875	126.602	1.13542	85.196	1.1875	403.225	1.20139	385.064	1.33681	205.257	0.87153	510.894	1.16806	226.442	1.1125	341.622	1.11875	679.088	1.16458	878.278
				1.18611	394.625	1.19583	416.213	1.17153	198.564	1.22361	230.955	1.22569	234.665	1.22361	126.664	1.22569	132.189	1.14236	87.567	1.19444	399.021	1.20833	382.025	1.34375	209.709	0.87847	511.436	1.175	224.964	1.11944	355.004	1.12569	671.492	1.17153	881.583
				1.19306	406.58	1.20278	413.445	1.17847	208.834	1.23056	235.864	1.23264	243.525	1.23056	128.812	1.23264	138.044	1.14931	84.901	1.20139	397.957	1.21528	372.438	1.35069	218.319	0.88542	517.908	1.18194	231.879	1.12639	367.462	1.13264	666.542	1.17847	892.543
				1.2	417.976	1.20972	417.619	1.18542	225.384	1.2375	243.892	1.23958	242.341	1.2375	130.681	1.23958	141.966	1.15625	86.234	1.20833	386.247	1.22222	370.544	1.35764	225.885	0.89236	509.57	1.18889	227.753	1.13333	377.177	1.13958	665.804	1.18542	901.208
				1.20694	434.695	1.21667	409.149	1.19236	232.481	1.24444	246.039	1.24653	242.702	1.24444	133.617	1.24653	146.09	1.16319	84.872	1.21528	380.396	1.22917	366.36	1.36458	233.443	0.89931	519.332	1.19583	227.666	1.14028	385.453	1.14653	643.607	1.19236	907.293
				1.21389	437.643	1.22361	407.778	1.19931	249.846	1.25139	254.552	1.25347	246.63	1.25139	136.545	1.25347	150.4	1.17014	86.514	1.22222	375.53	1.23611	356.7	1.37153	234.459	0.90625	516.362	1.20278	227.762	1.14722	396.299	1.15347	635.096	1.19931	912.958
				1.22083	446.731	1.23056	408.406	1.20625	262.583	1.25833	260.722	1.26042	244.166	1.25833	146.025	1.26042	157.144	1.17708	86.632	1.22917	371.721	1.24306	358.518	1.37847	244.402	0.91319	526.687	1.20972	225.13	1.15417	398.973	1.16042	629.604	1.20625	922.819
				1.22778	451.926	1.2375	404.476	1.21319	278.442	1.26528	263.427	1.26736	248.92	1.26528	146.888	1.26736	156.144	1.18403	85.199	1.23611	365.127	1.25	347.591	1.38542	246.363	0.92014	518.589	1.21667	223.81	1.16111	402.551	1.16736	620.503	1.21319	936.421
				1.23472	460.44	1.24444	400.688	1.22014	286.947	1.27222	269.117	1.27431	244.189	1.27222	156.027	1.27431	163.917	1.19097	86.659	1.24306	362.33	1.25694	341.679	1.39236	253.03	0.92708	519.671	1.22361	223.831	1.16806	408.082	1.17431	604.519	1.22014	938.401
				1.24167	461.093	1.25139	402.75	1.22708	297.413	1.27917	274.99	1.28125	241.026	1.27917	159.984	1.28125	161.084	1.19792	90.254	1.25	358.9	1.26389	343.033	1.39931	255.88	0.93403	514.763	1.23056	225.721	1.175	412.687	1.18125	588.717	1.22708	942.261
				1.24861	462.56	1.25833	395.526	1.23403	314.199	1.28611	274.703	1.28819	242.127	1.28611	168.261	1.28819	162.516	1.20486	87.919	1.25694	354.334	1.27083	342.15	1.40625	263.331	0.94097	515.753	1.2375	221.302	1.18194	412.189	1.18819	585.828	1.23403	950.338
				1.25556	462.909	1.26528	391.628	1.24097	321.421	1.29306	277.734	1.29514	242.337	1.29306	173.269	1.29514	165.366	1.21181	87.538	1.26389	346.127	1.27778	336.782	1.41319	267.856	0.94792	512.567	1.24444	222.876	1.18889	420.358	1.19514	573.629	1.24097	960.008
				1.2625	468.248	1.27222	381.741	1.24792	329.613	1.3	277.504	1.30208	241.013	1.3	180.417	1.30208	169.032	1.21875	90.265	1.27083	345.872	1.28472	330.492	1.42014	271.615	0.95486	508.981	1.25139	220.502	1.19583	419.101	1.20208	564.622	1.24792	945.18
				1.26944	465.135	1.27917	387.307	1.25486	335.507	1.30694	282.884	1.30903	235.095	1.30694	188.375	1.30903	166.533	1.22569	89.307	1.27778	342.133	1.29167	332.084	1.42708	268.313	0.96181	502.779	1.25833	219.671	1.20278	421.503	1.20903	556.552	1.25486	950.946
				1.27639	464.363	1.28611	384.02	1.26181	345.885	1.31389	283.312	1.31597	234.256	1.31389	195.168	1.31597	166.605	1.23264	89.096	1.28472	335.707	1.29861	329.129	1.43403	270.857	0.96875	503.079	1.26528	217.885	1.20972	421.542	1.21597	548.136	1.26181	956.752
				1.28333	468.363	1.29306	384.643	1.26875	346.748	1.32083	281.657	1.32292	234.046	1.32083	204.507	1.32292	166.755	1.23958	85.804	1.29167	335.218	1.30556	328.805	1.44097	279.273	0.97569	498.339	1.27222	218.243	1.21667	415.052	1.22292	540.024	1.26875	950.914
				1.29028	461.656	1.3	376.76	1.27569	353.317	1.32778	282.29	1.32986	231.527	1.32778	209.698	1.32986	164.806	1.24653	89.15	1.29861	330.204	1.3125	318.544	1.44792	275.335	0.98264	492.517	1.27917	219.522	1.22361	415.633	1.22986	532.606	1.27569	966.007
				1.29722	459.31	1.30694	373.64	1.28264	360.262	1.33472	282.881	1.33681	230.201	1.33472	216.761	1.33681	163.016	1.25347	88.938	1.30556	331.399	1.31944	321.575	1.45486	282.546	0.98958	490.605	1.28611	214.926	1.23056	418.348	1.23681	527.157	1.28264	955.879
				1.30417	461.385	1.31389	369.295	1.28958	365.49	1.34167	282.873	1.34375	229.174	1.34167	224.403	1.34375	163.418	1.26042	90.396	1.3125	323.568	1.32639	315.342	1.46181	282.918	0.99653	487.576	1.29306	216.079	1.2375	416.067	1.24375	524.713	1.28958	961.553
				1.31111	457.993	1.32083	373.09	1.29653	371.847	1.34861	279.783	1.35069	224.694	1.34861	231.575	1.35069	156.762	1.26736	90.752	1.31944	322.607	1.33333	319.025	1.46875	281.331	1.00347	480.43	1.3	216.261	1.24444	416.84	1.25069	518.236	1.29653	962.787
				1.31806	453.887	1.32778	371.321	1.30347	368.483	1.35556	278.979	1.35764	223.706	1.35556	234.592	1.35764	157.306	1.27431	91.967	1.32639	323.253	1.34028	314.776	1.47569	285.093	1.01042	479.513	1.30694	215.747	1.25139	411.618	1.25764	513.888	1.30347	958.253
				1.325	451.998	1.33472	370.09	1.31042	372.546	1.3625	277.273	1.36458	224.647	1.3625	243.234	1.36458	154.481	1.28125	91.675	1.33333	316.164	1.34722	316.389	1.48264	284.046	1.01736	480.679	1.31389	216.819	1.25833	411.753	1.26458	510.207	1.31042	958.17
				1.33194	450.884	1.34167	368.186	1.31736	373.406	1.36944	273.989	1.37153	222.866	1.36944	246.326	1.37153	153.196	1.28819	91.615	1.34028	315.649	1.35417	313.371	1.48958	284.692	1.02431	477.686	1.32083	213.828	1.26528	413.862	1.27153	506.929	1.31736	953.956
				1.33889	453.965	1.34861	364.342	1.32431	376.999	1.37639	272.147	1.37847	219.272	1.37639	252.255	1.37847	149.612	1.29514	92.514	1.34722	314.558	1.36111	313.242	1.49653	282.56	1.03125	473.5	1.32778	218.278	1.27222	414.738	1.27847	504.873	1.32431	955.892
				1.34583	448.191	1.35556	362.558	1.33125	377.203	1.38333	273.548	1.38542	222.109	1.38333	256.855	1.38542	146.393	1.30208	93.352	1.35417	317.728	1.36806	314.762	1.50347	285.436	1.03819	476.384	1.33472	212.517	1.27917	413.262	1.28542	497.772	1.33125	949.785
				1.35278	450.338	1.3625	365.726	1.33819	375.802	1.39028	267.474	1.39236	219.079	1.39028	255.665	1.39236	143.693	1.30903	96.675	1.36111	318.128	1.375	312.048	1.51042	284.804	1.04514	473.469	1.34167	211.768	1.28611	409.337	1.29236	502.552	1.33819	945.365
				1.35972	452.628	1.36944	363.006	1.34514	378.916	1.39722	264.703	1.39931	218.812	1.39722	266.033	1.39931	143.961	1.31597	96.857	1.36806	312.215	1.38194	310.336	1.51736	284.306	1.05208	463.231	1.34861	216.388	1.29306	402.865	1.29931	496.103	1.34514	945.876
				1.36667	444.548	1.37639	363.222	1.35208	381.645	1.40417	260.415	1.40625	216.215	1.40417	268.25	1.40625	140.994	1.32292	95.233	1.375	310.816	1.38889	312.138	1.52431	285.39	1.05903	471.531	1.35556	211.867	1.3	407.17	1.30625	494.753	1.35208	944.242
				1.37361	436.49	1.38333	357.508	1.35903	374.208	1.41111	257.248	1.41319	214.057	1.41111	271.129	1.41319	140.554	1.32986	94.332	1.38194	312.228	1.39583	317.559	1.53125	282.589	1.06597	472.527	1.3625	211.109	1.30694	403.377	1.31319	498.735	1.35903	943.897
				1.38056	442.211	1.39028	355.166	1.36597	375.054	1.41806	254.706	1.42014	213.728	1.41806	271.628	1.42014	136.548	1.33681	95.288	1.38889	308.728	1.40278	305.984	1.53819	285.004	1.07292	469.341	1.36944	214.427	1.31389	403.761	1.32014	497.553	1.36597	939.064
				1.3875	446.874	1.39722	356.247	1.37292	379.508	1.425	255.202	1.42708	218.229	1.425	276.654	1.42708	139.4	1.34375	101.017	1.39583	317.272	1.40972	313.17	1.54514	284.936	1.07986	471.171	1.37639	207.587	1.32083	400.177	1.32708	490.943	1.37292	933.422
				1.39444	437.801	1.40417	357.867	1.37986	377.491	1.43194	254.032	1.43403	213.379	1.43194	284.889	1.43403	136.848	1.35069	99.226	1.40278	307.446	1.41667	307.592	1.55208	284.504	1.08681	468.185	1.38333	212.172	1.32778	397.291	1.33403	493.969	1.37986	940.98
				1.40139	437.877	1.41111	359.693	1.38681	378.347	1.43889	252.453	1.44097	208.432	1.43889	283.295	1.44097	137.649	1.35764	101.533	1.40972	308.727	1.42361	315.663	1.55903	279.627	1.09375	475.203	1.39028	211.229	1.33472	399.888	1.34097	490.154	1.38681	929.39
				1.40833	433.691	1.41806	352.545	1.39375	373.162	1.44583	250.2	1.44792	210.875	1.44583	287.598	1.44792	133.657	1.36458	101.664	1.41667	306.962	1.43056	308.68	1.56597	284.532	1.10069	471.184	1.39722	209.636	1.34167	396.365	1.34792	489.024	1.39375	928.724
				1.41528	437.549	1.425	349.683	1.40069	375.847	1.45278	247.039	1.45486	211.525	1.45278	289.156	1.45486	133.845	1.37153	99.407	1.42361	310.374	1.4375	312.642	1.57292	284.063	1.10764	478.668	1.40417	205.596	1.34861	393.215	1.35486	488.068	1.40069	926.882
				1.42222	436.304	1.43194	347.902	1.40764	371.883	1.45972	242.981	1.46181	212.971	1.45972	286.489	1.46181	131.357	1.37847	102.724	1.43056	311.327	1.44444	314.204	1.57986	282.132	1.11458	478.27	1.41111	206.93	1.35556	395.798	1.36181	486.084	1.40764	920.106
				1.42917	436.046	1.43889	350.083	1.41458	374.008	1.46667	240.905	1.46875	209.133	1.46667	294.626	1.46875	128.944	1.38542	103.001	1.4375	301.407	1.45139	309.796	1.58681	281.001	1.12153	478.654	1.41806	208.577	1.3625	390.161	1.36875	493.329	1.41458	916.593
				1.43611	436.439	1.44583	349.167	1.42153	371.904	1.47361	241.38	1.47569	209.812	1.47361	295.817	1.47569	131.61	1.39236	104.555	1.44444	308.359	1.45833	311.747	1.59375	285.575	1.12847	483.795	1.425	206.951	1.36944	394.271	1.37569	488.895	1.42153	915.639
				1.44306	429.598	1.45278	346.454	1.42847	370.227	1.48056	239.996	1.48264	209.489	1.48056	297.94	1.48264	131.132	1.39931	103.345	1.45139	303.8	1.46528	310.586	1.60069	284.177	1.13542	483.023	1.43194	207.667	1.37639	392.34	1.38264	490.21	1.42847	911.904
				1.45	434.065	1.45972	348.575	1.43542	371.647	1.4875	235.354	1.48958	208.206	1.4875	297.313	1.48958	130.136	1.40625	105.632	1.45833	300.813	1.47222	314.703	1.60764	275.601	1.14236	480.372	1.43889	204.904	1.38333	392.144	1.38958	485.695	1.43542	898.357
				1.45694	432.56	1.46667	347.03	1.44236	372.432	1.49444	237.576	1.49653	209.435	1.49444	301.538	1.49653	127.487	1.41319	105.342	1.46528	304.166	1.47917	309.982	1.61458	278.225	1.14931	491.787	1.44583	204.376	1.39028	386.967	1.39653	489.16	1.44236	901.604
				1.46389	430.463	1.47361	347.787	1.44931	370.808	1.50139	235.583	1.50347	205.226	1.50139	309.053	1.50347	133.089	1.42014	107.273	1.47222	304.585	1.48611	312.53	1.62153	275.044	1.15625	488.221	1.45278	203.337	1.39722	384.643	1.40347	487.806	1.44931	896.555
				1.47083	426.051	1.48056	339.586	1.45625	370.025	1.50833	231.001	1.51042	203.825	1.50833	306.253	1.51042	128.502	1.42708	103.458	1.47917	302.978	1.49306	308.006	1.62847	277.739	1.16319	500.043	1.45972	202.713	1.40417	383.203	1.41042	488.499	1.45625	891.459
				1.47778	425.306	1.4875	346.13	1.46319	372.017	1.51528	227.331	1.51736	203.926	1.51528	308.229	1.51736	129.475	1.43403	109.245	1.48611	306.079	1.5	312.845	1.63542	274.372	1.17014	498.545	1.46667	202.736	1.41111	387.53	1.41736	483.504	1.46319	877.491
				1.48472	429.271	1.49444	343.958	1.47014	369.504	1.52222	227.946	1.52431	203.307	1.52222	311.45	1.52431	131.209	1.44097	108.026	1.49306	309.065	1.50694	312.615	1.64236	274.047	1.17708	507.062	1.47361	198.978	1.41806	380.574	1.42431	485.51	1.47014	873.852
				1.49167	426.41	1.50139	341.617	1.47708	371.113	1.52917	226.846	1.53125	203.646	1.52917	319.562	1.53125	129.302	1.44792	108.202	1.5	308.108	1.51389	311.637	1.64931	272.171	1.18403	510.143	1.48056	201.954	1.425	377.674	1.43125	489.232	1.47708	868.127
				1.49861	424.94	1.50833	342.433	1.48403	372.186	1.53611	227.627	1.53819	205.103	1.53611	316.116	1.53819	129.479	1.45486	109.148	1.50694	307.283	1.52083	312.141	1.65625	270.156	1.19097	518.897	1.4875	200.337	1.43194	384.491	1.43819	493.919	1.48403	866.873
				1.50556	426.786	1.51528	342.064	1.49097	367.587	1.54306	225.225	1.54514	202.915	1.54306	309.741	1.54514	128.438	1.46181	108.015	1.51389	309.114	1.52778	316.156	1.66319	265.855	1.19792	518.645	1.49444	198.751	1.43889	381.85	1.44514	483.845	1.49097	866.152
				1.5125	425.679	1.52222	339.466	1.49792	369	1.55	227.251	1.55208	200.584	1.55	318.418	1.55208	126.618	1.46875	110.707	1.52083	311.554	1.53472	318.325	1.67014	264.59	1.20486	529.018	1.50139	199.643	1.44583	375.638	1.45208	483.841	1.49792	858.952
				1.51944	426.036	1.52917	338.502	1.50486	368.757	1.55694	226.81	1.55903	200.635	1.55694	315.48	1.55903	129.267	1.47569	109.685	1.52778	311.991	1.54167	315.921	1.67708	269.413	1.21181	532.066	1.50833	200.3	1.45278	376.504	1.45903	487.932	1.50486	853.754
				1.52639	428.674	1.53611	337.293	1.51181	370.638	1.56389	220.694	1.56597	194.936	1.56389	318.823	1.56597	128.771	1.48264	107.709	1.53472	311.357	1.54861	318.382	1.68403	268.067	1.21875	538.793	1.51528	198.231	1.45972	371.924	1.46597	484.445	1.51181	846.168
				1.53333	421.119	1.54306	337.076	1.51875	363.025	1.57083	223.457	1.57292	198.677	1.57083	319.477	1.57292	127.68	1.48958	111.334	1.54167	312.84	1.55556	317.204	1.69097	262.654	1.22569	543.261	1.52222	197.914	1.46667	371.035	1.47292	485.509	1.51875	836.831
				1.54028	418.205	1.55	338.755	1.52569	369.297	1.57778	224.232	1.57986	196.266	1.57778	320.268	1.57986	128.396	1.49653	108.958	1.54861	310.239	1.5625	319.445	1.69792	268.811	1.23264	549.653	1.52917	196.206	1.47361	369.826	1.47986	481.857	1.52569	837.657
				1.54722	423.738	1.55694	337.566	1.53264	368.968	1.58472	222.638	1.58681	196.566	1.58472	319.131	1.58681	129.772	1.50347	109.848	1.55556	315.501	1.56944	321.853	1.70486	261.396	1.23958	558.311	1.53611	201.338	1.48056	369.384	1.48681	485.467	1.53264	832.65
				1.55417	425.57	1.56389	336.329	1.53958	366.23	1.59167	220.696	1.59375	195.427	1.59167	321.829	1.59375	128.509	1.51042	111.264	1.5625	317.497	1.57639	318.356	1.71181	265.477	1.24653	554.442	1.54306	198.61	1.4875	360.878	1.49375	490.051	1.53958	837.474
				1.56111	426.134	1.57083	340.23	1.54653	368.735	1.59861	227.861	1.60069	196.711	1.59861	318.674	1.60069	127.394	1.51736	109.686	1.56944	316.954	1.58333	323.951	1.71875	261.139	1.25347	569.839	1.55	197.994	1.49444	363.811	1.50069	490.131	1.54653	822.679
				1.56806	422.246	1.57778	333.782	1.55347	370.052	1.60556	221.344	1.60764	192.255	1.60556	327.505	1.60764	128.704	1.52431	110.194	1.57639	322.182	1.59028	325.93	1.72569	261.028	1.26042	576.365	1.55694	197.43	1.50139	367.659	1.50764	494.178	1.55347	821.384
				1.575	427.407	1.58472	333.811	1.56042	365.562	1.6125	226.033	1.61458	193.504	1.6125	322.786	1.61458	127.151	1.53125	111.141	1.58333	322.174	1.59722	325.71	1.73264	258.224	1.26736	577.14	1.56389	194.271	1.50833	356.445	1.51458	497.125	1.56042	815.064
				1.58194	420.09	1.59167	332.144	1.56736	366.091	1.61944	221.941	1.62153	191.982	1.61944	324.47	1.62153	127.445	1.53819	109.854	1.59028	317.648	1.60417	326.203	1.73958	261.586	1.27431	589.83	1.57083	193.925	1.51528	361.02	1.52153	499.655	1.56736	808.385
				1.58889	425.049	1.59861	330.553	1.57431	367.71	1.62639	227.676	1.62847	192.131	1.62639	322.377	1.62847	128.86	1.54514	110.413	1.59722	322.118	1.61111	327.657	1.74653	257.724	1.28125	595.292	1.57778	196.259	1.52222	358.378	1.52847	500.51	1.57431	804.168
				1.59583	423.002	1.60556	337.895	1.58125	367.888	1.63333	228.763	1.63542	193.36	1.63333	322.087	1.63542	127.62	1.55208	108.262	1.60417	323.141	1.61806	330.467	1.75347	259.668	1.28819	595.057	1.58472	194.202	1.52917	353.282	1.53542	497.786	1.58125	798.817
				1.60278	424.648	1.6125	339.71	1.58819	363.024	1.64028	228.555	1.64236	192.034	1.64028	322.046	1.64236	125.727	1.55903	111.361	1.61111	325.106	1.625	329.837	1.76042	257.424	1.29514	598.705	1.59167	193.228	1.53611	351.58	1.54236	503.63	1.58819	793.642
				1.60972	421.929	1.61944	336.314	1.59514	367.216	1.64722	227.899	1.64931	191.654	1.64722	322.859	1.64931	128.576	1.56597	110.605	1.61806	326.512	1.63194	329.222	1.76736	258.023	1.30208	609.812	1.59861	192.009	1.54306	352.638	1.54931	506.024	1.59514	788.548
				1.61667	423.094	1.62639	337.731	1.60208	366.843	1.65417	229.526	1.65625	192.475	1.65417	323.174	1.65625	127.039	1.57292	111.41	1.625	324.994	1.63889	331.399	1.77431	254.223	1.30903	615.568	1.60556	190.928	1.55	350.543	1.55625	505.779	1.60208	781.748
				1.62361	423.485	1.63333	335.784	1.60903	363.401	1.66111	233.442	1.66319	194.277	1.66111	316.627	1.66319	125.61	1.57986	112.919	1.63194	327.273	1.64583	332.311	1.78125	258.939	1.31597	614.036	1.6125	189.174	1.55694	346.847	1.56319	510.135	1.60903	774.5
				1.63056	423.513	1.64028	336.577	1.61597	362.658	1.66806	236.237	1.67014	189.573	1.66806	317.568	1.67014	125.958	1.58681	114.919	1.63889	329.65	1.65278	332.134	1.78819	255.709	1.32292	628.473	1.61944	192.009	1.56389	350.634	1.57014	508.39	1.61597	769.625
				1.6375	423.546	1.64722	333.266	1.62292	362.621	1.675	241.843	1.67708	190.739	1.675	321.914	1.67708	125.322	1.59375	114.089	1.64583	330.103	1.65972	334.064	1.79514	255.848	1.32986	630.748	1.62639	189.516	1.57083	339.345	1.57708	513.068	1.62292	765.1
				1.64444	421.442	1.65417	336.472	1.62986	357.142	1.68194	241.897	1.68403	191.77	1.68194	320.757	1.68403	129.625	1.60069	116.292	1.65278	329.498	1.66667	334.326	1.80208	254.051	1.33681	628.693	1.63333	189.62	1.57778	345.638	1.58403	517.056	1.62986	762.122
				1.65139	421.348	1.66111	332.699	1.63681	364.233	1.68889	242.76	1.69097	193.542	1.68889	319.346	1.69097	129.883	1.60764	114.893	1.65972	335.712	1.67361	335.88	1.80903	257.751	1.34375	639.785	1.64028	191.872	1.58472	340.168	1.59097	518.165	1.63681	756.858
				1.65833	420.632	1.66806	334.05	1.64375	361.198	1.69583	248.68	1.69792	190.917	1.69583	317.684	1.69792	127.63	1.61458	117.016	1.66667	334.855	1.68056	340.726	1.81597	254.08	1.35069	645.244	1.64722	188.097	1.59167	338.362	1.59792	528.667	1.64375	749.232
				1.66528	419.23	1.675	336.558	1.65069	360.831	1.70278	251.516	1.70486	190.158	1.70278	319.831	1.70486	129.041	1.62153	114.793	1.67361	334.69	1.6875	338.21	1.82292	255.076	1.35764	644.464	1.65417	191.097	1.59861	341.683	1.60486	524.756	1.65069	748.824
				1.67222	414.513	1.68194	331.516	1.65764	359.636	1.70972	254.125	1.71181	190.244	1.70972	315.669	1.71181	126.21	1.62847	117.345	1.68056	336.514	1.69444	339.063	1.82986	252.208	1.36458	656.824	1.66111	188.822	1.60556	331.673	1.61181	526.387	1.65764	740.363
				1.67917	416.404	1.68889	335.717	1.66458	357.726	1.71667	257.188	1.71875	187.357	1.71667	318.027	1.71875	123.842	1.63542	118.915	1.6875	335.602	1.70139	339.748	1.83681	251.241	1.37153	657.541	1.66806	187.004	1.6125	333.882	1.61875	534.489	1.66458	728.858
				1.68611	416.77	1.69583	329.861	1.67153	356.493	1.72361	259.693	1.72569	189.203	1.72361	317.221	1.72569	129.01	1.64236	118.691	1.69444	343.057	1.70833	343.218	1.84375	252.765	1.37847	663.58	1.675	190.32	1.61944	330.909	1.62569	536.909	1.67153	727.022
				1.69306	416.564	1.70278	331.886	1.67847	355.899	1.73056	263.64	1.73264	189.669	1.73056	316.755	1.73264	128.781	1.64931	117.778	1.70139	343.64	1.71528	342.867	1.85069	252.114	1.38542	664.666	1.68194	187.218	1.62639	326.482	1.63264	537.471	1.67847	724.851
				1.7	414.515	1.70972	334.431	1.68542	354.937	1.7375	270.624	1.73958	194.479	1.7375	317.463	1.73958	127.184	1.65625	115.542	1.70833	345.379	1.72222	346.234	1.85764	249.793	1.39236	671.355	1.68889	184.352	1.63333	325.055	1.63958	542.281	1.68542	713.714
				1.70694	416.073	1.71667	337.983	1.69236	354.837	1.74444	268.193	1.74653	193.25	1.74444	315.115	1.74653	129.439	1.66319	117.809	1.71528	343.625	1.72917	347.512	1.86458	247.836	1.39931	673.739	1.69583	187.874	1.64028	322.087	1.64653	548.894	1.69236	707.92
				1.71389	414.862	1.72361	332.827	1.69931	357.067	1.75139	272.939	1.75347	193.628	1.75139	314.494	1.75347	128.195	1.67014	119.122	1.72222	350.188	1.73611	347.077	1.87153	250.55	1.40625	671.898	1.70278	185.515	1.64722	329.319	1.65347	547.232	1.69931	709.423
				1.72083	411.83	1.73056	334.564	1.70625	360.804	1.75833	277.583	1.76042	192.491	1.75833	319.689	1.76042	128.513	1.67708	119.512	1.72917	350.822	1.74306	349.759	1.87847	248.079	1.41319	681.473	1.70972	183.823	1.65417	324.206	1.66042	550.455	1.70625	697.089
				1.72778	413.018	1.7375	333.877	1.71319	361.187	1.76528	281.431	1.76736	191.935	1.76528	313.499	1.76736	129.344	1.68403	116.508	1.73611	345.775	1.75	343.936	1.88542	247.521	1.42014	682.993	1.71667	182.449	1.66111	321.895	1.66736	553.516	1.71319	688.572
				1.73472	411.46	1.74444	335.303	1.72014	358.828	1.77222	282.267	1.77431	192	1.77222	314.705	1.77431	126.675	1.69097	119.304	1.74306	350.818	1.75694	348.328	1.89236	249.338	1.42708	692.081	1.72361	185.301	1.66806	317.784	1.67431	560.14	1.72014	686.926
				1.74167	408.057	1.75139	333.515	1.72708	356.353	1.77917	286.717	1.78125	190.555	1.77917	318.327	1.78125	124.631	1.69792	120.507	1.75	350.976	1.76389	347.75	1.89931	252.051	1.43403	691.105	1.73056	182.19	1.675	321.617	1.68125	557.651	1.72708	678.557
				1.74861	410.852	1.75833	336.204	1.73403	357.467	1.78611	288.629	1.78819	195.273	1.78611	318.865	1.78819	125.897	1.70486	120.711	1.75694	353.687	1.77083	344.028	1.90625	248.809	1.44097	698.475	1.7375	178.297	1.68194	321.745	1.68819	557.155	1.73403	678.729
				1.75556	412.517	1.76528	335.531	1.74097	356.063	1.79306	289.559	1.79514	192.34	1.79306	318.901	1.79514	128.151	1.71181	122.288	1.76389	360.017	1.77778	351.218	1.91319	250.54	1.44792	698.672	1.74444	176.524	1.68889	316.093	1.69514	563.942	1.74097	677.881
				1.7625	408.51	1.77222	334.671	1.74792	355.832	1.8	293.335	1.80208	193.077	1.8	320.15	1.80208	127.626	1.71875	123.208	1.77083	359.791	1.78472	350.94	1.92014	246.491	1.45486	698.635	1.75139	182.262	1.69583	314.37	1.70208	569.794	1.74792	672.532
				1.76944	406.201	1.77917	337.703	1.75486	360.003	1.80694	293.857	1.80903	193.652	1.80694	319.239	1.80903	126.723	1.72569	123.837	1.77778	363.923	1.79167	353.531	1.92708	242.562	1.46181	704.089	1.75833	182.363	1.70278	311.654	1.70903	573.409	1.75486	664.422
				1.77639	407.022	1.78611	333.835	1.76181	355.909	1.81389	298.445	1.81597	192.63	1.81389	314.164	1.81597	126.445	1.73264	123.885	1.78472	360.844	1.79861	356.991	1.93403	245.475	1.46875	709.482	1.76528	178.144	1.70972	314.668	1.71597	572.845	1.76181	656.816
				1.78333	406.844	1.79306	335.823	1.76875	360.64	1.82083	298.02	1.82292	195.873	1.82083	320.47	1.82292	128.655	1.73958	124.921	1.79167	363.461	1.80556	355.624	1.94097	244.806	1.47569	709.701	1.77222	176.316	1.71667	314.648	1.72292	580.275	1.76875	656.196
				1.79028	400.79	1.8	339.572	1.77569	356.971	1.82778	301.593	1.82986	194.859	1.82778	318.179	1.82986	127.855	1.74653	126.453	1.79861	365.562	1.8125	355.257	1.94792	244.974	1.48264	706.809	1.77917	179.088	1.72361	308.243	1.72986	579.728	1.77569	648.935
				1.79722	404.145	1.80694	335.273	1.78264	359.967	1.83472	298.928	1.83681	195.704	1.83472	317.426	1.83681	125.885	1.75347	127.549	1.80556	367.13	1.81944	359.536	1.95486	242.8	1.48958	713.07	1.78611	175.199	1.73056	308.647	1.73681	590.812	1.78264	650.113
				1.80417	402.447	1.81389	338.167	1.78958	361.98	1.84167	298.935	1.84375	195.87	1.84167	322.911	1.84375	126.964	1.76042	126.104	1.8125	368.68	1.82639	359.842	1.96181	239.309	1.49653	711.843	1.79306	173.756	1.7375	305.729	1.74375	590.583	1.78958	642.504
				1.81111	402.193	1.82083	340.365	1.79653	362.545	1.84861	301.122	1.85069	198.596	1.84861	319.427	1.85069	127.027	1.76736	127.035	1.81944	372.564	1.83333	357.659	1.96875	242.39	1.50347	706.794	1.8	176.59	1.74444	298.935	1.75069	598.215	1.79653	634.069
				1.81806	403.078	1.82778	335.822	1.80347	361.329	1.85556	298.537	1.85764	198.52	1.85556	320.004	1.85764	126.207	1.77431	125.77	1.82639	367.436	1.84028	361.271	1.97569	241.569	1.51042	713.878	1.80694	175.926	1.75139	295.699	1.75764	590.014	1.80347	631.973
				1.825	396.702	1.83472	338.009	1.81042	357.347	1.8625	298.111	1.86458	197.518	1.8625	319.519	1.86458	128.866	1.78125	128.927	1.83333	378.225	1.84722	357.51	1.98264	241.276	1.51736	711.595	1.81389	176.352	1.75833	307.519	1.76458	604.393	1.81042	636.261
				1.83194	407.412	1.84167	344.853	1.81736	358.578	1.86944	302.746	1.87153	199.803	1.86944	322.109	1.87153	129.79	1.78819	129.655	1.84028	377.155	1.85417	361.028	1.98958	238.765	1.52431	710.834	1.82083	172.784	1.76528	301.164	1.77153	602.908	1.81736	623.603
				1.83889	397.077	1.84861	336.086	1.82431	359.826	1.87639	298.47	1.87847	200.446	1.87639	322.568	1.87847	129.414	1.79514	133.436	1.84722	369.589	1.86111	365.896	1.99653	243.63	1.53125	706.927	1.82778	174.028	1.77222	297.465	1.77847	608.599	1.82431	613.637
				1.84583	391.143	1.85556	337.919	1.83125	357.754	1.88333	303.589	1.88542	203.944	1.88333	325.403	1.88542	129.027	1.80208	133.656	1.85417	374.22	1.86806	360.515	2.00347	237.678	1.53819	708.496	1.83472	173.664	1.77917	296.332	1.78542	608.548	1.83125	606.398
				1.85278	392.406	1.8625	337.785	1.83819	357.431	1.89028	300.866	1.89236	202.691	1.89028	322.247	1.89236	129.626	1.80903	131.963	1.86111	376.384	1.875	366.903	2.01042	234.974	1.54514	712.47	1.84167	175.83	1.78611	286.665	1.79236	615.304	1.83819	614.604
				1.85972	399.831	1.86944	342.913	1.84514	358.348	1.89722	292.553	1.89931	202.19	1.89722	323.463	1.89931	129.474	1.81597	134.05	1.86806	379.754	1.88194	364.225	2.01736	238.693	1.55208	707.854	1.84861	174.752	1.79306	301.287	1.79931	622.348	1.84514	597.075
				1.86667	391.238	1.87639	341.26	1.85208	361.099	1.90417	295.492	1.90625	202.095	1.90417	327.43	1.90625	128.804	1.82292	132.57	1.875	381.165	1.88889	367.079	2.02431	235.774	1.55903	706.331	1.85556	174.021	1.8	294.206	1.80625	625.307	1.85208	600.435
				1.87361	392.214	1.88333	334.274	1.85903	362.451	1.91111	296.561	1.91319	200.779	1.91111	328.978	1.91319	126.71	1.82986	133.081	1.88194	380.823	1.89583	366.105	2.03125	237.749	1.56597	705.55	1.8625	171.529	1.80694	284.983	1.81319	623.734	1.85903	601.373
				1.88056	387.892	1.89028	335.258	1.86597	363.101	1.91806	295.546	1.92014	201.686	1.91806	331.611	1.92014	128.117	1.83681	132.15	1.88889	385.569	1.90278	368.859	2.03819	234.015	1.57292	704.418	1.86944	169.002	1.81389	283.071	1.82014	624.256	1.86597	584.98
				1.8875	385.966	1.89722	343.843	1.87292	357.954	1.925	295.993	1.92708	203.687	1.925	329.455	1.92708	129.661	1.84375	130.622	1.89583	386.206	1.90972	371.84	2.04514	235.202	1.57986	706.194	1.87639	172.201	1.82083	295.012	1.82708	631.01	1.87292	577.881
				1.89444	386.556	1.90417	336.763	1.87986	356.035	1.93194	293.203	1.93403	205.671	1.93194	333.061	1.93403	131.307	1.85069	133.814	1.90278	386.757	1.91667	369.52	2.05208	232.187	1.58681	708.278	1.88333	167.917	1.82778	287.874	1.83403	633.502	1.87986	583.445
				1.90139	382.55	1.91111	335.301	1.88681	354.932	1.93889	294.99	1.94097	207.113	1.93889	329.636	1.94097	130.576	1.85764	136.553	1.90972	383.634	1.92361	369.545	2.05903	232.684	1.59375	694.525	1.89028	168.765	1.83472	289.655	1.84097	636.418	1.88681	574.006
				1.90833	382.292	1.91806	337.182	1.89375	357.693	1.94583	289.865	1.94792	202.052	1.94583	333.944	1.94792	129.984	1.86458	135.465	1.91667	390.945	1.93056	375.537	2.06597	229.258	1.60069	699.035	1.89722	168.185	1.84167	286.297	1.84792	639.464	1.89375	566.689
				1.91528	377.707	1.925	335.759	1.90069	354.709	1.95278	289.2	1.95486	202.204	1.95278	336.93	1.95486	131.105	1.87153	134.2	1.92361	385.439	1.9375	373.977	2.07292	227.19	1.60764	699.791	1.90417	168.304	1.84861	275.353	1.85486	636.782	1.90069	564.133
				1.92222	382.342	1.93194	333.844	1.90764	359.422	1.95972	287.573	1.96181	205.281	1.95972	332.871	1.96181	131.263	1.87847	136.446	1.93056	387.214	1.94444	371.602	2.07986	233.645	1.61458	702.198	1.91111	167.86	1.85556	285.487	1.86181	639.304	1.90764	556.435
				1.92917	374.002	1.93889	332.837	1.91458	361.58	1.96667	284.676	1.96875	207.133	1.96667	338.686	1.96875	129.945	1.88542	137.994	1.9375	393.408	1.95139	373.866	2.08681	228.735	1.62153	691.646	1.91806	169.827	1.8625	288.548	1.86875	647.085	1.91458	559.053
				1.93611	373.934	1.94583	332.803	1.92153	358.586	1.97361	283.046	1.97569	207.738	1.97361	338.986	1.97569	130.455	1.89236	135.229	1.94444	396.858	1.95833	369.646	2.09375	228.929	1.62847	704.803	1.925	166.099	1.86944	288.239	1.87569	646.979	1.92153	557.427
				1.94306	372.78	1.95278	336.62	1.92847	356.67	1.98056	283.505	1.98264	205.871	1.98056	340.18	1.98264	129.018	1.89931	135.764	1.95139	390.959	1.96528	375.626	2.10069	230.324	1.63542	694.357	1.93194	168.425	1.87639	274.977	1.88264	647.488	1.92847	556.549
				1.95	370.191	1.95972	329.165	1.93542	360.181	1.9875	283.875	1.98958	204.436	1.9875	337.668	1.98958	132.751	1.90625	133.054	1.95833	392.343	1.97222	375.649	2.10764	227.714	1.64236	697.63	1.93889	166.669	1.88333	289.36	1.88958	648.28	1.93542	550.429
				1.95694	369.778	1.96667	333.93	1.94236	361.117	1.99444	280.992	1.99653	204.651	1.99444	341.137	1.99653	131.01	1.91319	140.063	1.96528	391.938	1.97917	369.669	2.11458	228.02	1.64931	695.989	1.94583	162.536	1.89028	283.719	1.89653	648.588	1.94236	543.83
				1.96389	369.46	1.97361	330.094	1.94931	358.605	2.00139	278.784	2.00347	207.569	2.00139	341.152	2.00347	131.852	1.92014	140.823	1.97222	398.938	1.98611	374.463	2.12153	225.214	1.65625	696.388	1.95278	161.124	1.89722	283.529	1.90347	652.79	1.94931	548.01
				1.97083	363.384	1.98056	326.255	1.95625	359.38	2.00833	276.492	2.01042	207.733	2.00833	346.17	2.01042	133.862	1.92708	135.851	1.97917	392.175	1.99306	373.368	2.12847	223.406	1.66319	698.969	1.95972	164.712	1.90417	273.03	1.91042	645.967	1.95625	531.702
				1.97778	367.074	1.9875	328.39	1.96319	358.624	2.01528	279.479	2.01736	205.482	2.01528	343.053	2.01736	130.328	1.93403	134.417	1.98611	395.524	2	374.268	2.13542	222.863	1.67014	692.249	1.96667	163.521	1.91111	285.25	1.91736	654.381	1.96319	537.104
				1.98472	366.194	1.99444	327.003	1.97014	357.179	2.02222	274.788	2.02431	207.037	2.02222	343.785	2.02431	130.386	1.94097	136.477	1.99306	394.702	2.00694	380.668	2.14236	219.195	1.67708	695.931	1.97361	164.495	1.91806	282.848	1.92431	655.314	1.97014	531.534
				1.99167	363.983	2.00139	325.923	1.97708	357.841	2.02917	274.824	2.03125	204.777	2.02917	347.896	2.03125	132.783	1.94792	133.109	2	393.634	2.01389	379.972	2.14931	218.411	1.68403	706.266	1.98056	162.328	1.925	283.312	1.93125	657.188	1.97708	532.235
				1.99861	360.416	2.00833	323.355	1.98403	355.639	2.03611	274.878	2.03819	209.013	2.03611	346.997	2.03819	130.345	1.95486	137.86	2.00694	396.249	2.02083	373.474	2.15625	217.919	1.69097	697.479	1.9875	162.6	1.93194	270.443	1.93819	652.081	1.98403	527.791
				2.00556	356.385	2.01528	326.011	1.99097	359.396	2.04306	271.088	2.04514	208.032	2.04306	342.432	2.04514	130.893	1.96181	134.697	2.01389	399.034	2.02778	377.553	2.16319	216.13	1.69792	697.902	1.99444	160.391	1.93889	279.681	1.94514	653.56	1.99097	521.029
				2.0125	355.135	2.02222	323.781	1.99792	353.617	2.05	267.988	2.05208	210.846	2.05	347.567	2.05208	130.215	1.96875	137.072	2.02083	400.51	2.03472	379.934	2.17014	217.032	1.70486	702.004	2.00139	159.545	1.94583	281.678	1.95208	656.29	1.99792	492.576
				2.01944	353.589	2.02917	322.505	2.00486	354.064	2.05694	269.225	2.05903	210.254	2.05694	351.44	2.05903	132.531	1.97569	139.289	2.02778	398.756	2.04167	378.828	2.17708	213.424	1.71181	691.429	2.00833	159.346	1.95278	281.091	1.95903	660.471	2.00486	513.202
				2.02639	353.121	2.03611	317.204	2.01181	355.946	2.06389	264.308	2.06597	212.141	2.06389	349.463	2.06597	135.536	1.98264	134.128	2.03472	401.227	2.04861	382	2.18403	214.099	1.71875	695.152	2.01528	157.094	1.95972	272.317	1.96597	660.21	2.01181	504.06
				2.03333	348.437	2.04306	320.176	2.01875	351.621	2.07083	264.536	2.07292	208.843	2.07083	350.931	2.07292	131.237	1.98958	135.616	2.04167	408.252	2.05556	382.722	2.19097	212.281	1.72569	693.073	2.02222	159.442	1.96667	265.115	1.97292	658.961	2.01875	492.109
				2.04028	352.443	2.05	317.165	2.02569	356.265	2.07778	264.487	2.07986	212.115	2.07778	349.338	2.07986	132.831	1.99653	135.044	2.04861	406.367	2.0625	377.021	2.19792	212.439	1.73264	688.622	2.02917	157.711	1.97361	277.74	1.97986	664.535	2.02569	496.552
				2.04722	351.972	2.05694	319.148	2.03264	351.612	2.08472	259.122	2.08681	211.964	2.08472	349.531	2.08681	131.575	2.00347	135.275	2.05556	404.527	2.06944	380.145	2.20486	210.037	1.73958	683.255	2.03611	157.586	1.98056	276.222	1.98681	655.57	2.03264	496.683
				2.05417	351.763	2.06389	306.455	2.03958	350.055	2.09167	260.675	2.09375	212.819	2.09167	352.735	2.09375	132.66	2.01042	134.242	2.0625	405.598	2.07639	382.227	2.21181	205.514	1.74653	681.06	2.04306	157.12	1.9875	268.692	1.99375	661.656	2.03958	485.618
				2.06111	348.218	2.07083	315.739	2.04653	351.543	2.09861	256.834	2.10069	209.724	2.09861	353.05	2.10069	134.31	2.01736	134.988	2.06944	408.098	2.08333	378.522	2.21875	210.08	1.75347	679.384	2.05	155.021	1.99444	263.78	2.00069	663.497	2.04653	487.484
				2.06806	347.732	2.07778	308.901	2.05347	354.599	2.10556	255.818	2.10764	211.466	2.10556	354.681	2.10764	133.712	2.02431	134.273	2.07639	405.506	2.09028	383.578	2.22569	204.641	1.76042	680.894	2.05694	153.399	2.00139	280.472	2.00764	663.487	2.05347	485.067
				2.075	342.989	2.08472	311.958	2.06042	350.891	2.1125	254.026	2.11458	212.99	2.1125	352.381	2.11458	133.131	2.03125	131.491	2.08333	406.514	2.09722	381.803	2.23264	205.958	1.76736	675.388	2.06389	157.056	2.00833	277.646	2.01458	670.427	2.06042	488.278
				2.08194	340.607	2.09167	311.384	2.06736	350.836	2.11944	252.766	2.12153	213.816	2.11944	352.786	2.12153	134.334	2.03819	132.616	2.09028	406.728	2.10417	378.01	2.23958	206.665	1.77431	664.399	2.07083	154.021	2.01528	267.483	2.02153	663.392	2.06736	474.703
				2.08889	340.179	2.09861	303.054	2.07431	349.477	2.12639	249.442	2.12847	212.308	2.12639	350.206	2.12847	133.46	2.04514	134.203	2.09722	410.096	2.11111	387.587	2.24653	203.955	1.78125	669.34	2.07778	152.203	2.02222	266.352	2.02847	658.177	2.07431	484.882
				2.09583	339.864	2.10556	305.672	2.08125	345.969	2.13333	244.111	2.13542	214.005	2.13333	353.273	2.13542	133.161	2.05208	133.227	2.10417	413.761	2.11806	379.937	2.25347	202.796	1.78819	667.273	2.08472	155.07	2.02917	264.692	2.03542	658.761	2.08125	468.715
				2.10278	338.762	2.1125	302.8	2.08819	351.624	2.14028	241.035	2.14236	214.376	2.14028	356.721	2.14236	134.38	2.05903	132.356	2.11111	411.284	2.125	383.296	2.26042	201.663	1.79514	666.256	2.09167	154.854	2.03611	273.35	2.04236	662.855	2.08819	453.911
				2.10972	334.478	2.11944	303.493	2.09514	348.094	2.14722	245.062	2.14931	214.51	2.14722	359.621	2.14931	132.845	2.06597	135.277	2.11806	411.168	2.13194	379.936	2.26736	201.537	1.80208	663.454	2.09861	153.933	2.04306	272.558	2.04931	661.12	2.09514	475.542
				2.11667	334.54	2.12639	302.015	2.10208	346.532	2.15417	240.841	2.15625	218.385	2.15417	356.826	2.15625	134.274	2.07292	132.994	2.125	410.171	2.13889	380.762	2.27431	200.592	1.80903	658.506	2.10556	155.988	2.05	258.628	2.05625	666.681	2.10208	468.014
				2.12361	333.624	2.13333	302.738	2.10903	349.352	2.16111	239.192	2.16319	216.718	2.16111	353.621	2.16319	134.717	2.07986	133.384	2.13194	408.402	2.14583	382.066	2.28125	198.174	1.81597	663.43	2.1125	151.702	2.05694	261.309	2.06319	667.49	2.10903	452.967
				2.13056	333.338	2.14028	303.894	2.11597	348.808	2.16806	237.949	2.17014	215.651	2.16806	360.952	2.17014	135.093	2.08681	130.168	2.13889	412.005	2.15278	383.969	2.28819	197.705	1.82292	656.226	2.11944	151.164	2.06389	267.935	2.07014	660.863	2.11597	425.946
				2.1375	329.173	2.14722	299.755	2.12292	345.773	2.175	236.351	2.17708	212.829	2.175	358.012	2.17708	133.628	2.09375	133.348	2.14583	410.472	2.15972	385.672	2.29514	195.041	1.82986	654.35	2.12639	150.619	2.07083	268.244	2.07708	658.33	2.12292	486.454
				2.14444	330.262	2.15417	296.864	2.12986	348.874	2.18194	233.926	2.18403	217.181	2.18194	366.569	2.18403	135.012	2.10069	133.023	2.15278	410.1	2.16667	385.46	2.30208	195.218	1.83681	658.117	2.13333	150.183	2.07778	261.212	2.08403	664.401	2.12986	472.657
				2.15139	327.444	2.16111	299.527	2.13681	341.893	2.18889	236.995	2.19097	218.117	2.18889	361.702	2.19097	130.45	2.10764	130.582	2.15972	408.897	2.17361	381.709	2.30903	192.308	1.84375	656.762	2.14028	150.435	2.08472	254.022	2.09097	668.922	2.13681	465.425
				2.15833	329.686	2.16806	295.919	2.14375	347.105	2.19583	230.574	2.19792	219.589	2.19583	361.223	2.19792	132.749	2.11458	134.525	2.16667	409.86	2.18056	381.872	2.31597	194.018	1.85069	646.98	2.14722	151.893	2.09167	267.781	2.09792	659.08	2.14375	426.946
				2.16528	326.74	2.175	299.528	2.15069	345.161	2.20278	229.073	2.20486	218.758	2.20278	366.121	2.20486	132.208	2.12153	132.189	2.17361	408.896	2.1875	382.889	2.32292	195.356	1.85764	649.033	2.15417	148.891	2.09861	268.446	2.10486	662.802	2.15069	409.984
				2.17222	325.238	2.18194	295.457	2.15764	343.473	2.20972	228.313	2.21181	216.81	2.20972	360.801	2.21181	131.672	2.12847	135.075	2.18056	408.025	2.19444	379.704	2.32986	192.075	1.86458	652.608	2.16111	146.813	2.10556	264.684	2.11181	660.464	2.15764	480.733
				2.17917	323.415	2.18889	287.881	2.16458	346.561	2.21667	226.179	2.21875	218.049	2.21667	363.282	2.21875	131.997	2.13542	132.003	2.1875	407.595	2.20139	376.274	2.33681	191.493	1.87153	642.152	2.16806	148.896	2.1125	254.473	2.11875	663.789	2.16458	447.51
				2.18611	320.261	2.19583	293.471	2.17153	335.225	2.22361	224.275	2.22569	217.127	2.22361	365.153	2.22569	131.147	2.14236	131.093	2.19444	407.22	2.20833	382.443	2.34375	191.189	1.87847	639.896	2.175	147.608	2.11944	260.502	2.12569	660.983	2.17153	445.137
				2.19306	325.247	2.20278	290.181	2.17847	336.033	2.23056	220.883	2.23264	217.865	2.23056	363.011	2.23264	131.217	2.14931	130.878	2.20139	408.529	2.21528	379.698	2.35069	187.401	1.88542	634.932	2.18194	150.54	2.12639	264.423	2.13264	657.818	2.17847	411.98
				2.2	320.276	2.20972	289.658	2.18542	340.264	2.2375	222.456	2.23958	223.183	2.2375	363.794	2.23958	131.027	2.15625	130.219	2.20833	409.178	2.22222	380.65	2.35764	185.501	1.89236	636.783	2.18889	147.266	2.13333	261.833	2.13958	652.33	2.18542	467.441
				2.20694	319.651	2.21667	289.551	2.19236	336.746	2.24444	216.639	2.24653	217.302	2.24444	364.624	2.24653	131.908	2.16319	130.283	2.21528	410.782	2.22917	384.157	2.36458	187.558	1.89931	634.456	2.19583	145.887	2.14028	257.028	2.14653	644.872	2.19236	434.208
				2.21389	316.043	2.22361	287.876	2.19931	332.674	2.25139	215.756	2.25347	218.169	2.25139	365.126	2.25347	129.287	2.17014	130.433	2.22222	408.948	2.23611	382.095	2.37153	190.334	1.90625	636.021	2.20278	144.97	2.14722	250.354	2.15347	654.416	2.19931	427.793
				2.22083	318.983	2.23056	289.029	2.20625	334.169	2.25833	214.998	2.26042	216.681	2.25833	367.027	2.26042	133.304	2.17708	132.052	2.22917	404.122	2.24306	377.115	2.37847	185.14	1.91319	631.69	2.20972	149.753	2.15417	267.177	2.16042	651.206	2.20625	428.588
				2.22778	319.255	2.2375	287.897	2.21319	332.65	2.26528	214.308	2.26736	216.367	2.26528	364.374	2.26736	128.974	2.18403	132.353	2.23611	411.484	2.25	377.482	2.38542	183.929	1.92014	623.101	2.21667	149.886	2.16111	257.983	2.16736	648.94	2.21319	453.829
				2.23472	312.414	2.24444	284.691	2.22014	330.171	2.27222	210.871	2.27431	215.395	2.27222	371.31	2.27431	129.363	2.19097	128.37	2.24306	412.238	2.25694	375.921	2.39236	184.754	1.92708	624.971	2.22361	145.152	2.16806	261.056	2.17431	653.422	2.22014	445.913
				2.24167	316.126	2.25139	285.767	2.22708	332.961	2.27917	211.919	2.28125	216.113	2.27917	365.388	2.28125	130.922	2.19792	128.738	2.25	405.816	2.26389	373.218	2.39931	182.8	1.93403	618.838	2.23056	145.464	2.175	255.833	2.18125	647.557	2.22708	406.597
				2.24861	315.023	2.25833	280.507	2.23403	330.309	2.28611	211.943	2.28819	211.744	2.28611	368.135	2.28819	133.084	2.20486	130.003	2.25694	407.213	2.27083	378.723	2.40625	183.867	1.94097	618.436	2.2375	147.098	2.18194	246.64	2.18819	651.009	2.23403	467.922
				2.25556	309.274	2.26528	281.742	2.24097	325.934	2.29306	209.705	2.29514	219.869	2.29306	372.431	2.29514	129.626	2.21181	132.559	2.26389	407.834	2.27778	377.566	2.41319	179.485	1.94792	610.355	2.24444	148.578	2.18889	259.912	2.19514	648.915	2.24097	466.825
				2.2625	312.939	2.27222	279.237	2.24792	324.907	2.3	208.189	2.30208	212.798	2.3	378.123	2.30208	130.773	2.21875	130.229	2.27083	406.516	2.28472	371.759	2.42014	178.416	1.95486	614.195	2.25139	147.017	2.19583	258.881	2.20208	643.975	2.24792	453.069
				2.26944	316.229	2.27917	278.647	2.25486	329.803	2.30694	202.599	2.30903	217.428	2.30694	372.283	2.30903	131.147	2.22569	130.194	2.27778	404.802	2.29167	375.76	2.42708	180.285	1.96181	607.347	2.25833	146.026	2.20278	254.505	2.20903	642.575	2.25486	430.39
				2.27639	313.621	2.28611	280.095	2.26181	322.658	2.31389	202.195	2.31597	216.057	2.31389	374.334	2.31597	129.388	2.23264	132.044	2.28472	402.84	2.29861	374.663	2.43403	178.716	1.96875	606.653	2.26528	146.69	2.20972	258.269	2.21597	639.416	2.26181	360.642
				2.28333	310.329	2.29306	278.231	2.26875	326.909	2.32083	203.186	2.32292	215.502	2.32083	374.24	2.32292	130.017	2.23958	130.793	2.29167	401.259	2.30556	368.862	2.44097	178.373	1.97569	595.565	2.27222	144.91	2.21667	247.069	2.22292	637.814	2.26875	485.858
				2.29028	308.225	2.3	283.003	2.27569	323.365	2.32778	203.77	2.32986	215.156	2.32778	372.848	2.32986	129.989	2.24653	134.154	2.29861	404.436	2.3125	373.399	2.44792	174.941	1.98264	597.961	2.27917	146.78	2.22361	250.587	2.22986	648.943	2.27569	482.524
				2.29722	307.085	2.30694	279.079	2.28264	327.017	2.33472	202.347	2.33681	217.991	2.33472	376.03	2.33681	131.556	2.25347	132.756	2.30556	401.191	2.31944	372.358	2.45486	176.527	1.98958	598.625	2.28611	143.278	2.23056	260.878	2.23681	636.177	2.28264	465.149
				2.30417	308.75	2.31389	275.629	2.28958	320.253	2.34167	198.995	2.34375	216.666	2.34167	375.558	2.34375	130.904	2.26042	134.048	2.3125	402.994	2.32639	371.363	2.46181	172.607	1.99653	597.204	2.29306	144.197	2.2375	257.832	2.24375	641.642	2.28958	443.857
				2.31111	309.144	2.32083	276.753	2.29653	317.753	2.34861	193.517	2.35069	214.995	2.34861	378.805	2.35069	127.548	2.26736	132.996	2.31944	402.39	2.33333	369.176	2.46875	175.141	2.00347	597.279	2.3	145.116	2.24444	255.157	2.25069	637	2.29653	410.37
				2.31806	308.95	2.32778	273.119	2.30347	317.086	2.35556	195.437	2.35764	215.387	2.35556	376.61	2.35764	130.108	2.27431	131.958	2.32639	396.263	2.34028	366.491	2.47569	174.753	2.01042	592.796	2.30694	143.239	2.25139	250.39	2.25764	630.373	2.30347	417.819
				2.325	302.768	2.33472	274.535	2.31042	316.579	2.3625	197.47	2.36458	215.132	2.3625	379.954	2.36458	129.552	2.28125	134.973	2.33333	396.993	2.34722	365.871	2.48264	177.299	2.01736	596.153	2.31389	141.605	2.25833	213.122	2.26458	633.867	2.31042	487.592
				2.33194	299.419	2.34167	272.69	2.31736	313.836	2.36944	192.929	2.37153	216.955	2.36944	381.722	2.37153	130.033	2.28819	132.219	2.34028	397.764	2.35417	365.99	2.48958	174.195	2.02431	591.293	2.32083	139.619	2.26528	230.786	2.27153	633.452	2.31736	472.203
				2.33889	301.881	2.34861	271.828	2.32431	316.99	2.37639	193.704	2.37847	216.652	2.37639	380.094	2.37847	127.516	2.29514	134.78	2.34722	389.905	2.36111	364.61	2.49653	173.44	2.03125	596.735	2.32778	141.633	2.27222	260.631	2.27847	628.701	2.32431	456.483
				2.34583	303.202	2.35556	270.664	2.33125	312.816	2.38333	189.683	2.38542	214.181	2.38333	377.048	2.38542	127.977	2.30208	133.965	2.35417	395.977	2.36806	367.174	2.50347	171.619	2.03819	590.21	2.33472	143.247	2.27917	251.803	2.28542	625.091	2.33125	417.213
				2.35278	309.723	2.3625	266.708	2.33819	313.013	2.39028	192.302	2.39236	215.519	2.39028	379.666	2.39236	126.804	2.30903	134.353	2.36111	394.049	2.375	364.362	2.51042	171.683	2.04514	586.222	2.34167	142.334	2.28611	248.994	2.29236	619.355	2.33819	411.129
				2.35972	304.352	2.36944	269.574	2.34514	310.304	2.39722	193.396	2.39931	214.018	2.39722	382.99	2.39931	128.857	2.31597	131.97	2.36806	397.662	2.38194	363.035	2.51736	171.92	2.05208	592.547	2.34861	143.481	2.29306	241.96	2.29931	618.192	2.34514	438.927
				2.36667	301.619	2.37639	268.128	2.35208	309.997	2.40417	190.37	2.40625	217.577	2.40417	377.39	2.40625	128.36	2.32292	133.037	2.375	393.623	2.38889	362.725	2.52431	170.468	2.05903	589.588	2.35556	144.502	2.3	248.221	2.30625	623.359	2.35208	491.016
				2.37361	303.85	2.38333	268.862	2.35903	308.576	2.41111	190.227	2.41319	209.268	2.41111	380.496	2.41319	126.703	2.32986	133.649	2.38194	386.93	2.39583	362.31	2.53125	169.974	2.06597	586.765	2.3625	142.22	2.30694	240.681	2.31319	619.724	2.35903	468.828
				2.38056	303.645	2.39028	268.416	2.36597	310.602	2.41806	188.406	2.42014	213.111	2.41806	377.771	2.42014	128.061	2.33681	132.617	2.38889	389.669	2.40278	358.604	2.53819	170.36	2.07292	594.853	2.36944	140.796	2.31389	251.76	2.32014	607.155	2.36597	461.341
				2.3875	299.554	2.39722	266.296	2.37292	307.953	2.425	187.394	2.42708	213.835	2.425	382.474	2.42708	129.317	2.34375	132.647	2.39583	388.288	2.40972	358.444	2.54514	171.734	2.07986	588.924	2.37639	143.166	2.32083	251.166	2.32708	610.531	2.37292	459.493
				2.39444	302.102	2.40417	264.237	2.37986	308.364	2.43194	189.915	2.43403	213.787	2.43194	375.322	2.43403	128.55	2.35069	132.926	2.40278	387.085	2.41667	360.703	2.55208	169.568	2.08681	584.191	2.38333	142.833	2.32778	255.857	2.33403	611.814	2.37986	401.383
				2.40139	301.981	2.41111	263.57	2.38681	306.823	2.43889	187.622	2.44097	214.794	2.43889	379.094	2.44097	127.285	2.35764	133.91	2.40972	383.816	2.42361	353.379	2.55903	169.359	2.09375	584.087	2.39028	137.56	2.33472	253.363	2.34097	602.866	2.38681	434.223
				2.40833	301.125	2.41806	266.231	2.39375	298.455	2.44583	185.654	2.44792	216.724	2.44583	375.859	2.44792	127.495	2.36458	135.984	2.41667	382.49	2.43056	351.847	2.56597	168.624	2.10069	586.679	2.39722	140.181	2.34167	249.108	2.34792	604.73	2.39375	501.002
				2.41528	299.533	2.425	258.139	2.40069	302.597	2.45278	185.723	2.45486	214.456	2.45278	381.378	2.45486	126.573	2.37153	130.632	2.42361	378.61	2.4375	356.804	2.57292	167.985	2.10764	575.983	2.40417	140.934	2.34861	242.458	2.35486	605.615	2.40069	494.424
				2.42222	302.969	2.43194	260.842	2.40764	302.899	2.45972	186.066	2.46181	209.803	2.45972	381.22	2.46181	128.55	2.37847	133.43	2.43056	381.363	2.44444	354.304	2.57986	168	2.11458	579.961	2.41111	140.525	2.35556	262.915	2.36181	603.462	2.40764	478.677
				2.42917	296.202	2.43889	260.048	2.41458	299.174	2.46667	187.025	2.46875	215.369	2.46667	384.927	2.46875	127.802	2.38542	132.166	2.4375	379.826	2.45139	352.292	2.58681	170.689	2.12153	580.686	2.41806	139.07	2.3625	255.858	2.36875	599.326	2.41458	476.948
				2.43611	299.242	2.44583	262.972	2.42153	298.867	2.47361	183.614	2.47569	212.461	2.47361	377.961	2.47569	125.567	2.39236	135.245	2.44444	375.29	2.45833	354.291	2.59375	169.725	2.12847	575.244	2.425	138.491	2.36944	250.451	2.37569	588.837	2.42153	471.961
				2.44306	301.299	2.45278	260.733	2.42847	301.336	2.48056	183.53	2.48264	212.721	2.48056	381.615	2.48264	127.463	2.39931	132.878	2.45139	370	2.46528	354.188	2.60069	167.213	2.13542	574.866	2.43194	140.209	2.37639	254.126	2.38264	594.78	2.42847	472.642
				2.45	298.964	2.45972	260.105	2.43542	299.666	2.4875	183.23	2.48958	211.878	2.4875	378.567	2.48958	127.189	2.40625	134.447	2.45833	374.928	2.47222	351.05	2.60764	166.567	2.14236	566.384	2.43889	135.78	2.38333	256.057	2.38958	598.595	2.43542	488.07
				2.45694	293.826	2.46667	258.917	2.44236	296.466	2.49444	181.527	2.49653	207.806	2.49444	379.469	2.49653	124.497	2.41319	133.588	2.46528	369.676	2.47917	349.968	2.61458	169.945	2.14931	566.098	2.44583	137.712	2.39028	252.895	2.39653	591.071	2.44236	490.994
				2.46389	296.107	2.47361	256.877	2.44931	296.095	2.50139	180.317	2.50347	206.532	2.50139	376.529	2.50347	129.421	2.42014	131.28	2.47222	370.931	2.48611	345.796	2.62153	171.247	2.15625	559.083	2.45278	138.627	2.39722	253.983	2.40347	596.468	2.44931	491.203
				2.47083	299.681	2.48056	260.457	2.45625	293.755	2.50833	178.449	2.51042	208.624	2.50833	380.216	2.51042	130.658	2.42708	133.297	2.47917	367.957	2.49306	348.276	2.62847	169.445	2.16319	565.514	2.45972	136.336	2.40417	257.962	2.41042	599.191	2.45625	498.502
				2.47778	297.699	2.4875	258.458	2.46319	292.905	2.51528	179.903	2.51736	206.55	2.51528	375.751	2.51736	129.603	2.43403	133.485	2.48611	372.48	2.5	345.849	2.63542	170.882	2.17014	562.38	2.46667	137.948	2.41111	251.939	2.41736	594.003	2.46319	500.186
				2.48472	296.708	2.49444	258.978	2.47014	290.098	2.52222	177.108	2.52431	204.769	2.52222	381.232	2.52431	128.12	2.44097	133.641	2.49306	366.147	2.50694	346.408	2.64236	167.842	2.17708	561.254	2.47361	138.444	2.41806	249.775	2.42431	588.632	2.47014	501.588
				2.49167	293.135	2.50139	255.129	2.47708	290.793	2.52917	177.974	2.53125	206.475	2.52917	379.867	2.53125	128.857	2.44792	135.976	2.5	364.594	2.51389	345.105	2.64931	167.696	2.18403	556.464	2.48056	139.423	2.425	248.2	2.43125	583.93	2.47708	511.172
				2.49861	292.222	2.50833	257.627	2.48403	290.468	2.53611	181.241	2.53819	206.81	2.53611	377.878	2.53819	129.319	2.45486	135.243	2.50694	364.286	2.52083	346.504	2.65625	169.974	2.19097	554.207	2.4875	139.075	2.43194	251.965	2.43819	589.618	2.48403	485.588
				2.50556	293.079	2.51528	259.304	2.49097	290.583	2.54306	179.764	2.54514	205.029	2.54306	379.907	2.54514	127.494	2.46181	134.279	2.51389	359.71	2.52778	340.764	2.66319	170.711	2.19792	557.527	2.49444	137.649	2.43889	254.151	2.44514	582.065	2.49097	508.977
				2.5125	288.654	2.52222	256.738	2.49792	288.405	2.55	176.784	2.55208	202.642	2.55	379.054	2.55208	126.965	2.46875	133.518	2.52083	356.851	2.53472	344.497	2.67014	165.267	2.20486	551.619	2.50139	140.101	2.44583	254.001	2.45208	584.477	2.49792	516.816
				2.51944	295.237	2.52917	253.797	2.50486	294.169	2.55694	180.467	2.55903	202.522	2.55694	376.331	2.55903	128.235	2.47569	135.382	2.52778	357.455	2.54167	340.452	2.67708	170.382	2.21181	551.654	2.50833	137.664	2.45278	249.317	2.45903	583.542	2.50486	506.275
				2.52639	289.319	2.53611	254.589	2.51181	290.368	2.56389	175.05	2.56597	204.222	2.56389	378.622	2.56597	127.69	2.48264	133.434	2.53472	360.004	2.54861	343.721	2.68403	166.812	2.21875	549.986	2.51528	138.254	2.45972	252.004	2.46597	582.462	2.51181	513.764
				2.53333	285.598	2.54306	248.508	2.51875	289.152	2.57083	179.993	2.57292	202.442	2.57083	378.562	2.57292	127.041	2.48958	135.443	2.54167	355.861	2.55556	340.889	2.69097	170.403	2.22569	549.42	2.52222	138.632	2.46667	251.313	2.47292	583.086	2.51875	519.771
				2.54028	284.296	2.55	252.265	2.52569	288.417	2.57778	179.217	2.57986	197.57	2.57778	379.302	2.57986	126.801	2.49653	135.354	2.54861	354.624	2.5625	343.293	2.69792	166.095	2.23264	543.205	2.52917	137.419	2.47361	252.39	2.47986	583.122	2.52569	512.044
				2.54722	286.996	2.55694	253.3	2.53264	287.682	2.58472	178.124	2.58681	199.739	2.58472	379.979	2.58681	124.762	2.50347	138.862	2.55556	352.322	2.56944	343.303	2.70486	165.41	2.23958	541.606	2.53611	136.505	2.48056	247.022	2.48681	573.517	2.53264	523.448
				2.55417	288.46	2.56389	251.881	2.53958	287.822	2.59167	175.755	2.59375	201.989	2.59167	380.393	2.59375	122.723	2.51042	134.749	2.5625	348.524	2.57639	332.693	2.71181	169.573	2.24653	545.765	2.54306	135.11	2.4875	247.334	2.49375	578.834	2.53958	512.108
				2.56111	285.469	2.57083	251.913	2.54653	281.966	2.59861	176.711	2.60069	202.934	2.59861	381.463	2.60069	124.199	2.51736	136.012	2.56944	353.02	2.58333	340.198	2.71875	168.081	2.25347	541.416	2.55	136.989	2.49444	249.577	2.50069	573.8	2.54653	516.096
				2.56806	287.325	2.57778	250.716	2.55347	286.85	2.60556	179.85	2.60764	199.591	2.60556	378.776	2.60764	123.154	2.52431	135.189	2.57639	349.906	2.59028	341.378	2.72569	166.397	2.26042	542.17	2.55694	137.599	2.50139	250.619	2.50764	579.26	2.55347	519.982
				2.575	283.866	2.58472	251.341	2.56042	282.918	2.6125	176.052	2.61458	197.144	2.6125	376.805	2.61458	122.593	2.53125	134.207	2.58333	347.478	2.59722	338.734	2.73264	167.395	2.26736	534.469	2.56389	137.473	2.50833	249.703	2.51458	573.552	2.56042	516.596
				2.58194	282.22	2.59167	249.287	2.56736	282.426	2.61944	176.696	2.62153	198.446	2.61944	374.773	2.62153	123.564	2.53819	134.087	2.59028	346.179	2.60417	335.313	2.73958	166.655	2.27431	544.532	2.57083	135.598	2.51528	246.276	2.52153	579.117	2.56736	515.804
				2.58889	287.047	2.59861	252.469	2.57431	281.452	2.62639	174.694	2.62847	199.107	2.62639	378.434	2.62847	123.923	2.54514	137.136	2.59722	343.376	2.61111	332.727	2.74653	163.564	2.28125	536.147	2.57778	136.694	2.52222	249.492	2.52847	572.579	2.57431	513.725
				2.59583	279.686	2.60556	248.098	2.58125	284.957	2.63333	177.321	2.63542	202.536	2.63333	381.459	2.63542	123.399	2.55208	134.332	2.60417	341.366	2.61806	330.476	2.75347	163.178	2.28819	535.568	2.58472	137.205	2.52917	248.937	2.53542	569.753	2.58125	517.328
				2.60278	282.165	2.6125	248.198	2.58819	286.367	2.64028	173.581	2.64236	201.7	2.64028	377.174	2.64236	121.907	2.55903	133.613	2.61111	341.069	2.625	333.978	2.76042	165.338	2.29514	541.662	2.59167	137.265	2.53611	248.483	2.54236	570.351	2.58819	513.086
				2.60972	283.962	2.61944	248.499	2.59514	287.388	2.64722	178.991	2.64931	200.706	2.64722	379.403	2.64931	121.894	2.56597	134.456	2.61806	339.922	2.63194	331.824	2.76736	166.011	2.30208	540.834	2.59861	136.082	2.54306	250.744	2.54931	566.589	2.59514	520.34
				2.61667	284.516	2.62639	247.993	2.60208	282.232	2.65417	176.783	2.65625	198.768	2.65417	371.623	2.65625	122.017	2.57292	134.108	2.625	338.378	2.63889	332.15	2.77431	168.357	2.30903	544.633	2.60556	135.378	2.55	246.403	2.55625	561.039	2.60208	513.077
				2.62361	283.841	2.63333	247.074	2.60903	284.533	2.66111	174.365	2.66319	199.954	2.66111	376.02	2.66319	124.467	2.57986	132.595	2.63194	335.22	2.64583	329.248	2.78125	163.68	2.31597	541.29	2.6125	135.618	2.55694	252.218	2.56319	562.805	2.60903	517.667
				2.63056	277.55	2.64028	249.803	2.61597	283.126	2.66806	178.871	2.67014	197.4	2.66806	373.213	2.67014	120.156	2.58681	136.436	2.63889	335.213	2.65278	331.04	2.78819	166.598	2.32292	540.612	2.61944	135.379	2.56389	249.503	2.57014	560.021	2.61597	512.438
				2.6375	280.749	2.64722	247.274	2.62292	286.336	2.675	175.185	2.67708	198.477	2.675	371.047	2.67708	122.945	2.59375	132.905	2.64583	336.1	2.65972	329.355	2.79514	167.534	2.32986	541.195	2.62639	135.077	2.57083	246.364	2.57708	565.079	2.62292	514.419
				2.64444	278.22	2.65417	247.428	2.62986	282.836	2.68194	179.467	2.68403	195.722	2.68194	373.116	2.68403	119.353	2.60069	133.782	2.65278	332.129	2.66667	327.753	2.80208	164.699	2.33681	541.511	2.63333	136.097	2.57778	245.811	2.58403	559.286	2.62986	509.628
				2.65139	284.31	2.66111	248.32	2.63681	283.675	2.68889	174.278	2.69097	200.343	2.68889	376.218	2.69097	122.31	2.60764	133.398	2.65972	332.875	2.67361	326.47	2.80903	168.165	2.34375	540.348	2.64028	136.319	2.58472	248.637	2.59097	558.302	2.63681	511.266
				2.65833	282.29	2.66806	246.675	2.64375	281.448	2.69583	173.846	2.69792	197.819	2.69583	373.737	2.69792	120.297	2.61458	132.851	2.66667	334.432	2.68056	327.211	2.81597	168.508	2.35069	541.284	2.64722	135.125	2.59167	246.096	2.59792	552.76	2.64375	503.33
				2.66528	279.414	2.675	245.506	2.65069	280.618	2.70278	175.971	2.70486	199.662	2.70278	373.277	2.70486	119.093	2.62153	133.397	2.67361	327.144	2.6875	324.071	2.82292	167.05	2.35764	546.888	2.65417	134.502	2.59861	248.262	2.60486	549.357	2.65069	505.161
				2.67222	285.673	2.68194	248.415	2.65764	280.91	2.70972	174.23	2.71181	193.746	2.70972	357.06	2.71181	120.701	2.62847	134.989	2.68056	328.672	2.69444	323.265	2.82986	169.98	2.36458	544.759	2.66111	135.834	2.60556	247.685	2.61181	549.037	2.65764	509.899
				2.67917	279.869	2.68889	247.496	2.66458	284.713	2.71667	175.084	2.71875	196.14	2.71667	372.723	2.71875	118.779	2.63542	132.606	2.6875	330.624	2.70139	323.017	2.83681	168.665	2.37153	542.833	2.66806	134.34	2.6125	249.646	2.61875	545.299	2.66458	507.947
				2.68611	280.856	2.69583	249.749	2.67153	283.585	2.72361	175.176	2.72569	193.606	2.72361	370.628	2.72569	118.909	2.64236	134.444	2.69444	324.498	2.70833	324.62	2.84375	167.693	2.37847	547.526	2.675	135.36	2.61944	250.068	2.62569	547.32	2.67153	508.284
				2.69306	276.205	2.70278	242.657	2.67847	277.894	2.73056	175.399	2.73264	196.805	2.73056	363.218	2.73264	120.646	2.64931	132.67	2.70139	326.556	2.71528	323.72	2.85069	168.293	2.38542	546.771	2.68194	134.578	2.62639	246.951	2.63264	540.925	2.67847	505.125
				2.7	282.617	2.70972	244.023	2.68542	279.476	2.7375	177.404	2.73958	194.001	2.7375	363.91	2.73958	118.182	2.65625	131.003	2.70833	324.692	2.72222	323.379	2.85764	170.68	2.39236	544.435	2.68889	132.408	2.63333	253.378	2.63958	536.616	2.68542	503.242
				2.70694	278.725	2.71667	244.021	2.69236	278.556	2.74444	175.844	2.74653	196.932	2.74444	362.018	2.74653	119.41	2.66319	131.759	2.71528	324.236	2.72917	321.223	2.86458	168.951	2.39931	538.805	2.69583	137.409	2.64028	249.56	2.64653	537.523	2.69236	504.663
				2.71389	279.783	2.72361	242.452	2.69931	278.961	2.75139	178.6	2.75347	195.089	2.75139	366.687	2.75347	116.038	2.67014	133.565	2.72222	318.737	2.73611	321.591	2.87153	170.149	2.40625	546.156	2.70278	134.52	2.64722	251.743	2.65347	533.611	2.69931	506.704
				2.72083	280.798	2.73056	247.278	2.70625	278.17	2.75833	173.7	2.76042	195.407	2.75833	365.93	2.76042	117.347	2.67708	136.856	2.72917	321.495	2.74306	321.563	2.87847	169.968	2.41319	540.909	2.70972	134.098	2.65417	249.911	2.66042	537.942	2.70625	501.007
				2.72778	281.687	2.7375	245.576	2.71319	275.508	2.76528	175.694	2.76736	194.118	2.76528	363.911	2.76736	119.657	2.68403	137.363	2.73611	317.741	2.75	324.775	2.88542	168.778	2.42014	545.237	2.71667	136.819	2.66111	246.93	2.66736	539.267	2.71319	504.824
				2.73472	277.928	2.74444	241.112	2.72014	280.868	2.77222	175.896	2.77431	192.834	2.77222	355.512	2.77431	120.702	2.69097	136.384	2.74306	319.384	2.75694	319.442	2.89236	167.436	2.42708	546.388	2.72361	138.557	2.66806	249.595	2.67431	537.69	2.72014	499.9
				2.74167	278.151	2.75139	244.423	2.72708	279.993	2.77917	175.866	2.78125	195.32	2.77917	357.917	2.78125	122.867	2.69792	133.899	2.75	319.531	2.76389	319.884	2.89931	170.908	2.43403	549.08	2.73056	134.763	2.675	247.12	2.68125	534.266	2.72708	503.531
				2.74861	277.029	2.75833	244.776	2.73403	278.631	2.78611	177.759	2.78819	191.713	2.78611	357.421	2.78819	123.309	2.70486	134.95	2.75694	320.358	2.77083	317.278	2.90625	167.007	2.44097	547	2.7375	135.362	2.68194	253.059	2.68819	531.54	2.73403	500.136
				2.75556	275.097	2.76528	243.022	2.74097	279.841	2.79306	179.651	2.79514	192.203	2.79306	365.026	2.79514	122.707	2.71181	132.796	2.76389	315.168	2.77778	320.666	2.91319	170.563	2.44792	546.514	2.74444	135.411	2.68889	249.219	2.69514	527.875	2.74097	496.543
				2.7625	274.122	2.77222	243.415	2.74792	279.104	2.8	177.489	2.80208	198.13	2.8	360.732	2.80208	124.08	2.71875	136.084	2.77083	315.83	2.78472	320.056	2.92014	171.742	2.45486	536.525	2.75139	137.104	2.69583	250.906	2.70208	535.431	2.74792	499.514
				2.76944	273.301	2.77917	243.168	2.75486	279.719	2.80694	179.613	2.80903	185.575	2.80694	361.459	2.80903	122.824	2.72569	134.873	2.77778	313.2	2.79167	318.618	2.92708	169.837	2.46181	538.265	2.75833	135.744	2.70278	250.104	2.70903	534.456	2.75486	499.064
				2.77639	275.021	2.78611	238.988	2.76181	275.748	2.81389	179.767	2.81597	193.152	2.81389	358.39	2.81597	122.882	2.73264	135.207	2.78472	310.18	2.79861	318.209	2.93403	170.135	2.46875	542.421	2.76528	135.679	2.70972	252.706	2.71597	535.263	2.76181	496.65
				2.78333	276.183	2.79306	244.45	2.76875	278.587	2.82083	178.087	2.82292	191.363	2.82083	360.096	2.82292	121.761	2.73958	134.682	2.79167	311.192	2.80556	318.641	2.94097	170.994	2.47569	538.378	2.77222	134.898	2.71667	250.2	2.72292	536.296	2.76875	494.051
				2.79028	277.213	2.8	241.706	2.77569	276.249	2.82778	177.023	2.82986	191.231	2.82778	355.692	2.82986	122.154	2.74653	134.874	2.79861	311.346	2.8125	313.759	2.94792	169.694	2.48264	541.605	2.77917	136.732	2.72361	252.357	2.72986	531.483	2.77569	498.385
				2.79722	275.69	2.80694	241.406	2.78264	281.788	2.83472	178.908	2.83681	189.781	2.83472	358.016	2.83681	121.217	2.75347	135.28	2.80556	311.331	2.81944	314.586	2.95486	168.633	2.48958	544.611	2.78611	136.511	2.73056	253.725	2.73681	533.452	2.78264	492.731
				2.80417	275.547	2.81389	242.341	2.78958	278.853	2.84167	182.008	2.84375	190.694	2.84167	352.87	2.84375	119.484	2.76042	135.149	2.8125	312.14	2.82639	317.991	2.96181	170.669	2.49653	543.161	2.79306	138.473	2.7375	250.516	2.74375	537.958	2.78958	499.357
				2.81111	272.023	2.82083	240.141	2.79653	275.26	2.84861	179.49	2.85069	192.624	2.84861	353.041	2.85069	121.649	2.76736	137.142	2.81944	310.736	2.83333	315.563	2.96875	169.708	2.50347	541.139	2.8	136.31	2.74444	253.794	2.75069	537.32	2.79653	493.911
				2.81806	273.72	2.82778	241.34	2.80347	277.175	2.85556	174.801	2.85764	193.866	2.85556	353.589	2.85764	122.007	2.77431	134.388	2.82639	308	2.84028	316.872	2.97569	168.322	2.51042	541.714	2.80694	137.365	2.75139	256.151	2.75764	535.028	2.80347	489.163
				2.825	269.261	2.83472	240.284	2.81042	273.319	2.8625	179.299	2.86458	192.426	2.8625	349.534	2.86458	121.647	2.78125	136.438	2.83333	305.646	2.84722	315.12	2.98264	169.822	2.51736	539.276	2.81389	139.207	2.75833	252.358	2.76458	537.385	2.81042	494.967
				2.83194	276.18	2.84167	237.884	2.81736	273.713	2.86944	181.162	2.87153	193.042	2.86944	349.115	2.87153	121.236	2.78819	136.152	2.84028	307.974	2.85417	311.498	2.98958	170.337	2.52431	539.191	2.82083	135.155	2.76528	250.845	2.77153	538.039	2.81736	497.834
				2.83889	271.547	2.84861	242.609	2.82431	279.579	2.87639	178.682	2.87847	189.937	2.87639	348.333	2.87847	120.627	2.79514	136.046	2.84722	309.381	2.86111	314.728	2.99653	173.609	2.53125	539.949	2.82778	139.204	2.77222	252.745	2.77847	542.402	2.82431	495.275
				2.84583	276.943	2.85556	236.889	2.83125	275.179	2.88333	174.755	2.88542	189.902	2.88333	348.494	2.88542	122.255	2.80208	136.817	2.85417	302.153	2.86806	314.533	3.00347	171.451	2.53819	543.057	2.83472	136.754	2.77917	251.639	2.78542	536.42	2.83125	496.647
				2.85278	270.39	2.8625	240.721	2.83819	272.265	2.89028	182.382	2.89236	193.663	2.89028	342.684	2.89236	120.351	2.80903	138.303	2.86111	301.265	2.875	316.756	3.01042	170.494	2.54514	550.147	2.84167	141.058	2.78611	252.827	2.79236	537.805	2.83819	494.989
				2.85972	271.382	2.86944	243.779	2.84514	272.654	2.89722	182.1	2.89931	192.377	2.89722	341.994	2.89931	120.885	2.81597	138.191	2.86806	302.786	2.88194	313.47	3.01736	169.837	2.55208	540.243	2.84861	140.296	2.79306	253.074	2.79931	538.933	2.84514	496.936
				2.86667	265.38	2.87639	241.975	2.85208	273.028	2.90417	180.434	2.90625	190.818	2.90417	343.423	2.90625	117.771	2.82292	137.109	2.875	305.106	2.88889	312.189	3.02431	170.88	2.55903	547.507	2.85556	139.171	2.8	252.34	2.80625	545.589	2.85208	495.111
				2.87361	272.93	2.88333	236.301	2.85903	272.047	2.91111	176.788	2.91319	191.524	2.91111	341.754	2.91319	116.173	2.82986	139.841	2.88194	306.715	2.89583	311.933	3.03125	173.481	2.56597	546.986	2.8625	139.371	2.80694	261.364	2.81319	536.236	2.85903	501.479
				2.88056	269.593	2.89028	241.309	2.86597	271.004	2.91806	179.687	2.92014	190.083	2.91806	343.93	2.92014	115.531	2.83681	138.896	2.88889	302.157	2.90278	310.521	3.03819	170.08	2.57292	540.736	2.86944	139.531	2.81389	252.949	2.82014	538.417	2.86597	494.71
				2.8875	269.694	2.89722	239.334	2.87292	272.092	2.925	178.477	2.92708	189.002	2.925	342.212	2.92708	116.112	2.84375	138.525	2.89583	300.584	2.90972	307.157	3.04514	174.438	2.57986	550.514	2.87639	137.305	2.82083	253.561	2.82708	542.99	2.87292	500.745
				2.89444	269.421	2.90417	236.62	2.87986	274.069	2.93194	181.051	2.93403	190.341	2.93194	337.743	2.93403	114.508	2.85069	135.826	2.90278	302.748	2.91667	305.732	3.05208	170.88	2.58681	546.184	2.88333	138.393	2.82778	256.305	2.83403	543.366	2.87986	492.181
				2.90139	270.495	2.91111	240.836	2.88681	272.875	2.93889	180.966	2.94097	186.955	2.93889	344.186	2.94097	114.223	2.85764	137.053	2.90972	300.365	2.92361	309.984	3.05903	172.295	2.59375	545.843	2.89028	137.878	2.83472	253.038	2.84097	544.894	2.88681	492.564
				2.90833	270.14	2.91806	240.031	2.89375	272.471	2.94583	178.674	2.94792	186.874	2.94583	339.68	2.94792	112.142	2.86458	140.664	2.91667	299.735	2.93056	310.397	3.06597	173.809	2.60069	547.899	2.89722	139.17	2.84167	250.401	2.84792	546.519	2.89375	495.499
				2.91528	268.822	2.925	238.956	2.90069	271.712	2.95278	182.642	2.95486	189.878	2.95278	340.616	2.95486	112.937	2.87153	138.24	2.92361	295.547	2.9375	306.3	3.07292	172.195	2.60764	546.297	2.90417	136.145	2.84861	255.566	2.85486	544.931	2.90069	494.495
				2.92222	269.049	2.93194	238.898	2.90764	270.386	2.95972	179.162	2.96181	188.219	2.95972	341.661	2.96181	113.544	2.87847	140.392	2.93056	297.404	2.94444	306.271	3.07986	173.734	2.61458	548.195	2.91111	138.508	2.85556	256.253	2.86181	538.195	2.90764	493.666
				2.92917	266.374	2.93889	236.817	2.91458	270.086	2.96667	178.345	2.96875	184.765	2.96667	339.839	2.96875	114.188	2.88542	135.884	2.9375	297.913	2.95139	305.402	3.08681	178.325	2.62153	548.388	2.91806	139.002	2.8625	258.2	2.86875	546.164	2.91458	500.265
				2.93611	266.795	2.94583	237.554	2.92153	276.082	2.97361	177.579	2.97569	186.029	2.97361	340.788	2.97569	112.785	2.89236	138.518	2.94444	296.298	2.95833	308.423	3.09375	174.938	2.62847	548.987	2.925	139.753	2.86944	259.019	2.87569	540.943	2.92153	495.221
				2.94306	268.558	2.95278	236.49	2.92847	270.818	2.98056	180.071	2.98264	186.281	2.98056	338.91	2.98264	113.849	2.89931	137.818	2.95139	297.017	2.96528	308.036	3.10069	178.332	2.63542	554.754	2.93194	141.68	2.87639	257.946	2.88264	537.076	2.92847	493.895
				2.95	267.229	2.95972	240.436	2.93542	271.023	2.9875	181.067	2.98958	184.597	2.9875	340.051	2.98958	114.59	2.90625	138.26	2.95833	297.563	2.97222	307.451	3.10764	178.211	2.64236	559.515	2.93889	138.221	2.88333	258.444	2.88958	535.908	2.93542	499.213
				2.95694	268.684	2.96667	232.449	2.94236	268.074	2.99444	182.459	2.99653	186.088	2.99444	337.228	2.99653	112.566	2.91319	141.066	2.96528	292.591	2.97917	303.55	3.11458	179.068	2.64931	556.596	2.94583	141.346	2.89028	260.324	2.89653	540.092	2.94236	500.965
				2.96389	268.462	2.97361	236.288	2.94931	266.56	3.00139	180.741	3.00347	185.583	3.00139	338.453	3.00347	113.755	2.92014	140.114	2.97222	292.231	2.98611	303.892	3.12153	174.852	2.65625	560.876	2.95278	139.032	2.89722	257.173	2.90347	532.986	2.94931	496.843
				2.97083	265.164	2.98056	235.094	2.95625	269.99	3.00833	180.459	3.01042	187.3	3.00833	335.628	3.01042	113.075	2.92708	134.713	2.97917	287.978	2.99306	305.852	3.12847	177.086	2.66319	563.521	2.95972	138.608	2.90417	256.89	2.91042	527.655	2.95625	497.215
				2.97778	264.87	2.9875	239.023	2.96319	269.572	3.01528	182.508	3.01736	190.168	3.01528	342.109	3.01736	110.091	2.93403	137.859	2.98611	291.063	3	300.607	3.13542	175.174	2.67014	561.11	2.96667	140.683	2.91111	259.5	2.91736	525.26	2.96319	497.732
				2.98472	264.813	2.99444	231.739	2.97014	268.805	3.02222	178.654	3.02431	186.612	3.02222	335.787	3.02431	110.582	2.94097	135.796	2.99306	289.995	3.00694	305.634	3.14236	179.733	2.67708	564.635	2.97361	139.625	2.91806	254.886	2.92431	519.889	2.97014	504.003
				2.99167	267.289	3.00139	233.01	2.97708	268.133	3.02917	182.685	3.03125	186.997	3.02917	337.36	3.03125	112.759	2.94792	141.34	3	288.83	3.01389	303.693	3.14931	180.197	2.68403	565.349	2.98056	141.284	2.925	258.67	2.93125	514.751	2.97708	494.295
				2.99861	268.653	3.00833	236.057	2.98403	268.308	3.03611	180.961	3.03819	186.939	3.03611	336.143	3.03819	111.846	2.95486	138.213	3.00694	290.919	3.02083	306.516	3.15625	183.884	2.69097	560.59	2.9875	141.174	2.93194	257.809	2.93819	511.608	2.98403	498.624
				3.00556	263.946	3.01528	231.827	2.99097	270.861	3.04306	177.96	3.04514	188.133	3.04306	332.923	3.04514	112.153	2.96181	141.07	3.01389	288.68	3.02778	302.196	3.16319	183.759	2.69792	565.865	2.99444	141.508	2.93889	261.238	2.94514	512.648	2.99097	504.617
				3.0125	266.23	3.02222	233.083	2.99792	267.153	3.05	180.08	3.05208	187.79	3.05	334.54	3.05208	111.553	2.96875	138.78	3.02083	286.363	3.03472	298.999	3.17014	182.182	2.70486	565.457	3.00139	141.406	2.94583	260.323	2.95208	508.196	2.99792	500.029
				3.01944	262.845	3.02917	237.659	3.00486	268.004	3.05694	181.623	3.05903	187.02	3.05694	338.138	3.05903	108.709	2.97569	139.669	3.02778	285.104	3.04167	302.801	3.17708	180.14	2.71181	570.464	3.00833	142.324	2.95278	257.672	2.95903	503.303	3.00486	506.764
				3.02639	267.278	3.03611	232.954	3.01181	265.417	3.06389	178.14	3.06597	185.899	3.06389	333.395	3.06597	111.442	2.98264	140.157	3.03472	283.302	3.04861	299.516	3.18403	184.298	2.71875	578.242	3.01528	141.385	2.95972	257.125	2.96597	501.583	3.01181	507.405
				3.03333	267.44	3.04306	232.346	3.01875	269.35	3.07083	177.958	3.07292	186.63	3.07083	334.149	3.07292	114.253	2.98958	140.292	3.04167	287.02	3.05556	302.44	3.19097	181.497	2.72569	572.681	3.02222	143.718	2.96667	260.788	2.97292	503.757	3.01875	506.541
				3.04028	266.094	3.05	232.908	3.02569	266.897	3.07778	178.1	3.07986	184.578	3.07778	332.599	3.07986	110.226	2.99653	140.609	3.04861	279.527	3.0625	299.824	3.19792	180.283	2.73264	575.014	3.02917	144.277	2.97361	258.958	2.97986	499.899	3.02569	507.902
				3.04722	265.71	3.05694	234.431	3.03264	267.517	3.08472	182.594	3.08681	185.239	3.08472	335.717	3.08681	111.046	3.00347	143.444	3.05556	284.122	3.06944	302.404	3.20486	181.717	2.73958	582.939	3.03611	143.35	2.98056	256.741	2.98681	499.036	3.03264	507.356
				3.05417	265.73	3.06389	235.101	3.03958	270.067	3.09167	181.912	3.09375	184.688	3.09167	337.16	3.09375	111.824	3.01042	143.315	3.0625	281.424	3.07639	301.102	3.21181	182.683	2.74653	572.463	3.04306	144.864	2.9875	260.146	2.99375	499.266	3.03958	507.942
				3.06111	269.264	3.07083	232.13	3.04653	266.808	3.09861	181.964	3.10069	183.725	3.09861	333.176	3.10069	110.784	3.01736	140.058	3.06944	280.454	3.08333	300.833	3.21875	182.883	2.75347	582.858	3.05	142.696	2.99444	259.906	3.00069	497.122	3.04653	513.554
				3.06806	269.973	3.07778	237.032	3.05347	265.435	3.10556	177.694	3.10764	184.673	3.10556	335.454	3.10764	112	3.02431	141.919	3.07639	280.327	3.09028	297.37	3.22569	184.755	2.76042	578.036	3.05694	144.044	3.00139	256.802	3.00764	492.919	3.05347	512.767
				3.075	271.735	3.08472	233.002	3.06042	268.899	3.1125	178.642	3.11458	182.072	3.1125	336.42	3.11458	110.576	3.03125	139.242	3.08333	277.592	3.09722	298.451	3.23264	185.613	2.76736	584.992	3.06389	146.519	3.00833	260.205	3.01458	499.424	3.06042	506.947
				3.08194	269.994	3.09167	234.526	3.06736	270.324	3.11944	182.591	3.12153	184.539	3.11944	332.522	3.12153	109.378	3.03819	140.435	3.09028	277.363	3.10417	297.811	3.23958	182.912	2.77431	574.482	3.07083	143.633	3.01528	260.819	3.02153	492.532	3.06736	509.524
				3.08889	270.645	3.09861	227.19	3.07431	269.026	3.12639	180.87	3.12847	182.47	3.12639	339.326	3.12847	113.57	3.04514	139.672	3.09722	278.272	3.11111	293.412	3.24653	183.069	2.78125	576.375	3.07778	145.252	3.02222	264.18	3.02847	494.215	3.07431	514.491
				3.09583	270.229	3.10556	233.692	3.08125	265.466	3.13333	181.321	3.13542	181.669	3.13333	334.221	3.13542	113.162	3.05208	140.181	3.10417	277.702	3.11806	296.758	3.25347	181.397	2.78819	579.815	3.08472	147.683	3.02917	259.811	3.03542	492.596	3.08125	520.789
				3.10278	267.983	3.1125	231.535	3.08819	263.2	3.14028	181.002	3.14236	180.112	3.14028	334.048	3.14236	114.837	3.05903	142.198	3.11111	275.761	3.125	295.471	3.26042	183.927	2.79514	578.918	3.09167	144.328	3.03611	260.808	3.04236	490.558	3.08819	512.879
				3.10972	271.666	3.11944	232.046	3.09514	265.042	3.14722	182.745	3.14931	181.728	3.14722	336.003	3.14931	114.902	3.06597	141.897	3.11806	275.778	3.13194	294.716	3.26736	182.974	2.80208	588.108	3.09861	144.177	3.04306	259.502	3.04931	492.223	3.09514	516.455
				3.11667	271	3.12639	229.176	3.10208	268.151	3.15417	184.243	3.15625	184.87	3.15417	339.572	3.15625	114.931	3.07292	141.467	3.125	277.791	3.13889	294.001	3.27431	184.17	2.80903	582.681	3.10556	144.023	3.05	263.816	3.05625	494.833	3.10208	516.83
				3.12361	271.124	3.13333	234.154	3.10903	270.72	3.16111	181.609	3.16319	182.353	3.16111	334.063	3.16319	113.725	3.07986	141.168	3.13194	279.841	3.14583	293.776	3.28125	185.613	2.81597	575.015	3.1125	147.906	3.05694	262.366	3.06319	496.423	3.10903	517.028
				3.13056	271.099	3.14028	230.214	3.11597	267.815	3.16806	179.981	3.17014	178.464	3.16806	336.635	3.17014	113.714	3.08681	144.274	3.13889	273.807	3.15278	296.564	3.28819	185.83	2.82292	585.606	3.11944	144.496	3.06389	264.516	3.07014	494.877	3.11597	520.596
				3.1375	270.881	3.14722	229.835	3.12292	268.183	3.175	182.774	3.17708	177.83	3.175	338.142	3.17708	114.913	3.09375	141.614	3.14583	279.188	3.15972	294.939	3.29514	186.502	2.82986	583.203	3.12639	146.611	3.07083	265.318	3.07708	498.673	3.12292	526.5
				3.14444	274.061	3.15417	230.573	3.12986	270.491	3.18194	183.238	3.18403	179.482	3.18194	339.289	3.18403	117.143	3.10069	139.091	3.15278	275.804	3.16667	296.09	3.30208	189	2.83681	583.245	3.13333	147.35	3.07778	262.253	3.08403	493.507	3.12986	524.537
				3.15139	269.373	3.16111	232.042	3.13681	267.005	3.18889	184.367	3.19097	176.644	3.18889	268.372	3.19097	115.764	3.10764	141.64	3.15972	276.234	3.17361	294.437	3.30903	187.149	2.84375	584.015	3.14028	148.964	3.08472	267.674	3.09097	487.487	3.13681	529.996
				3.15833	275.262	3.16806	231.036	3.14375	269.276	3.19583	183.893	3.19792	180.088	3.19583	325.15	3.19792	116.881	3.11458	140.642	3.16667	272.081	3.18056	296.2	3.31597	189.014	2.85069	585.101	3.14722	144.395	3.09167	267.721	3.09792	490.054	3.14375	528.045
				3.16528	274.563	3.175	232.455	3.15069	269.871	3.20278	183.014	3.20486	176.69	3.20278	341.568	3.20486	119.123	3.12153	141.424	3.17361	277.46	3.1875	295.163	3.32292	187.27	2.85764	580.303	3.15417	144.285	3.09861	267.852	3.10486	489.925	3.15069	525.263
				3.17222	276.102	3.18194	231.264	3.15764	265.013	3.20972	182.81	3.21181	176.715	3.20972	332.99	3.21181	117.356	3.12847	143.195	3.18056	276.004	3.19444	292.48	3.32986	186.556	2.86458	579.796	3.16111	147.102	3.10556	268.267	3.11181	489.211	3.15764	530.384
				3.17917	273.975	3.18889	232.76	3.16458	270.993	3.21667	183.459	3.21875	176.043	3.21667	334.445	3.21875	117.138	3.13542	139.488	3.1875	276.46	3.20139	294.48	3.33681	189.343	2.87153	572.472	3.16806	147.071	3.1125	269.558	3.11875	496.59	3.16458	526.578
				3.18611	275.479	3.19583	231.421	3.17153	268.371	3.22361	180.092	3.22569	179.242	3.22361	329.855	3.22569	118.517	3.14236	141.332	3.19444	274.496	3.20833	295.822	3.34375	189.871	2.87847	574.204	3.175	147.43	3.11944	270.66	3.12569	490.626	3.17153	526.433
				3.19306	274.112	3.20278	234.979	3.17847	269.212	3.23056	182.341	3.23264	175.275	3.23056	331.679	3.23264	119.445	3.14931	141.053	3.20139	278.391	3.21528	296.741	3.35069	190.914	2.88542	570.051	3.18194	145.921	3.12639	272.921	3.13264	487.227	3.17847	528.745
				3.2	275.589	3.20972	228.396	3.18542	266.62	3.2375	184.217	3.23958	178.226	3.2375	329.396	3.23958	117.744	3.15625	139.482	3.20833	274.966	3.22222	289.175	3.35764	188.9	2.89236	570.065	3.18889	149.249	3.13333	273.317	3.13958	484.841	3.18542	529.875
				3.20694	273.976	3.21667	231.208	3.19236	267.757	3.24444	185.754	3.24653	176.296	3.24444	327.141	3.24653	119.247	3.16319	142.661	3.21528	277.05	3.22917	296.148	3.36458	192.315	2.89931	571.431	3.19583	144.604	3.14028	271.5	3.14653	485.695	3.19236	532.285
				3.21389	272.091	3.22361	232.152	3.19931	267.372	3.25139	182.29	3.25347	175.69	3.25139	332.871	3.25347	117.914	3.17014	142.792	3.22222	273.393	3.23611	294.18	3.37153	193.604	2.90625	565.403	3.20278	148.217	3.14722	272.827	3.15347	483.34	3.19931	531.879
				3.22083	278.051	3.23056	231.693	3.20625	266.757	3.25833	185.372	3.26042	177.727	3.25833	337.623	3.26042	120.93	3.17708	140.066	3.22917	274.435	3.24306	293.86	3.37847	193.429	2.91319	567.121	3.20972	146.542	3.15417	278.326	3.16042	481.175	3.20625	530.53
				3.22778	278.259	3.2375	226.958	3.21319	265.252	3.26528	187.244	3.26736	178.255	3.26528	331.926	3.26736	118.674	3.18403	139.528	3.23611	271.798	3.25	292.275	3.38542	193.701	2.92014	561.722	3.21667	148.045	3.16111	273.227	3.16736	478.845	3.21319	534.938
				3.23472	275.771	3.24444	228.711	3.22014	268.977	3.27222	184.221	3.27431	172.657	3.27222	332.985	3.27431	118.742	3.19097	139.218	3.24306	272.286	3.25694	293.868	3.39236	193.229	2.92708	560.662	3.22361	150.531	3.16806	278.949	3.17431	481.809	3.22014	531.947
				3.24167	276.076	3.25139	230.15	3.22708	263.902	3.27917	185.326	3.28125	179.292	3.27917	334.369	3.28125	121.397	3.19792	138.306	3.25	271.521	3.26389	291.599	3.39931	196.207	2.93403	566.727	3.23056	150.192	3.175	276.994	3.18125	481.046	3.22708	533.841
				3.24861	274.51	3.25833	230.851	3.23403	269.225	3.28611	187.27	3.28819	171.189	3.28611	334.015	3.28819	117.962	3.20486	140.873	3.25694	269.963	3.27083	292.07	3.40625	195.028	2.94097	555.979	3.2375	148.024	3.18194	275.966	3.18819	479.082	3.23403	528.211
				3.25556	273.67	3.26528	232.168	3.24097	268.607	3.29306	190.076	3.29514	174.548	3.29306	335.565	3.29514	118.141	3.21181	140.67	3.26389	270.258	3.27778	288.498	3.41319	192.672	2.94792	560.284	3.24444	149.934	3.18889	280.004	3.19514	476.054	3.24097	538.572
				3.2625	275.647	3.27222	233.642	3.24792	267.171	3.3	186.043	3.30208	176.933	3.3	339.941	3.30208	116.75	3.21875	139.808	3.27083	274.813	3.28472	294.546	3.42014	195.964	2.95486	557.237	3.25139	151.51	3.19583	277.708	3.20208	477.183	3.24792	536.409
				3.26944	280.871	3.27917	231.239	3.25486	269.312	3.30694	187.505	3.30903	170.729	3.30694	335.475	3.30903	115.403	3.22569	140.453	3.27778	272.623	3.29167	290.947	3.42708	193.724	2.96181	554.517	3.25833	147.565	3.20278	277.193	3.20903	471.634	3.25486	537.917
				3.27639	277.612	3.28611	231.618	3.26181	268.807	3.31389	184.102	3.31597	173.577	3.31389	338.662	3.31597	115.013	3.23264	142.206	3.28472	273.065	3.29861	294.006	3.43403	199.053	2.96875	564.421	3.26528	151.604	3.20972	279	3.21597	470.277	3.26181	535.966
				3.28333	276.861	3.29306	228.167	3.26875	269.343	3.32083	185.665	3.32292	172.971	3.32083	330.872	3.32292	119.821	3.23958	142.722	3.29167	272.705	3.30556	290.285	3.44097	198.402	2.97569	556.465	3.27222	147.491	3.21667	280.873	3.22292	473.119	3.26875	536.448
				3.29028	280.63	3.3	232.363	3.27569	272.101	3.32778	190.703	3.32986	172.178	3.32778	334.85	3.32986	113.97	3.24653	139.825	3.29861	270.76	3.3125	294.193	3.44792	198.031	2.98264	560.977	3.27917	149.293	3.22361	279.748	3.22986	469.509	3.27569	542.635
				3.29722	283.837	3.30694	232.665	3.28264	266.434	3.33472	186.799	3.33681	171.912	3.33472	332.394	3.33681	115.238	3.25347	141.481	3.30556	271.545	3.31944	290.537	3.45486	198.612	2.98958	563.174	3.28611	151.421	3.23056	283.49	3.23681	468.91	3.28264	537.281
				3.30417	280.735	3.31389	233.599	3.28958	265.357	3.34167	189.192	3.34375	169.371	3.34167	330.772	3.34375	116.991	3.26042	142.671	3.3125	272.236	3.32639	289.379	3.46181	199.402	2.99653	563.877	3.29306	150.077	3.2375	276.358	3.24375	469.126	3.28958	534.062
				3.31111	281.658	3.32083	230.074	3.29653	270.391	3.34861	188.389	3.35069	167.091	3.34861	333.372	3.35069	113.45	3.26736	142.794	3.31944	269.056	3.33333	291.832	3.46875	200.726	3.00347	558.98	3.3	153.105	3.24444	276.366	3.25069	477.425	3.29653	538.225
				3.31806	281.901	3.32778	230.444	3.30347	263.222	3.35556	190.386	3.35764	165.228	3.35556	335.375	3.35764	115.691	3.27431	142.46	3.32639	269.162	3.34028	293.357	3.47569	202.475	3.01042	572.75	3.30694	150.599	3.25139	279.999	3.25764	468.284	3.30347	546.163
				3.325	281.836	3.33472	232.71	3.31042	266.202	3.3625	189.979	3.36458	166.764	3.3625	334.793	3.36458	116.349	3.28125	145.76	3.33333	273.01	3.34722	290.068	3.48264	199.531	3.01736	569.065	3.31389	151.275	3.25833	278.024	3.26458	469.745	3.31042	540.025
				3.33194	282.688	3.34167	230.958	3.31736	265.759	3.36944	192.701	3.37153	169.35	3.36944	336.539	3.37153	116.384	3.28819	142.104	3.34028	266.666	3.35417	291.516	3.48958	201.775	3.02431	573.306	3.32083	150.435	3.26528	280.6	3.27153	468.18	3.31736	542.818
				3.33889	280.228	3.34861	228.889	3.32431	266.078	3.37639	192.576	3.37847	166.436	3.37639	329.349	3.37847	115.776	3.29514	143.301	3.34722	263.8	3.36111	289.545	3.49653	199.989	3.03125	567.051	3.32778	149.68	3.27222	282.218	3.27847	466.328	3.32431	545.948
				3.34583	285.279	3.35556	231.522	3.33125	268.416	3.38333	191.1	3.38542	163.917	3.38333	333.467	3.38542	115.607	3.30208	144.006	3.35417	265.732	3.36806	293.305	3.50347	204.933	3.03819	573.329	3.33472	152.355	3.27917	280.487	3.28542	471.528	3.33125	544.787
				3.35278	286.91	3.3625	227.891	3.33819	263.955	3.39028	194.378	3.39236	166.548	3.39028	332.136	3.39236	115.602	3.30903	145.73	3.36111	264.966	3.375	289.638	3.51042	206.062	3.04514	564.063	3.34167	154.767	3.28611	279.59	3.29236	469.205	3.33819	553.139
				3.35972	284.569	3.36944	229.772	3.34514	264.103	3.39722	190.792	3.39931	167.127	3.39722	330.318	3.39931	116.457	3.31597	144.704	3.36806	271.253	3.38194	291.474	3.51736	202.582	3.05208	573.022	3.34861	151.174	3.29306	283.765	3.29931	459.288	3.34514	548.327
				3.36667	282.306	3.37639	227.879	3.35208	264.08	3.40417	193.205	3.40625	166.664	3.40417	332.241	3.40625	112.779	3.32292	146.59	3.375	264.35	3.38889	287.562	3.52431	208.491	3.05903	573.729	3.35556	150.895	3.3	283.011	3.30625	468.436	3.35208	545.874
				3.37361	284.684	3.38333	226.948	3.35903	264.494	3.41111	193.497	3.41319	163.683	3.41111	330.204	3.41319	113.579	3.32986	145.669	3.38194	266.628	3.39583	289.739	3.53125	211.02	3.06597	571.312	3.3625	151.617	3.30694	281.004	3.31319	470.033	3.35903	549.564
				3.38056	285.101	3.39028	228.017	3.36597	264.394	3.41806	194.924	3.42014	165.413	3.41806	330.279	3.42014	114.317	3.33681	147.464	3.38889	265.4	3.40278	285.727	3.53819	208.805	3.07292	573.863	3.36944	150.276	3.31389	282.716	3.32014	469.556	3.36597	552.878
				3.3875	282.134	3.39722	227.779	3.37292	258.355	3.425	196.402	3.42708	162.979	3.425	337.074	3.42708	115.422	3.34375	147.515	3.39583	262.898	3.40972	289.356	3.54514	211.692	3.07986	577.735	3.37639	152.762	3.32083	282.268	3.32708	462.656	3.37292	557.927
				3.39444	281.011	3.40417	227.874	3.37986	259.612	3.43194	198.394	3.43403	164.101	3.43194	334.984	3.43403	112.858	3.35069	147.476	3.40278	261.584	3.41667	289.692	3.55208	213.464	3.08681	575.813	3.38333	151.284	3.32778	283.163	3.33403	458.489	3.37986	552.806
				3.40139	285.05	3.41111	231.315	3.38681	259.459	3.43889	196.848	3.44097	164.036	3.43889	334.577	3.44097	113.126	3.35764	147.841	3.40972	265.122	3.42361	285.808	3.55903	212.149	3.09375	578.158	3.39028	151.864	3.33472	282.247	3.34097	462.655	3.38681	555.068
				3.40833	288.854	3.41806	231.139	3.39375	257.498	3.44583	195.036	3.44792	164.432	3.44583	332.937	3.44792	111.806	3.36458	148.287	3.41667	262.279	3.43056	285.459	3.56597	210.077	3.10069	581.831	3.39722	152.697	3.34167	284.537	3.34792	462.457	3.39375	562.523
				3.41528	284.849	3.425	226.675	3.40069	259.014	3.45278	196.585	3.45486	163.011	3.45278	330.495	3.45486	114.436	3.37153	148.393	3.42361	261.991	3.4375	286.438	3.57292	212.192	3.10764	581.022	3.40417	153.826	3.34861	282.291	3.35486	461.672	3.40069	564.291
				3.42222	288.589	3.43194	229.129	3.40764	256.832	3.45972	194.152	3.46181	160.161	3.45972	335.447	3.46181	114.446	3.37847	146.198	3.43056	263.721	3.44444	283.768	3.57986	215.179	3.11458	576.518	3.41111	152.181	3.35556	285.684	3.36181	460.753	3.40764	560
				3.42917	244.876	3.43889	231.854	3.41458	257.999	3.46667	200.882	3.46875	161.457	3.46667	331.687	3.46875	112.199	3.38542	148.254	3.4375	260.7	3.45139	282.821	3.58681	216.035	3.12153	577.789	3.41806	152.638	3.3625	285.047	3.36875	467.033	3.41458	564.411
				3.43611	234.887	3.44583	230.705	3.42153	255.933	3.47361	199.493	3.47569	163.411	3.47361	340.789	3.47569	112.802	3.39236	143.393	3.44444	262.845	3.45833	284.145	3.59375	212.65	3.12847	573.227	3.425	153.493	3.36944	284.823	3.37569	465.631	3.42153	560.286
				3.44306	296.403	3.45278	233.854	3.42847	254.554	3.48056	203.195	3.48264	163.836	3.48056	337.861	3.48264	111.435	3.39931	148.552	3.45139	258.869	3.46528	284.259	3.60069	215.735	3.13542	578.781	3.43194	154.023	3.37639	285.89	3.38264	468.06	3.42847	562.538
				3.45	290.732	3.45972	231.308	3.43542	254.772	3.4875	200.71	3.48958	165.644	3.4875	335.538	3.48958	111.712	3.40625	145.781	3.45833	262.198	3.47222	284.801	3.60764	218.847	3.14236	582.908	3.43889	153.651	3.38333	288.508	3.38958	467.479	3.43542	565.851
				3.45694	283.805	3.46667	232.308	3.44236	256.166	3.49444	200.229	3.49653	163.708	3.49444	341.085	3.49653	112.899	3.41319	148.863	3.46528	264.543	3.47917	283.312	3.61458	216.079	3.14931	580.33	3.44583	155.119	3.39028	285.514	3.39653	476.061	3.44236	562.554
				3.46389	279.986	3.47361	231.713	3.44931	258.191	3.50139	203.564	3.50347	162.005	3.50139	336.349	3.50347	113.046	3.42014	148.539	3.47222	263.336	3.48611	283.355	3.62153	216.093	3.15625	575.324	3.45278	152.376	3.39722	288.219	3.40347	470.168	3.44931	566.408
				3.47083	279.442	3.48056	233.829	3.45625	255.6	3.50833	202.016	3.51042	161.904	3.50833	342.783	3.51042	112.992	3.42708	147.972	3.47917	263.086	3.49306	281.212	3.62847	217.951	3.16319	572.772	3.45972	154.254	3.40417	289.309	3.41042	474.141	3.45625	568.671
				3.47778	281.878	3.4875	232.973	3.46319	256.713	3.51528	208.982	3.51736	159.039	3.51528	344.161	3.51736	112.288	3.43403	148.025	3.48611	258.374	3.5	279.686	3.63542	223.053	3.17014	572.722	3.46667	152.744	3.41111	288.733	3.41736	468.026	3.46319	571.217
				3.48472	284.081	3.49444	233.828	3.47014	255.478	3.52222	204.481	3.52431	161.359	3.52222	343.958	3.52431	110.664	3.44097	146.024	3.49306	263.239	3.50694	279.529	3.64236	218.037	3.17708	567.508	3.47361	154.03	3.41806	285.941	3.42431	464.234	3.47014	570.936
				3.49167	289.734	3.50139	235.897	3.47708	256.879	3.52917	206.398	3.53125	160.082	3.52917	343.815	3.53125	109.896	3.44792	149.228	3.5	265.71	3.51389	283.496	3.64931	222.919	3.18403	567.76	3.48056	155.797	3.425	284.583	3.43125	462.726	3.47708	571.447
				3.49861	301.188	3.50833	234.868	3.48403	258.473	3.53611	204.055	3.53819	161.784	3.53611	343.92	3.53819	109.372	3.45486	147.585	3.50694	260.044	3.52083	279.484	3.65625	220.655	3.19097	565.546	3.4875	152.724	3.43194	285.97	3.43819	465.327	3.48403	572.866
				3.50556	305.419	3.51528	237.728	3.49097	254.858	3.54306	206.729	3.54514	162.386	3.54306	348.012	3.54514	111.27	3.46181	148.167	3.51389	262.954	3.52778	281.253	3.66319	225.761	3.19792	561.777	3.49444	155.782	3.43889	290.713	3.44514	461.176	3.49097	572.739
				3.5125	317.194	3.52222	234.545	3.49792	259.749	3.55	205.211	3.55208	162.749	3.55	345.022	3.55208	108.103	3.46875	147.942	3.52083	261.842	3.53472	278.221	3.67014	226.768	3.20486	564.282	3.50139	156.764	3.44583	288.669	3.45208	464.106	3.49792	571.704
				3.51944	325.428	3.52917	237.902	3.50486	259.943	3.55694	207.706	3.55903	160.699	3.55694	343.095	3.55903	109.165	3.47569	147.853	3.52778	261.344	3.54167	279.928	3.67708	225.853	3.21181	564.585	3.50833	156.568	3.45278	291.49	3.45903	454.562	3.50486	575.148
				3.52639	333.038	3.53611	238.572	3.51181	258.917	3.56389	212.297	3.56597	159.949	3.56389	345.99	3.56597	107.857	3.48264	149.611	3.53472	262.69	3.54861	280.329	3.68403	226.611	3.21875	566.973	3.51528	159.106	3.45972	289.325	3.46597	454.634	3.51181	564.948
				3.53333	331.707	3.54306	239.289	3.51875	261.625	3.57083	210.685	3.57292	157.755	3.57083	349.911	3.57292	110.093	3.48958	149.419	3.54167	260.026	3.55556	276.126	3.69097	227.525	3.22569	561.011	3.52222	154.61	3.46667	288.813	3.47292	460.249	3.51875	566.452
				3.54028	341.46	3.55	234.89	3.52569	261.251	3.57778	209.916	3.57986	159.393	3.57778	349.649	3.57986	107.039	3.49653	148.854	3.54861	262.741	3.5625	276.291	3.69792	228.569	3.23264	563.614	3.52917	157.631	3.47361	292.13	3.47986	455.953	3.52569	569.68
				3.54722	340.688	3.55694	235.012	3.53264	261.468	3.58472	213.824	3.58681	159.375	3.58472	352.246	3.58681	105.702	3.50347	149.407	3.55556	258.134	3.56944	276.384	3.70486	226.639	3.23958	570.568	3.53611	157.46	3.48056	289.49	3.48681	448.889	3.53264	572.394
				3.55417	340.399	3.56389	238.998	3.53958	259.126	3.59167	212.046	3.59375	157.886	3.59167	349.992	3.59375	105.835	3.51042	150.774	3.5625	259.349	3.57639	280.723	3.71181	232.627	3.24653	577.855	3.54306	156.53	3.4875	290.09	3.49375	444.883	3.53958	571.629
				3.56111	338.753	3.57083	237.78	3.54653	263.337	3.59861	214.788	3.60069	153.798	3.59861	352.975	3.60069	107.498	3.51736	147.738	3.56944	261.254	3.58333	276.54	3.71875	232.155	3.25347	575.254	3.55	159.444	3.49444	294.534	3.50069	445.225	3.54653	572.582
				3.56806	336.468	3.57778	236.23	3.55347	263.467	3.60556	217.238	3.60764	153.2	3.60556	349.717	3.60764	106.612	3.52431	147.658	3.57639	257.922	3.59028	276.501	3.72569	232.498	3.26042	577.683	3.55694	160.166	3.50139	288.301	3.50764	442.767	3.55347	573.712
				3.575	341.677	3.58472	238.522	3.56042	263.379	3.6125	214.254	3.61458	155.385	3.6125	353.159	3.61458	105.797	3.53125	151.896	3.58333	261.82	3.59722	276.004	3.73264	228.083	3.26736	580.99	3.56389	156.404	3.50833	289.459	3.51458	446.233	3.56042	572.322
				3.58194	338.094	3.59167	236.362	3.56736	262.808	3.61944	213.134	3.62153	154.797	3.61944	356.406	3.62153	107.916	3.53819	150.819	3.59028	260.377	3.60417	278.866	3.73958	232.513	3.27431	576.379	3.57083	157.345	3.51528	290.619	3.52153	444.572	3.56736	573.222
				3.58889	335.48	3.59861	235.674	3.57431	261.35	3.62639	218.419	3.62847	153.46	3.62639	356.995	3.62847	103.188	3.54514	151.216	3.59722	258.073	3.61111	280.366	3.74653	227.654	3.28125	588.984	3.57778	156.53	3.52222	292.796	3.52847	441.466	3.57431	575.063
				3.59583	335.262	3.60556	239.057	3.58125	263.128	3.63333	216.485	3.63542	155.079	3.63333	357.673	3.63542	102.542	3.55208	154.6	3.60417	254.409	3.61806	278.262	3.75347	235.728	3.28819	582.818	3.58472	158.862	3.52917	291.564	3.53542	441.818	3.58125	572.238
				3.60278	327.27	3.6125	235.942	3.58819	261.501	3.64028	218.538	3.64236	152.737	3.64028	364.396	3.64236	103.884	3.55903	150.449	3.61111	256.569	3.625	276.713	3.76042	229.898	3.29514	586.988	3.59167	162.587	3.53611	290.167	3.54236	440.751	3.58819	573.786
				3.60972	327.499	3.61944	237.737	3.59514	264.606	3.64722	219.473	3.64931	150.507	3.64722	364.658	3.64931	104.451	3.56597	150.653	3.61806	257.361	3.63194	282.482	3.76736	234.273	3.30208	591.086	3.59861	159.038	3.54306	290.641	3.54931	433.051	3.59514	581.484
				3.61667	326.941	3.62639	238.702	3.60208	261.305	3.65417	220.155	3.65625	151.441	3.65417	359.101	3.65625	102.52	3.57292	148.995	3.625	257.089	3.63889	276.985	3.77431	233.684	3.30903	590.137	3.60556	156.967	3.55	287.953	3.55625	442.854	3.60208	582.535
				3.62361	318.253	3.63333	235.371	3.60903	264.307	3.66111	223.705	3.66319	148.845	3.66111	363.22	3.66319	103.586	3.57986	153.07	3.63194	253.146	3.64583	279.974	3.78125	231.627	3.31597	590.442	3.6125	161.367	3.55694	291.294	3.56319	435.183	3.60903	575.262
				3.63056	317.209	3.64028	241.234	3.61597	262.096	3.66806	219.413	3.67014	148.684	3.66806	365.745	3.67014	102.096	3.58681	152.448	3.63889	253.726	3.65278	275.433	3.78819	233.513	3.32292	599.302	3.61944	159.115	3.56389	293.546	3.57014	433.476	3.61597	580.943
				3.6375	311.242	3.64722	237.419	3.62292	266.125	3.675	219.956	3.67708	149.106	3.675	366.207	3.67708	102.317	3.59375	150.099	3.64583	255.725	3.65972	281.053	3.79514	237.911	3.32986	595.681	3.62639	158.684	3.57083	291.92	3.57708	436.98	3.62292	590.994
				3.64444	312.877	3.65417	240.202	3.62986	262.095	3.68194	224.934	3.68403	149.452	3.68194	364.462	3.68403	101.902	3.60069	151.935	3.65278	256.807	3.66667	279.838	3.80208	237.763	3.33681	595.049	3.63333	159.828	3.57778	293.049	3.58403	439.384	3.62986	591.176
				3.65139	310.027	3.66111	241.536	3.63681	268.37	3.68889	224.309	3.69097	149.802	3.68889	364.782	3.69097	100.484	3.60764	151.971	3.65972	253.414	3.67361	281.727	3.80903	237.548	3.34375	603.558	3.64028	157.904	3.58472	293.823	3.59097	434.281	3.63681	587.055
				3.65833	304.671	3.66806	240.984	3.64375	265.879	3.69583	223.85	3.69792	145.798	3.69583	363.649	3.69792	102.561	3.61458	148.755	3.66667	257.435	3.68056	279.227	3.81597	236.103	3.35069	598.647	3.64722	159.238	3.59167	293.015	3.59792	431.048	3.64375	585.654
				3.66528	305.516	3.675	238.193	3.65069	270.738	3.70278	226.52	3.70486	144.941	3.70278	367.942	3.70486	100.83	3.62153	150.428	3.67361	253.847	3.6875	276.468	3.82292	241.569	3.35764	594.177	3.65417	158.054	3.59861	294.303	3.60486	436.358	3.65069	588.453
				3.67222	304.277	3.68194	242.369	3.65764	260.977	3.70972	226.168	3.71181	145.239	3.70972	366.559	3.71181	101.43	3.62847	152.795	3.68056	255.399	3.69444	278.104	3.82986	237.748	3.36458	593.317	3.66111	160.555	3.60556	294.471	3.61181	434.072	3.65764	594.346
				3.67917	302.63	3.68889	242.455	3.66458	266.271	3.71667	229.276	3.71875	142.661	3.71667	368.811	3.71875	100.97	3.63542	153.062	3.6875	256.351	3.70139	278.993	3.83681	237.524	3.37153	586.692	3.66806	160.32	3.6125	293.03	3.61875	430.235	3.66458	593.285
				3.68611	301.879	3.69583	241.979	3.67153	266.603	3.72361	228.549	3.72569	143.26	3.72361	367.453	3.72569	101.008	3.64236	151.492	3.69444	251.806	3.70833	281.71	3.84375	238.521	3.37847	586.256	3.675	157.515	3.61944	296.942	3.62569	434.221	3.67153	594.327
				3.69306	304.867	3.70278	245.074	3.67847	261.036	3.73056	232.23	3.73264	142.187	3.73056	368.167	3.73264	99.152	3.64931	151.328	3.70139	252.723	3.71528	280.174	3.85069	239.952	3.38542	577.048	3.68194	161.096	3.62639	294.979	3.63264	433.701	3.67847	585.589
				3.7	298.585	3.70972	247.214	3.68542	263.454	3.7375	232.297	3.73958	141.475	3.7375	362.34	3.73958	98.653	3.65625	149.404	3.70833	254.127	3.72222	279.93	3.85764	240.739	3.39236	583.001	3.68889	160.688	3.63333	295.778	3.63958	432.286	3.68542	594.343
				3.70694	300.836	3.71667	247.969	3.69236	267.095	3.74444	233.148	3.74653	142.55	3.74444	364.86	3.74653	99.644	3.66319	150.614	3.71528	257.522	3.72917	279.565	3.86458	241.154	3.39931	573.687	3.69583	160.112	3.64028	296.074	3.64653	438.087	3.69236	607.184
				3.71389	298.851	3.72361	243.826	3.69931	265.448	3.75139	236.789	3.75347	139.331	3.75139	365.341	3.75347	99.48	3.67014	152.48	3.72222	251.867	3.73611	280.299	3.87153	240.524	3.40625	576.865	3.70278	163.32	3.64722	299.747	3.65347	431.26	3.69931	594.065
				3.72083	301.308	3.73056	245.694	3.70625	258.547	3.75833	234.811	3.76042	139.697	3.75833	366.157	3.76042	99.304	3.67708	153.244	3.72917	251.211	3.74306	279.717	3.87847	241.959	3.41319	577.408	3.70972	161.492	3.65417	298.251	3.66042	431.305	3.70625	599.579
				3.72778	305.201	3.7375	242.47	3.71319	262.718	3.76528	235.02	3.76736	139.501	3.76528	369.069	3.76736	98.484	3.68403	148.678	3.73611	253.177	3.75	278.945	3.88542	242.239	3.42014	569.853	3.71667	163.103	3.66111	301.009	3.66736	430.384	3.71319	598.692
				3.73472	303.07	3.74444	248.118	3.72014	261.44	3.77222	237.122	3.77431	137.851	3.77222	367.813	3.77431	101.877	3.69097	151.801	3.74306	256.849	3.75694	279.445	3.89236	244.148	3.42708	564.019	3.72361	165.511	3.66806	298.225	3.67431	427.423	3.72014	606.042
				3.74167	303.255	3.75139	242.928	3.72708	260.17	3.77917	240.015	3.78125	137.788	3.77917	365.178	3.78125	100.218	3.69792	150.427	3.75	258.726	3.76389	278.77	3.89931	240.182	3.43403	561.384	3.73056	162.631	3.675	300.542	3.68125	428.181	3.72708	606.214
				3.74861	300.69	3.75833	245.405	3.73403	255.496	3.78611	236.314	3.78819	136.067	3.78611	370.681	3.78819	98.411	3.70486	151.177	3.75694	255.703	3.77083	279.049	3.90625	243.558	3.44097	567.496	3.7375	163.794	3.68194	300.777	3.68819	426.822	3.73403	600.143
				3.75556	307.706	3.76528	245.189	3.74097	255.858	3.79306	241.796	3.79514	140.046	3.79306	368.841	3.79514	98.855	3.71181	150.968	3.76389	255.548	3.77778	286.313	3.91319	241.197	3.44792	557.932	3.74444	165.947	3.68889	305.362	3.69514	432.723	3.74097	601.106
				3.7625	308.092	3.77222	244.444	3.74792	252.558	3.8	240.368	3.80208	135.548	3.8	371.369	3.80208	99.893	3.71875	151.51	3.77083	256.703	3.78472	280.385	3.92014	243.41	3.45486	550.008	3.75139	167.055	3.69583	304.604	3.70208	427.229	3.74792	599.496
				3.76944	310.29	3.77917	242.621	3.75486	255.396	3.80694	242.862	3.80903	137.168	3.80694	366.232	3.80903	98.572	3.72569	149.633	3.77778	254.821	3.79167	283.467	3.92708	238.593	3.46181	549.189	3.75833	166.116	3.70278	302.037	3.70903	426.583	3.75486	606.893
				3.77639	312.495	3.78611	244.554	3.76181	253.092	3.81389	238.797	3.81597	138.686	3.81389	371.341	3.81597	97.967	3.73264	151.026	3.78472	250.244	3.79861	281.173	3.93403	242.771	3.46875	545.384	3.76528	168.671	3.70972	301.208	3.71597	422.429	3.76181	608.538
				3.78333	313.85	3.79306	246.29	3.76875	255.413	3.82083	240.372	3.82292	134.954	3.82083	366.057	3.82292	100.074	3.73958	155.329	3.79167	257.264	3.80556	278.816	3.94097	242.384	3.47569	540.865	3.77222	169.06	3.71667	302.983	3.72292	420.891	3.76875	611.773
				3.79028	315.744	3.8	243.953	3.77569	253.293	3.82778	245.309	3.82986	134.781	3.82778	367.843	3.82986	98.584	3.74653	150.676	3.79861	255.169	3.8125	280.581	3.94792	246.849	3.48264	540.438	3.77917	167.78	3.72361	305.071	3.72986	421.423	3.77569	601.41
				3.79722	314.532	3.80694	244.642	3.78264	251.121	3.83472	238.399	3.83681	135.33	3.83472	370.051	3.83681	98.427	3.75347	150.03	3.80556	255.617	3.81944	282.036	3.95486	242.47	3.48958	537.155	3.78611	167.029	3.73056	306.556	3.73681	417.044	3.78264	605.718
				3.80417	316.924	3.81389	244.028	3.78958	246.959	3.84167	248.082	3.84375	136.75	3.84167	366.842	3.84375	98.115	3.76042	151.855	3.8125	250.605	3.82639	280.947	3.96181	246.709	3.49653	537.051	3.79306	171.961	3.7375	301.375	3.74375	419.598	3.78958	605.633
				3.81111	319.37	3.82083	245.651	3.79653	249.47	3.84861	250.472	3.85069	134.922	3.84861	367.214	3.85069	98.526	3.76736	155.445	3.81944	252.204	3.83333	279.071	3.96875	243.696	3.50347	533.749	3.8	167.478	3.74444	306.15	3.75069	410.064	3.79653	608.96
				3.81806	320.653	3.82778	244.39	3.80347	251.082	3.85556	244.828	3.85764	136.535	3.85556	367.114	3.85764	96.786	3.77431	153.241	3.82639	254.119	3.84028	285.436	3.97569	246.534	3.51042	528.056	3.80694	170.455	3.75139	308.083	3.75764	411.48	3.80347	607.964
				3.825	322.518	3.83472	242.258	3.81042	246.71	3.8625	245.731	3.86458	134.319	3.8625	368.682	3.86458	95.885	3.78125	152.185	3.83333	251.988	3.84722	280.195	3.98264	245.775	3.51736	532.625	3.81389	168.741	3.75833	305.972	3.76458	412.058	3.81042	602.973
				3.83194	318.406	3.84167	241.303	3.81736	248.814	3.86944	249.178	3.87153	138.449	3.86944	365.709	3.87153	97.785	3.78819	152.18	3.84028	251.099	3.85417	284.898	3.98958	249.896	3.52431	531.815	3.82083	170.953	3.76528	308.138	3.77153	410.357	3.81736	606.519
				3.83889	316.612	3.84861	241.105	3.82431	248.539	3.87639	247.896	3.87847	136.196	3.87639	368.316	3.87847	99.528	3.79514	157.682	3.84722	253.024	3.86111	287.884	3.99653	245.79	3.53125	527.852	3.82778	170.705	3.77222	306.628	3.77847	402.78	3.82431	610.059
				3.84583	322.666	3.85556	240.926	3.83125	245.285	3.88333	250.608	3.88542	137.797	3.88333	364.412	3.88542	97.379	3.80208	156.67	3.85417	253.234	3.86806	281.632	4.00347	245.636	3.53819	526.674	3.83472	171.751	3.77917	308.33	3.78542	406.416	3.83125	611.458
				3.85278	326.841	3.8625	240.751	3.83819	244.83	3.89028	250.086	3.89236	134.609	3.89028	365.683	3.89236	97.583	3.80903	156.705	3.86111	255.789	3.875	284.529	4.01042	252.239	3.54514	528.435	3.84167	170.242	3.78611	307.238	3.79236	408.807	3.83819	618.316
				3.85972	323.835	3.86944	243.03	3.84514	250.548	3.89722	249.635	3.89931	133.547	3.89722	365.812	3.89931	98.201	3.81597	160.099	3.86806	251.526	3.88194	286.791	4.01736	249.882	3.55208	528.547	3.84861	169.439	3.79306	307.527	3.79931	398.875	3.84514	612.832
				3.86667	326.064	3.87639	243.827	3.85208	247.434	3.90417	249.86	3.90625	134.775	3.90417	363.251	3.90625	97.585	3.82292	158.125	3.875	253.421	3.88889	281.734	4.02431	244.988	3.55903	522.68	3.85556	172.143	3.8	306.261	3.80625	407.312	3.85208	612.899
				3.87361	328.748	3.88333	243.323	3.85903	250.115	3.91111	252.344	3.91319	132.512	3.91111	366.844	3.91319	94.801	3.82986	157.03	3.88194	247.915	3.89583	285.972	4.03125	252.014	3.56597	523.989	3.8625	170.494	3.80694	303.698	3.81319	400.118	3.85903	620.91
				3.88056	330.405	3.89028	243.924	3.86597	250.111	3.91806	248.122	3.92014	133.326	3.91806	364.103	3.92014	95.711	3.83681	161.989	3.88889	248.509	3.90278	284.034	4.03819	249.51	3.57292	525.335	3.86944	171.148	3.81389	309.451	3.82014	399.842	3.86597	619.089
				3.8875	326.978	3.89722	238.701	3.87292	248.732	3.925	249.098	3.92708	132.11	3.925	365.747	3.92708	97.349	3.84375	160.809	3.89583	247.403	3.90972	285.626	4.04514	248.069	3.57986	519.666	3.87639	172.144	3.82083	304.444	3.82708	394.852	3.87292	615.159
				3.89444	326.748	3.90417	237.222	3.87986	254.693	3.93194	251.302	3.93403	133.06	3.93194	367.307	3.93403	95.799	3.85069	161.684	3.90278	250.935	3.91667	284.421	4.05208	247.925	3.58681	519.467	3.88333	168.809	3.82778	304.81	3.83403	394.494	3.87986	625.202
				3.90139	329.068	3.91111	239.972	3.88681	256.26	3.93889	251.513	3.94097	130.467	3.93889	365.313	3.94097	96.981	3.85764	161.762	3.90972	247.298	3.92361	285.446	4.05903	251.416	3.59375	519.058	3.89028	171.039	3.83472	310.116	3.84097	394.182	3.88681	618.723
				3.90833	325.316	3.91806	237.429	3.89375	252.565	3.94583	252.177	3.94792	130.102	3.94583	370.158	3.94792	96.883	3.86458	162.579	3.91667	250.634	3.93056	286.705	4.06597	251.482	3.60069	511.915	3.89722	172.817	3.84167	304.962	3.84792	392.908	3.89375	627.043
				3.91528	327.739	3.925	232.875	3.90069	249.284	3.95278	254.954	3.95486	129.806	3.95278	368.964	3.95486	96.8	3.87153	160.183	3.92361	249.442	3.9375	287.193	4.07292	251.931	3.60764	511.192	3.90417	173.26	3.84861	302.61	3.85486	394.541	3.90069	622.465
				3.92222	325.76	3.93194	234.181	3.90764	255.901	3.95972	254.422	3.96181	133.587	3.95972	362.635	3.96181	97.02	3.87847	163.683	3.93056	250.523	3.94444	288.819	4.07986	250.025	3.61458	509.398	3.91111	172.395	3.85556	302.443	3.86181	386.28	3.90764	625.216
				3.92917	325.516	3.93889	236.04	3.91458	253.462	3.96667	257.825	3.96875	131.013	3.96667	365.312	3.96875	96.002	3.88542	161.652	3.9375	251.63	3.95139	287.758	4.08681	250.411	3.62153	505.804	3.91806	172.661	3.8625	307.715	3.86875	387.092	3.91458	620.177
				3.93611	327.586	3.94583	234.652	3.92153	251.476	3.97361	256.678	3.97569	128.373	3.97361	369.016	3.97569	95.758	3.89236	163.021	3.94444	248.293	3.95833	289.464	4.09375	254.289	3.62847	498.029	3.925	170.908	3.86944	308.828	3.87569	383.74	3.92153	616.175
				3.94306	327.32	3.95278	234.326	3.92847	248.685	3.98056	258.806	3.98264	128.828	3.98056	367.592	3.98264	94.012	3.89931	163.274	3.95139	251.509	3.96528	287.021	4.10069	253.502	3.63542	498.574	3.93194	173.882	3.87639	307.9	3.88264	386.67	3.92847	618.051
				3.95	325.064	3.95972	238.058	3.93542	252.232	3.9875	257.41	3.98958	130.174	3.9875	361.759	3.98958	94.721	3.90625	164.515	3.95833	250.021	3.97222	284.535	4.10764	252	3.64236	492.413	3.93889	174.12	3.88333	311.706	3.88958	383.11	3.93542	623.991
				3.95694	326.072	3.96667	239.466	3.94236	254.342	3.99444	262.752	3.99653	130.011	3.99444	361.885	3.99653	95.588	3.91319	165.119	3.96528	250.667	3.97917	287.565	4.11458	253.302	3.64931	490.252	3.94583	171.755	3.89028	308.312	3.89653	377.747	3.94236	615.912
				3.96389	330.592	3.97361	238.617	3.94931	251.826	4.00139	262.892	4.00347	128.279	4.00139	365.399	4.00347	96.793	3.92014	168.738	3.97222	250.634	3.98611	288.607	4.12153	251.27	3.65625	488.119	3.95278	174.35	3.89722	304.436	3.90347	384.635	3.94931	621.906
				3.97083	329.965	3.98056	243.181	3.95625	252.302	4.00833	262.223	4.01042	127.303	4.00833	361.494	4.01042	93.658	3.92708	162.948	3.97917	244.404	3.99306	292.193	4.12847	256.154	3.66319	486.257	3.95972	170.285	3.90417	312.183	3.91042	379.817	3.95625	618.213
				3.97778	330.448	3.9875	241.89	3.96319	250.19	4.01528	267.937	4.01736	127.064	4.01528	363.336	4.01736	93.99	3.93403	162.387	3.98611	252.932	4	286.91	4.13542	249.41	3.67014	481.976	3.96667	171.509	3.91111	311.532	3.91736	376.02	3.96319	617.846
				3.98472	329.056	3.99444	241.961	3.97014	254.117	4.02222	263.11	4.02431	125.78	4.02222	359.858	4.02431	95.022	3.94097	162.668	3.99306	247.786	4.00694	290.683	4.14236	250.512	3.67708	483.791	3.97361	172.123	3.91806	310.111	3.92431	370.897	3.97014	609.209
				3.99167	326.162	4.00139	244.774	3.97708	254.056	4.02917	267.487	4.03125	126.531	4.02917	360.372	4.03125	94.716	3.94792	161.631	4	251.522	4.01389	289.429	4.14931	252.973	3.68403	480.053	3.98056	170.081	3.925	310.527	3.93125	377.46	3.97708	603.619
				3.99861	328.915	4.00833	245.808	3.98403	254.221	4.03611	272.592	4.03819	125.61	4.03611	361.098	4.03819	93.578	3.95486	164.208	4.00694	247.628	4.02083	291.71	4.15625	252.3	3.69097	478.844	3.9875	170.899	3.93194	304.658	3.93819	374.336	3.98403	604.046
				4.00556	326.25	4.01528	243.683	3.99097	255.603	4.04306	267.264	4.04514	123.438	4.04306	356.715	4.04514	92.693	3.96181	162.842	4.01389	251.547	4.02778	291.046	4.16319	252.844	3.69792	475.122	3.99444	173.944	3.93889	309.152	3.94514	373.082	3.99097	605.88
				4.0125	326.348	4.02222	247.367	3.99792	255.231	4.05	267.758	4.05208	125.77	4.05	357.878	4.05208	92.584	3.96875	165.566	4.02083	248.807	4.03472	290.135	4.17014	248.269	3.70486	467.832	4.00139	172.841	3.94583	309.632	3.95208	372.849	3.99792	605.862
				4.01944	319.012	4.02917	249.996	4.00486	252.264	4.05694	269.785	4.05903	122.392	4.05694	351.457	4.05903	91.866	3.97569	163.274	4.02778	248.581	4.04167	290.487	4.17708	249.511	3.71181	465.01	4.00833	175.371	3.95278	305.274	3.95903	369.892	4.00486	606.403
				4.02639	327.945	4.03611	244.699	4.01181	254.797	4.06389	270.608	4.06597	123.974	4.06389	350.308	4.06597	91.758	3.98264	165.009	4.03472	247.377	4.04861	289.573	4.18403	247.221	3.71875	468.725	4.01528	174.305	3.95972	304.777	3.96597	370.175	4.01181	596.207
				4.03333	321.558	4.04306	248.727	4.01875	255.062	4.07083	277.313	4.07292	123.055	4.07083	345.679	4.07292	92.613	3.98958	162.816	4.04167	249.048	4.05556	289.329	4.19097	251.313	3.72569	464.262	4.02222	176.055	3.96667	305.405	3.97292	366.324	4.01875	596.685
				4.04028	318.037	4.05	250.956	4.02569	253.625	4.07778	274.876	4.07986	120.855	4.07778	353.043	4.07986	91.547	3.99653	162.79	4.04861	247.876	4.0625	292.51	4.19792	250.712	3.73264	462.714	4.02917	175.609	3.97361	304.993	3.97986	368.18	4.02569	597.708
				4.04722	321.264	4.05694	247.371	4.03264	257.809	4.08472	274.386	4.08681	123.129	4.08472	350.893	4.08681	90.568	4.00347	166.807	4.05556	249.251	4.06944	293.14	4.20486	245.418	3.73958	458.111	4.03611	173.956	3.98056	311.359	3.98681	363.967	4.03264	593.932
				4.05417	322.918	4.06389	247.958	4.03958	256.954	4.09167	276.258	4.09375	120.371	4.09167	348.947	4.09375	92.568	4.01042	162.39	4.0625	247.206	4.07639	288.647	4.21181	249.185	3.74653	455.887	4.04306	179.877	3.9875	304.912	3.99375	365.864	4.03958	596.973
				4.06111	314.63	4.07083	244.59	4.04653	256.077	4.09861	280.726	4.10069	121.914	4.09861	349.863	4.10069	91.085	4.01736	165.41	4.06944	251.118	4.08333	291.538	4.21875	247.011	3.75347	452.925	4.05	173.718	3.99444	309.504	4.00069	362.055	4.04653	591.469
				4.06806	319.364	4.07778	246.073	4.05347	259.697	4.10556	279.388	4.10764	122.678	4.10556	346.55	4.10764	91.051	4.02431	159.439	4.07639	248.294	4.09028	292.201	4.22569	248.093	3.76042	451.488	4.05694	178.781	4.00139	306.283	4.00764	359.424	4.05347	602.133
				4.075	314.398	4.08472	247.034	4.06042	257.382	4.1125	280.274	4.11458	122.467	4.1125	346.8	4.11458	90.422	4.03125	163.285	4.08333	250.616	4.09722	288.892	4.23264	249.911	3.76736	450.862	4.06389	175.363	4.00833	304.89	4.01458	360.784	4.06042	602.091
				4.08194	315.885	4.09167	250.437	4.06736	257.378	4.11944	278.423	4.12153	121.404	4.11944	348.409	4.12153	89.487	4.03819	161.927	4.09028	249.344	4.10417	288.59	4.23958	246.891	3.77431	441.501	4.07083	177.184	4.01528	299.496	4.02153	364.431	4.06736	596.29
				4.08889	315.274	4.09861	247.748	4.07431	258.079	4.12639	281.985	4.12847	120.69	4.12639	344.381	4.12847	88.761	4.04514	168.513	4.09722	250.913	4.11111	292.024	4.24653	246.591	3.78125	441.947	4.07778	176.736	4.02222	300.979	4.02847	358.416	4.07431	606.427
				4.09583	317.887	4.10556	249.749	4.08125	254.954	4.13333	284.776	4.13542	121.612	4.13333	345.99	4.13542	90.597	4.05208	163.37	4.10417	249.187	4.11806	289.458	4.25347	247.368	3.78819	435.399	4.08472	175.794	4.02917	307.316	4.03542	359.907	4.08125	603.73
				4.10278	310.557	4.1125	244.214	4.08819	258.41	4.14028	284.201	4.14236	123.034	4.14028	346.128	4.14236	87.608	4.05903	162.254	4.11111	251.193	4.125	287.692	4.26042	249.625	3.79514	437.218	4.09167	175.355	4.03611	304.314	4.04236	359.034	4.08819	603.478
				4.10972	314.148	4.11944	246.582	4.09514	256.173	4.14722	291.138	4.14931	119.198	4.14722	346.385	4.14931	87.969	4.06597	163	4.11806	246.633	4.13194	288.926	4.26736	245.174	3.80208	429.587	4.09861	174.084	4.04306	302.144	4.04931	357.782	4.09514	610.622
				4.11667	313.862	4.12639	246.07	4.10208	258.606	4.15417	285.651	4.15625	122.426	4.15417	343.285	4.15625	90.495	4.07292	161.16	4.125	248.818	4.13889	288.34	4.27431	248.666	3.80903	427.774	4.10556	177.034	4.05	299.604	4.05625	356.882	4.10208	604.784
				4.12361	313.42	4.13333	243.264	4.10903	255.112	4.16111	287.896	4.16319	119.63	4.16111	342.784	4.16319	88.173	4.07986	160.574	4.13194	247.199	4.14583	286.621	4.28125	246.62	3.81597	427.788	4.1125	174.846	4.05694	302.136	4.06319	355.017	4.10903	611.631
				4.13056	310.68	4.14028	245.393	4.11597	254.812	4.16806	289.728	4.17014	118.677	4.16806	340.366	4.17014	88.864	4.08681	164.008	4.13889	248.018	4.15278	290.858	4.28819	245.89	3.82292	424.645	4.11944	171.602	4.06389	298.563	4.07014	350.753	4.11597	603.876
				4.1375	308.992	4.14722	245.98	4.12292	253.368	4.175	287.468	4.17708	117.035	4.175	339.229	4.17708	89.555	4.09375	164.18	4.14583	250.201	4.15972	286.482	4.29514	248.554	3.82986	420.626	4.12639	176.27	4.07083	300.024	4.07708	355.319	4.12292	609.108
				4.14444	308.855	4.15417	243.148	4.12986	253.278	4.18194	289.106	4.18403	117.888	4.18194	340.141	4.18403	88.867	4.10069	164.261	4.15278	249.438	4.16667	283.131	4.30208	246.877	3.83681	418.587	4.13333	174.194	4.07778	297.187	4.08403	350.056	4.12986	606.724
				4.15139	308.659	4.16111	241.825	4.13681	253.883	4.18889	285.933	4.19097	118.999	4.18889	338.345	4.19097	89.085	4.10764	161.645	4.15972	250.996	4.17361	282.887	4.30903	248.837	3.84375	421.094	4.14028	178.513	4.08472	296.396	4.09097	349.738	4.13681	609.841
				4.15833	310.272	4.16806	239.166	4.14375	252.517	4.19583	292.488	4.19792	119.005	4.19583	337.842	4.19792	89.923	4.11458	165.267	4.16667	250.848	4.18056	287.954	4.31597	245.003	3.85069	411.713	4.14722	174.054	4.09167	294.848	4.09792	352.988	4.14375	608.295
				4.16528	306.448	4.175	241.916	4.15069	252.508	4.20278	290.14	4.20486	119.85	4.20278	340.434	4.20486	88.338	4.12153	164.328	4.17361	251.666	4.1875	284.175	4.32292	243.271	3.85764	415.704	4.15417	175.442	4.09861	292.948	4.10486	346.031	4.15069	606.361
				4.17222	311.367	4.18194	238.29	4.15764	252.882	4.20972	290.604	4.21181	119.215	4.20972	340.03	4.21181	88.13	4.12847	164.688	4.18056	252.841	4.19444	284.486	4.32986	240.324	3.86458	414.511	4.16111	176.392	4.10556	298.161	4.11181	345.76	4.15764	603.375
				4.17917	309.099	4.18889	240.039	4.16458	252.68	4.21667	291.832	4.21875	117.65	4.21667	337.889	4.21875	89.096	4.13542	165.245	4.1875	251.591	4.20139	284.476	4.33681	240.3	3.87153	415.726	4.16806	173.724	4.1125	293.578	4.11875	349.222	4.16458	602.394
				4.18611	306.239	4.19583	240.834	4.17153	249.574	4.22361	291.945	4.22569	116.819	4.22361	335.516	4.22569	87.711	4.14236	167.632	4.19444	249.169	4.20833	281.703	4.34375	242.453	3.87847	408.424	4.175	175.284	4.11944	296.203	4.12569	345.268	4.17153	599.228
				4.19306	308.46	4.20278	234.549	4.17847	248.387	4.23056	288.809	4.23264	117.192	4.23056	338.586	4.23264	85.719	4.14931	163.229	4.20139	246.539	4.21528	282.284	4.35069	239.05	3.88542	412.585	4.18194	182.36	4.12639	292.958	4.13264	343.266	4.17847	601.291
				4.2	307.547	4.20972	235.456	4.18542	251.078	4.2375	291.942	4.23958	115.72	4.2375	337.035	4.23958	90.329	4.15625	163.427	4.20833	247.962	4.22222	273.422	4.35764	241.24	3.89236	413.995	4.18889	176.931	4.13333	293.87	4.13958	345.119	4.18542	595.267
				4.20694	307.796	4.21667	233.869	4.19236	251.676	4.24444	290.241	4.24653	115.457	4.24444	335.374	4.24653	87.849	4.16319	168.489	4.21528	245.517	4.22917	278.883	4.36458	241.24	3.89931	408.172	4.19583	176.122	4.14028	291.024	4.14653	341.372	4.19236	592.792
				4.21389	308.469	4.22361	234.315	4.19931	248.778	4.25139	296.987	4.25347	114.937	4.25139	338.49	4.25347	88.217	4.17014	165.168	4.22222	243.759	4.23611	278.709	4.37153	239.222	3.90625	406.16	4.20278	176.909	4.14722	295.148	4.15347	343.922	4.19931	589.256
				4.22083	306.565	4.23056	238.175	4.20625	252.06	4.25833	295.238	4.26042	116.194	4.25833	338.791	4.26042	86.58	4.17708	165.481	4.22917	245.602	4.24306	282.706	4.37847	241.402	3.91319	402.683	4.20972	179.103	4.15417	295.476	4.16042	341.045	4.20625	587.179
				4.22778	314.073	4.2375	235.665	4.21319	250.641	4.26528	295.365	4.26736	114.667	4.26528	335.189	4.26736	89.32	4.18403	162.093	4.23611	246.253	4.25	280.837	4.38542	238.153	3.92014	397.512	4.21667	176.581	4.16111	295.284	4.16736	337.844	4.21319	582.473
				4.23472	312.081	4.24444	233.693	4.22014	252.452	4.27222	295.742	4.27431	116.992	4.27222	337.016	4.27431	87.776	4.19097	165.265	4.24306	246.718	4.25694	277.673	4.39236	238.607	3.92708	396.937	4.22361	179.323	4.16806	292.356	4.17431	342.61	4.22014	583.032
				4.24167	312.606	4.25139	233.508	4.22708	252.089	4.27917	298.567	4.28125	116.756	4.27917	341.248	4.28125	85.859	4.19792	164.066	4.25	245.689	4.26389	278.898	4.39931	237.92	3.93403	396.405	4.23056	177.722	4.175	291.541	4.18125	343.67	4.22708	578.381
				4.24861	312.087	4.25833	234.14	4.23403	248.262	4.28611	289.612	4.28819	114.802	4.28611	340.521	4.28819	87.873	4.20486	160.901	4.25694	245.285	4.27083	279.786	4.40625	236.289	3.94097	388.489	4.2375	181.052	4.18194	295.076	4.18819	341.463	4.23403	568.477
				4.25556	311.659	4.26528	231.822	4.24097	250.752	4.29306	297.068	4.29514	114.882	4.29306	341.205	4.29514	86.472	4.21181	163.716	4.26389	241.279	4.27778	279.789	4.41319	237.906	3.94792	389.281	4.24444	180.292	4.18889	292.335	4.19514	340.018	4.24097	566.602
				4.2625	310.517	4.27222	232.801	4.24792	244.916	4.3	297.619	4.30208	113.896	4.3	339.186	4.30208	85.193	4.21875	163.378	4.27083	240.21	4.28472	275.645	4.42014	238.969	3.95486	388.769	4.25139	181.319	4.19583	288.749	4.20208	337.587	4.24792	567.387
				4.26944	309.075	4.27917	229.016	4.25486	244.704	4.30694	295.92	4.30903	113.589	4.30694	339.854	4.30903	86.48	4.22569	165.8	4.27778	235.185	4.29167	278.088	4.42708	238.324	3.96181	381.863	4.25833	182.122	4.20278	288.57	4.20903	344.612	4.25486	563.289
				4.27639	311.204	4.28611	229.597	4.26181	243.094	4.31389	295.303	4.31597	114.861	4.31389	339.497	4.31597	87.018	4.23264	163.218	4.28472	239.822	4.29861	276.357	4.43403	236.003	3.96875	378.969	4.26528	182.801	4.20972	289.982	4.21597	338.938	4.26181	560.983
				4.28333	307.282	4.29306	231.862	4.26875	247.22	4.32083	293.379	4.32292	113.858	4.32083	339.549	4.32292	86.963	4.23958	163.958	4.29167	238.76	4.30556	277.898	4.44097	236.003	3.97569	375.148	4.27222	184.693	4.21667	288.141	4.22292	342.417	4.26875	561.241
				4.29028	304.32	4.3	228.568	4.27569	243.931	4.32778	297.168	4.32986	113.872	4.32778	336.954	4.32986	86.38	4.24653	166.819	4.29861	234.194	4.3125	275.758	4.44792	234.4	3.98264	373.517	4.27917	180.049	4.22361	283.978	4.22986	340.115	4.27569	554.759
				4.29722	306.341	4.30694	227.984	4.28264	242.991	4.33472	297.47	4.33681	112.582	4.33472	341.355	4.33681	86.571	4.25347	166.836	4.30556	234.666	4.31944	277.337	4.45486	231.896	3.98958	374.636	4.28611	181.836	4.23056	287.592	4.23681	340.039	4.28264	558.414
				4.30417	305.066	4.31389	225.985	4.28958	237.145	4.34167	299.953	4.34375	116.031	4.34167	339.34	4.34375	87.464	4.26042	164.62	4.3125	236.466	4.32639	277.643	4.46181	235.235	3.99653	370.214	4.29306	182.405	4.2375	286.015	4.24375	337.205	4.28958	550.923
				4.31111	307.217	4.32083	223.878	4.29653	237.56	4.34861	299.074	4.35069	111.704	4.34861	342.398	4.35069	84.965	4.26736	163.43	4.31944	235.071	4.33333	272.529	4.46875	231.824	4.00347	365.727	4.3	181.977	4.24444	289.399	4.25069	332.351	4.29653	550.503
				4.31806	301.671	4.32778	226.173	4.30347	241.931	4.35556	301.522	4.35764	117.744	4.35556	341.565	4.35764	85.098	4.27431	167.447	4.32639	234.113	4.34028	272.611	4.47569	238.111	4.01042	365.754	4.30694	182.964	4.25139	288.991	4.25764	332.85	4.30347	545.935
				4.325	299.737	4.33472	226.277	4.31042	238.877	4.3625	297.625	4.36458	113.772	4.3625	335.075	4.36458	85.047	4.28125	163.676	4.33333	231.721	4.34722	275.765	4.48264	228.481	4.01736	372.277	4.31389	182.185	4.25833	283.954	4.26458	333.616	4.31042	541.602
				4.33194	299.785	4.34167	223.203	4.31736	241.649	4.36944	296.967	4.37153	110.97	4.36944	335.58	4.37153	84.665	4.28819	162.698	4.34028	234.08	4.35417	277.089	4.48958	231.825	4.02431	364.562	4.32083	184.737	4.26528	278.955	4.27153	334.879	4.31736	555.32
				4.33889	300.416	4.34861	225.057	4.32431	239.059	4.37639	299.873	4.37847	112.841	4.37639	335.089	4.37847	84.917	4.29514	165.792	4.34722	230.167	4.36111	275.057	4.49653	230.637	4.03125	354.587	4.32778	185.466	4.27222	275.37	4.27847	327.471	4.32431	548.895
				4.34583	300.418	4.35556	226.899	4.33125	238.329	4.38333	302.633	4.38542	112.731	4.38333	336.949	4.38542	85.869	4.30208	162.941	4.35417	233.122	4.36806	274.815	4.50347	229.055	4.03819	361.078	4.33472	181.626	4.27917	278.634	4.28542	325.214	4.33125	550.126
				4.35278	303.457	4.3625	227.901	4.33819	242.86	4.39028	303.737	4.39236	113.538	4.39028	330.657	4.39236	86.625	4.30903	163.836	4.36111	229.36	4.375	278.95	4.51042	230.424	4.04514	358.745	4.34167	185.806	4.28611	273.715	4.29236	323.198	4.33819	546.683
				4.35972	294.973	4.36944	227.232	4.34514	241.246	4.39722	303.139	4.39931	115.259	4.39722	334.598	4.39931	85.004	4.31597	165.385	4.36806	226.803	4.38194	276.399	4.51736	229.04	4.05208	350.715	4.34861	184.013	4.29306	273.124	4.29931	324.482	4.34514	548.857
				4.36667	295.451	4.37639	226.237	4.35208	242.986	4.40417	301.374	4.40625	115.157	4.40417	335.58	4.40625	85.917	4.32292	166.81	4.375	228.617	4.38889	274.105	4.52431	231.467	4.05903	348.995	4.35556	180.246	4.3	273.764	4.30625	324.277	4.35208	544.938
				4.37361	295.48	4.38333	229.449	4.35903	238.282	4.41111	301.529	4.41319	114.615	4.41111	333.92	4.41319	86.455	4.32986	163.903	4.38194	231.054	4.39583	273.072	4.53125	226.33	4.06597	351.856	4.3625	184.068	4.30694	269.846	4.31319	319.272	4.35903	549.622
				4.38056	289.534	4.39028	228.607	4.36597	241.316	4.41806	303.058	4.42014	113.739	4.41806	335.742	4.42014	84.449	4.33681	166.786	4.38889	228.784	4.40278	275.649	4.53819	228.477	4.07292	347.216	4.36944	179.429	4.31389	266.371	4.32014	315.487	4.36597	545.526
				4.3875	291.674	4.39722	230.788	4.37292	240.505	4.425	300.12	4.42708	112.452	4.425	331.937	4.42708	86.589	4.34375	165.887	4.39583	229.342	4.40972	271.289	4.54514	228.568	4.07986	347.933	4.37639	183.817	4.32083	263.433	4.32708	314.144	4.37292	549.144
				4.39444	288.785	4.40417	228.896	4.37986	242.06	4.43194	305.662	4.43403	113.386	4.43194	332.522	4.43403	84.009	4.35069	167.113	4.40278	226.5	4.41667	272.605	4.55208	224.938	4.08681	339.672	4.38333	184.204	4.32778	261.379	4.33403	312.711	4.37986	547.54
				4.40139	288.13	4.41111	233.9	4.38681	238.602	4.43889	301.919	4.44097	115.073	4.43889	333.82	4.44097	86.291	4.35764	164.23	4.40972	226.855	4.42361	273.83	4.55903	225.595	4.09375	338.114	4.39028	184.093	4.33472	263.343	4.34097	315.537	4.38681	547.414
				4.40833	286.782	4.41806	231.908	4.39375	241.355	4.44583	308.345	4.44792	114.317	4.44583	333.233	4.44792	84.432	4.36458	166.757	4.41667	230.21	4.43056	273.388	4.56597	224.991	4.10069	334.628	4.39722	182.458	4.34167	264.225	4.34792	306.599	4.39375	550.677
				4.41528	282.81	4.425	233.163	4.40069	242.072	4.45278	303.05	4.45486	114.299	4.45278	328.181	4.45486	86.093	4.37153	167.84	4.42361	229.718	4.4375	274.696	4.57292	226.367	4.10764	334.26	4.40417	181.255	4.34861	262.426	4.35486	308.525	4.40069	546.344
				4.42222	286.948	4.43194	226.269	4.40764	237.637	4.45972	300.962	4.46181	116.42	4.45972	324.822	4.46181	84.938	4.37847	167.552	4.43056	229.987	4.44444	275.262	4.57986	223.855	4.11458	329.024	4.41111	182.9	4.35556	259.691	4.36181	308.548	4.40764	545.741
				4.42917	285.109	4.43889	229.87	4.41458	236.062	4.46667	301.065	4.46875	112.742	4.46667	327.499	4.46875	84.113	4.38542	163.886	4.4375	225.662	4.45139	272.571	4.58681	225.077	4.12153	327.307	4.41806	182.371	4.3625	257.299	4.36875	304.683	4.41458	544.908
				4.43611	279.526	4.44583	229.102	4.42153	238.034	4.47361	306.48	4.47569	115.973	4.47361	331.239	4.47569	83.873	4.39236	165.199	4.44444	225.589	4.45833	270.645	4.59375	221.294	4.12847	322.673	4.425	180.519	4.36944	260.425	4.37569	305.098	4.42153	544.645
				4.44306	280.17	4.45278	228.075	4.42847	236.652	4.48056	304.862	4.48264	115.425	4.48056	327.482	4.48264	83.318	4.39931	166.423	4.45139	223.552	4.46528	268.35	4.60069	226.402	4.13542	322.632	4.43194	183.3	4.37639	263.077	4.38264	301.941	4.42847	539.34
				4.45	278.049	4.45972	228.858	4.43542	234.064	4.4875	303.087	4.48958	114.309	4.4875	325.385	4.48958	84.283	4.40625	167.561	4.45833	226.596	4.47222	273.59	4.60764	227.933	4.14236	316.199	4.43889	184.143	4.38333	263.53	4.38958	301.803	4.43542	536.78
				4.45694	278.643	4.46667	229.086	4.44236	234.435	4.49444	304.603	4.49653	113.25	4.49444	326.487	4.49653	83.957	4.41319	166.552	4.46528	220.763	4.47917	270.072	4.61458	222.21	4.14931	309.065	4.44583	183.207	4.39028	256.462	4.39653	298.216	4.44236	537.405
				4.46389	276.756	4.47361	231.012	4.44931	234.199	4.50139	307.676	4.50347	110.657	4.50139	321.688	4.50347	83.189	4.42014	167.424	4.47222	227.55	4.48611	271.402	4.62153	218.561	4.15625	306.422	4.45278	183.176	4.39722	258.452	4.40347	302.094	4.44931	530.414
				4.47083	273.158	4.48056	225.97	4.45625	231.196	4.50833	301.586	4.51042	116.482	4.50833	318.744	4.51042	81.709	4.42708	169.789	4.47917	225.278	4.49306	268.531	4.63542	234.336	4.16319	308.285	4.45972	182.86	4.40417	256.932	4.41042	295.617	4.45625	528.651
				4.47778	272.331	4.4875	226.062	4.46319	234.024	4.51528	303.974	4.51736	113.16	4.51528	324.169	4.51736	78.717	4.43403	165.649	4.48611	224.477	4.5	270.461	4.64236	226.23	4.17014	296.302	4.46667	186.564	4.41111	255.302	4.41736	296.182	4.46319	526.641
				4.48472	268.532	4.49444	224.28	4.47014	233.994	4.52222	302.487	4.52431	109.727	4.52222	320.219	4.52431	82.671	4.44097	166.22	4.49306	228.008	4.50694	271.336	4.64931	223.182	4.17708	297.79	4.47361	182.92	4.41806	256.788	4.42431	296.001	4.47014	527.113
				4.49167	272.986	4.50139	227.185	4.47708	231.479	4.52917	304.657	4.53125	112.182	4.52917	321.073	4.53125	78.763	4.44792	163.996	4.5	224.852	4.51389	269.419	4.65625	226.345	4.18403	296.831	4.48056	187.117	4.425	257.83	4.43125	299.378	4.47708	523.102
				4.49861	269.552	4.50833	225.876	4.48403	233.908	4.53611	302.94	4.53819	114.724	4.53611	321.445	4.53819	80.118	4.45486	164.835	4.50694	226.594	4.52083	271.713	4.66319	222.853	4.19097	291.12	4.4875	184.935	4.43194	251.419	4.43819	300.093	4.48403	524.059
				4.50556	269.575	4.51528	226.085	4.49097	232.207	4.54306	305.87	4.54514	111.799	4.54306	318.597	4.54514	79.814	4.46181	165.563	4.51389	227.163	4.52778	268.172	4.67014	221.286	4.19792	295.367	4.49444	186.681	4.43889	252.658	4.44514	293.086	4.49097	514.082
				4.5125	270.223	4.52222	223.251	4.49792	230.866	4.55	305.038	4.55208	116.599	4.55	318.954	4.55208	81.649	4.46875	168.196	4.52083	227.098	4.53472	266.764	4.67708	223.71	4.20486	290.079	4.50139	184.811	4.44583	251.845	4.45208	297.939	4.49792	509.311
				4.51944	268.186	4.52917	221.815	4.50486	227.85	4.55694	306.815	4.55903	111.618	4.55694	319.194	4.55903	79.317	4.47569	163.682	4.52778	226.246	4.54167	265.83	4.68403	223.933	4.21181	284.435	4.50833	184.564	4.45278	254.728	4.45903	302.956	4.50486	508.917
				4.52639	267.633	4.53611	221.91	4.51181	227.483	4.56389	301.409	4.56597	112.081	4.56389	318.018	4.56597	77.03	4.48264	163.149	4.53472	225.37	4.54861	268.018	4.69097	223.31	4.21875	288.183	4.51528	185.144	4.45972	253.162	4.46597	298.821	4.51181	505.877
				4.53333	269.716	4.54306	221.832	4.51875	229.457	4.57083	305.559	4.57292	111.478	4.57083	313.674	4.57292	77.589	4.48958	164.683	4.54167	227.726	4.55556	264.506	4.69792	225.1	4.22569	284.707	4.52222	186.179	4.46667	251.798	4.47292	297.74	4.51875	509.425
				4.54028	263.059	4.55	218.674	4.52569	225.408	4.57778	304.981	4.57986	117.144	4.57778	312.881	4.57986	76.427	4.49653	166.602	4.54861	226.507	4.5625	261.863	4.70486	226.345	4.23264	285.514	4.52917	188.599	4.47361	252.411	4.47986	292.767	4.52569	505.858
				4.54722	266.384	4.55694	218.105	4.53264	229.261	4.58472	305.08	4.58681	113.629	4.58472	311.163	4.58681	77.054	4.50347	163.16	4.55556	228.072	4.56944	260.532	4.71181	222.23	4.23958	280.078	4.53611	185.845	4.48056	250.562	4.48681	296.175	4.53264	506.009
				4.55417	263.54	4.56389	217.203	4.53958	229.118	4.59167	300.229	4.59375	114.728	4.59167	307.457	4.59375	76.428	4.51042	165.426	4.5625	229.426	4.57639	260.183	4.71875	221.938	4.24653	278.705	4.54306	185.795	4.4875	247.704	4.49375	297.842	4.53958	500.7
				4.56111	268.557	4.57083	215.176	4.54653	222.327	4.59861	301.808	4.60069	112.501	4.59861	309.737	4.60069	77.759	4.51736	164.299	4.56944	227.851	4.58333	258.662	4.72569	219.677	4.25347	273.141	4.55	183.832	4.49444	249.011	4.50069	296.372	4.54653	502.995
				4.56806	268.806	4.57778	212.144	4.55347	224.593	4.60556	305.672	4.60764	114.789	4.60556	308.032	4.60764	77.838	4.52431	163.382	4.57639	226.786	4.59028	258.796	4.73264	221.837	4.26042	280.009	4.55694	182.662	4.50139	249.66	4.50764	292.642	4.55347	500.558
				4.575	267.395	4.58472	207.033	4.56042	221.808	4.6125	303.999	4.61458	117.317	4.6125	306.074	4.61458	75.38	4.53125	164.734	4.58333	229.588	4.59722	253.829	4.73958	221.451	4.26736	274.497	4.56389	183.061	4.50833	248.226	4.51458	292.881	4.56042	492.049
				4.58194	270.377	4.59167	209.744	4.56736	219.097	4.61944	302.658	4.62153	113.918	4.61944	305.649	4.62153	77.428	4.53819	165.353	4.59028	228.428	4.60417	253.815	4.74653	219.319	4.27431	275.101	4.57083	185.478	4.51528	251.026	4.52153	295.413	4.56736	496.499
				4.58889	261.484	4.59861	207.356	4.57431	216.459	4.62639	300.568	4.62847	118.2	4.62639	304.546	4.62847	76.506	4.54514	162.481	4.59722	226.247	4.61111	250.905	4.75347	220.571	4.28125	275.181	4.57778	185.131	4.52222	247.059	4.52847	297.528	4.57431	497.702
				4.59583	264.922	4.60556	204.244	4.58125	221.483	4.63333	300.575	4.63542	115.76	4.63333	305.971	4.63542	76.825	4.55208	163.459	4.60417	224.682	4.61806	253.252	4.76042	219.624	4.28819	272.675	4.58472	185.207	4.52917	251.05	4.53542	295.952	4.58125	496.499
				4.60278	264.431	4.6125	205.841	4.58819	220.63	4.64028	302.141	4.64236	116.134	4.64028	306.102	4.64236	76.946	4.55903	162.752	4.61111	226.744	4.625	250.086	4.76736	219.262	4.29514	267.312	4.59167	186.351	4.53611	249.782	4.54236	296.203	4.58819	489.223
				4.60972	264.092	4.61944	203.376	4.59514	215.803	4.64722	298.573	4.64931	116.373	4.64722	299.489	4.64931	74.381	4.56597	161.001	4.61806	225.443	4.63194	248.47	4.77431	218.704	4.30208	269.663	4.59861	188.333	4.54306	247.554	4.54931	295.454	4.59514	487.245
				4.61667	263.612	4.62639	203.236	4.60208	216.182	4.65417	301.518	4.65625	117.218	4.65417	298.857	4.65625	74.753	4.57292	165.423	4.625	224.261	4.63889	247.976	4.78125	219.405	4.30903	265.364	4.60556	184.261	4.55	240.793	4.55625	295.438	4.60208	490.056
				4.62361	263.895	4.63333	202.582	4.60903	219.111	4.66111	298.536	4.66319	118.608	4.66111	298.407	4.66319	76.679	4.57986	164.46	4.63194	221.681	4.64583	249.144	4.78819	213.896	4.31597	263.941	4.6125	185.263	4.55694	246.185	4.56319	298.3	4.60903	486.984
				4.63056	263.646	4.64028	199.697	4.61597	218.587	4.66806	298.438	4.67014	117.111	4.66806	297.479	4.67014	73.561	4.58681	163.098	4.63889	226.397	4.65278	244.464	4.79514	215.806	4.32292	263.912	4.61944	183.762	4.56389	248.986	4.57014	296.927	4.61597	483.916
				4.6375	261.014	4.64722	200.435	4.62292	215.576	4.675	299.246	4.67708	116.623	4.675	302.366	4.67708	74.512	4.59375	160.904	4.64583	224.702	4.65972	241.188	4.80208	211.798	4.32986	261.79	4.62639	182.121	4.57083	244.62	4.57708	296.058	4.62292	483.613
				4.64444	262.843	4.65417	197.807	4.62986	221.375	4.68194	301.39	4.68403	115.597	4.68194	294.735	4.68403	73.863	4.60069	163.411	4.65278	221.118	4.66667	242.75	4.80903	210.852	4.33681	259.876	4.63333	183.917	4.57778	245.543	4.58403	295.393	4.62986	484.011
				4.65139	262.178	4.66111	201.861	4.63681	217.964	4.68889	295.321	4.69097	118.424	4.68889	295.206	4.69097	72.847	4.60764	163.34	4.65972	219.608	4.67361	238.72	4.81597	211.827	4.34375	252.83	4.64028	181.631	4.58472	241.698	4.59097	294.911	4.63681	484.863
				4.65833	261.219	4.66806	197.524	4.64375	216.733	4.69583	297.898	4.69792	113.485	4.69583	295.264	4.69792	73.429	4.61458	163.943	4.66667	222.71	4.68056	236.368	4.82292	214.213	4.35069	253.611	4.64722	183.152	4.59167	243.699	4.59792	291.601	4.64375	486.337
				4.66528	260.931	4.675	195.986	4.65069	217.19	4.70278	296.01	4.70486	114.767	4.70278	292.087	4.70486	71.688	4.62153	159.654	4.67361	218.315	4.6875	235.523	4.82986	212.471	4.35764	253.174	4.65417	182.908	4.59861	244.689	4.60486	293.388	4.65069	483.253
				4.67222	259.979	4.68194	197.884	4.65764	213.438	4.70972	294.809	4.71181	113.105	4.70972	295.41	4.71181	73.554	4.62847	162.223	4.68056	218.048	4.69444	236.466	4.83681	213.609	4.36458	249.238	4.66111	183.544	4.60556	244.827	4.61181	299.813	4.65764	481.164
				4.67917	256.494	4.68889	197.168	4.66458	217.689	4.71667	293.794	4.71875	116.175	4.71667	289.343	4.71875	73.743	4.63542	161.812	4.6875	217.32	4.70139	233.454	4.84375	211.424	4.37153	248.836	4.66806	185.883	4.6125	244.906	4.61875	294.073	4.66458	485.586
				4.68611	260.188	4.69583	197.42	4.67153	214.265	4.72361	295.934	4.72569	115.28	4.72361	288.35	4.72569	73.655	4.64236	159.672	4.69444	220.68	4.70833	232.253	4.85069	214.215	4.37847	243.567	4.675	182.637	4.61944	243.077	4.62569	295.25	4.67153	479.946
				4.69306	254.67	4.70278	197.363	4.67847	214.782	4.73056	290.905	4.73264	111.716	4.73056	285.138	4.73264	73.976	4.64931	164.622	4.70139	215.615	4.71528	232.302	4.85764	210.609	4.38542	244.496	4.68194	182.751	4.62639	246.787	4.63264	292.411	4.67847	481.534
				4.7	258.667	4.70972	194.518	4.68542	214.629	4.7375	292.654	4.73958	113.04	4.7375	285.884	4.73958	74.306	4.65625	162.581	4.70833	217.123	4.72222	228.363	4.86458	211.369	4.39236	238.396	4.68889	181.748	4.63333	245.354	4.63958	296.039	4.68542	474.205
				4.70694	259.675	4.71667	193.51	4.69236	216.201	4.74444	295.538	4.74653	111.849	4.74444	290.446	4.74653	73.54	4.66319	157.927	4.71528	214.651	4.72917	230.846	4.87153	211.21	4.39931	241.235	4.69583	186.295	4.64028	246.081	4.64653	294.085	4.69236	474.297
				4.71389	255.611	4.72361	199.518	4.69931	213.115	4.75139	293.493	4.75347	111.383	4.75139	285.322	4.75347	73.235	4.67014	162.476	4.72222	213.607	4.73611	232.322	4.87847	209.122	4.40625	238.938	4.70278	181.673	4.64722	244.892	4.65347	286.206	4.69931	472.161
				4.72083	256.295	4.73056	199.613	4.70625	215.042	4.75833	291.696	4.76042	110.935	4.75833	285.7	4.76042	73.222	4.67708	160.367	4.72917	215.973	4.74306	232.845	4.88542	208.724	4.41319	236.334	4.70972	183.895	4.65417	240.727	4.66042	289.336	4.70625	479.359
				4.72778	258.419	4.7375	198.873	4.71319	213.051	4.76528	292.606	4.76736	111.899	4.76528	284.32	4.76736	73.108	4.68403	162.453	4.73611	212.164	4.75	228.436	4.89236	209.136	4.42014	231.158	4.71667	183.07	4.66111	244.898	4.66736	285.747	4.71319	479.889
				4.73472	260.836	4.74444	196.552	4.72014	213.514	4.77222	294.635	4.77431	108.303	4.77222	283.2	4.77431	74.463	4.69097	161.933	4.74306	213.807	4.75694	227.167	4.89931	206.536	4.42708	228.833	4.72361	182.828	4.66806	247.116	4.67431	290.2	4.72014	475.147
				4.74167	256.289	4.75139	198.056	4.72708	214.211	4.77917	293.519	4.78125	111.563	4.77917	286.089	4.78125	72.877	4.69792	157.755	4.75	214.881	4.76389	229.754	4.90625	210.38	4.43403	227.747	4.73056	183.14	4.675	243.736	4.68125	286.985	4.72708	484.249
				4.74861	257.648	4.75833	199.699	4.73403	211.591	4.78611	293.995	4.78819	112.26	4.78611	281.586	4.78819	73.782	4.70486	161.562	4.75694	213.996	4.77083	228.142	4.91319	202.417	4.44097	224.26	4.7375	182.728	4.68194	245.44	4.68819	286.29	4.73403	471.251
				4.75556	256.367	4.76528	196.638	4.74097	209.406	4.79306	296.366	4.79514	106.901	4.79306	280.784	4.79514	74.158	4.71181	160.755	4.76389	209.408	4.77778	226.707	4.92014	206.561	4.44792	220.801	4.74444	184.421	4.68889	246.214	4.69514	283.15	4.74097	473.556
				4.7625	257.711	4.77222	194.438	4.74792	209.728	4.8	292.072	4.80208	108.942	4.8	280.296	4.80208	73.606	4.71875	160.471	4.77083	211.773	4.78472	228.081	4.92708	204.717	4.45486	223.273	4.75139	185.855	4.69583	239.164	4.70208	279.573	4.74792	470.777
				4.76944	252.787	4.77917	197.134	4.75486	209.804	4.80694	292.343	4.80903	109.974	4.80694	280.235	4.80903	73.493	4.72569	161.627	4.77778	208.876	4.79167	227.167	4.93403	204.862	4.46181	221.574	4.75833	182.277	4.70278	241.872	4.70903	277.504	4.75486	473.921
				4.77639	256.309	4.78611	198.367	4.76181	206.398	4.81389	293.948	4.81597	109.191	4.81389	282.601	4.81597	70.823	4.73264	158.787	4.78472	211.918	4.79861	228.353	4.94097	204.917	4.46875	216.846	4.76528	183.23	4.70972	241.577	4.71597	280.706	4.76181	472.216
				4.78333	251.581	4.79306	197.958	4.76875	206.463	4.82083	289.439	4.82292	107.001	4.82083	279.364	4.82292	72.255	4.73958	161.94	4.79167	209.566	4.80556	227.213	4.94792	204.676	4.47569	220.469	4.77222	186.115	4.71667	240.762	4.72292	274.056	4.76875	468.643
				4.79028	255.289	4.8	193.617	4.77569	206.773	4.82778	291.539	4.82986	107.495	4.82778	280.845	4.82986	71.335	4.74653	161.523	4.79861	210.704	4.8125	229.244	4.95486	204.559	4.48264	215.674	4.77917	184.197	4.72361	240.322	4.72986	276.409	4.77569	470.896
				4.79722	253.97	4.80694	195.155	4.78264	204.336	4.83472	288.01	4.83681	108.504	4.83472	278.664	4.83681	72.507	4.75347	159.936	4.80556	209.75	4.81944	227.933	4.96181	204.459	4.48958	215.609	4.78611	186.436	4.73056	243.268	4.73681	271.429	4.78264	462.154
				4.80417	253.373	4.81389	196.882	4.78958	206.363	4.84167	286.652	4.84375	106.757	4.84167	277.242	4.84375	71.205	4.76042	161.906	4.8125	209.592	4.82639	225.569	4.96875	202.145	4.49653	216.515	4.79306	185.07	4.7375	236.239	4.74375	271.452	4.78958	461.005
				4.81111	251.97	4.82083	196.705	4.79653	203.047	4.84861	279.611	4.85069	104.524	4.84861	280.885	4.85069	73.21	4.76736	162.886	4.81944	206.583	4.83333	228.632	4.97569	198.367	4.50347	212.738	4.8	186.015	4.74444	237.856	4.75069	270.967	4.79653	458.605
				4.81806	256.973	4.82778	195.846	4.80347	204.904	4.85556	284.647	4.85764	107.112	4.85556	275.573	4.85764	73.067	4.77431	158.223	4.82639	205.843	4.84028	229.472	4.98264	200.029	4.51042	212.106	4.80694	184.95	4.75139	235.737	4.75764	266.864	4.80347	454.218
				4.825	252.02	4.83472	196.404	4.81042	198.793	4.8625	288.129	4.86458	106.307	4.8625	279.09	4.86458	72.961	4.78125	161.223	4.83333	206.422	4.84722	222.822	4.98958	200.255	4.51736	207.594	4.81389	184.96	4.75833	231.094	4.76458	263.908	4.81042	444.338
				4.83194	253.914	4.84167	195.235	4.81736	202.491	4.86944	281.727	4.87153	106.129	4.86944	277.577	4.87153	71.912	4.78819	157.723	4.84028	204.188	4.85417	225.015	4.99653	196.825	4.52431	205.817	4.82083	187.262	4.76528	232.423	4.77153	266.033	4.81736	447.99
				4.83889	258.234	4.84861	195.671	4.82431	198.845	4.87639	284.356	4.87847	106.624	4.87639	279.431	4.87847	71.688	4.79514	160.968	4.84722	206.13	4.86111	226.547	5.00347	199.7	4.53125	207.916	4.82778	189.214	4.77222	235.684	4.77847	267.528	4.82431	444.038
				4.84583	256.964	4.85556	193.623	4.83125	197.217	4.88333	284.541	4.88542	104.987	4.88333	274.352	4.88542	72.788	4.80208	157.912	4.85417	203.1	4.86806	226.114	5.01042	198.023	4.53819	204.379	4.83472	191.037	4.77917	229.92	4.78542	262.93	4.83125	446.731
				4.85278	261.48	4.8625	196.502	4.83819	195.652	4.89028	280.346	4.89236	104.875	4.89028	272.986	4.89236	71.503	4.80903	156.165	4.86111	207.135	4.875	228.206	5.01736	197.297	4.54514	206.083	4.84167	187.529	4.78611	231.928	4.79236	264.893	4.83819	439.349
				4.85972	253.451	4.86944	194.141	4.84514	196.758	4.89722	283.318	4.89931	106.126	4.89722	271.454	4.89931	71.533	4.81597	157.464	4.86806	202.089	4.88194	223.942	5.02431	197.852	4.55208	201.518	4.84861	194.251	4.79306	231.067	4.79931	265.426	4.84514	438.281
				4.86667	257.651	4.87639	197.733	4.85208	195.171	4.90417	281.655	4.90625	105.327	4.90417	272.613	4.90625	70.939	4.82292	158.958	4.875	206.437	4.88889	223.042	5.03125	197.326	4.55903	200.177	4.85556	190.709	4.8	226.715	4.80625	265.047	4.85208	435.313
				4.87361	259.85	4.88333	192.154	4.85903	194.927	4.91111	282.565	4.91319	106.296	4.91111	272.432	4.91319	72.534	4.82986	156.871	4.88194	202.139	4.89583	220.101	5.03819	195.978	4.56597	199.991	4.8625	189.76	4.80694	223.06	4.81319	267.758	4.85903	432.622
				4.88056	259.602	4.89028	190.895	4.86597	191.843	4.91806	280.83	4.92014	104.954	4.91806	272.097	4.92014	70.881	4.83681	156.332	4.88889	203.196	4.90278	223.641	5.04514	192.803	4.57292	200.243	4.86944	193.827	4.81389	224.176	4.82014	258.629	4.86597	434.696
				4.8875	260.56	4.89722	193.274	4.87292	194.108	4.925	277.348	4.92708	103.446	4.925	274.485	4.92708	71.774	4.84375	154.996	4.89583	206.282	4.90972	221.07	5.05208	194.38	4.57986	198.738	4.87639	193.329	4.82083	221.377	4.82708	265.701	4.87292	427.988
				4.89444	261.557	4.90417	191.103	4.87986	192.545	4.93194	284.099	4.93403	104.581	4.93194	269.51	4.93403	71.655	4.85069	154.889	4.90278	200.135	4.91667	223.808	5.05903	196.393	4.58681	198.449	4.88333	192.605	4.82778	219.198	4.83403	268.11	4.87986	425.91
				4.90139	263.753	4.91111	187.012	4.88681	196.784	4.93889	283.038	4.94097	104.445	4.93889	269.315	4.94097	72.144	4.85764	158.132	4.90972	202.786	4.92361	219.417	5.06597	195.009	4.59375	199.675	4.89028	193.498	4.83472	217.337	4.84097	262.827	4.88681	419.837
				4.90833	259.987	4.91806	190.485	4.89375	192.814	4.94583	276.311	4.94792	102.049	4.94583	267.202	4.94792	69.939	4.86458	157.285	4.91667	198.851	4.93056	223.983	5.07292	196.622	4.60069	197.254	4.89722	194.139	4.84167	219.579	4.84792	263.413	4.89375	422.433
				4.91528	263.303	4.925	187.261	4.90069	192.663	4.95278	280.401	4.95486	102.475	4.95278	266.233	4.95486	71.861	4.87153	157.273	4.92361	201.265	4.9375	221.225	5.07986	195.266	4.60764	200.023	4.90417	195.69	4.84861	216.159	4.85486	265.784	4.90069	416.261
				4.92222	263.882	4.93194	186.487	4.90764	191.253	4.95972	272.527	4.96181	105.378	4.95972	267.731	4.96181	73.121	4.87847	156.567	4.93056	200.054	4.94444	220.147	5.08681	198.056	4.61458	196.202	4.91111	197.434	4.85556	215.626	4.86181	262.938	4.90764	411.187
				4.92917	263.161	4.93889	187.246	4.91458	192.826	4.96667	274.678	4.96875	104.075	4.96667	263.153	4.96875	73.123	4.88542	157.519	4.9375	201.172	4.95139	222.517	5.09375	198.796	4.62153	195.108	4.91806	198.598	4.8625	218.716	4.86875	268.308	4.91458	412.169
				4.93611	260.934	4.94583	183.751	4.92153	189.128	4.97361	276.239	4.97569	105.617	4.97361	266.135	4.97569	72.399	4.89236	158.552	4.94444	202.505	4.95833	223.119	5.10069	196.21	4.62847	194.46	4.925	196.257	4.86944	216.577	4.87569	265.773	4.92153	411.05
				4.94306	263.442	4.95278	184.944	4.92847	188.784	4.98056	273.256	4.98264	102.807	4.98056	262.66	4.98264	71.325	4.89931	153.518	4.95139	205.94	4.96528	222.684	5.10764	196.436	4.63542	195.533	4.93194	198.75	4.87639	212.677	4.88264	265.417	4.92847	405.765
				4.95	266.572	4.95972	181.22	4.93542	191.015	4.9875	278.761	4.98958	103.442	4.9875	262.344	4.98958	72.716	4.90625	154.822	4.95833	201.506	4.97222	223.262	5.11458	195.223	4.64236	193.306	4.93889	199.342	4.88333	218.351	4.88958	267.625	4.93542	403.02
				4.95694	263.229	4.96667	179.986	4.94236	192.092	4.99444	277.602	4.99653	102.991	4.99444	261.844	4.99653	73.122	4.91319	153.037	4.96528	198.879	4.97917	222.716	5.12153	198.438	4.64931	193.69	4.94583	195.476	4.89028	212.065	4.89653	269.864	4.94236	402.897
				4.96389	266.801	4.97361	182.958	4.94931	189.108	5.00139	276.385	5.00347	102.313	5.00139	259.844	5.00347	72.805	4.92014	157.365	4.97222	199.754	4.98611	222.092	5.12847	197.532	4.65625	191.612	4.95278	195.978	4.89722	212.412	4.90347	268.494	4.94931	398.291
				4.97083	261.167	4.98056	177.315	4.95625	188.361	5.00833	278.55	5.01042	103.338	5.00833	258.677	5.01042	70.733	4.92708	158.815	4.97917	202.773	4.99306	221.611	5.13542	194.494	4.66319	191.451	4.95972	193.83	4.90417	210.999	4.91042	268.858	4.95625	396.611
				4.97778	260.051	4.9875	176.685	4.96319	189.346	5.01528	273.304	5.01736	103.055	5.01528	257.432	5.01736	72.359	4.93403	153.791	4.98611	202.582	5	220.495	5.14236	191.759	4.67014	193.012	4.96667	196.147	4.91111	210.272	4.91736	268.879	4.96319	392.194
				4.98472	259.758	4.99444	176.126	4.97014	187.621	5.02222	276.875	5.02431	101.071	5.02222	257.94	5.02431	71.488	4.94097	154.19	4.99306	199.2	5.00694	218.519	5.14931	193.479	4.67708	194.156	4.97361	190.512	4.91806	210.21	4.92431	266.517	4.97014	392.108
				4.99167	259.951	5.00139	173.95	4.97708	186.593	5.02917	273.553	5.03125	100.889	5.02917	253.361	5.03125	71.22	4.94792	154.07	5	200.581	5.01389	221.133	5.15625	192.546	4.68403	190.404	4.98056	193.332	4.925	209.263	4.93125	267.88	4.97708	392.861
				4.99861	255.891	5.00833	171.061	4.98403	187.494	5.03611	267.913	5.03819	101.834	5.03611	249.385	5.03819	70.967	4.95486	155.894	5.00694	200.481	5.02083	217.588	5.16319	189.617	4.69097	189.272	4.9875	193.209	4.93194	212.36	4.93819	266.698	4.98403	390.484
				5.00556	254.607	5.01528	172.709	4.99097	188.822	5.04306	269.333	5.04514	103.996	5.04306	250.054	5.04514	73.371	4.96181	151.625	5.01389	200.777	5.02778	216.698	5.17014	189.994	4.69792	188.687	4.99444	193.304	4.93889	209.872	4.94514	267.531	4.99097	386.301
				5.0125	256.522	5.02222	171.042	4.99792	189.466	5.05	270.584	5.05208	103.028	5.05	242.69	5.05208	72.503	4.96875	155.496	5.02083	200.762	5.03472	216.246	5.17708	190.443	4.70486	191.552	5.00139	186.997	4.94583	207.208	4.95208	267.381	4.99792	385.418
				5.01944	255.584	5.02917	171.663	5.00486	189.21	5.05694	267.723	5.05903	104.414	5.05694	242.575	5.05903	69.052	4.97569	154.139	5.02778	203.858	5.04167	215.925	5.18403	190.318	4.71181	188.889	5.00833	191.315	4.95278	206.529	4.95903	263.442	5.00486	382.139
				5.02639	247.024	5.03611	168.038	5.01181	188.743	5.06389	270.126	5.06597	102.177	5.06389	243.148	5.06597	72.063	4.98264	154.066	5.03472	200.699	5.04861	215.219	5.19097	187.941	4.71875	183.693	5.01528	189.423	4.95972	207.652	4.96597	263.101	5.01181	382.749
				5.03333	251.037	5.04306	167.691	5.01875	188.705	5.07083	271.136	5.07292	100.126	5.07083	238.503	5.07292	69.057	4.98958	151.736	5.04167	203.97	5.05556	215.9	5.19792	188.845	4.72569	186.428	5.02222	187.403	4.96667	206.182	4.97292	264.389	5.01875	382.016
				5.04028	249.556	5.05	167.557	5.02569	189.09	5.07778	268.706	5.07986	100.655	5.07778	239.123	5.07986	71.87	4.99653	152.652	5.04861	203.753	5.0625	211.088	5.20486	185.037	4.73264	185.618	5.02917	180.058	4.97361	207.862	4.97986	268.456	5.02569	376.605
				5.04722	249.32	5.05694	168.23	5.03264	190.123	5.08472	269.374	5.08681	100.351	5.08472	236.786	5.08681	70.254	5.00347	152.065	5.05556	206.943	5.06944	209.584	5.21181	184.437	4.73958	187.385	5.03611	188.658	4.98056	207.122	4.98681	260.502	5.03264	375.749
				5.05417	246.736	5.06389	166.963	5.03958	187.275	5.09167	268.852	5.09375	101.186	5.09167	234.59	5.09375	70.273	5.01042	150.365	5.0625	203.909	5.07639	211.271	5.21875	185.356	4.74653	184.702	5.04306	187.758	4.9875	205.191	4.99375	266.773	5.03958	371.963
				5.06111	244.984	5.07083	162.956	5.04653	194.905	5.09861	268.279	5.10069	101.088	5.09861	229.896	5.10069	71.046	5.01736	149.283	5.06944	206.016	5.08333	209.092	5.22569	183.307	4.75347	184.203	5.05	186.862	4.99444	205.822	5.00069	259.331	5.04653	370.33
				5.06806	242.236	5.07778	163.335	5.05347	192.941	5.10556	265.376	5.10764	99.408	5.10556	228.411	5.10764	69.482	5.02431	146.337	5.07639	203.806	5.09028	205.992	5.23264	183.439	4.76042	187.241	5.05694	184.342	5.00139	208.443	5.00764	259.728	5.05347	371.658
				5.075	242.41	5.08472	163.704	5.06042	190.662	5.1125	263.811	5.11458	98.458	5.1125	226.056	5.11458	69.876	5.03125	147.045	5.08333	201.628	5.09722	208.364	5.23958	179.474	4.76736	184.106	5.06389	181.583	5.00833	210.006	5.01458	251.242	5.06042	369.895
				5.08194	238.639	5.09167	163.223	5.06736	192.19	5.11944	263.209	5.12153	99.496	5.11944	226.617	5.12153	68.096	5.03819	144.946	5.09028	202.367	5.10417	207.821	5.24653	177.891	4.77431	184.264	5.07083	184.412	5.01528	208.012	5.02153	254.12	5.06736	364.469
				5.08889	237.749	5.09861	162.133	5.07431	192.739	5.12639	262.828	5.12847	99.738	5.12639	223.986	5.12847	69.652	5.04514	147.756	5.09722	199.797	5.11111	206.035	5.25347	177.786	4.78125	181.279	5.07778	186.998	5.02222	211.537	5.02847	248.109	5.07431	361.68
				5.09583	237.051	5.10556	158.978	5.08125	194.474	5.13333	259.762	5.13542	98.815	5.13333	219.383	5.13542	70.517	5.05208	147.196	5.10417	202.449	5.11806	203.276	5.26042	177.2	4.78819	186.746	5.08472	185.207	5.02917	211.991	5.03542	251.523	5.08125	362.467
				5.10278	241.068	5.1125	160.07	5.08819	193.467	5.14028	259.456	5.14236	99.296	5.14028	221.131	5.14236	69.57	5.05903	144.446	5.11111	199.627	5.125	203.198	5.26736	174.902	4.79514	187.508	5.09167	183.25	5.03611	208.898	5.04236	254.335	5.08819	357.671
				5.10972	236.439	5.11944	158.054	5.09514	195.432	5.14722	259.671	5.14931	98.368	5.14722	219.555	5.14931	66.966	5.06597	145.509	5.11806	201.126	5.13194	202.404	5.27431	174.225	4.80208	185.605	5.09861	191.872	5.04306	207.297	5.04931	251.377	5.09514	358.967
				5.11667	235.706	5.12639	159.17	5.10208	193.164	5.15417	258.287	5.15625	98.539	5.15417	219.673	5.15625	70.043	5.07292	142.388	5.125	202.238	5.13889	200.648	5.28125	177.218	4.80903	180.813	5.10556	186.622	5.05	206.455	5.05625	250.324	5.10208	357.623
				5.12361	238.462	5.13333	154.462	5.10903	190.898	5.16111	259.392	5.16319	99.43	5.16111	218.776	5.16319	66.158	5.07986	143.668	5.13194	200.097	5.14583	199.843	5.28819	175.069	4.81597	182.309	5.1125	189.88	5.05694	204.1	5.06319	246.833	5.10903	355.636
				5.13056	235.367	5.14028	159.774	5.11597	192.56	5.16806	256.092	5.17014	98.291	5.16806	216.794	5.17014	66.061	5.08681	145.087	5.13889	199.086	5.15278	196.156	5.29514	170.006	4.82292	179.462	5.11944	192.467	5.06389	202.737	5.07014	246.556	5.11597	352.187
				5.1375	235.175	5.14722	154.187	5.12292	190.549	5.175	253.607	5.17708	96.252	5.175	220.145	5.17708	67.97	5.09375	140.584	5.14583	200	5.15972	195.547	5.30208	170.769	4.82986	183.426	5.12639	196.167	5.07083	200.613	5.07708	243.355	5.12292	351.729
				5.14444	235.145	5.15417	156.645	5.12986	189.38	5.18194	255.439	5.18403	98.772	5.18194	216.095	5.18403	66.882	5.10069	143.013	5.15278	198.865	5.16667	197.776	5.30903	169.291	4.83681	182.251	5.13333	192.385	5.07778	200.541	5.08403	246.339	5.12986	351.235
				5.15139	238.395	5.16111	153.568	5.13681	189.653	5.18889	254.605	5.19097	98.929	5.18889	216.791	5.19097	67.198	5.10764	144.061	5.15972	198.814	5.17361	195.192	5.31597	170.468	4.84375	184.783	5.14028	194.425	5.08472	199.74	5.09097	243.41	5.13681	349.976
				5.15833	237.012	5.16806	153.029	5.14375	183.062	5.19583	253.553	5.19792	98.354	5.19583	217.714	5.19792	64.54	5.11458	144.106	5.16667	199.281	5.18056	197.131	5.32292	170.793	4.85069	183.294	5.14722	193.612	5.09167	197.335	5.09792	243.829	5.14375	350.507
				5.16528	238.8	5.175	149.304	5.15069	184.244	5.20278	251.535	5.20486	96.121	5.20278	212.461	5.20486	65.708	5.12153	140.93	5.17361	198.272	5.1875	193.069	5.32986	167.808	4.85764	185.091	5.15417	192.415	5.09861	196.547	5.10486	246.349	5.15069	346.751
				5.17222	236.096	5.18194	149.824	5.15764	178.715	5.20972	246.832	5.21181	98.504	5.20972	213.845	5.21181	65.631	5.12847	141.184	5.18056	195.485	5.19444	189.844	5.33681	166.779	4.86458	181.925	5.16111	191.49	5.10556	194.44	5.11181	244.222	5.15764	343.147
				5.17917	240.885	5.18889	149.4	5.16458	181.491	5.21667	249.12	5.21875	96.939	5.21667	216.716	5.21875	66.091	5.13542	142.826	5.1875	196.751	5.20139	188.799	5.34375	171.822	4.87153	181.717	5.16806	189.622	5.1125	194.875	5.11875	244.778	5.16458	350.85
				5.18611	239.226	5.19583	150.22	5.17153	175.054	5.22361	246.45	5.22569	98.503	5.22361	214.531	5.22569	65.206	5.14236	142.477	5.19444	196.621	5.20833	189.614	5.35069	169.868	4.87847	183.777	5.175	191.039	5.11944	192.419	5.12569	240.361	5.17153	344.686
				5.19306	239.116	5.20278	146.088	5.17847	175.641	5.23056	243.689	5.23264	95.243	5.23056	214.094	5.23264	64.488	5.14931	141.746	5.20139	194.563	5.21528	188.501	5.35764	166.96	4.88542	183.265	5.18194	188.154	5.12639	189.827	5.13264	240.636	5.17847	339.874
				5.2	239.429	5.20972	140.962	5.18542	174.963	5.2375	244.547	5.23958	97.006	5.2375	216.283	5.23958	62.572	5.15625	143.074	5.20833	192.92	5.22222	189.894	5.36458	164.562	4.89236	182.008	5.18889	187.448	5.13333	185.482	5.13958	244.741	5.18542	341.894
				5.20694	246.36	5.21667	146.855	5.19236	171.42	5.24444	244.159	5.24653	97.202	5.24444	216.361	5.24653	63.034	5.16319	141.912	5.21528	193.888	5.22917	186.31	5.37153	166.545	4.89931	184.485	5.19583	187.173	5.14028	184.891	5.14653	239.807	5.19236	340.871
				5.21389	243.466	5.22361	141.529	5.19931	170.997	5.25139	243.644	5.25347	96.911	5.25139	213.015	5.25347	62.718	5.17014	142.996	5.22222	189.722	5.23611	186.409	5.37847	168.562	4.90625	182.42	5.20278	187.22	5.14722	185.873	5.15347	239.942	5.19931	345.442
				5.22083	245.484	5.23056	139.753	5.20625	171.39	5.25833	244.34	5.26042	96.828	5.25833	212.468	5.26042	61.663	5.17708	142.079	5.22917	193.105	5.24306	182.077	5.38542	165.964	4.91319	183.017	5.20972	186.316	5.15417	184.083	5.16042	240.928	5.20625	340.277
				5.22778	246.138	5.2375	138.66	5.21319	166.339	5.26528	242.525	5.26736	96.778	5.26528	215.157	5.26736	62.954	5.18403	144.36	5.23611	192.069	5.25	182.107	5.39236	165.315	4.92014	184.954	5.21667	185.372	5.16111	181.891	5.16736	244.301	5.21319	342.356
				5.23472	250.448	5.24444	137.148	5.22014	166.865	5.27222	243.166	5.27431	96.678	5.27222	209.961	5.27431	62.372	5.19097	140.315	5.24306	191.348	5.25694	181.289	5.39931	164.948	4.92708	181.191	5.22361	182.906	5.16806	181.092	5.17431	237.297	5.22014	339.841
				5.24167	251.601	5.25139	134.271	5.22708	165.488	5.27917	241.622	5.28125	98.586	5.27917	212.103	5.28125	62.883	5.19792	142.388	5.25	191.881	5.26389	181.142	5.40625	167.074	4.93403	183.187	5.23056	181.734	5.175	177.537	5.18125	235.285	5.22708	342.532
				5.24861	251.655	5.25833	135.015	5.23403	163.581	5.28611	242.186	5.28819	95.547	5.28611	211.171	5.28819	60.548	5.20486	141.135	5.25694	189.643	5.27083	178.064	5.41319	164.619	4.94097	183.059	5.2375	178.832	5.18194	179.533	5.18819	236.39	5.23403	342.318
				5.25556	255.938	5.26528	133.086	5.24097	159.961	5.29306	241.647	5.29514	97.668	5.29306	210.454	5.29514	60.567	5.21181	139.953	5.26389	186.959	5.27778	179.654	5.42014	160.046	4.94792	180.581	5.24444	180.828	5.18889	177.431	5.19514	230.503	5.24097	341.365
				5.2625	260.693	5.27222	131.311	5.24792	159.786	5.3	234.901	5.30208	98.997	5.3	209.183	5.30208	60.039	5.21875	139.424	5.27083	187.182	5.28472	176.13	5.42708	160.553	4.95486	181.868	5.25139	180.378	5.19583	170.53	5.20208	224.929	5.24792	334.401
				5.26944	258.231	5.27917	133.405	5.25486	160.002	5.30694	240.279	5.30903	98.492	5.30694	206.186	5.30903	58.806	5.22569	139.878	5.27778	188.086	5.29167	176.522	5.43403	160.586	4.96181	185.072	5.25833	180.206	5.20278	175.437	5.20903	228.471	5.25486	336.851
				5.27639	259.318	5.28611	134.82	5.26181	161.861	5.31389	237.445	5.31597	96.296	5.31389	206.393	5.31597	60.972	5.23264	139.956	5.28472	186.202	5.29861	176.378	5.44097	160.252	4.96875	181.782	5.26528	178.248	5.20972	175.387	5.21597	223.528	5.26181	334.134
				5.28333	263.461	5.29306	132.531	5.26875	158.654	5.32083	234.657	5.32292	94.971	5.32083	205.445	5.32292	58.605	5.23958	140.011	5.29167	186.74	5.30556	176.074	5.44792	160.686	4.97569	181.292	5.27222	176.052	5.21667	170.474	5.22292	226.199	5.26875	340.303
				5.29028	265.477	5.3	133.221	5.27569	160.652	5.32778	236.406	5.32986	97.252	5.32778	203.372	5.32986	59.286	5.24653	137.713	5.29861	184.335	5.3125	174.057	5.45486	160.009	4.98264	182.054	5.27917	176.281	5.22361	170.363	5.22986	222.927	5.27569	334.863
				5.29722	266.728	5.30694	131.629	5.28264	157.41	5.33472	236.58	5.33681	94.339	5.33472	203.492	5.33681	61.237	5.25347	140.72	5.30556	184.789	5.31944	172.047	5.46181	160.252	4.98958	180.222	5.28611	177.674	5.23056	169.191	5.23681	219.293	5.28264	334.536
				5.30417	268.871	5.31389	131.107	5.28958	160.369	5.34167	233.515	5.34375	96.921	5.34167	205.641	5.34375	58.536	5.26042	138.263	5.3125	182.245	5.32639	175.443	5.46875	155.595	4.99653	183.229	5.29306	178.917	5.2375	169.235	5.24375	220.098	5.28958	336.375
				5.31111	271.604	5.32083	131.247	5.29653	160.66	5.34861	233.018	5.35069	94.474	5.34861	202.419	5.35069	59.023	5.26736	136.13	5.31944	181.41	5.33333	174.744	5.47569	157.092	5.00347	183.087	5.3	181.14	5.24444	173.058	5.25069	215.651	5.29653	330.834
				5.31806	272.52	5.32778	134.081	5.30347	155.997	5.35556	234.149	5.35764	96.592	5.35556	205.124	5.35764	58.141	5.27431	136.409	5.32639	180.2	5.34028	170.615	5.48264	157.64	5.01042	183.31	5.30694	178.903	5.25139	168.594	5.25764	219.111	5.30347	332.499
				5.325	272.928	5.33472	131.308	5.31042	159.665	5.3625	235.597	5.36458	93.156	5.3625	205.704	5.36458	59.044	5.28125	136.37	5.33333	179.431	5.34722	173.684	5.48958	157.635	5.01736	186.053	5.31389	178.51	5.25833	167.001	5.26458	216.653	5.31042	331.749
				5.33194	276.49	5.34167	132.769	5.31736	159.26	5.36944	235.46	5.37153	96.15	5.36944	204.262	5.37153	56.966	5.28819	136.545	5.34028	183.328	5.35417	169.862	5.49653	158.184	5.02431	184.724	5.32083	178.761	5.26528	170.502	5.27153	215.425	5.31736	331.609
				5.33889	271.24	5.34861	132.885	5.32431	156.659	5.37639	236.821	5.37847	94.066	5.37639	206.807	5.37847	59.353	5.29514	133.206	5.34722	181.167	5.36111	169.626	5.50347	156.486	5.03125	183.628	5.32778	178.015	5.27222	165.97	5.27847	215.938	5.32431	332.394
				5.34583	275.587	5.35556	133.586	5.33125	158.767	5.38333	236.532	5.38542	92.272	5.38333	204.911	5.38542	58.176	5.30208	135.204	5.35417	177.299	5.36806	171.777	5.51042	156.148	5.03819	186.546	5.33472	178.469	5.27917	166.43	5.28542	213.382	5.33125	334.388
				5.35278	271.283	5.3625	129.006	5.33819	157.967	5.39028	234.885	5.39236	95.121	5.39028	203.831	5.39236	57.533	5.30903	133.169	5.36111	182.651	5.375	169.155	5.51736	155.252	5.04514	184.113	5.34167	180.556	5.28611	167.518	5.29236	215.298	5.33819	337.899
				5.35972	279.427	5.36944	131.223	5.34514	159.836	5.39722	237.393	5.39931	93.421	5.39722	201.404	5.39931	58.803	5.31597	132.788	5.36806	179.816	5.38194	168.14	5.52431	153.802	5.05208	181.131	5.34861	182.089	5.29306	165.613	5.29931	215.662	5.34514	336.677
				5.36667	273.145	5.37639	130.61	5.35208	162.936	5.40417	237.53	5.40625	93.519	5.40417	201.264	5.40625	59.312	5.32292	132.768	5.375	179.705	5.38889	168.921	5.53125	154.637	5.05903	182.943	5.35556	182.643	5.3	166.328	5.30625	208.273	5.35208	337.919
				5.37361	279.338	5.38333	129.165	5.35903	164.19	5.41111	240.377	5.41319	91.402	5.41111	199.039	5.41319	58.411	5.32986	132.656	5.38194	180.466	5.39583	167.534	5.53819	159.165	5.06597	183.582	5.3625	180.804	5.30694	164.806	5.31319	210.513	5.35903	340.482
				5.38056	273.778	5.39028	126.922	5.36597	162.103	5.41806	237.842	5.42014	92.949	5.41806	200.046	5.42014	59.845	5.33681	129.154	5.38889	175.355	5.40278	169.523	5.54514	155.661	5.07292	179.802	5.36944	182.895	5.31389	166.764	5.32014	208.783	5.36597	350.083
				5.3875	271.832	5.39722	131.983	5.37292	162.936	5.425	235.585	5.42708	91.911	5.425	200.163	5.42708	60.153	5.34375	134.483	5.39583	176.78	5.40972	168.052	5.55208	153.221	5.07986	183.773	5.37639	181.813	5.32083	166.147	5.32708	210.182	5.37292	347.628
				5.39444	272.83	5.40417	129.163	5.37986	161.104	5.43194	237.476	5.43403	89.385	5.43194	195.54	5.43403	59.637	5.35069	130.59	5.40278	180.889	5.41667	164.591	5.55903	153.402	5.08681	180.866	5.38333	181.047	5.32778	163.756	5.33403	206.743	5.37986	351.956
				5.40139	273.298	5.41111	129.013	5.38681	167.314	5.43889	235.794	5.44097	91.016	5.43889	194.24	5.44097	60.143	5.35764	131.039	5.40972	177.497	5.42361	167.269	5.56597	150.833	5.09375	182.502	5.39028	182.167	5.33472	166.504	5.34097	203.931	5.38681	357.471
				5.40833	276.164	5.41806	132.685	5.39375	163.112	5.44583	237.087	5.44792	91.585	5.44583	194.896	5.44792	62.858	5.36458	129.755	5.41667	180.066	5.43056	168.393	5.57292	154.374	5.10069	178.781	5.39722	182.277	5.34167	165.259	5.34792	208.25	5.39375	362.53
				5.41528	275.568	5.425	130.421	5.40069	164.238	5.45278	234.683	5.45486	90.311	5.45278	193.437	5.45486	60.236	5.37153	129.582	5.42361	175.281	5.4375	165.972	5.57986	151.791	5.10764	182.132	5.40417	185.793	5.34861	166.495	5.35486	205.855	5.40069	364.762
				5.42222	270.338	5.43194	130.012	5.40764	165.026	5.45972	235.43	5.46181	92.453	5.45972	188.87	5.46181	59.716	5.37847	127.515	5.43056	179.025	5.44444	163.212	5.58681	152.541	5.11458	182.279	5.41111	181.786	5.35556	165.816	5.36181	206.534	5.40764	371.688
				5.42917	273.888	5.43889	130.075	5.41458	163.036	5.46667	233.671	5.46875	91.505	5.46667	187.232	5.46875	62.42	5.38542	128.862	5.4375	181.374	5.45139	168.195	5.59375	153.545	5.12153	179.182	5.41806	181.022	5.3625	166.764	5.36875	203.205	5.41458	376.729
				5.43611	271.644	5.44583	132.948	5.42153	164.041	5.47361	233.403	5.47569	90.243	5.47361	189.796	5.47569	59.885	5.39236	128.593	5.44444	182.935	5.45833	168.634	5.60069	152.921	5.12847	180.423	5.425	182.509	5.36944	165.257	5.37569	204.479	5.42153	380.645
				5.44306	269.334	5.45278	129.532	5.42847	163.774	5.48056	233.775	5.48264	91.248	5.48056	184.639	5.48264	60.951	5.39931	128.571	5.45139	179.644	5.46528	162.743	5.60764	148.439	5.13542	179.201	5.43194	181.045	5.37639	169.439	5.38264	202.292	5.42847	388.504
				5.45	271.374	5.45972	130.653	5.43542	161.056	5.4875	232.7	5.48958	92.685	5.4875	184.755	5.48958	60.899	5.40625	128.632	5.45833	181.873	5.47222	164.706	5.61458	147.515	5.14236	178.064	5.43889	180.555	5.38333	170.076	5.38958	203.032	5.43542	394.023
				5.45694	269.551	5.46667	131.828	5.44236	161.308	5.49444	230.672	5.49653	90.679	5.49444	180.977	5.49653	60.596	5.41319	127.997	5.46528	177.071	5.47917	165.741	5.62153	145.936	5.14931	177.342	5.44583	182.929	5.39028	166.543	5.39653	201.927	5.44236	399.499
				5.46389	265.51	5.47361	130.723	5.44931	158.992	5.50139	225.894	5.50347	92.455	5.50139	182.298	5.50347	61.341	5.42014	128.332	5.47222	177.787	5.48611	165.382	5.62847	147.552	5.15625	176.051	5.45278	181.829	5.39722	165.415	5.40347	202.228	5.44931	403.316
				5.47083	265.42	5.48056	131.827	5.45625	158.543	5.50833	225.032	5.51042	90.138	5.50833	179.462	5.51042	61.37	5.42708	129.192	5.47917	180.556	5.49306	166.352	5.63542	146.071	5.16319	177.401	5.45972	180.95	5.40417	162.537	5.41042	202.027	5.45625	413.954
				5.47778	262.909	5.4875	135.598	5.46319	161.531	5.51528	228.582	5.51736	91.985	5.51528	177.701	5.51736	61.028	5.43403	128.796	5.48611	184.081	5.5	167.643	5.64236	149.268	5.17014	173.905	5.46667	178.279	5.41111	162.551	5.41736	204.594	5.46319	410.35
				5.48472	264.913	5.49444	131.674	5.47014	158.257	5.52222	221.5	5.52431	89.211	5.52222	176.725	5.52431	63.219	5.44097	128.12	5.49306	180.362	5.50694	167.223	5.64931	146.8	5.17708	178.811	5.47361	180.616	5.41806	159.145	5.42431	199.623	5.47014	420.234
				5.49167	265.06	5.50139	131.385	5.47708	158.672	5.52917	221.893	5.53125	90.537	5.52917	176.836	5.53125	61.912	5.44792	128.764	5.5	178.99	5.51389	167.348	5.65625	142.589	5.18403	175.805	5.48056	177.6	5.425	157.324	5.43125	199.415	5.47708	413.723
				5.49861	259.797	5.50833	134.979	5.48403	157.085	5.53611	218.342	5.53819	91.189	5.53611	171.385	5.53819	62.242	5.45486	128.482	5.50694	187.839	5.52083	164.447	5.66319	146.5	5.19097	177.792	5.4875	176.413	5.43194	160.616	5.43819	198.976	5.48403	422.818
				5.50556	260.909	5.51528	133.137	5.49097	160.834	5.54306	221.131	5.54514	91.229	5.54306	171.014	5.54514	62.131	5.46181	126.983	5.51389	184.239	5.52778	165.571	5.67014	144.893	5.19792	174.704	5.49444	175.114	5.43889	157.69	5.44514	200.032	5.49097	424.942
				5.5125	257.694	5.52222	133.751	5.49792	157.999	5.55	219.072	5.55208	92.779	5.55	169.417	5.55208	63.827	5.46875	127.537	5.52083	181.69	5.53472	165.783	5.67708	148.239	5.20486	173.141	5.50139	176.652	5.44583	156.585	5.45208	194.189	5.49792	424.415
				5.51944	255.664	5.52917	135.722	5.50486	155.927	5.55694	218.174	5.55903	90.966	5.55694	172.968	5.55903	61.354	5.47569	129.488	5.52778	186.731	5.54167	166.681	5.68403	144.083	5.21181	174.65	5.50833	180.158	5.45278	156.263	5.45903	201.457	5.50486	430.692
				5.52639	254.246	5.53611	133.206	5.51181	156.399	5.56389	215.575	5.56597	90.023	5.56389	169.846	5.56597	62.806	5.48264	128.005	5.53472	187.577	5.54861	165.826	5.69097	142.861	5.21875	173.748	5.51528	175.777	5.45972	153.441	5.46597	199.35	5.51181	424.992
				5.53333	255.981	5.54306	132.76	5.51875	153.699	5.57083	215.276	5.57292	89.226	5.57083	165.343	5.57292	61.243	5.48958	127.474	5.54167	188.388	5.55556	167.529	5.69792	142.696	5.22569	172.666	5.52222	178.975	5.46667	150.137	5.47292	202.212	5.51875	425.426
				5.54028	252.993	5.55	132.558	5.52569	153.799	5.57778	213.419	5.57986	91.368	5.57778	166.517	5.57986	61.383	5.49653	128.854	5.54861	184.732	5.5625	165.535	5.70486	141.274	5.23264	178.568	5.52917	176.911	5.47361	148.17	5.47986	200.658	5.52569	424.119
				5.54722	249.667	5.55694	133.594	5.53264	157.61	5.58472	211.619	5.58681	91.337	5.58472	165.949	5.58681	61.321	5.50347	128.192	5.55556	184.838	5.56944	165.881	5.71181	141.288	5.23958	171.826	5.53611	173.615	5.48056	151.382	5.48681	199.753	5.53264	416.269
				5.55417	250.996	5.56389	132.427	5.53958	152.641	5.59167	208.433	5.59375	89.541	5.59167	163.896	5.59375	62.863	5.51042	130.398	5.5625	188.243	5.57639	164.716	5.71875	140.236	5.24653	172.772	5.54306	173.647	5.4875	150.379	5.49375	201.008	5.53958	418.406
				5.56111	248.997	5.57083	131.498	5.54653	151.455	5.59861	208.14	5.60069	89.187	5.59861	164.467	5.60069	62.933	5.51736	130.356	5.56944	188.649	5.58333	162.214	5.72569	139.071	5.25347	173.585	5.55	174.655	5.49444	146.83	5.50069	201.294	5.54653	411.228
				5.56806	250.953	5.57778	132.126	5.55347	153.493	5.60556	207.288	5.60764	89.145	5.60556	164.007	5.60764	60.903	5.52431	130.223	5.57639	184.63	5.59028	168.558	5.73264	140.293	5.26042	171.187	5.55694	171.033	5.50139	147.678	5.50764	203.891	5.55347	405.271
				5.575	250.269	5.58472	133.893	5.56042	152.006	5.6125	208.404	5.61458	90.207	5.6125	161.631	5.61458	62.342	5.53125	128.209	5.58333	188.87	5.59722	164.105	5.73958	139.829	5.26736	174.664	5.56389	174.486	5.50833	143.931	5.51458	203.061	5.56042	404.522
				5.58194	246.436	5.59167	129.395	5.56736	148.823	5.61944	206.549	5.62153	85.817	5.61944	160.292	5.62153	60.834	5.53819	126.994	5.59028	184.808	5.60417	167.547	5.74653	137.662	5.27431	175.031	5.57083	172.068	5.51528	144.162	5.52153	202.048	5.56736	396.822
				5.58889	242.802	5.59861	130.417	5.57431	148.623	5.62639	203.515	5.62847	85.227	5.62639	162.377	5.62847	62.013	5.54514	130.883	5.59722	189.611	5.61111	164.884	5.75347	139.733	5.28125	169.424	5.57778	171.187	5.52222	142.818	5.52847	201.147	5.57431	389.75
				5.59583	248.314	5.60556	130.506	5.58125	146.278	5.63333	201.517	5.63542	90.657	5.63333	158.048	5.63542	63.443	5.55208	131.54	5.60417	191.366	5.61806	168.532	5.76042	140.587	5.28819	169.368	5.58472	173.425	5.52917	140.913	5.53542	202.278	5.58125	383.805
				5.60278	247.647	5.6125	129.423	5.58819	146.018	5.64028	201.062	5.64236	87.436	5.64028	158.908	5.64236	65.799	5.55903	132.357	5.61111	192.379	5.625	169.633	5.76736	138.119	5.29514	174.335	5.59167	172.651	5.53611	142.442	5.54236	203.223	5.58819	378.918
				5.60972	241.301	5.61944	129.734	5.59514	147.753	5.64722	201.409	5.64931	87.319	5.64722	159.48	5.64931	64.28	5.56597	129.328	5.61806	192.102	5.63194	173.687	5.77431	139.372	5.30208	168.343	5.59861	172.63	5.54306	141.219	5.54931	201.88	5.59514	377.945
				5.61667	243.094	5.62639	129.462	5.60208	145.541	5.65417	198.17	5.65625	88.22	5.65417	157.972	5.65625	62.612	5.57292	129.405	5.625	197.346	5.63889	176.542	5.78125	138.491	5.30903	170.816	5.60556	173.062	5.55	142.036	5.55625	202.111	5.60208	366.522
				5.62361	238.326	5.63333	128.149	5.60903	143.643	5.66111	198.201	5.66319	88.277	5.66111	154.039	5.66319	63.813	5.57986	131.341	5.63194	196.997	5.64583	176.866	5.78819	139.858	5.31597	168.089	5.6125	168.383	5.55694	141.962	5.56319	199.642	5.60903	365.01
				5.63056	239.03	5.64028	129.06	5.61597	140.953	5.66806	198.503	5.67014	89.171	5.66806	153.682	5.67014	64.624	5.58681	132.714	5.63889	200.192	5.65278	183.322	5.79514	137.241	5.32292	168.016	5.61944	171.378	5.56389	140.555	5.57014	200.674	5.61597	355.071
				5.6375	235.503	5.64722	126.566	5.62292	140.647	5.675	195.89	5.67708	89.477	5.675	153.575	5.67708	61.231	5.59375	135.364	5.64583	205.099	5.65972	197.325	5.80208	136.868	5.32986	164.55	5.62639	169.484	5.57083	142.282	5.57708	200.916	5.62292	351.964
				5.64444	235.399	5.65417	125.009	5.62986	141.085	5.68194	192.625	5.68403	88.527	5.68194	151.902	5.68403	63.078	5.60069	132.731	5.65278	217.014	5.66667	222.942	5.80903	136.961	5.33681	165.355	5.63333	171.317	5.57778	141.242	5.58403	204.034	5.62986	345.643
				5.65139	231.83	5.66111	129.388	5.63681	140.821	5.68889	192.09	5.69097	85.742	5.68889	150.952	5.69097	64.908	5.60764	132.952	5.65972	234.119	5.67361	245.617	5.81597	134.952	5.34375	164.556	5.64028	169.803	5.58472	140.083	5.59097	201.515	5.63681	337.975
				5.65833	235.247	5.66806	127.36	5.64375	138.707	5.69583	189.523	5.69792	87.155	5.69583	152.423	5.69792	63.575	5.61458	134.064	5.66667	252.053	5.68056	274.272	5.82292	135.306	5.35069	165.006	5.64722	169.494	5.59167	140.297	5.59792	205.612	5.64375	335.883
				5.66528	232.198	5.675	127.37	5.65069	140.164	5.70278	191.583	5.70486	89.795	5.70278	148.442	5.70486	61.522	5.62153	132.214	5.67361	278.013	5.6875	289.374	5.82986	133.047	5.35764	165.9	5.65417	168.443	5.59861	138.286	5.60486	202.41	5.65069	323.353
				5.67222	230.741	5.68194	127.429	5.65764	139.415	5.70972	187.266	5.71181	89.418	5.70972	147.236	5.71181	63.333	5.62847	133.269	5.68056	304.419	5.69444	304.595	5.83681	135.657	5.36458	161.782	5.66111	171.045	5.60556	138.343	5.61181	206.83	5.65764	322.731
				5.67917	231.883	5.68889	126.05	5.66458	140.416	5.71667	185.531	5.71875	86.868	5.71667	145.819	5.71875	62.621	5.63542	132.565	5.6875	321.025	5.70139	320.817	5.84375	135.829	5.37153	161.514	5.66806	168.095	5.6125	135.703	5.61875	201.973	5.66458	317.435
				5.68611	229.604	5.69583	127.16	5.67153	137.689	5.72361	185.607	5.72569	86.214	5.72361	144.945	5.72569	62.542	5.64236	132.209	5.69444	339.098	5.70833	342.156	5.85069	131.293	5.37847	161.724	5.675	171.618	5.61944	137.313	5.62569	203.238	5.67153	313.707
				5.69306	230.078	5.70278	128.691	5.67847	134.508	5.73056	186.51	5.73264	87.598	5.73056	145.178	5.73264	62.506	5.64931	133.939	5.70139	352.268	5.71528	351.66	5.85764	132.166	5.38542	161.767	5.68194	169.51	5.62639	137.673	5.63264	201.124	5.67847	307.69
				5.7	227.749	5.70972	126.995	5.68542	133.671	5.7375	185.33	5.73958	87.791	5.7375	142.383	5.73958	61.668	5.65625	135.492	5.70833	364.18	5.72222	362.629	5.86458	132.452	5.39236	158.812	5.68889	164.907	5.63333	138.972	5.63958	201.754	5.68542	299.407
				5.70694	226.034	5.71667	127.839	5.69236	131.128	5.74444	183.815	5.74653	88.725	5.74444	143.297	5.74653	62.156	5.66319	133.965	5.71528	369.457	5.72917	369.731	5.87153	132.695	5.39931	159.235	5.69583	167.51	5.64028	135.653	5.64653	202.764	5.69236	301.542
				5.71389	228.474	5.72361	131	5.69931	130.576	5.75139	178.827	5.75347	87.34	5.75139	142.618	5.75347	60.564	5.67014	129.323	5.72222	375.631	5.73611	378.326	5.87847	135.156	5.40625	158.934	5.70278	168.011	5.64722	136.523	5.65347	201.742	5.69931	294.951
				5.72083	228.699	5.73056	127.888	5.70625	130.095	5.75833	181.779	5.76042	88.785	5.75833	140.678	5.76042	59.29	5.67708	130.037	5.72917	374.921	5.74306	383.016	5.88542	130.448	5.41319	156.446	5.70972	165.545	5.65417	137.341	5.66042	202.309	5.70625	290.673
				5.72778	229.359	5.7375	127.96	5.71319	129.922	5.76528	178.959	5.76736	86.262	5.76528	138.882	5.76736	61.483	5.68403	129.7	5.73611	382.348	5.75	384.502	5.89236	127.315	5.42014	158.167	5.71667	167.928	5.66111	136.384	5.66736	203.83	5.71319	291.248
				5.73472	229.741	5.74444	129.891	5.72014	128.333	5.77222	180.876	5.77431	89.44	5.77222	140.532	5.77431	59.703	5.69097	129.177	5.74306	379.69	5.75694	395.823	5.89931	130.706	5.42708	150.951	5.72361	167.074	5.66806	138.439	5.67431	202.58	5.72014	285.371
				5.74167	229.784	5.75139	130.46	5.72708	128.918	5.77917	177.547	5.78125	88.989	5.77917	138.645	5.78125	61.296	5.69792	128.766	5.75	383.499	5.76389	388.871	5.90625	130.52	5.43403	155.692	5.73056	168.396	5.675	134.265	5.68125	208.247	5.72708	280.401
				5.74861	229.085	5.75833	130.777	5.73403	125.414	5.78611	176.767	5.78819	86.696	5.78611	138.923	5.78819	58.584	5.70486	127.6	5.75694	385.68	5.77083	389.296	5.91319	130.949	5.44097	153.543	5.7375	166.199	5.68194	138.141	5.68819	203.741	5.73403	280.433
				5.75556	233.413	5.76528	131.347	5.74097	127.298	5.79306	178.385	5.79514	87.233	5.79306	136.411	5.79514	58.789	5.71181	128.089	5.76389	383.022	5.77778	393.046	5.92014	130.32	5.44792	152.599	5.74444	166.932	5.68889	134.197	5.69514	205.748	5.74097	278.03
				5.7625	234.396	5.77222	132.281	5.74792	125.124	5.8	176.787	5.80208	89.717	5.8	136.773	5.80208	59.835	5.71875	123.146	5.77083	382.863	5.78472	389.979	5.92708	128.817	5.45486	151.85	5.75139	166.922	5.69583	135.301	5.70208	208.309	5.74792	272.723
				5.76944	235.246	5.77917	131.714	5.75486	128.286	5.80694	175.283	5.80903	89.719	5.80694	135.566	5.80903	58.054	5.72569	124.755	5.77778	375.954	5.79167	381.668	5.93403	130.978	5.46181	149.67	5.75833	163.589	5.70278	135.365	5.70903	213.575	5.75486	268.825
				5.77639	232.346	5.78611	132.435	5.76181	123.739	5.81389	173.586	5.81597	87.419	5.81389	133.328	5.81597	59.237	5.73264	124.454	5.78472	373.774	5.79861	382.67	5.94097	126.671	5.46875	155.418	5.76528	166.111	5.70972	134.29	5.71597	212.596	5.76181	267.858
				5.78333	234.58	5.79306	132.536	5.76875	122.789	5.82083	175.656	5.82292	88.777	5.82083	131.185	5.82292	57.779	5.73958	122.192	5.79167	373.128	5.80556	377.717	5.94792	129.805	5.47569	154.713	5.77222	163.158	5.71667	136.974	5.72292	212.578	5.76875	264.445
				5.79028	239.052	5.8	131.943	5.77569	123.294	5.82778	176.289	5.82986	88.299	5.82778	132.581	5.82986	57.784	5.74653	120.548	5.79861	365.446	5.8125	374.715	5.95486	129.991	5.48264	150.232	5.77917	165.039	5.72361	134.279	5.72986	214.454	5.77569	264.83
				5.79722	241.023	5.80694	132.409	5.78264	123.292	5.83472	174.818	5.83681	89.012	5.83472	132.437	5.83681	59.484	5.75347	120.073	5.80556	358.433	5.81944	370.237	5.96181	129.962	5.48958	151.14	5.78611	164.083	5.73056	134.193	5.73681	212.247	5.78264	263.033
				5.80417	240.154	5.81389	135.805	5.78958	124.117	5.84167	173.145	5.84375	87.999	5.84167	130.739	5.84375	58.919	5.76042	118.349	5.8125	359.876	5.82639	365.453	5.96875	127.229	5.49653	153.52	5.79306	162.664	5.7375	133.768	5.74375	215.977	5.78958	262.406
				5.81111	242.76	5.82083	136.427	5.79653	121.642	5.84861	175.836	5.85069	89.279	5.84861	131.111	5.85069	57.751	5.76736	116.665	5.81944	351.995	5.83333	358.223	5.97569	128.173	5.50347	151.956	5.8	164.879	5.74444	133.231	5.75069	219.018	5.79653	258.022
				5.81806	242.724	5.82778	135.842	5.80347	120.571	5.85556	175.323	5.85764	87.368	5.85556	130.483	5.85764	57.143	5.77431	118.736	5.82639	346.591	5.84028	351.61	5.98264	128.703	5.51042	152.985	5.80694	161.835	5.75139	133.802	5.75764	217.413	5.80347	262.742
				5.825	244.829	5.83472	134.234	5.81042	120.011	5.8625	172.9	5.86458	86.634	5.8625	130.534	5.86458	58.91	5.78125	115.628	5.83333	343.017	5.84722	345.646	5.98958	131.15	5.51736	154.712	5.81389	158.435	5.75833	137.051	5.76458	221.152	5.81042	256.417
				5.83194	247.063	5.84167	135.669	5.81736	120.265	5.86944	175.88	5.87153	88.752	5.86944	128.26	5.87153	59.297	5.78819	114.054	5.84028	335.447	5.85417	341.415	5.99653	131.278	5.52431	151.676	5.82083	161.396	5.76528	135.074	5.77153	222.238	5.81736	253.941
				5.83889	248.313	5.84861	136.493	5.82431	121.298	5.87639	172.601	5.87847	87.98	5.87639	128.721	5.87847	58.491	5.79514	114.016	5.84722	331.561	5.86111	328.918	6.00347	132.638	5.53125	153.265	5.82778	161.166	5.77222	134.303	5.77847	224.229	5.82431	252.172
				5.84583	253.195	5.85556	139.367	5.83125	121.071	5.88333	173.295	5.88542	88.181	5.88333	128.405	5.88542	61.528	5.80208	111.532	5.85417	320.136	5.86806	324.767	6.01042	130.978	5.53819	151.322	5.83472	159.572	5.77917	131.737	5.78542	225.879	5.83125	248.18
				5.85278	254.489	5.8625	138.181	5.83819	120.356	5.89028	174.295	5.89236	86.061	5.89028	127.981	5.89236	59.638	5.80903	112.14	5.86111	310.914	5.875	312.92	6.01736	130.735	5.54514	153.619	5.84167	162.469	5.78611	135.505	5.79236	233.833	5.83819	248.949
				5.85972	249.91	5.86944	137.509	5.84514	119.795	5.89722	171.116	5.89931	85.774	5.89722	128.362	5.89931	59.776	5.81597	112.283	5.86806	301.805	5.88194	311.121	6.02431	131.25	5.55208	153.104	5.84861	158.915	5.79306	131.232	5.79931	231.049	5.84514	245.002
				5.86667	251.067	5.87639	136.665	5.85208	120.556	5.90417	174.965	5.90625	86.642	5.90417	129.181	5.90625	59.221	5.82292	109.891	5.875	295.36	5.88889	305.735	6.03125	131.178	5.55903	153.775	5.85556	160.175	5.8	131.116	5.80625	235.445	5.85208	247.127
				5.87361	256.502	5.88333	139.245	5.85903	120.183	5.91111	176.793	5.91319	85.318	5.91111	124.83	5.91319	59.731	5.82986	109.73	5.88194	288.312	5.89583	297.235	6.03819	127.544	5.56597	155.015	5.8625	157.33	5.80694	130.494	5.81319	234.609	5.85903	247.766
				5.88056	256.098	5.89028	136.936	5.86597	122.757	5.91806	171.774	5.92014	85.028	5.91806	126.934	5.92014	60.984	5.83681	106.836	5.88889	281.54	5.90278	290.285	6.04514	126.728	5.57292	153.39	5.86944	156.727	5.81389	131.113	5.82014	237.122	5.86597	246.447
				5.8875	256.773	5.89722	135.605	5.87292	121.916	5.925	172.967	5.92708	86.705	5.925	126.117	5.92708	60.168	5.84375	107.539	5.89583	273.153	5.90972	280.933	6.05208	128.789	5.57986	153.743	5.87639	158.114	5.82083	132.164	5.82708	238.17	5.87292	245.988
				5.89444	254.651	5.90417	136.168	5.87986	121.979	5.93194	178.872	5.93403	87.549	5.93194	128.191	5.93403	59.501	5.85069	107.725	5.90278	265.614	5.91667	273.944	6.05903	128.688	5.58681	156.423	5.88333	153.485	5.82778	129.53	5.83403	242.85	5.87986	245.802
				5.90139	257.524	5.91111	137.942	5.88681	123.753	5.93889	174.338	5.94097	84.823	5.93889	124.877	5.94097	61.896	5.85764	105.809	5.90972	257.447	5.92361	268.731	6.06597	125.526	5.59375	157.696	5.89028	153.255	5.83472	132.098	5.84097	242.218	5.88681	244.115
				5.90833	258.758	5.91806	134.979	5.89375	123.292	5.94583	175.047	5.94792	87.461	5.94583	126.24	5.94792	61.287	5.86458	104.894	5.91667	255.588	5.93056	259.175	6.07292	126.957	5.60069	158.769	5.89722	153.399	5.84167	132.494	5.84792	248.089	5.89375	246.028
				5.91528	259.799	5.925	134.316	5.90069	122.26	5.95278	172.708	5.95486	85.163	5.95278	125.75	5.95486	60.788	5.87153	106.658	5.92361	246.384	5.9375	250.927	6.07986	124.352	5.60764	154.103	5.90417	155.434	5.84861	130.661	5.85486	245.717	5.90069	246.274
				5.92222	259.883	5.93194	134.71	5.90764	123.102	5.95972	176.17	5.96181	83.803	5.95972	126.549	5.96181	59.395	5.87847	104.829	5.93056	241.491	5.94444	249.875	6.08681	124.51	5.61458	157.184	5.91111	157.686	5.85556	132.582	5.86181	246.738	5.90764	246.849
				5.92917	258.734	5.93889	132.523	5.91458	123.315	5.96667	172.998	5.96875	86.727	5.96667	121.602	5.96875	59.219	5.88542	102.272	5.9375	237.701	5.95139	240.926	6.09375	127.243	5.62153	153.748	5.91806	152.767	5.8625	132.303	5.86875	252.954	5.91458	248.324
				5.93611	258.397	5.94583	132.33	5.92153	123.348	5.97361	172.872	5.97569	84.562	5.97361	122.192	5.97569	59.95	5.89236	106.067	5.94444	227.296	5.95833	238.992	6.10069	120.832	5.62847	153.979	5.925	155.734	5.86944	130.873	5.87569	253.729	5.92153	248.039
				5.94306	256.735	5.95278	131.865	5.92847	122.495	5.98056	174.97	5.98264	85.003	5.98056	123.002	5.98264	60.299	5.89931	105.155	5.95139	223.029	5.96528	231.278	6.10764	124.553	5.63542	156.818	5.93194	154.756	5.87639	133.713	5.88264	254.858	5.92847	250.494
				5.95	261.143	5.95972	130.82	5.93542	123.968	5.9875	176.006	5.98958	86.328	5.9875	121.87	5.98958	58.792	5.90625	102.189	5.95833	217.163	5.97222	227.288	6.11458	122.793	5.64236	157.719	5.93889	150.409	5.88333	133.061	5.88958	256.473	5.93542	248.185
				5.95694	256.987	5.96667	126.839	5.94236	124.649	5.99444	177.184	5.99653	83.445	5.99444	123.771	5.99653	59.017	5.91319	101.213	5.96528	212.163	5.97917	225.518	6.12153	124.152	5.64931	153.914	5.94583	152.558	5.89028	134.115	5.89653	255.561	5.94236	252.925
				5.96389	254.779	5.97361	127.502	5.94931	125.498	6.00139	177.085	6.00347	84.183	6.00139	121.544	6.00347	57.877	5.92014	102.238	5.97222	207.4	5.98611	216.825	6.12847	121.047	5.65625	155.152	5.95278	154.613	5.89722	135.346	5.90347	262.296	5.94931	258.248
				5.97083	256.684	5.98056	124.043	5.95625	126.374	6.00833	174.684	6.01042	86.538	6.00833	122.415	6.01042	56.099	5.92708	104.174	5.97917	201.201	5.99306	213.086	6.13542	121.347	5.66319	155.717	5.95972	153.788	5.90417	135.236	5.91042	262.795	5.95625	260.536
				5.97778	258.921	5.9875	125.983	5.96319	126.213	6.01528	177.116	6.01736	85.979	6.01528	120.894	6.01736	56.093	5.93403	102.322	5.98611	193.254	6	207.665	6.14236	119.802	5.67014	154.531	5.96667	156.488	5.91111	138.562	5.91736	258.788	5.96319	261.235
				5.98472	249.878	5.99444	126.831	5.97014	126.487	6.02222	174.924	6.02431	84.886	6.02222	118.661	6.02431	55.708	5.94097	102.738	5.99306	189.074	6.00694	204.841	6.14931	122.793	5.67708	153.298	5.97361	152.507	5.91806	139.35	5.92431	262.907	5.97014	267.022
				5.99167	250.78	6.00139	122.211	5.97708	124.068	6.02917	175.507	6.03125	85.814	6.02917	117.272	6.03125	55.011	5.94792	100.555	6	183.786	6.01389	202.473	6.15625	124.467	5.68403	153.453	5.98056	152.499	5.925	140.164	5.93125	262.33	5.97708	271.273
				5.99861	254.445	6.00833	118.48	5.98403	123.095	6.03611	176.088	6.03819	84.976	6.03611	117.283	6.03819	56.346	5.95486	100.561	6.00694	181.036	6.02083	198.978	6.16319	121.219	5.69097	151.103	5.9875	154.01	5.93194	141.712	5.93819	263.856	5.98403	272.939
				6.00556	256.731	6.01528	118.083	5.99097	123.719	6.04306	176.272	6.04514	86.324	6.04306	117.925	6.04514	54.419	5.96181	99.229	6.01389	176.581	6.02778	196.438	6.17014	123.737	5.69792	152.955	5.99444	154.785	5.93889	144.687	5.94514	260.493	5.99097	282.49
				6.0125	249.85	6.02222	116.161	5.99792	122.581	6.05	179.963	6.05208	86.194	6.05	117.197	6.05208	54.124	5.96875	97.864	6.02083	172.197	6.03472	192.463	6.17708	122.449	5.70486	152.518	6.00139	152.563	5.94583	143.051	5.95208	262.021	5.99792	287.34
				6.01944	250.719	6.02917	116.107	6.00486	120.221	6.05694	174.143	6.05903	83.139	6.05694	114.516	6.05903	53.813	5.97569	97.519	6.02778	172.541	6.04167	189.5	6.18403	122.607	5.71181	154.558	6.00833	158.364	5.95278	146.909	5.95903	262.325	6.00486	289.72
				6.02639	247.968	6.03611	117.849	6.01181	120.25	6.06389	179.176	6.06597	84.318	6.06389	118.506	6.06597	51.131	5.98264	97.22	6.03472	166.686	6.04861	188.456	6.19097	121.934	5.71875	154.658	6.01528	152.406	5.95972	148.63	5.96597	260.467	6.01181	294.581
				6.03333	248.807	6.04306	118.76	6.01875	118.709	6.07083	180.003	6.07292	85.114	6.07083	113.967	6.07292	52.153	5.98958	97.423	6.04167	166.531	6.05556	188.217	6.19792	123.108	5.72569	155.383	6.02222	153.571	5.96667	147.785	5.97292	261.157	6.01875	304.352
				6.04028	244.221	6.05	115.129	6.02569	117.761	6.07778	175.902	6.07986	86.894	6.07778	117.197	6.07986	52.176	5.99653	97.683	6.04861	157.918	6.0625	182.303	6.20486	121.204	5.73264	152.024	6.02917	155.098	5.97361	147.978	5.97986	258.363	6.02569	309.28
				6.04722	243.408	6.05694	112.158	6.03264	119.164	6.08472	176.993	6.08681	87.225	6.08472	112.85	6.08681	53.579	6.00347	98.905	6.05556	160.508	6.06944	179.979	6.21181	125.168	5.73958	153.422	6.03611	151.279	5.98056	149.722	5.98681	252.07	6.03264	310.906
				6.05417	242.017	6.06389	112.767	6.03958	118.953	6.09167	177.643	6.09375	85.688	6.09167	112.344	6.09375	51.258	6.01042	98.354	6.0625	156.614	6.07639	179.647	6.21875	120.231	5.74653	153.061	6.04306	154.127	5.9875	152.34	5.99375	248.853	6.03958	318.485
				6.06111	242.252	6.07083	112.853	6.04653	117.274	6.09861	176.782	6.10069	86.984	6.09861	111.038	6.10069	52.537	6.01736	97.811	6.06944	157.514	6.08333	176.238	6.22569	124.338	5.75347	153.632	6.05	154.523	5.99444	151.389	6.00069	254.243	6.04653	329.956
				6.06806	244.37	6.07778	112.899	6.05347	116.233	6.10556	175.102	6.10764	86.754	6.10556	111.897	6.10764	50.107	6.02431	95.903	6.07639	153.428	6.09028	178.465	6.23264	120.832	5.76042	153.538	6.05694	154.049	6.00139	150.102	6.00764	246.505	6.05347	339.231
				6.075	240.902	6.08472	112.09	6.06042	116.574	6.1125	177.053	6.11458	84.638	6.1125	115.149	6.11458	51.178	6.03125	96.752	6.08333	152.424	6.09722	176.776	6.23958	122.621	5.76736	158.838	6.06389	153.624	6.00833	152.377	6.01458	245.224	6.06042	345.431
				6.08194	237.465	6.09167	115.427	6.06736	116.514	6.11944	176.325	6.12153	86.553	6.11944	110.253	6.12153	50.772	6.03819	96.564	6.09028	150.386	6.10417	172.355	6.24653	121.219	5.77431	154.66	6.07083	155.022	6.01528	151.704	6.02153	244.295	6.06736	348.72
				6.08889	237.484	6.09861	112.186	6.07431	113.36	6.12639	174.474	6.12847	85.265	6.12639	111.782	6.12847	49.989	6.04514	96.506	6.09722	145.811	6.11111	176.336	6.25347	122.979	5.78125	153.961	6.07778	152.894	6.02222	151.804	6.02847	238.322	6.07431	356.266
				6.09583	242.956	6.10556	114.291	6.08125	112.495	6.13333	172.396	6.13542	84.75	6.13333	114.392	6.13542	50.97	6.05208	93.983	6.10417	142.697	6.11806	176.148	6.26042	123.451	5.78819	151.049	6.08472	153.398	6.02917	149.923	6.03542	241.237	6.08125	357.67
				6.10278	238.517	6.1125	112.456	6.08819	112.057	6.14028	172.529	6.14236	87.625	6.14028	111.709	6.14236	51.627	6.05903	94.67	6.11111	142.384	6.125	172.128	6.26736	122.535	5.79514	153.285	6.09167	151.763	6.03611	152.191	6.04236	237.857	6.08819	363.822
				6.10972	241.192	6.11944	112.052	6.09514	114.203	6.14722	171.756	6.14931	85.345	6.14722	108.594	6.14931	50.557	6.06597	93.095	6.11806	141.328	6.13194	176.928	6.27431	123.05	5.80208	155.442	6.09861	153.452	6.04306	155.108	6.04931	230.196	6.09514	374.473
				6.11667	241.459	6.12639	113.424	6.10208	113.094	6.15417	172.372	6.15625	88.399	6.15417	112.213	6.15625	52.179	6.07292	92.878	6.125	142.497	6.13889	178.145	6.28125	122.921	5.80903	157.786	6.10556	151.902	6.05	150.24	6.05625	223.982	6.10208	383.756
				6.12361	239.011	6.13333	114.261	6.10903	113.212	6.16111	167.938	6.16319	88.12	6.16111	110.136	6.16319	50.522	6.07986	94.559	6.13194	142.17	6.14583	179.202	6.28819	124.911	5.81597	153.916	6.1125	152.031	6.05694	149.479	6.06319	224.204	6.10903	390.49
				6.13056	238.185	6.14028	111.355	6.11597	110.608	6.16806	170.989	6.17014	87.491	6.16806	109.837	6.17014	51.216	6.08681	96.101	6.13889	140.358	6.15278	177.457	6.29514	122.778	5.82292	154.465	6.11944	152.28	6.06389	149.823	6.07014	227.144	6.11597	395.547
				6.1375	237.737	6.14722	115.21	6.12292	111.726	6.175	170.051	6.17708	87.296	6.175	110.128	6.17708	50.217	6.09375	94.833	6.14583	136.327	6.15972	177.997	6.30208	126.37	5.82986	154.988	6.12639	151.356	6.07083	148.119	6.07708	217.829	6.12292	399.518
				6.14444	237.645	6.15417	114.431	6.12986	110.267	6.18194	166.03	6.18403	86.54	6.18194	111.173	6.18403	49.919	6.10069	95.419	6.15278	135.06	6.16667	180.536	6.30903	124.138	5.83681	155.052	6.13333	152.252	6.07778	148.776	6.08403	215.196	6.12986	411.715
				6.15139	242.159	6.16111	115.39	6.13681	111.278	6.18889	168.232	6.19097	86.316	6.18889	107.303	6.19097	49.239	6.10764	93.005	6.15972	137.266	6.17361	185.01	6.31597	123.48	5.84375	156.808	6.14028	148.361	6.08472	145.869	6.09097	210.492	6.13681	413.822
				6.15833	242.619	6.16806	116.835	6.14375	107.676	6.19583	165.085	6.19792	87.106	6.19583	109.184	6.19792	48.114	6.11458	92.759	6.16667	136.334	6.18056	186.809	6.32292	121.076	5.85069	158.387	6.14722	149.141	6.09167	148.748	6.09792	213.435	6.14375	426.913
				6.16528	245.712	6.175	118.424	6.15069	108.458	6.20278	163.253	6.20486	87.956	6.20278	108.106	6.20486	47.556	6.12153	93.704	6.17361	136.594	6.1875	183.186	6.32986	120.775	5.85764	156.527	6.15417	148.655	6.09861	141.896	6.10486	211.767	6.15069	426.023
				6.17222	241.993	6.18194	117.268	6.15764	109.677	6.20972	165.109	6.21181	89.182	6.20972	106.504	6.21181	49.606	6.12847	95.88	6.18056	136.671	6.19444	187.533	6.33681	122.75	5.86458	156.343	6.16111	149.729	6.10556	144.073	6.11181	203.297	6.15764	434.642
				6.17917	247.56	6.18889	118.805	6.16458	108.999	6.21667	160.595	6.21875	87.933	6.21667	107.154	6.21875	49.464	6.13542	95.157	6.1875	137.662	6.20139	190.925	6.34375	123.408	5.87153	162.502	6.16806	148.046	6.1125	141.814	6.11875	203.417	6.16458	432.917
				6.18611	247.543	6.19583	121.332	6.17153	108.273	6.22361	161.427	6.22569	87.49	6.22361	105.686	6.22569	51.423	6.14236	96.125	6.19444	133.007	6.20833	191.646	6.35069	120.432	5.87847	159.98	6.175	146.761	6.11944	140.722	6.12569	198.803	6.17153	441.237
				6.19306	252.154	6.20278	116.493	6.17847	107.696	6.23056	161.822	6.23264	89.289	6.23056	104.361	6.23264	48.373	6.14931	93.362	6.20139	133.57	6.21528	197.627	6.35764	121.805	5.88542	164.723	6.18194	149.581	6.12639	140.829	6.13264	197.714	6.17847	444.636
				6.2	251.753	6.20972	120.101	6.18542	106.995	6.2375	159.809	6.23958	89.564	6.2375	104.407	6.23958	48.414	6.15625	93.428	6.20833	134.019	6.22222	199.662	6.36458	123.58	5.89236	165.7	6.18889	150.4	6.13333	138.59	6.13958	188.714	6.18542	446.812
				6.20694	252.716	6.21667	118.804	6.19236	109.269	6.24444	154.604	6.24653	89.331	6.24444	104.281	6.24653	50.836	6.16319	94.619	6.21528	136.222	6.22917	203.588	6.37153	121.948	5.89931	162.659	6.19583	146.801	6.14028	135.751	6.14653	192.663	6.19236	448.274
				6.21389	255.825	6.22361	121.128	6.19931	108.974	6.25139	154.954	6.25347	88.841	6.25139	103.498	6.25347	50.711	6.17014	94.422	6.22222	135.133	6.23611	203.127	6.37847	120.074	5.90625	165.401	6.20278	148.311	6.14722	134.248	6.15347	188.272	6.19931	445.899
				6.22083	259.332	6.23056	122.216	6.20625	105.387	6.25833	155.152	6.26042	89.624	6.25833	102.624	6.26042	50.636	6.17708	93.113	6.22917	137.087	6.24306	205.753	6.38542	123.122	5.91319	166.528	6.20972	149.65	6.15417	133.781	6.16042	183.424	6.20625	447.098
				6.22778	261.352	6.2375	120.064	6.21319	109.456	6.26528	156.25	6.26736	90.498	6.26528	102.062	6.26736	49.546	6.18403	95.792	6.23611	134.95	6.25	209.44	6.39236	123.995	5.92014	167.098	6.21667	148.805	6.16111	131.084	6.16736	181.848	6.21319	449.506
				6.23472	265.268	6.24444	121.024	6.22014	109.09	6.27222	152.501	6.27431	89.945	6.27222	99.406	6.27431	51.113	6.19097	93.287	6.24306	136.409	6.25694	214.522	6.39931	121.648	5.92708	167.613	6.22361	148.713	6.16806	133.024	6.17431	177.665	6.22014	443.608
				6.24167	265.164	6.25139	120.27	6.22708	111.097	6.27917	152.23	6.28125	89.122	6.27917	103.381	6.28125	50.224	6.19792	94.132	6.25	134.201	6.26389	215.579	6.40625	119.988	5.93403	168.661	6.23056	148.453	6.175	128.205	6.18125	178.995	6.22708	446.068
				6.24861	270.367	6.25833	120.992	6.23403	111.168	6.28611	148.042	6.28819	91.808	6.28611	100.842	6.28819	50.491	6.20486	92.259	6.25694	135.536	6.27083	223.848	6.41319	124.853	5.94097	168.747	6.2375	146.905	6.18194	127.892	6.18819	174.256	6.23403	446.423
				6.25556	269.306	6.26528	119.672	6.24097	110.276	6.29306	149.019	6.29514	89.057	6.29306	100.544	6.29514	51.26	6.21181	92.589	6.26389	136.596	6.27778	223.233	6.42014	122.893	5.94792	165.438	6.24444	149.881	6.18889	128.599	6.19514	173.367	6.24097	441.137
				6.2625	276.058	6.27222	117.372	6.24792	113.691	6.3	147.449	6.30208	87.192	6.3	96.687	6.30208	50.795	6.21875	94.058	6.27083	137.832	6.28472	228.997	6.42708	124.911	5.95486	168.436	6.25139	145.347	6.19583	125.83	6.20208	168.945	6.24792	440.64
				6.26944	273.999	6.27917	118.899	6.25486	113.005	6.30694	144.137	6.30903	90.445	6.30694	98.425	6.30903	49.301	6.22569	91.57	6.27778	135.998	6.29167	232.692	6.43403	121.634	5.96181	168.054	6.25833	146.275	6.20278	127.732	6.20903	170.224	6.25486	436.756
				6.27639	274.382	6.28611	117.563	6.26181	115.568	6.31389	143.855	6.31597	89.487	6.31389	97.258	6.31597	50.481	6.23264	92.889	6.28472	135.068	6.29861	235.055	6.44097	122.778	5.96875	167.82	6.26528	149.877	6.20972	122.549	6.21597	167.331	6.26181	430.236
				6.28333	279.671	6.29306	119.786	6.26875	120.176	6.32083	145.478	6.32292	89.249	6.32083	98.378	6.32292	49.986	6.23958	91.899	6.29167	138.391	6.30556	239.691	6.44792	122.635	5.97569	166.153	6.27222	146.173	6.21667	121.299	6.22292	163.473	6.26875	424.302
				6.29028	282.824	6.3	115.724	6.27569	114.596	6.32778	144.605	6.32986	88.07	6.32778	99.166	6.32986	50.643	6.24653	94.749	6.29861	135.682	6.3125	247.156	6.45486	123.365	5.98264	166.366	6.27917	146.566	6.22361	121.638	6.22986	162.388	6.27569	422.251
				6.29722	280.915	6.30694	116.773	6.28264	120.345	6.33472	140.891	6.33681	86.966	6.33472	95.557	6.33681	49.734	6.25347	92.296	6.30556	139.015	6.31944	248.327	6.46181	122.292	5.98958	165.348	6.28611	145.041	6.23056	122.229	6.23681	158.678	6.28264	410.533
				6.30417	285.29	6.31389	116.383	6.28958	120.015	6.34167	140.782	6.34375	86.976	6.34167	95.858	6.34375	49.255	6.26042	93.42	6.3125	142.771	6.32639	246.356	6.46875	125.769	5.99653	164.83	6.29306	147.199	6.2375	116.552	6.24375	159.173	6.28958	410.339
				6.31111	286.523	6.32083	116.592	6.29653	118.983	6.34861	140.692	6.35069	88.59	6.34861	95.235	6.35069	50.729	6.26736	92.482	6.31944	141.569	6.33333	255.415	6.47569	122.435	6.00347	165.722	6.3	144.049	6.24444	118.609	6.25069	154.174	6.29653	404.707
				6.31806	290.513	6.32778	114.027	6.30347	120.499	6.35556	138.572	6.35764	87.268	6.35556	95.725	6.35764	48.485	6.27431	91.123	6.32639	144.096	6.34028	254.974	6.48264	121.147	6.01042	166.834	6.30694	144.717	6.25139	119.379	6.25764	154.725	6.30347	397.273
				6.325	288.429	6.33472	112.03	6.31042	123.148	6.3625	135.881	6.36458	86.643	6.3625	94.803	6.36458	49.944	6.28125	93.974	6.33333	141.88	6.34722	260.603	6.48958	118.385	6.01736	164.887	6.31389	144.779	6.25833	118.642	6.26458	155.125	6.31042	393.251
				6.33194	291.395	6.34167	109.346	6.31736	125.579	6.36944	135.558	6.37153	87.553	6.36944	95.095	6.37153	49.489	6.28819	90.788	6.34028	144.008	6.35417	261.246	6.49653	119.344	6.02431	165.61	6.32083	142.753	6.26528	115.671	6.27153	151.902	6.31736	382.078
				6.33889	290.329	6.34861	112.943	6.32431	123.366	6.37639	133.866	6.37847	85.572	6.37639	94.068	6.37847	50.407	6.29514	91.58	6.34722	147.407	6.36111	263.632	6.50347	121.004	6.03125	164.336	6.32778	143.276	6.27222	117.421	6.27847	152.54	6.32431	378.734
				6.34583	294.468	6.35556	112.372	6.33125	126.455	6.38333	132.867	6.38542	87.354	6.38333	94.136	6.38542	50.633	6.30208	88.893	6.35417	149.644	6.36806	265.741	6.51042	119.874	6.03819	161.969	6.33472	142.871	6.27917	117.367	6.28542	147.085	6.33125	375.824
				6.35278	297.34	6.3625	109.3	6.33819	124.052	6.39028	134.809	6.39236	86.915	6.39028	93.403	6.39236	49.741	6.30903	89.573	6.36111	151.018	6.375	265.4	6.51736	122.335	6.04514	160.752	6.34167	142.379	6.28611	117.479	6.29236	148.568	6.33819	367.208
				6.35972	296.268	6.36944	106.504	6.34514	126.326	6.39722	134.108	6.39931	86.034	6.39722	92.359	6.39931	51.612	6.31597	89.708	6.36806	150.016	6.38194	269.236	6.52431	119.144	6.05208	164.562	6.34861	141.554	6.29306	118.801	6.29931	145.877	6.34514	353.201
				6.36667	296.38	6.37639	106.945	6.35208	125.968	6.40417	133.707	6.40625	86.323	6.40417	92.144	6.40625	49.92	6.32292	89.899	6.375	156.959	6.38889	269.516	6.53125	120.432	6.05903	161.313	6.35556	139.506	6.3	116.956	6.30625	146.88	6.35208	351.949
				6.37361	298.952	6.38333	105.851	6.35903	130.92	6.41111	132.567	6.41319	85.881	6.41111	92.01	6.41319	49.796	6.32986	88.044	6.38194	159.325	6.39583	270.558	6.53819	116.353	6.06597	159.299	6.3625	143.176	6.30694	116.169	6.31319	144.321	6.35903	346.882
				6.38056	298.851	6.39028	105.393	6.36597	128.234	6.41806	133.463	6.42014	85.866	6.41806	92.176	6.42014	49.427	6.33681	89.672	6.38889	159.987	6.40278	274.462	6.55208	116.812	6.07292	159.355	6.36944	140.031	6.31389	116.426	6.32014	144.016	6.36597	338.304
				6.3875	299.652	6.39722	103.001	6.37292	127.322	6.425	132.384	6.42708	84.979	6.425	93.615	6.42708	51.005	6.34375	87.303	6.39583	163.361	6.40972	271.609	6.55903	114.118	6.07986	156.179	6.37639	141.369	6.32083	116.45	6.32708	142.134	6.37292	332.69
				6.39444	297.747	6.40417	101.9	6.37986	126.93	6.43194	131.536	6.43403	85.468	6.43194	91.774	6.43403	50.109	6.35069	86.915	6.40278	161.324	6.41667	271.597	6.56597	119.149	6.08681	156.434	6.38333	141.987	6.32778	117.103	6.33403	141.988	6.37986	326.117
				6.40139	299.868	6.41111	99.027	6.38681	129.901	6.43889	132.279	6.44097	84.909	6.43889	92.674	6.44097	49.419	6.35764	86.277	6.40972	165.592	6.42361	272.366	6.57292	115.488	6.09375	156.196	6.39028	141.084	6.33472	118.024	6.34097	140.016	6.38681	321.751
				6.40833	301.928	6.41806	100.596	6.39375	129.071	6.44583	129.482	6.44792	85.655	6.44583	92.251	6.44792	48.842	6.36458	90.556	6.41667	168.546	6.43056	272.944	6.57986	116.984	6.10069	157.21	6.39722	141.077	6.34167	116.153	6.34792	141.698	6.39375	315.669
				6.41528	299.797	6.425	98.478	6.40069	127.31	6.45278	130.925	6.45486	83.174	6.45278	91.065	6.45486	49.549	6.37153	86.413	6.42361	172.111	6.4375	271.666	6.58681	114.464	6.10764	154.299	6.40417	140.152	6.34861	115.477	6.35486	141.086	6.40069	309.65
				6.42222	305.042	6.43194	96.926	6.40764	129.7	6.45972	128.684	6.46181	84.346	6.45972	89.038	6.46181	48.486	6.37847	88.296	6.43056	172.931	6.44444	272.446	6.59375	113.148	6.11458	156.359	6.41111	139.715	6.35556	114.927	6.36181	141.01	6.40764	301.164
				6.42917	301.373	6.43889	96.51	6.41458	124.325	6.46667	128.618	6.46875	85.021	6.46667	90.554	6.46875	47.434	6.38542	87.972	6.4375	176.535	6.45139	267.673	6.60069	115.28	6.12153	151.475	6.41806	137.968	6.3625	116.465	6.36875	142.422	6.41458	294.155
				6.43611	303.99	6.44583	93.589	6.42153	128.899	6.47361	130.124	6.47569	83.292	6.47361	91.195	6.47569	48.306	6.39236	86.855	6.44444	178.606	6.45833	270.556	6.60764	113.863	6.12847	151.997	6.425	139.624	6.36944	115.031	6.37569	141.654	6.42153	290.861
				6.44306	302.15	6.45278	95.78	6.42847	123.595	6.48056	130.848	6.48264	84.173	6.48056	89.151	6.48264	47.246	6.39931	87.413	6.45139	180.126	6.46528	271.013	6.61458	112.518	6.13542	151.454	6.43194	136.805	6.37639	118.048	6.38264	138.543	6.42847	281.735
				6.45	297.448	6.45972	92.554	6.43542	126.753	6.4875	130.424	6.48958	84.869	6.4875	89.95	6.48958	49.548	6.40625	88.539	6.45833	180.036	6.47222	266.586	6.62153	113.806	6.14236	150.819	6.43889	135.85	6.38333	116.064	6.38958	137.876	6.43542	277.278
				6.45694	298.224	6.46667	93.007	6.44236	126.118	6.49444	132.572	6.49653	83.718	6.49444	88.419	6.49653	49.212	6.41319	88.863	6.46528	182.691	6.47917	264.959	6.62847	112.676	6.14931	148.159	6.44583	138.17	6.39028	118.585	6.39653	140.117	6.44236	272.752
				6.46389	299.1	6.47361	93.112	6.44931	124.376	6.50139	134.174	6.50347	81.991	6.50139	89.378	6.50347	49.263	6.42014	87.641	6.47222	187.788	6.48611	262.652	6.63542	112.06	6.15625	149.857	6.45278	137.326	6.39722	120.343	6.40347	139.14	6.44931	272.483
				6.47083	297.669	6.48056	92.926	6.45625	122.384	6.50833	129.671	6.51042	83.36	6.50833	88.723	6.51042	49.344	6.42708	87.44	6.47917	191.254	6.49306	263.394	6.64236	112.146	6.16319	148.366	6.45972	135.855	6.40417	118.721	6.41042	139.116	6.45625	259.977
				6.47778	297.294	6.4875	91.675	6.46319	119.61	6.51528	135.83	6.51736	84.676	6.51528	86.783	6.51736	48.037	6.43403	88.198	6.48611	189.383	6.5	261.311	6.64931	112.518	6.17014	146.7	6.46667	137.606	6.41111	120.804	6.41736	138.948	6.46319	259.033
				6.48472	295.974	6.49444	90.692	6.47014	122.321	6.52222	132.235	6.52431	83.351	6.52222	87.795	6.52431	49.232	6.44097	85.466	6.49306	193.115	6.50694	258.224	6.65625	116.883	6.17708	145.871	6.47361	136.945	6.41806	121.577	6.42431	137.616	6.47014	247.839
				6.49167	297.16	6.50139	90.613	6.47708	119.231	6.52917	135.995	6.53125	86.713	6.52917	89.18	6.53125	47.804	6.44792	88.693	6.5	195.087	6.51389	252.122	6.66319	112.919	6.18403	143.61	6.48056	131.952	6.425	122.331	6.43125	137.732	6.47708	247.002
				6.49861	296.58	6.50833	90.613	6.48403	121.058	6.53611	136.063	6.53819	83.123	6.53611	88.92	6.53819	49.047	6.45486	88.783	6.50694	193.209	6.52083	253.571	6.67014	111.703	6.19097	145.482	6.4875	137.19	6.43194	123.264	6.43819	138.872	6.48403	243.467
				6.50556	294.925	6.51528	89.208	6.49097	119.249	6.54306	135.656	6.54514	82.693	6.54306	87.551	6.54514	47.558	6.46181	89.5	6.51389	196.873	6.52778	248.897	6.67708	113.778	6.19792	146.903	6.49444	135.248	6.43889	124.707	6.44514	138.922	6.49097	240.205
				6.5125	291.725	6.52222	89.142	6.49792	117.957	6.55	134.404	6.55208	83.382	6.55	88.992	6.55208	46.085	6.46875	91.068	6.52083	198.083	6.53472	248.352	6.68403	112.948	6.20486	143.457	6.50139	138.025	6.44583	123.067	6.45208	140.868	6.49792	233.129
				6.51944	289.12	6.52917	89.971	6.50486	116.657	6.55694	139.052	6.55903	82.506	6.55694	87.816	6.55903	48.673	6.47569	88.846	6.52778	198.114	6.54167	242.907	6.69097	111.731	6.21181	142.214	6.50833	136.354	6.45278	128.579	6.45903	138.623	6.50486	229.453
				6.52639	288.721	6.53611	89.762	6.51181	116.259	6.56389	139.525	6.56597	81.72	6.56389	87.587	6.56597	48.574	6.48264	92.807	6.53472	200.929	6.54861	237.219	6.69792	114.937	6.21875	142.595	6.51528	134.629	6.45972	126.925	6.46597	139.019	6.51181	228.824
				6.53333	283.455	6.54306	87.997	6.51875	118.844	6.57083	143.838	6.57292	82.055	6.57083	86.111	6.57292	46.659	6.48958	94.193	6.54167	199.332	6.55556	241.068	6.70486	113.348	6.22569	144.841	6.52222	135.337	6.46667	129.002	6.47292	139.653	6.51875	225.047
				6.54028	285.321	6.55	88.965	6.52569	112.475	6.57778	138.002	6.57986	82.63	6.57778	85.809	6.57986	48.307	6.49653	92.815	6.54861	201.814	6.5625	234.857	6.71181	115.008	6.23264	143.936	6.52917	134.662	6.47361	128.597	6.47986	140.398	6.52569	219.358
				6.54722	279.634	6.55694	86.139	6.53264	113.841	6.58472	141.173	6.58681	81.272	6.58472	86.953	6.58681	47.471	6.50347	94.465	6.55556	201.243	6.56944	227.526	6.71875	113.176	6.23958	142.818	6.53611	134.408	6.48056	131.667	6.48681	140.038	6.53264	216.392
				6.55417	274.095	6.56389	87.669	6.53958	117.526	6.59167	143.407	6.59375	81.684	6.59167	84.175	6.59375	46.433	6.51042	92.855	6.5625	201.387	6.57639	226.243	6.72569	111.788	6.24653	142.818	6.54306	134.083	6.4875	130.917	6.49375	141.53	6.53958	215.279
				6.56111	273.275	6.57083	88.486	6.54653	110.939	6.59861	145.271	6.60069	80.816	6.59861	85.263	6.60069	47.244	6.51736	94.99	6.56944	202.642	6.58333	225.358	6.73264	113.005	6.25347	140.628	6.55	132.622	6.49444	129.48	6.50069	144.757	6.54653	213.719
				6.56806	268.503	6.57778	88.37	6.55347	112.135	6.60556	147.244	6.60764	80.717	6.60556	84.238	6.60764	46.771	6.52431	94.248	6.57639	198.942	6.59028	220.048	6.73958	111.102	6.26042	142.863	6.55694	133.258	6.50139	131.875	6.50764	142.623	6.55347	209.294
				6.575	266.127	6.58472	90.379	6.56042	111.167	6.6125	148.005	6.61458	82.421	6.6125	83.176	6.61458	47.689	6.53125	93.849	6.58333	199.218	6.59722	215.058	6.74653	112.475	6.26736	142.982	6.56389	132.974	6.50833	135.372	6.51458	142.321	6.56042	207.217
				6.58194	261.802	6.59167	91.686	6.56736	111.564	6.61944	145.987	6.62153	81.183	6.61944	82.769	6.62153	46.36	6.53819	96.363	6.59028	200.08	6.60417	212.536	6.75347	112.919	6.27431	144.573	6.57083	131.738	6.51528	134.213	6.52153	146.933	6.56736	209.986
				6.58889	256.112	6.59861	93.476	6.57431	111.74	6.62639	149.688	6.62847	81.516	6.62639	81.721	6.62847	46.603	6.54514	96.347	6.59722	196.679	6.61111	207.938	6.76042	112.118	6.28125	144.681	6.57778	134.188	6.52222	135.076	6.52847	147.454	6.57431	204.112
				6.59583	253.438	6.60556	95.639	6.58125	112.188	6.63333	144.838	6.63542	81.56	6.63333	81.364	6.63542	48.216	6.55208	98.47	6.60417	195.231	6.61806	204.119	6.76736	112.776	6.28819	144.82	6.58472	131.676	6.52917	135.717	6.53542	147.679	6.58125	201.141
				6.60278	252.092	6.6125	94.919	6.58819	107.554	6.64028	146.624	6.64236	78.763	6.64028	81.82	6.64236	46.459	6.55903	95.345	6.61111	193.045	6.625	199.462	6.77431	111.932	6.29514	148.781	6.59167	131.72	6.53611	135.959	6.54236	152.101	6.58819	199.725
				6.60972	248.134	6.61944	95.985	6.59514	106.558	6.64722	150.705	6.64931	81.421	6.64722	81.643	6.64931	44.803	6.56597	95.086	6.61806	192.61	6.63194	196.406	6.78125	109.542	6.30208	148.99	6.59861	126.375	6.54306	137.198	6.54931	151.689	6.59514	196.336
				6.61667	241.128	6.62639	99.904	6.60208	105.665	6.65417	145.989	6.65625	80.874	6.65417	81.723	6.65625	47.674	6.57292	99.02	6.625	192.645	6.63889	191.519	6.78819	110.558	6.30903	148.656	6.60556	131.622	6.55	139.434	6.55625	152.601	6.60208	199.46
				6.62361	238.242	6.63333	99.093	6.60903	107.082	6.66111	150.489	6.66319	81.067	6.66111	79.961	6.66319	46.624	6.57986	97.469	6.63194	186.109	6.64583	190.5	6.79514	110.086	6.31597	149.705	6.6125	130.278	6.55694	138.198	6.56319	155.117	6.60903	196.642
				6.63056	239.558	6.64028	102.34	6.61597	103.805	6.66806	149.015	6.67014	80.538	6.66806	80.318	6.67014	45.157	6.58681	98.009	6.63889	188.81	6.65278	182.319	6.80208	111.809	6.32292	149.951	6.61944	130.384	6.56389	136.106	6.57014	156.05	6.61597	195.112
				6.6375	234.983	6.64722	103.565	6.62292	101.277	6.675	147.992	6.67708	80.67	6.675	80.436	6.67708	45.94	6.59375	94.867	6.64583	186.333	6.65972	180.613	6.80903	112.605	6.32986	156.506	6.62639	130.208	6.57083	139.152	6.57708	160.114	6.62292	194.649
				6.64444	230.207	6.65417	107.295	6.62986	100.906	6.68194	150.1	6.68403	81.677	6.68194	80.109	6.68403	47.229	6.60069	98.136	6.65278	181.016	6.66667	176.273	6.81597	110.43	6.33681	156.048	6.63333	127.704	6.57778	142.007	6.58403	162.271	6.62986	197.965
				6.65139	225.916	6.66111	109.782	6.63681	103.063	6.68889	145.505	6.69097	82.934	6.68889	80.88	6.69097	48.074	6.60764	97.273	6.65972	181.344	6.67361	173.792	6.82292	110.944	6.34375	156.356	6.64028	126.036	6.58472	143.15	6.59097	161.5	6.63681	198.996
				6.65833	220.418	6.66806	109.078	6.64375	98.936	6.69583	146.384	6.69792	82.984	6.69583	80.477	6.69792	46.816	6.61458	95.829	6.66667	177.505	6.68056	169.109	6.82986	110.916	6.35069	161.748	6.64722	125.515	6.59167	136.706	6.59792	163.787	6.64375	203.704
				6.66528	219.017	6.675	109.25	6.65069	101.618	6.70278	147.306	6.70486	83.835	6.70278	81.139	6.70486	47.07	6.62153	93.785	6.67361	174.938	6.6875	165.924	6.83681	109.776	6.35764	161.272	6.65417	125.635	6.59861	143.59	6.60486	167.419	6.65069	203.393
				6.67222	217.348	6.68194	110.82	6.65764	98.911	6.70972	147.061	6.71181	83.519	6.70972	78.976	6.71181	45.667	6.62847	95.532	6.68056	173.303	6.69444	159.715	6.84375	109.486	6.36458	162.946	6.66111	122.49	6.60556	142.481	6.61181	166.18	6.65764	205.084
				6.67917	214.227	6.68889	116.274	6.66458	99.537	6.71667	144.066	6.71875	82.254	6.71667	77.108	6.71875	46.229	6.63542	96.306	6.6875	167.127	6.70139	157.993	6.85069	112.102	6.37153	162.584	6.66806	120.684	6.6125	144.221	6.61875	168.541	6.66458	208.966
				6.68611	215.594	6.69583	119.355	6.67153	96.337	6.72361	148.512	6.72569	82.869	6.72361	79.573	6.72569	46.287	6.64236	93.295	6.69444	164.259	6.70833	159.888	6.85764	110.487	6.37847	164.739	6.675	123.373	6.61944	144.688	6.62569	175.233	6.67153	215.972
				6.69306	206.615	6.70278	118.937	6.67847	96.239	6.73056	143.794	6.73264	83.436	6.73056	81.064	6.73264	46.429	6.64931	93.475	6.70139	161.43	6.71528	152.713	6.86458	111.087	6.38542	169.265	6.68194	123.958	6.62639	146.629	6.63264	169.084	6.67847	223.205
				6.7	206.54	6.70972	125.945	6.68542	96.274	6.7375	141.22	6.73958	81.678	6.7375	79.211	6.73958	45.812	6.65625	93.65	6.70833	156.924	6.72222	150.42	6.87153	109.271	6.39236	168.778	6.68889	122.734	6.63333	144.761	6.63958	175.643	6.68542	230.485
				6.70694	204.389	6.71667	123.863	6.69236	93.475	6.74444	138.804	6.74653	85.159	6.74444	81.213	6.74653	45.071	6.66319	94.69	6.71528	154.631	6.72917	149.432	6.87847	108.375	6.39931	168.601	6.69583	122.515	6.64028	147.48	6.64653	174.78	6.69236	232.139
				6.71389	197.424	6.72361	126.284	6.69931	94.613	6.75139	142.148	6.75347	83.798	6.75139	79.926	6.75347	45.756	6.67014	93.039	6.72222	151.279	6.73611	148.119	6.88542	112.574	6.40625	169.961	6.70278	120.074	6.64722	148.407	6.65347	177.402	6.69931	240.847
				6.72083	198.964	6.73056	127.397	6.70625	93.638	6.75833	137.584	6.76042	85.065	6.75833	81.555	6.76042	45.199	6.67708	91.581	6.72917	148.673	6.74306	143.994	6.89236	112.188	6.41319	172.997	6.70972	121.925	6.65417	148.188	6.66042	177.125	6.70625	248.788
				6.72778	195.733	6.7375	131.218	6.71319	93.527	6.76528	138.904	6.76736	85.28	6.76528	80.949	6.76736	45.564	6.68403	91.794	6.73611	146.815	6.75	140.204	6.89931	111.19	6.42014	177.547	6.71667	119.742	6.66111	150.826	6.66736	181.076	6.71319	256.433
				6.73472	190.886	6.74444	130.319	6.72014	93.109	6.77222	135.065	6.77431	85.886	6.77222	81.981	6.77431	46.203	6.69097	89.993	6.74306	144.38	6.75694	139.96	6.90625	110.461	6.42708	174.317	6.72361	116.967	6.66806	152.136	6.67431	183.129	6.72014	264.573
				6.74167	188.762	6.75139	135.664	6.72708	92.954	6.77917	135.021	6.78125	83.294	6.77917	84.299	6.78125	45.893	6.69792	89.47	6.75	141.564	6.76389	140.12	6.91319	111.731	6.43403	177.444	6.73056	118.487	6.675	149.464	6.68125	182.216	6.72708	271.389
				6.74861	185.917	6.75833	136.741	6.73403	90.807	6.78611	132.012	6.78819	83.134	6.78611	83.551	6.78819	44.966	6.70486	89.553	6.75694	138.569	6.77083	135.086	6.92014	109.133	6.44097	176.017	6.7375	118.226	6.68194	151.483	6.68819	183.082	6.73403	275.654
				6.75556	185.496	6.76528	137.795	6.74097	91.094	6.79306	130.265	6.79514	82.866	6.79306	85.407	6.79514	46.299	6.71181	90.264	6.76389	134.945	6.77778	137.417	6.92708	113.061	6.44792	178.868	6.74444	117.036	6.68889	150.247	6.69514	184.348	6.74097	288.855
				6.7625	183.199	6.77222	139.705	6.74792	91.366	6.8	127.918	6.80208	85.535	6.8	83.795	6.80208	44.933	6.71875	87.405	6.77083	133.337	6.78472	132.625	6.93403	111.203	6.45486	177.755	6.75139	117.433	6.69583	150.412	6.70208	184.652	6.74792	296.842
				6.76944	181.134	6.77917	138.839	6.75486	87.984	6.80694	127.771	6.80903	83.366	6.80694	86.726	6.80903	47.402	6.72569	88.328	6.77778	130.342	6.79167	128.748	6.94097	111.216	6.46181	179.109	6.75833	116.045	6.70278	152.183	6.70903	183.527	6.75486	301.748
				6.77639	178.523	6.78611	140.155	6.76181	94.493	6.81389	128.426	6.81597	83.45	6.81389	87.664	6.81597	45.321	6.73264	88.627	6.78472	130.45	6.79861	129.208	6.94792	112.517	6.46875	176.943	6.76528	117.108	6.70972	149.047	6.71597	184.831	6.76181	310.554
				6.78333	175.663	6.79306	142.162	6.76875	90.173	6.82083	127.846	6.82292	83.8	6.82083	87.115	6.82292	44.86	6.73958	85.738	6.79167	123.287	6.80556	128.146	6.95486	110.601	6.47569	178.741	6.77222	114.04	6.71667	146.846	6.72292	187.94	6.76875	321.689
				6.79028	177.093	6.8	144.449	6.77569	92.012	6.82778	125.621	6.82986	84.229	6.82778	88.823	6.82986	46.726	6.74653	85.195	6.79861	125.396	6.8125	128.441	6.96181	111.907	6.48264	180.922	6.77917	115.668	6.72361	144.792	6.72986	186.601	6.77569	330.361
				6.79722	171.409	6.80694	142.8	6.78264	94.243	6.83472	124.207	6.83681	85.656	6.83472	87.538	6.83681	46.66	6.75347	86.276	6.80556	121.561	6.81944	125.819	6.96875	110.959	6.48958	176.062	6.78611	116.737	6.73056	147.468	6.73681	185.907	6.78264	337.032
				6.80417	174.37	6.81389	144.215	6.78958	95.545	6.84167	121.572	6.84375	84.706	6.84167	89.669	6.84375	46.064	6.76042	88.06	6.8125	119.476	6.82639	122.897	6.97569	110.043	6.49653	181.41	6.79306	116.167	6.7375	146.155	6.74375	185.688	6.78958	345.272
				6.81111	170.598	6.82083	145.827	6.79653	93.65	6.84861	118.992	6.85069	82.347	6.84861	90.854	6.85069	46.114	6.76736	84.128	6.81944	117.448	6.83333	122.705	6.98264	109.6	6.50347	181.266	6.8	114.544	6.74444	142.761	6.75069	185.966	6.79653	350.185
				6.81806	171.058	6.82778	145.449	6.80347	94.185	6.85556	118.626	6.85764	86.01	6.85556	90.709	6.85764	45.896	6.77431	84.031	6.82639	116.295	6.84028	124.629	6.98958	110.43	6.51042	180.275	6.80694	116.565	6.75139	145.591	6.75764	183.973	6.80347	361.366
				6.825	171.856	6.83472	144.503	6.81042	95.162	6.8625	118.029	6.86458	84.312	6.8625	92.745	6.86458	44.365	6.78125	85.457	6.83333	114.901	6.84722	123.137	6.99653	113.389	6.51736	179.09	6.81389	114.591	6.75833	139.929	6.76458	186.691	6.81042	365.731
				6.83194	167.851	6.84167	145.787	6.81736	96.032	6.86944	117.066	6.87153	82.896	6.86944	90.361	6.87153	45.927	6.78819	86.718	6.84028	113.231	6.85417	121.334	7.00347	109.305	6.52431	178.072	6.82083	115.516	6.76528	140.779	6.77153	184.566	6.81736	376.54
				6.83889	168.486	6.84861	149.415	6.82431	97.054	6.87639	115.756	6.87847	82.916	6.87639	91.056	6.87847	44.557	6.79514	81.52	6.84722	113.204	6.86111	120.741	7.01042	110.086	6.53125	175.786	6.82778	114.54	6.77222	140.374	6.77847	187.419	6.82431	380.946
				6.84583	172.154	6.85556	148.973	6.83125	95.757	6.88333	114.672	6.88542	84.505	6.88333	91.085	6.88542	46.35	6.80208	85.774	6.85417	109.246	6.86806	120.042	7.01736	110.144	6.53819	177.03	6.83472	112.846	6.77917	140.98	6.78542	184.204	6.83125	397.511
				6.85278	166.473	6.8625	147.707	6.83819	97.632	6.89028	113.062	6.89236	81.336	6.89028	90.221	6.89236	45.501	6.80903	84.022	6.86111	109.863	6.875	119.983	7.02431	107.942	6.54514	176.799	6.84167	114.701	6.78611	137.937	6.79236	183.801	6.83819	405.035
				6.85972	168.01	6.86944	150.367	6.84514	99.799	6.89722	112.445	6.89931	84.002	6.89722	91.751	6.89931	45.213	6.81597	82.669	6.86806	109.809	6.88194	116.512	7.03125	108.571	6.55208	173.275	6.84861	115.15	6.79306	135.053	6.79931	184.552	6.84514	408.35
				6.86667	168.647	6.87639	147.01	6.85208	97.932	6.90417	113.021	6.90625	81.425	6.90417	91.469	6.90625	45.495	6.82292	82.762	6.875	104.761	6.88889	119.595	7.03819	108.699	6.55903	172.421	6.85556	116.483	6.8	132.397	6.80625	185.258	6.85208	422.803
				6.87361	166.438	6.88333	144.843	6.85903	100.602	6.91111	111.612	6.91319	80.633	6.91111	89.902	6.91319	45.326	6.82986	80.522	6.88194	105.871	6.89583	115.145	7.04514	107.446	6.56597	169.429	6.8625	115.794	6.80694	128.815	6.81319	185.431	6.85903	428.625
				6.88056	164.756	6.89028	149.045	6.86597	101.879	6.91806	111.137	6.92014	79.663	6.91806	89.925	6.92014	44.549	6.83681	82.153	6.88889	106.444	6.90278	116.026	7.05208	108.442	6.57292	170.677	6.86944	113.786	6.81389	129.545	6.82014	183.402	6.86597	438.868
				6.8875	168.457	6.89722	145.591	6.87292	103.313	6.925	111.078	6.92708	81.043	6.925	90.468	6.92708	44.597	6.84375	82.974	6.89583	104.294	6.90972	115.948	7.05903	108.857	6.57986	170.193	6.87639	114.734	6.82083	129.548	6.82708	182.481	6.87292	452.566
				6.89444	169.274	6.90417	145.101	6.87986	104.64	6.93194	110.539	6.93403	79.374	6.93194	88.182	6.93403	44.224	6.85069	81.373	6.90278	101.257	6.91667	115.857	7.06597	109.386	6.58681	166.197	6.88333	114.354	6.82778	126.56	6.83403	182.796	6.87986	456.384
				6.90139	171.703	6.91111	142.697	6.88681	106.013	6.93889	113.773	6.94097	79.5	6.93889	89.673	6.94097	43.823	6.85764	80.992	6.90972	104.202	6.92361	113.29	7.07292	108.285	6.59375	166.091	6.89028	112.738	6.83472	122.605	6.84097	184.04	6.88681	463.164
				6.90833	172.139	6.91806	141.271	6.89375	108.388	6.94583	109.186	6.94792	78.041	6.94583	88.257	6.94792	45.054	6.86458	78.995	6.91667	102.817	6.93056	117.358	7.07986	111.459	6.60069	165.062	6.89722	111.855	6.84167	121.763	6.84792	184.251	6.89375	467.732
				6.91528	174.843	6.925	141.963	6.90069	107.857	6.95278	109.445	6.95486	77.836	6.95278	88.95	6.95486	42.807	6.87153	80.179	6.92361	103.873	6.9375	118.949	7.08681	109.605	6.60764	159.416	6.90417	114.903	6.84861	123.506	6.85486	180.682	6.90069	473.958
				6.92222	176.975	6.93194	141.232	6.90764	112.334	6.95972	108.62	6.96181	77.867	6.95972	87.567	6.96181	42.375	6.87847	81.675	6.93056	100.503	6.94444	117.141	7.09375	111.087	6.61458	158.616	6.91111	111.307	6.85556	120.538	6.86181	179.334	6.90764	476.706
				6.92917	179.084	6.93889	136.48	6.91458	112.843	6.96667	109.487	6.96875	76.284	6.96667	87.126	6.96875	43.139	6.88542	80.899	6.9375	99.797	6.95139	117.067	7.10069	109.271	6.62153	158.418	6.91806	114.313	6.8625	115.369	6.86875	178.163	6.91458	482.377
				6.93611	176.066	6.94583	133.944	6.92153	115.439	6.97361	108.047	6.97569	75.781	6.97361	86.701	6.97569	42.75	6.89236	80.003	6.94444	101.349	6.95833	115.494	7.10764	111.044	6.62847	158.256	6.925	114.793	6.86944	114.018	6.87569	179.857	6.92153	486.114
				6.94306	181.44	6.95278	133.511	6.92847	112.627	6.98056	108.919	6.98264	75.023	6.98056	85.841	6.98264	41.089	6.89931	81.665	6.95139	101.766	6.96528	115.712	7.11458	113.018	6.63542	159.966	6.93194	111.926	6.87639	114.913	6.88264	179.437	6.92847	493.126
				6.95	184.302	6.95972	132.388	6.93542	116.124	6.9875	112.447	6.98958	74.145	6.9875	85.476	6.98958	42.714	6.90625	79.515	6.95833	98.763	6.97222	115.996	7.12153	113.99	6.64236	156.284	6.93889	112.518	6.88333	114.668	6.88958	176.419	6.93542	496.848
				6.95694	187.474	6.96667	126.843	6.94236	117.329	6.99444	112.319	6.99653	74.925	6.99444	81.035	6.99653	43.81	6.91319	78.568	6.96528	101.4	6.97917	116.845	7.12847	114.581	6.64931	153.152	6.94583	111.89	6.89028	111.692	6.89653	175.412	6.94236	499.642
				6.96389	188.917	6.97361	130.151	6.94931	121.026	7.00139	110.989	7.00347	74.895	7.00139	83.725	7.00347	42.967	6.92014	76.973	6.97222	100.301	6.98611	117.104	7.13542	115.534	6.65625	153.958	6.95278	113.603	6.89722	110.422	6.90347	171.11	6.94931	496.475
				6.97083	191.034	6.98056	127.805	6.95625	123.025	7.00833	112.622	7.01042	75.361	7.00833	79.976	7.01042	42.761	6.92708	79.328	6.97917	98.845	6.99306	114.006	7.14236	117.162	6.66319	151.451	6.95972	113.242	6.90417	111.492	6.91042	175.221	6.95625	496.246
				6.97778	193.765	6.9875	127.914	6.96319	120.134	7.01528	112.862	7.01736	73.49	7.01528	80.231	7.01736	41.352	6.93403	77.56	6.98611	96.88	7	114.752	7.14931	114.436	6.67014	151.213	6.96667	112.426	6.91111	107.971	6.91736	174.478	6.96319	499.008
				6.98472	200.559	6.99444	124.853	6.97014	122.461	7.02222	117.953	7.02431	73.944	7.02222	79.938	7.02431	41.808	6.94097	75.53	6.99306	100.963	7.00694	116.339	7.15625	115.234	6.67708	151.039	6.97361	112.097	6.91806	107.063	6.92431	170.961	6.97014	496.95
				6.99167	205.006	7.00139	124.177	6.97708	122.837	7.02917	115.363	7.03125	74.12	7.02917	81.388	7.03125	43.593	6.94792	78.655	7	98.03	7.01389	115.186	7.16319	119.266	6.68403	147.981	6.98056	111.308	6.925	106.991	6.93125	170.186	6.97708	495.572
				6.99861	206.005	7.00833	120.581	6.98403	123.667	7.03611	115.654	7.03819	72.167	7.03611	79.431	7.03819	43.169	6.95486	77.724	7.00694	98.425	7.02083	115.459	7.17014	116.311	6.69097	145.231	6.9875	110.403	6.93194	105.305	6.93819	171.685	6.98403	492.146
				7.00556	208.182	7.01528	117.75	6.99097	129.745	7.04306	116.418	7.04514	71.885	7.04306	77.488	7.04514	42.888	6.96181	76.877	7.01389	97.228	7.02778	118.492	7.17708	116.764	6.69792	145.777	6.99444	113.304	6.93889	104.282	6.94514	169.532	6.99097	483.886
				7.0125	208.129	7.02222	117.9	6.99792	128.044	7.05	115.993	7.05208	74.016	7.05	75.893	7.05208	42.755	6.96875	78.258	7.02083	100.973	7.03472	116.401	7.18403	117.579	6.70486	146.025	7.00139	112.154	6.94583	102.72	6.95208	169.491	6.99792	481.165
				7.01944	215.234	7.02917	116.978	7.00486	126.933	7.05694	124.571	7.05903	74.435	7.05694	75.08	7.05903	41.979	6.97569	75.855	7.02778	99.232	7.04167	115.619	7.19097	117.922	6.71181	145.532	7.00833	109.798	6.95278	98.917	6.95903	167.347	7.00486	477.845
				7.02639	213.445	7.03611	114.028	7.01181	129.16	7.06389	121.696	7.06597	73.364	7.06389	73.106	7.06597	42.564	6.98264	76.04	7.03472	98.015	7.04861	113.221	7.19792	118.237	6.71875	143.901	7.01528	110.68	6.95972	101.008	6.96597	169.583	7.01181	470.807
				7.03333	219.176	7.04306	111.576	7.01875	131.346	7.07083	122.55	7.07292	71.23	7.07083	73.344	7.07292	43.293	6.98958	78.792	7.04167	99.329	7.05556	115.866	7.20486	118.294	6.72569	144.743	7.02222	110.684	6.96667	99.015	6.97292	168.344	7.01875	465.013
				7.04028	221.198	7.05	113.902	7.02569	129.819	7.07778	122.926	7.07986	71.033	7.07778	71.831	7.07986	42.608	6.99653	76.35	7.04861	101.376	7.0625	116.027	7.21181	118.914	6.73264	143.053	7.02917	113.062	6.97361	100.576	6.97986	166.715	7.02569	456.161
				7.04722	224.216	7.05694	106.818	7.03264	129.401	7.08472	123.13	7.08681	71.547	7.08472	72.724	7.08681	43.494	7.00347	76.134	7.05556	98.454	7.06944	116.709	7.21875	118.179	6.73958	141.67	7.03611	112.162	6.98056	99.096	6.98681	161.773	7.03264	450.654
				7.05417	226.671	7.06389	110.796	7.03958	130.373	7.09167	125.959	7.09375	71.821	7.09167	70.3	7.09375	44.06	7.01042	73.87	7.0625	96.147	7.07639	114.51	7.22569	119.395	6.74653	145.525	7.04306	110.894	6.9875	98.701	6.99375	167.043	7.03958	443.749
				7.06111	224.94	7.07083	107.274	7.04653	128.182	7.09861	129.687	7.10069	71.744	7.09861	71.641	7.10069	42.477	7.01736	75.153	7.06944	100.813	7.08333	115.21	7.23264	118.38	6.75347	145.526	7.05	109.956	6.99444	96.494	7.00069	164.465	7.04653	438.86
				7.06806	229.618	7.07778	103.861	7.05347	127.953	7.10556	128.891	7.10764	71.748	7.10556	68.896	7.10764	42.849	7.02431	77.123	7.07639	101.141	7.09028	115.646	7.23958	116.935	6.76042	142.876	7.05694	112.559	7.00139	98.353	7.00764	164.125	7.05347	429.365
				7.075	229.902	7.08472	101.378	7.06042	131.335	7.1125	131.376	7.11458	71.641	7.1125	69.832	7.11458	43.348	7.03125	75.295	7.08333	99.629	7.09722	115.327	7.24653	119.895	6.76736	142.058	7.06389	113.497	7.00833	97.271	7.01458	162.397	7.06042	424.897
				7.08194	230.147	7.09167	100.043	7.06736	130.745	7.11944	131.904	7.12153	71.277	7.11944	69.058	7.12153	43.424	7.03819	73.624	7.09028	100.639	7.10417	114.076	7.25347	119.043	6.77431	141.329	7.07083	111.892	7.01528	94.749	7.02153	161.338	7.06736	413.27
				7.08889	231.089	7.09861	98.923	7.07431	130.596	7.12639	132.178	7.12847	71.805	7.12639	67.368	7.12847	43.524	7.04514	75.214	7.09722	104.47	7.11111	113.555	7.26042	120.839	6.78125	144.375	7.07778	109.037	7.02222	98.07	7.02847	163.898	7.07431	403.023
				7.09583	236.434	7.10556	98.341	7.08125	129.54	7.13333	131.77	7.13542	72.001	7.13333	68.339	7.13542	41.976	7.05208	73.713	7.10417	103.843	7.11806	112.409	7.26736	118.58	6.78819	139.981	7.08472	108.91	7.02917	98.056	7.03542	161.629	7.08125	395.178
				7.10278	235.871	7.1125	97.218	7.08819	125.872	7.14028	134.533	7.14236	72.284	7.14028	69.478	7.14236	42.218	7.05903	74.253	7.11111	103.353	7.125	115.064	7.27431	118.98	6.79514	142.221	7.09167	111.002	7.03611	95.802	7.04236	157.701	7.08819	383.214
				7.10972	235.622	7.11944	92.416	7.09514	126.776	7.14722	135.108	7.14931	74.677	7.14722	69.143	7.14931	43.422	7.06597	73.875	7.11806	103.921	7.13194	112.99	7.28125	117.608	6.80208	138.346	7.09861	109.551	7.04306	96.055	7.04931	162.573	7.09514	372.302
				7.11667	239.132	7.12639	95.209	7.10208	124.252	7.15417	137.421	7.15625	71.706	7.15417	66.074	7.15625	43.725	7.07292	71.292	7.125	103.149	7.13889	112.992	7.28819	118.151	6.80903	140.553	7.10556	110.17	7.05	97.715	7.05625	158.356	7.10208	363.666
				7.12361	240.401	7.13333	89.861	7.10903	127.028	7.16111	136.845	7.16319	71.263	7.16111	66.568	7.16319	43.224	7.07986	72.995	7.13194	104.118	7.14583	113.013	7.29514	119.757	6.81597	138.346	7.1125	111.61	7.05694	96.585	7.06319	156.717	7.10903	354.055
				7.13056	240.578	7.14028	89.204	7.11597	125.267	7.16806	139.247	7.17014	71.489	7.16806	66.146	7.17014	44.342	7.08681	72.941	7.13889	105.421	7.15278	112.501	7.30208	118.923	6.82292	137.902	7.11944	111.041	7.06389	96.879	7.07014	157.281	7.11597	343.325
				7.1375	239.637	7.14722	88.166	7.12292	124.358	7.175	139.792	7.17708	70.074	7.175	66.004	7.17708	42.962	7.09375	70.752	7.14583	103.28	7.15972	112.859	7.30903	118.523	6.82986	140.153	7.12639	113.011	7.07083	95.742	7.07708	156.306	7.12292	336.469
				7.14444	244.863	7.15417	85.153	7.12986	123.593	7.18194	140.782	7.18403	70.316	7.18194	64.988	7.18403	42.804	7.10069	72.674	7.15278	104.718	7.16667	113.959	7.31597	119.695	6.83681	135.986	7.13333	111.823	7.07778	97.741	7.08403	155.131	7.12986	324.655
				7.15139	238.363	7.16111	83.503	7.13681	123.765	7.18889	143.591	7.19097	71.703	7.18889	65.219	7.19097	42.893	7.10764	69.587	7.15972	108.436	7.17361	113.883	7.32292	118.036	6.84375	137.631	7.14028	112.423	7.08472	97.812	7.09097	154.093	7.13681	313.626
				7.15833	244.449	7.16806	83.896	7.14375	119.473	7.19583	140.819	7.19792	71.071	7.19583	65.049	7.19792	42.977	7.11458	69.592	7.16667	106.312	7.18056	113.266	7.32986	115.977	6.85069	136.646	7.14722	112.488	7.09167	102.129	7.09792	154.165	7.14375	301.347
				7.16528	241.337	7.175	82.921	7.15069	120.726	7.20278	146.96	7.20486	74.2	7.20278	63.809	7.20486	42.455	7.12153	68.816	7.17361	106.193	7.1875	113.837	7.33681	116.426	6.85764	136.638	7.15417	113.596	7.09861	99.808	7.10486	151.838	7.15069	291.107
				7.17222	243.978	7.18194	80.683	7.15764	119.225	7.20972	144.618	7.21181	71.184	7.20972	65.21	7.21181	43.746	7.12847	69.774	7.18056	107.798	7.19444	115.481	7.34375	114.319	6.86458	137.851	7.16111	114.974	7.10556	98.435	7.11181	150.027	7.15764	288.458
				7.17917	239.329	7.18889	78.733	7.16458	115.295	7.21667	144.928	7.21875	72.357	7.21667	65.279	7.21875	44.092	7.13542	68.503	7.1875	109.615	7.20139	115.89	7.35069	117.393	6.87153	136.895	7.16806	110.958	7.1125	95.832	7.11875	146.805	7.16458	274.779
				7.18611	243.222	7.19583	77.415	7.17153	114.177	7.22361	145.692	7.22569	73.171	7.22361	65.318	7.22569	42.862	7.14236	70.082	7.19444	108.616	7.20833	114.365	7.35764	115.062	6.87847	135.159	7.175	113.834	7.11944	100.125	7.12569	148.55	7.17153	265.593
				7.19306	240.144	7.20278	75.896	7.17847	112.826	7.23056	146.563	7.23264	71.403	7.23056	64.495	7.23264	43.652	7.14931	69.752	7.20139	110.261	7.21528	112.914	7.36458	112.388	6.88542	137.056	7.18194	116.196	7.12639	102.332	7.13264	150.827	7.17847	259.346
				7.2	241.28	7.20972	74.399	7.18542	109.724	7.2375	147.682	7.23958	71.192	7.2375	64.589	7.23958	44.499	7.15625	68.864	7.20833	106.732	7.22222	117.26	7.37153	112.632	6.89236	137.209	7.18889	114.597	7.13333	101.241	7.13958	148.272	7.18542	254.246
				7.20694	238.513	7.21667	72.341	7.19236	109.198	7.24444	149.226	7.24653	72.768	7.24444	63.486	7.24653	40.878	7.16319	67.646	7.21528	108.775	7.22917	116.865	7.37847	112.724	6.89931	134.981	7.19583	119.13	7.14028	104.697	7.14653	147.417	7.19236	247.47
				7.21389	241.153	7.22361	73.747	7.19931	108.197	7.25139	149.293	7.25347	72.403	7.25139	64.428	7.25347	42.286	7.17014	70.885	7.22222	109.927	7.23611	115.384	7.38542	111.473	6.90625	138.248	7.20278	114.132	7.14722	103.778	7.15347	146.982	7.19931	236.73
				7.22083	240.401	7.23056	72.296	7.20625	104.823	7.25833	146.079	7.26042	73.36	7.25833	65.619	7.26042	41.476	7.17708	67.947	7.22917	111.409	7.24306	116.401	7.39236	107.67	6.91319	137.315	7.20972	117.815	7.15417	107.588	7.16042	145.071	7.20625	236.087
				7.22778	236.832	7.2375	71.571	7.21319	102.531	7.26528	144.739	7.26736	73.109	7.26528	63.532	7.26736	42.152	7.18403	68.677	7.23611	108.214	7.25	118.732	7.39931	107.026	6.92014	136.622	7.21667	117.515	7.16111	105.647	7.16736	145.214	7.21319	228.473
				7.23472	241.533	7.24444	71.303	7.22014	103.556	7.27222	147.246	7.27431	73.307	7.27222	63.666	7.27431	42.28	7.19097	70.114	7.24306	111.377	7.25694	119.707	7.40625	109.557	6.92708	136.578	7.22361	117.145	7.16806	105.882	7.17431	147.337	7.22014	222.114
				7.24167	238.208	7.25139	69.879	7.22708	100.502	7.27917	148.959	7.28125	76.489	7.27917	65.178	7.28125	43.52	7.19792	70.255	7.25	110.216	7.26389	118.822	7.41319	108.885	6.93403	139.897	7.23056	115.5	7.175	106.372	7.18125	148.821	7.22708	218.615
				7.24861	235.977	7.25833	68.548	7.23403	98.106	7.28611	148.75	7.28819	76.672	7.28611	63.834	7.28819	41.382	7.20486	70.738	7.25694	111.444	7.27083	120.74	7.42014	108.49	6.94097	141.501	7.2375	118.662	7.18194	108.842	7.18819	144.136	7.23403	208.355
				7.25556	235.281	7.26528	67.686	7.24097	96.878	7.29306	150.694	7.29514	74.661	7.29306	64.205	7.29514	43.601	7.21181	69.145	7.26389	111.441	7.27778	118.888	7.42708	109.157	6.94792	141.529	7.24444	119.531	7.18889	111.618	7.19514	142.378	7.24097	205.645
				7.2625	234.571	7.27222	65.975	7.24792	97.789	7.3	148.698	7.30208	76.357	7.3	62.714	7.30208	43.925	7.21875	67.21	7.27083	112.084	7.28472	118.688	7.43403	108.671	6.95486	139.044	7.25139	116.784	7.19583	111.726	7.20208	142.075	7.24792	202.561
				7.26944	234.422	7.27917	66.025	7.25486	95.812	7.30694	148.652	7.30903	75.602	7.30694	64.907	7.30903	43.062	7.22569	69.532	7.27778	110.662	7.29167	117.749	7.44097	106.383	6.96181	142.759	7.25833	117.869	7.20278	114.4	7.20903	143.339	7.25486	195.282
				7.27639	232.72	7.28611	64.111	7.26181	94.807	7.31389	149.84	7.31597	75.307	7.31389	63.878	7.31597	44.108	7.23264	70.766	7.28472	112.919	7.29861	116.122	7.44792	104.681	6.96875	142.174	7.26528	116.881	7.20972	118.808	7.21597	141.358	7.26181	190.585
				7.28333	236.109	7.29306	66.188	7.26875	92.46	7.32083	143.796	7.32292	74.608	7.32083	62.32	7.32292	42.42	7.23958	70.873	7.29167	109.73	7.30556	116.131	7.45486	105.782	6.97569	144.267	7.27222	117.416	7.21667	120.119	7.22292	143.89	7.26875	190.487
				7.29028	233.248	7.3	66.616	7.27569	89.778	7.32778	145.883	7.32986	75.751	7.32778	64.59	7.32986	43.499	7.24653	71.928	7.29861	113.343	7.3125	117.545	7.46181	103.47	6.98264	143.933	7.27917	116.146	7.22361	122.72	7.22986	141.086	7.27569	188.276
				7.29722	228.596	7.30694	65.168	7.28264	92.701	7.33472	148.097	7.33681	74.547	7.33472	65.573	7.33681	42.982	7.25347	70.304	7.30556	111.974	7.31944	120.305	7.46875	105.268	6.98958	146.484	7.28611	117.645	7.23056	125.225	7.23681	145.033	7.28264	183.011
				7.30417	228.857	7.31389	64.583	7.28958	90.988	7.34167	144.01	7.34375	73.437	7.34167	60.878	7.34375	41.907	7.26042	71.2	7.3125	114.208	7.32639	116.016	7.47569	104.567	6.99653	145.152	7.29306	117.045	7.2375	125.777	7.24375	140.171	7.28958	180.849
				7.31111	226.327	7.32083	64.262	7.29653	88.93	7.34861	144.942	7.35069	76.744	7.34861	63.055	7.35069	42.122	7.26736	72.165	7.31944	110.513	7.33333	116.099	7.48264	102.193	7.00347	145.25	7.3	115.757	7.24444	127.152	7.25069	143.128	7.29653	174.969
				7.31806	226.187	7.32778	63.137	7.30347	87.755	7.35556	143.084	7.35764	75.824	7.35556	60.88	7.35764	40.846	7.27431	72.115	7.32639	114.513	7.34028	118.613	7.48958	101.865	7.01042	146.701	7.30694	115.475	7.25139	131.72	7.25764	142.495	7.30347	173.814
				7.325	225.776	7.33472	64.212	7.31042	86.308	7.3625	141.501	7.36458	76.053	7.3625	60.56	7.36458	42.249	7.28125	71.501	7.33333	112.673	7.34722	119.211	7.49653	102.394	7.01736	151.515	7.31389	117.893	7.25833	137.478	7.26458	143.291	7.31042	172.886
				7.33194	218.206	7.34167	63.19	7.31736	85.449	7.36944	142.765	7.37153	77.27	7.36944	60.698	7.37153	41.204	7.28819	71.069	7.34028	111.181	7.35417	116.873	7.50347	100.825	7.02431	147.124	7.32083	113.754	7.26528	140.42	7.27153	141.949	7.31736	167.473
				7.33889	222.146	7.34861	64.622	7.32431	86.892	7.37639	140.902	7.37847	74.035	7.37639	61.618	7.37847	41.447	7.29514	73.483	7.34722	110.496	7.36111	116.81	7.51042	103.051	7.03125	151.628	7.32778	113.519	7.27222	139.618	7.27847	144.311	7.32431	166.975
				7.34583	215.986	7.35556	63.648	7.33125	86.098	7.38333	137.926	7.38542	74.8	7.38333	58.68	7.38542	41.233	7.30208	73.348	7.35417	111.125	7.36806	119.856	7.51736	102.179	7.03819	152.48	7.33472	114.763	7.27917	144.631	7.28542	144.957	7.33125	168.206
				7.35278	212.475	7.3625	65.36	7.33819	82.58	7.39028	136.831	7.39236	76.149	7.39028	60.329	7.39236	41.223	7.30903	73.86	7.36111	110.705	7.375	117.634	7.52431	101.05	7.04514	150.064	7.34167	114.088	7.28611	149.25	7.29236	144.549	7.33819	165.479
				7.35972	210.9	7.36944	65.849	7.34514	82.68	7.39722	136.055	7.39931	75.361	7.39722	60.184	7.39931	39.946	7.31597	74.666	7.36806	108.658	7.38194	118.427	7.53125	98.118	7.05208	153.69	7.34861	111.96	7.29306	146.236	7.29931	145.485	7.34514	160.972
				7.36667	209.8	7.37639	65.721	7.35208	82.627	7.40417	136.515	7.40625	76.49	7.40417	59.908	7.40625	39.841	7.32292	75.951	7.375	109.106	7.38889	116.954	7.53819	99.949	7.05903	152.914	7.35556	111.823	7.3	148.299	7.30625	146.135	7.35208	162.279
				7.37361	208.92	7.38333	68.588	7.35903	80.327	7.41111	134.07	7.41319	72.104	7.41111	60.264	7.41319	40.045	7.32986	75.001	7.38194	108.16	7.39583	117.657	7.54514	99.667	7.06597	154.207	7.3625	109.86	7.30694	155.037	7.31319	147.366	7.35903	161.127
				7.38056	206.67	7.39028	70.024	7.36597	80.451	7.41806	133.072	7.42014	74.003	7.41806	62.958	7.42014	41.874	7.33681	74.79	7.38889	107.689	7.40278	119.059	7.55208	103.18	7.07292	157.905	7.36944	109.812	7.31389	153.865	7.32014	146.698	7.36597	162.513
				7.3875	200.721	7.39722	70.359	7.37292	80.531	7.425	130.093	7.42708	72.979	7.425	60.753	7.42708	40.236	7.34375	76.81	7.39583	108.786	7.40972	119.188	7.55903	101.822	7.07986	156.365	7.37639	109.028	7.32083	156.717	7.32708	147.582	7.37292	160.371
				7.39444	198.776	7.40417	71.7	7.37986	80.132	7.43194	128.475	7.43403	74.145	7.43194	62.4	7.43403	40.411	7.35069	81.544	7.40278	109.268	7.41667	117.954	7.56597	103.008	7.08681	155.811	7.38333	108.023	7.32778	160.872	7.33403	151.217	7.37986	158.698
				7.40139	199.903	7.41111	71.554	7.38681	78.59	7.43889	127.988	7.44097	74.034	7.43889	61.518	7.44097	40.89	7.35764	80.513	7.40972	108.151	7.42361	118.777	7.57292	102.108	7.09375	158.802	7.39028	108.882	7.33472	163.139	7.34097	144.741	7.38681	161.217
				7.40833	191.355	7.41806	73.415	7.39375	78.6	7.44583	125.748	7.44792	70.037	7.44583	62.681	7.44792	41.367	7.36458	78.845	7.41667	110.397	7.43056	118.193	7.57986	101.493	7.10069	156.537	7.39722	108.14	7.34167	160.33	7.34792	147.655	7.39375	164.344
				7.41528	191.369	7.425	75.081	7.40069	77.603	7.45278	124.351	7.45486	72.162	7.45278	65.825	7.45486	40.875	7.37153	83.167	7.42361	105.85	7.4375	117.36	7.58681	101.712	7.10764	161.15	7.40417	106.25	7.34861	163.104	7.35486	148.605	7.40069	166.886
				7.42222	186.189	7.43194	76.1	7.40764	77.794	7.45972	123.221	7.46181	73.062	7.45972	64.567	7.46181	39.99	7.37847	81.329	7.43056	107.382	7.44444	113.734	7.59375	101.021	7.11458	158.26	7.41111	106.296	7.35556	163.962	7.36181	145.304	7.40764	165.768
				7.42917	186.158	7.43889	79.785	7.41458	77.039	7.46667	121.766	7.46875	74.266	7.46667	65.472	7.46875	39.616	7.38542	83.991	7.4375	107.112	7.45139	117.303	7.60069	99.876	7.12153	154.988	7.41806	106.562	7.3625	166.621	7.36875	149.078	7.41458	165.847
				7.43611	181.323	7.44583	83.031	7.42153	75.239	7.47361	120.524	7.47569	72.278	7.47361	66.767	7.47569	40.919	7.39236	84.291	7.44444	108.434	7.45833	115.597	7.60764	99.308	7.12847	155.327	7.425	105.53	7.36944	165.207	7.37569	149.108	7.42153	173.275
				7.44306	180.175	7.45278	83.294	7.42847	75.137	7.48056	119.876	7.48264	70.908	7.48056	68.497	7.48264	41.495	7.39931	83.54	7.45139	106.22	7.46528	116.033	7.61458	100.992	7.13542	156.695	7.43194	104.806	7.37639	168.837	7.38264	151.314	7.42847	174.814
				7.45	178.411	7.45972	85.808	7.43542	72.919	7.4875	114.648	7.48958	69.962	7.4875	70.54	7.48958	41.049	7.40625	86.915	7.45833	105.143	7.47222	116.507	7.62153	101.579	7.14236	157.36	7.43889	104.26	7.38333	168.255	7.38958	151.384	7.43542	177.619
				7.45694	171.864	7.46667	92.113	7.44236	74.052	7.49444	118.159	7.49653	71.435	7.49444	71.545	7.49653	40.75	7.41319	88.062	7.46528	106.996	7.47917	115.642	7.62847	103.184	7.14931	158.853	7.44583	102.633	7.39028	172.706	7.39653	148.142	7.44236	181.085
				7.46389	171.337	7.47361	92.702	7.44931	74.408	7.50139	113.189	7.50347	72.143	7.50139	74.196	7.50347	40.072	7.42014	87.518	7.47222	104.395	7.48611	114.722	7.63542	100.063	7.15625	156.741	7.45278	102.282	7.39722	169.505	7.40347	151.735	7.44931	184.933
				7.47083	172.576	7.48056	95.49	7.45625	73.538	7.50833	113.156	7.51042	68.467	7.50833	75.199	7.51042	42.699	7.42708	89.257	7.47917	106.736	7.49306	116.723	7.64236	98.376	7.16319	155.49	7.45972	100.841	7.40417	168.956	7.41042	153.44	7.45625	188.374
				7.47778	166.997	7.4875	98.327	7.46319	70.481	7.51528	113.496	7.51736	69.164	7.51528	77.701	7.51736	41.315	7.43403	87.503	7.48611	103.842	7.5	113.49	7.64931	99.591	7.17014	155.049	7.46667	101.233	7.41111	170.084	7.41736	152.954	7.46319	193.615
				7.48472	167.852	7.49444	103.494	7.47014	72.82	7.52222	109.523	7.52431	70.805	7.52222	78.333	7.52431	41.245	7.44097	87.699	7.49306	105.281	7.50694	116.398	7.65625	100.706	7.17708	155.165	7.47361	98.225	7.41806	169.328	7.42431	158.592	7.47014	200.966
				7.49167	166.104	7.50139	102.375	7.47708	73.325	7.52917	110.672	7.53125	70.352	7.52917	80.947	7.53125	41.951	7.44792	89.334	7.5	103.844	7.51389	116.634	7.66319	100.921	7.18403	153.117	7.48056	98.445	7.425	168.997	7.43125	156.979	7.47708	205.746
				7.49861	161.847	7.50833	106.633	7.48403	73.391	7.53611	108.75	7.53819	70.65	7.53611	82.561	7.53819	41.336	7.45486	89.337	7.50694	103.169	7.52083	116.671	7.67014	99.524	7.19097	151.188	7.4875	99.84	7.43194	169.059	7.43819	159.446	7.48403	216.086
				7.50556	159.697	7.51528	110.241	7.49097	74.799	7.54306	107.246	7.54514	70.836	7.54306	84.305	7.54514	42.539	7.46181	89.278	7.51389	98.319	7.52778	116.637	7.67708	98.919	7.19792	148.392	7.49444	97.006	7.43889	166.116	7.44514	161.195	7.49097	219.52
				7.5125	160.04	7.52222	112.798	7.49792	73.08	7.55	108.459	7.55208	70.744	7.55	87.182	7.55208	42.707	7.46875	88.492	7.52083	105.577	7.53472	119.856	7.68403	98.118	7.20486	148.439	7.50139	95.432	7.44583	168.305	7.45208	163.287	7.49792	228.157
				7.51944	158.893	7.52917	116.251	7.50486	75.184	7.55694	106.493	7.55903	68.953	7.55694	88.174	7.55903	41.832	7.47569	87.933	7.52778	100.67	7.54167	118.058	7.69097	98.676	7.21181	144.316	7.50833	95.167	7.45278	167.831	7.45903	165.52	7.50486	239.793
				7.52639	153.118	7.53611	116.749	7.51181	74.313	7.56389	106.239	7.56597	69.742	7.56389	89.966	7.56597	42.206	7.48264	85.596	7.53472	100.259	7.54861	118.946	7.69792	100.206	7.21875	143.27	7.51528	94.765	7.45972	167.718	7.46597	165.985	7.51181	246.222
				7.53333	150.934	7.54306	123.062	7.51875	76.003	7.57083	105.776	7.57292	67.803	7.57083	90.906	7.57292	42.209	7.48958	85.602	7.54167	98.984	7.55556	120.615	7.70486	98.133	7.22569	143.09	7.52222	94.147	7.46667	164.198	7.47292	169.853	7.51875	254.717
				7.54028	149.506	7.55	122.277	7.52569	75.126	7.57778	103.383	7.57986	69.347	7.57778	93.723	7.57986	42.825	7.49653	85.364	7.54861	99.943	7.5625	119.631	7.71181	95.835	7.23264	138.89	7.52917	95.035	7.47361	159.659	7.47986	175.035	7.52569	263.297
				7.54722	147.308	7.55694	127.472	7.53264	76.903	7.58472	103.575	7.58681	67.5	7.58472	94.889	7.58681	42.352	7.50347	86.376	7.55556	97.445	7.56944	119.762	7.71875	97.046	7.23958	137.185	7.53611	94.605	7.48056	160.348	7.48681	172.001	7.53264	273.788
				7.55417	146.889	7.56389	126.787	7.53958	78.764	7.59167	105.065	7.59375	70.339	7.59167	97.21	7.59375	41.794	7.51042	86.692	7.5625	96.489	7.57639	119.754	7.72569	98.218	7.24653	135.5	7.54306	93.745	7.4875	155.694	7.49375	173.58	7.54653	292.871
				7.56111	145.815	7.57083	132.765	7.54653	79.689	7.59861	104.7	7.60069	67.459	7.59861	99.576	7.60069	42.048	7.51736	83.099	7.56944	98.511	7.58333	119.439	7.73264	97.947	7.25347	133.076	7.55	91.717	7.49444	155.821	7.50069	176.194	7.55347	301.892
				7.56806	145.021	7.57778	132.155	7.55347	80.945	7.60556	103.665	7.60764	69.109	7.60556	98.84	7.60764	41.84	7.52431	84.259	7.57639	97.366	7.59028	121.077	7.73958	97.16	7.26042	135.538	7.55694	92.768	7.50139	155.743	7.50764	181.508	7.56042	310.759
				7.575	142.704	7.58472	135.708	7.56042	80.316	7.6125	102.022	7.61458	69.717	7.6125	102.824	7.61458	42.385	7.53125	83.342	7.58333	98.425	7.59722	120.968	7.74653	98.29	7.26736	132.259	7.56389	94.09	7.50833	153.254	7.51458	182.158	7.56736	321.226
				7.58194	142.826	7.59167	135.183	7.56736	82.606	7.61944	101.779	7.62153	69.702	7.61944	99.06	7.62153	42.78	7.53819	80.647	7.59028	96.412	7.60417	117.945	7.75347	98.466	7.27431	130.208	7.57083	93.628	7.51528	151.196	7.52153	185.123	7.57431	329.359
				7.58889	139.987	7.59861	141.527	7.57431	84.718	7.62639	101.647	7.62847	67.209	7.62639	102.864	7.62847	42.964	7.54514	80.503	7.59722	94.865	7.61111	119.038	7.76042	98.318	7.28125	128.149	7.57778	90.853	7.52222	146.34	7.52847	182.354	7.58125	336.527
				7.59583	140.025	7.60556	137.504	7.58125	86.824	7.63333	101.382	7.63542	68.427	7.63333	104.316	7.63542	40.79	7.55208	80.059	7.60417	93.471	7.61806	117.889	7.76736	96.047	7.28819	125.716	7.58472	92.013	7.52917	146.328	7.53542	186.849	7.58819	348.546
				7.60278	138.596	7.6125	139.393	7.58819	87.241	7.64028	101.454	7.64236	70.951	7.64028	105.003	7.64236	42.625	7.55903	78.663	7.61111	94.469	7.625	120.518	7.77431	97.292	7.29514	124.682	7.59167	90.577	7.53611	141.117	7.54236	190.177	7.59514	353.446
				7.60972	133.548	7.61944	140.949	7.59514	89.602	7.64722	101.644	7.64931	71.236	7.64722	104.408	7.64931	41.021	7.56597	75.876	7.61806	93.306	7.63194	118.672	7.78125	100.492	7.30208	123.795	7.59861	90.359	7.54306	140.351	7.54931	187.254	7.60208	363.16
				7.61667	135.45	7.62639	139.725	7.60208	91.395	7.65417	102.673	7.65625	68.664	7.65417	104.935	7.65625	42.752	7.57292	75.386	7.625	93.496	7.63889	121.317	7.78819	97.818	7.30903	121.894	7.60556	92.417	7.55	133.841	7.55625	186.425	7.60903	360.995
				7.62361	132.502	7.63333	142.648	7.60903	93.373	7.66111	101.735	7.66319	70.943	7.66111	105.18	7.66319	42.005	7.57986	74.804	7.63194	93.111	7.64583	120.992	7.79514	96.765	7.31597	119.653	7.6125	91.396	7.55694	134.629	7.56319	190.574	7.61597	374.636
				7.63056	132.338	7.64028	140.424	7.61597	95.227	7.66806	100.149	7.67014	73.387	7.66806	104.172	7.67014	42.89	7.58681	74.86	7.63889	92.252	7.65278	118.418	7.80208	98.516	7.32292	119.626	7.61944	93.956	7.56389	132.445	7.57014	190.589	7.62292	380.458
				7.6375	131.965	7.64722	143.291	7.62292	98.436	7.675	102.89	7.67708	71.824	7.675	105.251	7.67708	40.965	7.59375	73.287	7.64583	93.538	7.65972	120.503	7.80903	97.113	7.32986	118.688	7.62639	92.515	7.57083	128.976	7.57708	194.173	7.62986	386.201
				7.64444	129.768	7.65417	142.338	7.62986	100.168	7.68194	102.517	7.68403	72.122	7.68194	104.249	7.68403	42.41	7.60069	73.597	7.65278	91.681	7.66667	120.737	7.81597	98.971	7.33681	117.129	7.63333	93.488	7.57778	127.063	7.58403	189.97	7.63681	389.525
				7.65139	127.838	7.66111	141.065	7.63681	100.424	7.68889	96.82	7.69097	71.96	7.68889	100.741	7.69097	41.663	7.60764	71.272	7.65972	91.674	7.67361	120.308	7.82292	98.172	7.34375	115.735	7.64028	92.493	7.58472	126.744	7.59097	195.415	7.64375	393.525
				7.65833	131.208	7.66806	140.663	7.64375	106.869	7.69583	99.916	7.69792	74.146	7.69583	103.466	7.69792	43.234	7.61458	72.481	7.66667	91.305	7.68056	118.826	7.82986	97.971	7.35069	116.627	7.64722	91.478	7.59167	121.222	7.59792	194.843	7.65069	393.882
				7.66528	128.746	7.675	140.247	7.65069	107.712	7.70278	99.703	7.70486	72.981	7.70278	101.49	7.70486	41.466	7.62153	71.957	7.67361	91.237	7.6875	120.356	7.83681	100.318	7.35764	115.062	7.65417	94.908	7.59861	120.052	7.60486	197.049	7.65764	396.475
				7.67222	128.957	7.68194	137.358	7.65764	109.985	7.70972	101.905	7.71181	72.892	7.70972	98.499	7.71181	41.207	7.62847	71.738	7.68056	90.029	7.69444	117.324	7.84375	97.3	7.36458	111.9	7.66111	92.352	7.60556	116.453	7.61181	192.401	7.66458	398.134
				7.67917	125.892	7.68889	137.638	7.66458	111.782	7.71667	100.013	7.71875	73.722	7.71667	99.112	7.71875	42.879	7.63542	69.792	7.6875	88.659	7.70139	119.013	7.85069	100.318	7.37153	112.103	7.66806	93.107	7.6125	114.992	7.61875	191.441	7.67153	399.696
				7.68611	129.098	7.69583	136.57	7.67153	115.047	7.72361	100.52	7.72569	76.473	7.72361	96.388	7.72569	41.575	7.64236	72.53	7.69444	88.326	7.70833	118.219	7.85764	98.928	7.37847	112.233	7.675	94.952	7.61944	113.211	7.62569	196.295	7.67847	401.145
				7.69306	127.613	7.70278	134.222	7.67847	118.979	7.73056	101.45	7.73264	74.957	7.73056	97.857	7.73264	42.512	7.64931	69.086	7.70139	90.388	7.71528	118.513	7.86458	98.574	7.38542	111.678	7.68194	93.906	7.62639	113.865	7.63264	194.903	7.68542	400.36
				7.7	128.863	7.70972	132.002	7.68542	121.373	7.7375	101.652	7.73958	77.399	7.7375	94.996	7.73958	41.368	7.65625	69.131	7.70833	88.757	7.72222	117.366	7.87153	99.668	7.39236	113.532	7.68889	92.485	7.63333	107.909	7.63958	196.91	7.69236	393.477
				7.70694	128.472	7.71667	129.812	7.69236	127.406	7.74444	99.877	7.74653	74.757	7.74444	94.794	7.74653	42.424	7.66319	68.686	7.71528	90.231	7.72917	117.26	7.87847	100.233	7.39931	109.859	7.69583	95.939	7.64028	102.614	7.64653	196.179	7.69931	391.495
				7.71389	126.698	7.72361	127.561	7.69931	125.809	7.75139	101.944	7.75347	74.373	7.75139	94.516	7.75347	41.584	7.67014	70.273	7.72222	88.222	7.73611	116.895	7.88542	99.273	7.40625	109.956	7.70278	95.537	7.64722	104.701	7.65347	196.615	7.70625	390.27
				7.72083	130.414	7.73056	125.532	7.70625	131.924	7.75833	99.021	7.76042	73.728	7.75833	91.809	7.76042	43.441	7.67708	67.089	7.72917	88.973	7.74306	113.954	7.89236	98.343	7.41319	111.336	7.70972	96.781	7.65417	101.328	7.66042	194.545	7.71319	385.937
				7.72778	131.303	7.7375	123.888	7.71319	135.311	7.76528	100.114	7.76736	76.307	7.76528	93.094	7.76736	41.915	7.68403	66.373	7.73611	88.897	7.75	114.215	7.89931	103.322	7.42014	109.247	7.71667	95.242	7.66111	98.263	7.66736	196.025	7.72014	380.521
				7.73472	133.424	7.74444	119.462	7.72014	137.125	7.77222	100.598	7.77431	76.376	7.77222	92.083	7.77431	41.522	7.69097	66.517	7.74306	86.852	7.75694	114.222	7.90625	100.772	7.42708	111.328	7.72361	94.645	7.66806	98.797	7.67431	196.606	7.72708	375.429
				7.74167	133.615	7.75139	118.974	7.72708	142.294	7.77917	99.366	7.78125	79.082	7.77917	88.475	7.78125	39.734	7.69792	66.283	7.75	88.955	7.76389	116.086	7.91319	100.232	7.43403	114.402	7.73056	95.543	7.675	94.801	7.68125	196.258	7.73403	369.121
				7.74861	135.808	7.75833	114.927	7.73403	141.624	7.78611	100.955	7.78819	75.937	7.78611	86.485	7.78819	42.111	7.70486	66.975	7.75694	87.943	7.77083	113.291	7.92014	99.257	7.44097	112.788	7.7375	97.171	7.68194	98.12	7.68819	196.924	7.74097	366.025
				7.75556	140.007	7.76528	112.757	7.74097	148.142	7.79306	101.261	7.79514	79.09	7.79306	89.169	7.79514	41.068	7.71181	67.592	7.76389	88.225	7.77778	112.629	7.92708	101.505	7.44792	113.483	7.74444	96.288	7.68889	94.672	7.69514	195.863	7.74792	357.241
				7.7625	142.72	7.77222	110.357	7.74792	149.279	7.8	102.666	7.80208	80.591	7.8	84.714	7.80208	40.203	7.71875	65.754	7.77083	87.299	7.78472	112.816	7.93403	101.657	7.45486	113.385	7.75139	97.856	7.69583	94.103	7.70208	194.589	7.75486	345.954
				7.76944	145.815	7.77917	109.346	7.75486	155.003	7.80694	101.939	7.80903	77.185	7.80694	83.197	7.80903	41.426	7.72569	67.021	7.77778	87.016	7.79167	109.671	7.94097	101.648	7.46181	114.894	7.75833	94.975	7.70278	91.064	7.70903	195.242	7.76875	333.033
				7.77639	147.735	7.78611	107.295	7.76181	155.197	7.81389	104.121	7.81597	77.76	7.81389	81.584	7.81597	40.046	7.73264	65.74	7.78472	86.049	7.79861	112.666	7.94792	100.471	7.46875	115.656	7.76528	96.113	7.70972	92.145	7.71597	196.278	7.77569	327.162
				7.78333	151.575	7.79306	100.771	7.76875	158.121	7.82083	101.826	7.82292	77.384	7.82083	81.89	7.82292	40.738	7.73958	66.09	7.79167	86.775	7.80556	107.587	7.95486	102.549	7.47569	117.568	7.77222	95.489	7.71667	92.039	7.72292	197.24	7.78264	319.738
				7.79028	154.664	7.8	99.003	7.77569	162.495	7.82778	102.871	7.82986	77.098	7.82778	79.586	7.82986	39.644	7.74653	65.083	7.79861	86.3	7.8125	108.688	7.96181	104.043	7.48264	116.256	7.77917	96.03	7.72361	88.52	7.72986	197.948	7.78958	312.066
				7.79722	159.665	7.80694	98.303	7.78264	163.48	7.83472	103.051	7.83681	76.905	7.83472	81.032	7.83681	38.338	7.75347	63.547	7.80556	87.408	7.81944	106.507	7.96875	103.279	7.48958	116.41	7.78611	96.835	7.73056	87.322	7.73681	193.235	7.79653	299.655
				7.80417	161.28	7.81389	94.516	7.78958	170.057	7.84167	104.777	7.84375	77.428	7.84167	78.389	7.84375	38.686	7.76042	66.99	7.8125	86.074	7.82639	105.688	7.97569	101.086	7.49653	120.607	7.79306	96.375	7.7375	86.591	7.74375	193.564	7.80347	292.488
				7.81111	160.601	7.82083	91.999	7.79653	171.648	7.84861	102.745	7.85069	75.741	7.84861	78.329	7.85069	38.578	7.76736	64.845	7.81944	89.538	7.83333	103.273	7.98264	100.99	7.50347	122.625	7.8	94.482	7.74444	86.178	7.75069	195.25	7.81042	290.353
				7.81806	168.02	7.82778	89.924	7.80347	170.852	7.85556	103.283	7.85764	78.094	7.85556	76.69	7.85764	40.005	7.77431	66.818	7.82639	87.601	7.84028	104.407	7.98958	102.743	7.51042	124.427	7.80694	93.049	7.75139	85.807	7.75764	191.744	7.81736	278.281
				7.825	171.092	7.83472	88.201	7.81042	177.186	7.8625	104.88	7.86458	76.923	7.8625	74.894	7.86458	38.998	7.78125	64.608	7.83333	88.219	7.84722	102.13	7.99653	103.15	7.51736	125.362	7.81389	93.835	7.75833	85.08	7.76458	196.922	7.82431	273.113
				7.83194	173.342	7.84167	87.427	7.81736	175.95	7.86944	105.913	7.87153	76.258	7.86944	74.727	7.87153	38.1	7.78819	64.813	7.84028	88.083	7.85417	102.472	8.00347	104.215	7.52431	123.863	7.82083	94.099	7.76528	85.256	7.77153	192.931	7.83125	263.511
				7.83889	179.294	7.84861	85.754	7.82431	178.201	7.87639	105.031	7.87847	76.189	7.87639	73.891	7.87847	39.375	7.79514	63.597	7.84722	90.263	7.86111	101.909	8.01042	101.591	7.53125	132.904	7.82778	93.007	7.77222	83.44	7.77847	194.149	7.83819	255.966
				7.84583	179.754	7.85556	80.229	7.83125	182.603	7.88333	105.42	7.88542	75.473	7.88333	72.202	7.88542	39.289	7.80208	62.877	7.85417	91.308	7.86806	99.536	8.01736	101.729	7.53819	133.479	7.83472	92.026	7.77917	83.715	7.78542	197.412	7.84514	247.412
				7.85278	185.661	7.8625	82.43	7.83819	184.432	7.89028	106.128	7.89236	74.613	7.89028	72.283	7.89236	38.516	7.80903	63.621	7.86111	86.433	7.875	97.968	8.02431	101.29	7.54514	135.012	7.84167	89.981	7.78611	84.962	7.79236	191.041	7.85208	243.473
				7.85972	189.38	7.86944	78.175	7.84514	184.547	7.89722	108.437	7.89931	73.665	7.89722	72.692	7.89931	37.913	7.81597	64.484	7.86806	89.568	7.88194	97.535	8.03125	102.2	7.55208	140.143	7.84861	88.619	7.79306	83.284	7.79931	192.046	7.85903	235.437
				7.86667	190.853	7.87639	76.443	7.85208	187.061	7.90417	107.258	7.90625	74.387	7.90417	71.391	7.90625	37.822	7.82292	64.07	7.875	91.422	7.88889	98.075	8.03819	100.661	7.55903	140.656	7.85556	92.406	7.8	83.855	7.80625	195.247	7.86597	227.38
				7.87361	194.505	7.88333	75.045	7.85903	181.984	7.91111	109.169	7.91319	74.514	7.91111	71.453	7.91319	39.432	7.82986	63.237	7.88194	92.119	7.89583	95.585	8.04514	102.286	7.56597	142.741	7.8625	91.28	7.80694	83.596	7.81319	191.307	7.87292	225.091
				7.88056	200.667	7.89028	73.702	7.86597	184.849	7.91806	109.738	7.92014	75.194	7.91806	69.06	7.92014	38.361	7.83681	63.971	7.88889	92.619	7.90278	95.561	8.05208	104.052	7.57292	145.541	7.86944	89.921	7.81389	83.158	7.82014	192.171	7.87986	220.45
				7.8875	203.19	7.89722	73.702	7.87292	185.402	7.925	106.689	7.92708	72.407	7.925	67.837	7.92708	39.062	7.84375	63.681	7.89583	93.493	7.90972	93.695	8.05903	102.629	7.57986	150.163	7.87639	88.611	7.82083	85.076	7.82708	193.209	7.88681	212.634
				7.89444	204.185	7.90417	72.089	7.87986	186.465	7.93194	107.161	7.93403	70.588	7.93194	67.6	7.93403	36.052	7.85069	62.71	7.90278	93.269	7.91667	92.749	8.06597	102.521	7.58681	155.294	7.88333	89.696	7.82778	85.192	7.83403	192.761	7.89375	207.093
				7.90139	208.257	7.91111	68.286	7.88681	185.536	7.93889	111.129	7.94097	72.228	7.93889	68.334	7.94097	37.716	7.85764	65.287	7.90972	97.289	7.92361	91.25	8.07292	100.143	7.59375	155.122	7.89028	91.45	7.83472	84.22	7.84097	190.391	7.90069	202.286
				7.90833	208.689	7.91806	67.68	7.89375	183.515	7.94583	110.395	7.94792	72.852	7.94583	66.415	7.94792	38.592	7.86458	63.45	7.91667	98.004	7.93056	92.718	8.07986	101.09	7.60069	159.83	7.89722	88.07	7.84167	84.29	7.84792	191.197	7.90764	198.615
				7.91528	212.787	7.925	68.439	7.90069	187.034	7.95278	110.406	7.95486	70.42	7.95278	66.135	7.95486	37.486	7.87153	64.188	7.92361	96.692	7.9375	91.029	8.08681	100.143	7.60764	157.935	7.90417	88.677	7.84861	84.987	7.85486	195.931	7.91458	195.224
				7.92222	220.543	7.93194	65.708	7.90764	185.413	7.95972	112.983	7.96181	71.061	7.95972	67.06	7.96181	36.597	7.87847	63.112	7.93056	102.386	7.94444	87.736	8.09375	100.99	7.61458	166.43	7.91111	84.775	7.85556	85.64	7.86181	186.482	7.92153	189.591
				7.92917	215.554	7.93889	65.482	7.91458	184.203	7.96667	110.626	7.96875	72.517	7.96667	64.297	7.96875	37.353	7.88542	64.998	7.9375	100.03	7.95139	88.824	8.10069	99.286	7.62153	167.407	7.91806	85.385	7.8625	86.321	7.86875	188.554	7.92847	185.824
				7.93611	218.926	7.94583	62.564	7.92153	181.24	7.97361	110.971	7.97569	69.64	7.97361	63.328	7.97569	37.061	7.89236	65.742	7.94444	103.197	7.95833	89.518	8.10764	99.245	7.62847	169.773	7.925	86.839	7.86944	85.473	7.87569	187.989	7.93542	183.582
				7.94306	224.985	7.95278	62.807	7.92847	178.791	7.98056	110.44	7.98264	68.881	7.98056	64.143	7.98264	38.209	7.89931	63.708	7.95139	104.098	7.96528	87.935	8.11458	98.786	7.63542	172.625	7.93194	87.789	7.87639	85.662	7.88264	192.428	7.94236	179.459
				7.95	228.088	7.95972	61.942	7.93542	173.877	7.9875	112.19	7.98958	73.12	7.9875	61.309	7.98958	36.21	7.90625	64.61	7.95833	106.014	7.97222	89.368	8.12153	99.245	7.64236	174.048	7.93889	84.559	7.88333	85.956	7.88958	192.04	7.94931	174.714
				7.95694	229.011	7.96667	61.293	7.94236	172.682	7.99444	113.199	7.99653	68.259	7.99444	60.782	7.99653	37.317	7.91319	62.782	7.96528	110.349	7.97917	87.829	8.12847	99.06	7.64931	174.236	7.94583	83.895	7.89028	86.237	7.89653	189.953	7.95625	172.165
				7.96389	229.388	7.97361	60.745	7.94931	168.979	8.00139	110.761	8.00347	71.088	8.00139	60.884	8.00347	36.682	7.92014	64.371	7.97222	113.24	7.98611	87.623	8.13542	97.37	7.65625	171.671	7.95278	84.989	7.89722	87.927	7.90347	187.236	7.96319	171.268
				7.97083	230.868	7.98056	60.94	7.95625	167.388	8.00833	113.484	8.01042	70.222	8.00833	61.444	8.01042	37.935	7.92708	62.76	7.97917	113.305	7.99306	87.008	8.14236	97.071	7.66319	175.413	7.95972	83.251	7.90417	88.571	7.91042	192.837	7.97014	164.867
				7.97778	231.96	7.9875	59.721	7.96319	164.459	8.01528	112.569	8.01736	70.217	8.01528	59.655	8.01736	37.67	7.93403	61.363	7.98611	118.021	8	85.988	8.14931	95.825	7.67014	175.148	7.96667	84.126	7.91111	89.733	7.91736	189.853	7.97708	163.837
				7.98472	231.931	7.99444	59.643	7.97014	163.52	8.02222	111.926	8.02431	70.66	8.02222	59.742	8.02431	37.541	7.94097	64.111	7.99306	120.989	8.00694	85.983	8.15625	95.371	7.67708	176.92	7.97361	84.612	7.91806	90.935	7.92431	188.884	7.98403	158.514
				7.99167	236.268	8.00139	60.003	7.97708	158.811	8.02917	114.327	8.03125	70.083	8.02917	57.893	8.03125	38.687	7.94792	65.433	8	123.888	8.01389	87.163	8.16319	96.426	7.68403	171.145	7.98056	83.278	7.925	92.382	7.93125	189.277	7.99097	158.702
				7.99861	235.072	8.00833	60.001	7.98403	154.341	8.03611	111.859	8.03819	69.603	8.03611	57.41	8.03819	38.618	7.95486	64.808	8.00694	122.147	8.02083	83.709	8.17014	99.157	7.69097	170.763	7.9875	81.977	7.93194	92.039	7.93819	186.806	7.99792	154.19
				8.00556	236.356	8.01528	58.823	7.99097	151.972	8.04306	112.534	8.04514	68.562	8.04306	57.419	8.04514	39.205	7.96181	62.737	8.01389	129.033	8.02778	81.917	8.17708	98.157	7.69792	170.946	7.99444	82.306	7.93889	94.729	7.94514	190.689	8.00486	151.732
				8.0125	236.092	8.02222	59.988	7.99792	150.315	8.05	112.984	8.05208	69.012	8.05	55.004	8.05208	39.429	7.96875	62.504	8.02083	131.625	8.03472	84.881	8.18403	95.485	7.70486	168.89	8.00139	82.723	7.94583	95.8	7.95208	186.698	8.01181	149.417
				8.01944	232.756	8.02917	57.478	8.00486	143.613	8.05694	113.244	8.05903	68.187	8.05694	56.679	8.05903	38.556	7.97569	62.056	8.02778	132.913	8.04167	85.683	8.19097	95.911	7.71181	169.679	8.00833	81.62	7.95278	98.456	7.95903	188.526	8.01875	146.641
				8.02639	235.476	8.03611	58.202	8.01181	141.786	8.06389	111.754	8.06597	69.745	8.06389	55.175	8.06597	39.631	7.98264	62.888	8.03472	139.516	8.04861	83.848	8.19792	97.114	7.71875	165.748	8.01528	79.777	7.95972	99.005	7.96597	194.651	8.02569	146.627
				8.03333	232.904	8.04306	57.906	8.01875	136.673	8.07083	112.117	8.07292	68.998	8.07083	54.879	8.07292	39.458	7.98958	62.605	8.04167	141.836	8.05556	86.059	8.20486	97.17	7.72569	166.983	8.02222	80.377	7.96667	98.749	7.97292	188.208	8.03264	145.461
				8.04028	232.84	8.05	58.196	8.02569	133.694	8.07778	112.165	8.07986	66.51	8.07778	53.528	8.07986	38.672	7.99653	61.318	8.04861	139.465	8.0625	85.564	8.21181	96.642	7.73264	165.117	8.02917	80.302	7.97361	100.851	7.97986	191.198	8.03958	141.677
				8.04722	232.334	8.05694	58.355	8.03264	130.357	8.08472	113.198	8.08681	66.444	8.08472	52.383	8.08681	39.363	8.00347	62.015	8.05556	147.345	8.06944	85.823	8.21875	97.542	7.73958	164.876	8.03611	79.138	7.98056	106.594	7.98681	186.51	8.04653	137.869
				8.05417	233.153	8.06389	60.009	8.03958	128.154	8.09167	110.715	8.09375	66.565	8.09167	50.883	8.09375	39.63	8.01042	60.391	8.0625	152.081	8.07639	83.092	8.22569	97.342	7.74653	161.817	8.04306	77.998	7.9875	105.639	7.99375	188.927	8.05347	139.418
				8.06111	232.851	8.07083	58.764	8.04653	123.868	8.09861	111.905	8.10069	68.87	8.09861	51.537	8.10069	40.961	8.01736	59.986	8.06944	152.473	8.08333	84.831	8.23264	95.925	7.75347	156.491	8.05	80.244	7.99444	109.026	8.00069	189.376	8.06042	137.031
				8.06806	224.461	8.07778	59.663	8.05347	121.889	8.10556	109.923	8.10764	66.808	8.10556	50.275	8.10764	39.758	8.02431	59.192	8.07639	156.138	8.09028	87.65	8.23958	96.628	7.76042	158.852	8.05694	79.648	8.00139	110.82	8.00764	186.184	8.06736	134.809
				8.075	229.042	8.08472	58.602	8.06042	114.827	8.1125	111.343	8.11458	65.666	8.1125	52.323	8.11458	40.132	8.03125	59.828	8.08333	161.494	8.09722	85.903	8.24653	98.372	7.76736	154.337	8.06389	79.824	8.00833	113.275	8.01458	190.011	8.07431	137.777
				8.08194	224.57	8.09167	60.753	8.06736	113.36	8.11944	109.063	8.12153	66.746	8.11944	49.387	8.12153	41.544	8.03819	60.419	8.09028	163.353	8.10417	88.193	8.25347	98.285	7.77431	150.701	8.07083	75.61	8.01528	112.721	8.02153	193.087	8.08125	136.186
				8.08889	224.404	8.09861	60.594	8.07431	110.399	8.12639	109.51	8.12847	65.628	8.12639	48.922	8.12847	42.618	8.04514	60.256	8.09722	168.215	8.11111	87.984	8.26042	99.001	7.78125	149.491	8.07778	77.126	8.02222	116.797	8.02847	188.95	8.08819	137.638
				8.09583	219.159	8.10556	60.587	8.08125	107.425	8.13333	106.416	8.13542	67.699	8.13333	49.621	8.13542	41.829	8.05208	60.555	8.10417	167.259	8.11806	88.128	8.26736	97.3	7.78819	147.448	8.08472	78.457	8.02917	117.428	8.03542	191.926	8.09514	133.898
				8.10278	219.764	8.1125	62.545	8.08819	100.669	8.14028	108.901	8.14236	63.977	8.14028	47.072	8.14236	41.182	8.05903	58.884	8.11111	173.433	8.125	87.595	8.27431	96.87	7.79514	146.664	8.09167	77.983	8.03611	120.573	8.04236	189.863	8.10208	133.805
				8.10972	211.827	8.11944	63.823	8.09514	101.717	8.14722	107.726	8.14931	65.14	8.14722	47.186	8.14931	42.063	8.06597	59.909	8.11806	177.145	8.13194	89.202	8.28125	98.543	7.80208	141.713	8.09861	78.071	8.04306	125.132	8.04931	191.154	8.10903	134.78
				8.11667	211.98	8.12639	62.763	8.10208	96.257	8.15417	105.513	8.15625	65.379	8.15417	48.864	8.15625	41.904	8.07292	58.68	8.125	181.882	8.13889	90.246	8.28819	97.156	7.80903	140.924	8.10556	78.729	8.05	126.818	8.05625	193.52	8.11597	136.403
				8.12361	209.36	8.13333	61.553	8.10903	96.224	8.16111	106.299	8.16319	63.245	8.16111	47.746	8.16319	43.008	8.07986	58.301	8.13194	183.918	8.14583	91.854	8.29514	98.943	7.81597	138.317	8.1125	76.967	8.05694	131.536	8.06319	189.42	8.12292	136.045
				8.13056	202.106	8.14028	65.055	8.11597	91.013	8.16806	106.585	8.17014	65.21	8.16806	48.391	8.17014	42.849	8.08681	57.194	8.13889	188.083	8.15278	93.244	8.30208	97.27	7.82292	137.384	8.11944	77.848	8.06389	130.91	8.07014	191.971	8.12986	134.133
				8.1375	203.509	8.14722	64.872	8.12292	88.489	8.175	104.026	8.17708	65.8	8.175	45.987	8.17708	43.919	8.09375	58.347	8.14583	184.782	8.15972	91.495	8.30903	95.199	7.82986	134.199	8.12639	77.74	8.07083	131.114	8.07708	187.424	8.13681	137.552
				8.14444	200.781	8.15417	66.065	8.12986	88.128	8.18194	104.526	8.18403	65.431	8.18194	44.097	8.18403	42.662	8.10069	59.155	8.15278	192.45	8.16667	92.455	8.31597	98.787	7.83681	131.481	8.13333	77.783	8.07778	135.361	8.08403	190.451	8.14375	139.265
				8.15139	198.411	8.16111	68.54	8.13681	85.435	8.18889	103.021	8.19097	66.251	8.18889	45.913	8.19097	43.695	8.10764	58.128	8.15972	192.341	8.17361	95.163	8.32292	97.914	7.84375	133.833	8.14028	77.897	8.08472	136.657	8.09097	188.647	8.15069	138.528
				8.15833	195.616	8.16806	67.802	8.14375	80.358	8.19583	100.648	8.19792	64.967	8.19583	46.11	8.19792	42.83	8.11458	57.321	8.16667	195.945	8.18056	95.126	8.32986	97.499	7.85069	130.368	8.14722	76.352	8.09167	141.9	8.09792	189.126	8.15764	138.168
				8.16528	190.587	8.175	68.618	8.15069	79.601	8.20278	102.561	8.20486	65.704	8.20278	45.092	8.20486	44.051	8.12153	58.113	8.17361	197.764	8.1875	92.387	8.33681	99.814	7.85764	128.79	8.15417	78.141	8.09861	139.418	8.10486	188.474	8.16458	143.38
				8.17222	186.817	8.18194	70.461	8.15764	80.273	8.20972	100.499	8.21181	64.81	8.20972	45.484	8.21181	40.621	8.12847	58.79	8.18056	200.61	8.19444	94.296	8.34375	97.084	7.86458	128.136	8.16111	76.471	8.10556	143.546	8.11181	186.912	8.17153	143.163
				8.17917	184.116	8.18889	69.245	8.16458	75.701	8.21667	101.783	8.21875	66.746	8.21667	44.723	8.21875	43.304	8.13542	57.128	8.1875	201.859	8.20139	93.407	8.35069	96.642	7.87153	128.456	8.16806	78.967	8.1125	146.222	8.11875	187.164	8.17847	146.321
				8.18611	181.537	8.19583	74.225	8.17153	75.459	8.22361	99.352	8.22569	67.199	8.22361	45.088	8.22569	43.594	8.14236	55.783	8.19444	203.815	8.20833	95.525	8.35764	95.396	7.87847	124.418	8.175	78.99	8.11944	144.563	8.12569	188.929	8.18542	150.721
				8.19306	177.718	8.20278	75.361	8.17847	72.807	8.23056	100.053	8.23264	66.382	8.23056	43.799	8.23264	42.38	8.14931	57.377	8.20139	204.956	8.21528	96.151	8.36458	96.7	7.88542	121.739	8.18194	80.242	8.12639	144.894	8.13264	186.676	8.19236	153.082
				8.2	175.336	8.20972	75.441	8.18542	71.807	8.2375	98.135	8.23958	64.939	8.2375	44.08	8.23958	43.107	8.15625	55.8	8.20833	206.803	8.22222	95.246	8.37153	96.541	7.89236	122.73	8.18889	79.774	8.13333	144.522	8.13958	185.229	8.19931	153.441
				8.20694	175.024	8.21667	77.247	8.19236	68.205	8.24444	97.488	8.24653	67.175	8.24444	45.853	8.24653	43.223	8.16319	57.96	8.21528	208.781	8.22917	96.734	8.37847	97.157	7.89931	124.353	8.19583	79.731	8.14028	146.238	8.14653	186.116	8.20625	161.321
				8.21389	171.438	8.22361	79.16	8.19931	69.627	8.25139	97.924	8.25347	67.259	8.25139	45.773	8.25347	42.503	8.17014	57.432	8.22222	204.283	8.23611	94.366	8.38542	93.994	7.90625	121.689	8.20278	81.127	8.14722	146.417	8.15347	181.433	8.21319	161.865
				8.22083	165.374	8.23056	80.242	8.20625	67.445	8.25833	95.545	8.26042	65.192	8.25833	43.007	8.26042	42.822	8.17708	58.351	8.22917	209.19	8.24306	96.291	8.39236	94.471	7.91319	117.92	8.20972	79.888	8.15417	141.977	8.16042	184.699	8.22014	167.733
				8.22778	164.704	8.2375	79.17	8.21319	67.256	8.26528	98.022	8.26736	65.095	8.26528	44.124	8.26736	42.343	8.18403	56.785	8.23611	211.031	8.25	96.935	8.39931	99.03	7.92014	119.17	8.21667	77.951	8.16111	145.616	8.16736	179.284	8.22708	170.868
				8.23472	163.96	8.24444	80.82	8.22014	65.164	8.27222	96.004	8.27431	67.088	8.27222	45.397	8.27431	42.603	8.19097	58.015	8.24306	209.008	8.25694	97.464	8.40625	98.171	7.92708	117.76	8.22361	81.289	8.16806	143.643	8.17431	182.752	8.23403	176.678
				8.24167	158.628	8.25139	82.719	8.22708	62.241	8.27917	96.177	8.28125	65.397	8.27917	42.594	8.28125	42.835	8.19792	55.19	8.25	211.294	8.26389	97.02	8.41319	96.469	7.93403	118.765	8.23056	81.291	8.175	143.211	8.18125	176.894	8.24097	183.163
				8.24861	155.451	8.25833	83.904	8.23403	63.173	8.28611	96.786	8.28819	66.233	8.28611	45.334	8.28819	42.648	8.20486	56.463	8.25694	210.847	8.27083	98.145	8.42014	94.656	7.94097	117.575	8.2375	78.415	8.18194	141.993	8.18819	175.608	8.24792	183.254
				8.25556	153.328	8.26528	85.756	8.24097	61.747	8.29306	93.344	8.29514	66.656	8.29306	45.197	8.29514	42.75	8.21181	57.328	8.26389	206.9	8.27778	98.847	8.42708	96.297	7.94792	114.457	8.24444	81.666	8.18889	139.904	8.19514	180.113	8.25486	193.871
				8.2625	151.574	8.27222	85.579	8.24792	60.995	8.3	92.604	8.30208	67.094	8.3	44.291	8.30208	42.864	8.21875	56.171	8.27083	209.939	8.28472	98.337	8.43403	94.599	7.95486	112.318	8.25139	79.486	8.19583	138.861	8.20208	176.536	8.26181	198.735
				8.26944	151.219	8.27917	89.348	8.25486	61.681	8.30694	92.029	8.30903	66.916	8.30694	43.539	8.30903	42.609	8.22569	55.731	8.27778	211.472	8.29167	98.197	8.44097	96.183	7.96181	111.978	8.25833	80.159	8.20278	140.73	8.20903	174.474	8.26875	203.591
				8.27639	147.919	8.28611	88.68	8.26181	59.996	8.31389	94.731	8.31597	66.352	8.31389	45.22	8.31597	40.804	8.23264	57.258	8.28472	209.695	8.29861	99.272	8.44792	94.399	7.96875	111.709	8.26528	80.532	8.20972	135.218	8.21597	175.199	8.27569	210.601
				8.28333	145.031	8.29306	90.745	8.26875	57.439	8.32083	93.068	8.32292	67.422	8.32083	44.933	8.32292	43.198	8.23958	54.958	8.29167	208.878	8.30556	100.54	8.45486	93.408	7.97569	108.874	8.27222	80.635	8.21667	135.183	8.22292	174.127	8.28264	218.693
				8.29028	141.196	8.3	92.284	8.27569	57.337	8.32778	91.152	8.32986	67.677	8.32778	45.212	8.32986	40.523	8.24653	56.334	8.29861	206.694	8.3125	101.721	8.46181	94.942	7.98264	111.065	8.27917	82.051	8.22361	132.298	8.22986	172.065	8.28958	225.73
				8.29722	140.224	8.30694	93.36	8.28264	57.985	8.33472	90.787	8.33681	67.51	8.33472	46.723	8.33681	41.791	8.25347	57.377	8.30556	204.376	8.31944	103.163	8.46875	93.136	7.98958	109.201	8.28611	82.602	8.23056	127.122	8.23681	171.418	8.29653	231.78
				8.30417	136.796	8.31389	95.115	8.28958	57.437	8.34167	90.684	8.34375	67.523	8.34167	44.463	8.34375	41.676	8.26042	55.332	8.3125	202.224	8.32639	100.964	8.47569	93.356	7.99653	109.64	8.29306	81.076	8.2375	125.406	8.24375	172.388	8.30347	238.397
				8.31111	137.855	8.32083	93.953	8.29653	57.712	8.34861	89.272	8.35069	67.342	8.34861	45.752	8.35069	41.509	8.26736	56.69	8.31944	204.222	8.33333	104.013	8.48264	92.392	8.00347	106.527	8.3	81.484	8.24444	126	8.25069	172.078	8.31042	246.645
				8.31806	138.265	8.32778	94.46	8.30347	59.784	8.35556	90.08	8.35764	66.003	8.35556	45.269	8.35764	41.021	8.27431	54.844	8.32639	197.272	8.34028	104.576	8.48958	95.514	8.01042	108.007	8.30694	80.608	8.25139	122.671	8.25764	168.308	8.31736	252.911
				8.325	132.449	8.33472	97.587	8.31042	55.347	8.3625	87.691	8.36458	66.524	8.3625	45.628	8.36458	40.776	8.28125	55.475	8.33333	196.182	8.34722	107.079	8.49653	93.021	8.01736	105.313	8.31389	83.163	8.25833	121.391	8.26458	168.714	8.32431	256.786
				8.33194	132.993	8.34167	97.589	8.31736	54.457	8.36944	87.058	8.37153	65.874	8.36944	44.352	8.37153	41.151	8.28819	56.385	8.34028	195.288	8.35417	107.068	8.50347	94.142	8.02431	105.571	8.32083	80.26	8.26528	117.243	8.27153	166.755	8.33125	261.921
				8.33889	130.115	8.34861	95.22	8.32431	57.207	8.37639	85.685	8.37847	67.355	8.37639	44.739	8.37847	39.603	8.29514	56.89	8.34722	194.698	8.36111	109.516	8.51042	91.262	8.03125	104.304	8.32778	81.297	8.27222	117.926	8.27847	166.874	8.33819	269.33
				8.34583	128.193	8.35556	95.901	8.33125	55.979	8.38333	85.202	8.38542	67.643	8.38333	48.133	8.38542	39.96	8.30208	55.748	8.35417	192.267	8.36806	111.9	8.51736	92.427	8.03819	102.403	8.33472	81.475	8.27917	114.65	8.28542	168.021	8.34514	277.054
				8.35278	125.102	8.3625	98.156	8.33819	55.806	8.39028	86.662	8.39236	66.43	8.39028	43.796	8.39236	40.461	8.30903	55.589	8.36111	186.921	8.375	109.996	8.52431	92.149	8.04514	102.267	8.34167	79.932	8.28611	113.892	8.29236	164.224	8.35208	284.966
				8.35972	123.901	8.36944	96.692	8.34514	54.753	8.39722	86.192	8.39931	68.015	8.39722	45.1	8.39931	41.951	8.31597	56.865	8.36806	184.247	8.38194	113.262	8.53125	88.784	8.05208	100.544	8.34861	78.626	8.29306	111.746	8.29931	170.075	8.35903	292.377
				8.36667	125.696	8.37639	99.701	8.35208	55.424	8.40417	84.309	8.40625	68.607	8.40417	46.027	8.40625	39.908	8.32292	58.054	8.375	184.987	8.38889	114.661	8.53819	90.832	8.05903	101.935	8.35556	80.189	8.3	107.386	8.30625	167.977	8.36597	302.659
				8.37361	122.691	8.38333	98.399	8.35903	56.221	8.41111	87.538	8.41319	67.576	8.41111	48.37	8.41319	39.06	8.32986	57.693	8.38194	179.968	8.39583	116.23	8.54514	89.256	8.06597	101.658	8.3625	77.803	8.30694	107.329	8.31319	159.88	8.37292	309.627
				8.38056	119.881	8.39028	98.075	8.36597	57.212	8.41806	85.895	8.42014	68.647	8.41806	48.313	8.42014	38.377	8.33681	58.525	8.38889	175.321	8.40278	122.355	8.55208	89.073	8.07292	100.864	8.36944	80.264	8.31389	104.388	8.32014	161.768	8.37986	314.559
				8.3875	121.995	8.39722	99.521	8.37292	53.926	8.425	85.082	8.42708	70.427	8.425	49.103	8.42708	38.326	8.34375	57.586	8.39583	173.923	8.40972	121.944	8.55903	87.684	8.07986	100.001	8.37639	79.742	8.32083	100.321	8.32708	164.829	8.38681	320.5
				8.39444	116.434	8.40417	99.914	8.37986	55.147	8.43194	84.789	8.43403	69.851	8.43194	50.759	8.43403	38.97	8.35069	58.017	8.40278	167.863	8.41667	128.215	8.56597	89.745	8.08681	99.426	8.38333	77.129	8.32778	102.115	8.33403	163.174	8.39375	327.064
				8.40139	119.501	8.41111	98.222	8.38681	55.948	8.43889	85.049	8.44097	68.024	8.43889	50.136	8.44097	38.084	8.35764	58.736	8.40972	165.883	8.42361	128.338	8.57292	87.455	8.09375	97.271	8.39028	78.083	8.33472	100.219	8.34097	162.544	8.40069	335.726
				8.40833	118.72	8.41806	97.384	8.39375	56.689	8.44583	80.793	8.44792	69.225	8.44583	52.326	8.44792	38.469	8.36458	58.668	8.41667	167.834	8.43056	132.037	8.57986	88.5	8.10069	98.51	8.39722	76.821	8.34167	99.422	8.34792	158.026	8.40764	341.643
				8.41528	114.778	8.425	96.363	8.40069	55.391	8.45278	83.86	8.45486	69.643	8.45278	52.749	8.45486	39.269	8.37153	61.556	8.42361	159.657	8.4375	132.486	8.58681	88.327	8.10764	101.207	8.40417	77.962	8.34861	94.45	8.35486	161.703	8.41458	343.247
				8.42222	116.027	8.43194	98.298	8.40764	57.253	8.45972	83.221	8.46181	69.788	8.45972	53.136	8.46181	38.933	8.37847	61.476	8.43056	156.769	8.44444	136.206	8.59375	89.287	8.11458	98.414	8.41111	77.767	8.35556	90.597	8.36181	159.888	8.42153	353.9
				8.42917	114.995	8.43889	94.118	8.41458	58.385	8.46667	84.579	8.46875	68.694	8.46667	54.593	8.46875	39.775	8.38542	62.782	8.4375	153.724	8.45139	138.637	8.60069	87.898	8.12153	98.417	8.41806	77.902	8.3625	93.911	8.36875	158.515	8.42847	359.198
				8.43611	113.875	8.44583	95.71	8.42153	55.418	8.47361	82.913	8.47569	69.76	8.47361	58.768	8.47569	36.917	8.39236	65.397	8.44444	150.255	8.45833	138.166	8.60764	88.043	8.12847	101.382	8.425	76.659	8.36944	88.602	8.37569	162.245	8.43542	357.991
				8.44306	114.42	8.45278	95.12	8.42847	57.799	8.48056	83.786	8.48264	69.291	8.48056	58.558	8.48264	37.868	8.39931	65.157	8.45139	149.563	8.46528	142.755	8.61458	86.127	8.13542	100.053	8.43194	77.009	8.37639	89.164	8.38264	161.03	8.44236	366.878
				8.45	114.517	8.45972	94.178	8.43542	59.375	8.4875	83.182	8.48958	71.081	8.4875	61.399	8.48958	38.236	8.40625	66.845	8.45833	145.177	8.47222	147.853	8.62153	86.612	8.14236	99.616	8.43889	76.509	8.38333	89.471	8.38958	161.358	8.44931	369.525
				8.45694	112.715	8.46667	91.121	8.44236	59.983	8.49444	82.138	8.49653	71.388	8.49444	63.747	8.49653	37.798	8.41319	67.066	8.46528	140.619	8.47917	147.671	8.62847	86.784	8.14931	102.991	8.44583	76.037	8.39028	88.498	8.39653	157.91	8.45625	367.586
				8.46389	111.946	8.47361	90.389	8.44931	59.575	8.50139	83.54	8.50347	71.318	8.50139	64.877	8.50347	38.171	8.42014	66.214	8.47222	139.662	8.48611	150.22	8.63542	86.512	8.15625	103.106	8.45278	74.776	8.39722	86.654	8.40347	160.104	8.46319	372.086
				8.47083	113.639	8.48056	91.757	8.45625	60.677	8.50833	81.143	8.51042	71.421	8.50833	67.275	8.51042	36.555	8.42708	69.896	8.47917	134.841	8.49306	153.141	8.64236	85.727	8.16319	103.152	8.45972	75.43	8.40417	85.978	8.41042	159.971	8.47014	371.285
				8.47778	112.871	8.4875	86.606	8.46319	63.361	8.51528	82.997	8.51736	70.243	8.51528	69.085	8.51736	38.113	8.43403	69.554	8.48611	130.386	8.5	155.711	8.64931	84.681	8.17014	104.486	8.46667	74.572	8.41111	85.945	8.41736	158.921	8.47708	373.561
				8.48472	112.251	8.49444	87.284	8.47014	63.965	8.52222	82.844	8.52431	69.282	8.52222	71.961	8.52431	38.34	8.44097	73.401	8.49306	125.224	8.50694	158.48	8.65625	86.112	8.17708	106.461	8.47361	76.588	8.41806	84.406	8.42431	159.878	8.48403	376.166
				8.49167	112.086	8.50139	86.269	8.47708	68.075	8.52917	83.241	8.53125	72.321	8.52917	71.19	8.53125	37.333	8.44792	71.746	8.5	123.776	8.51389	157.883	8.66319	84.237	8.18403	104.916	8.48056	75.293	8.425	82.004	8.43125	160.645	8.49097	375.195
				8.49861	111.477	8.50833	86.231	8.48403	68.951	8.53611	82.656	8.53819	72.726	8.53611	75.256	8.53819	37.021	8.45486	74.25	8.50694	121.415	8.52083	156.7	8.67014	84.912	8.19097	107.914	8.4875	75.705	8.43194	83.52	8.43819	159.735	8.49792	376.737
				8.50556	111.811	8.51528	84.137	8.49097	66.967	8.54306	83.001	8.54514	72.223	8.54306	77.509	8.54514	36.212	8.46181	75.944	8.51389	117.932	8.52778	160.844	8.67708	87.785	8.19792	109.57	8.49444	73.563	8.43889	80.468	8.44514	161.973	8.50486	373.154
				8.5125	116.097	8.52222	85.096	8.49792	69.711	8.55	81.597	8.55208	71.227	8.55	81.167	8.55208	37.381	8.46875	74.943	8.52083	115.946	8.53472	163.173	8.68403	83.126	8.20486	109.216	8.50139	75.679	8.44583	81.056	8.45208	160.499	8.51181	371.531
				8.51944	114.607	8.52917	83.249	8.50486	72.002	8.55694	82.595	8.55903	71.652	8.55694	81.794	8.55903	36.691	8.47569	76.504	8.52778	111.395	8.54167	163.478	8.69097	84.309	8.21181	112.404	8.50833	73.773	8.45278	81.481	8.45903	161.869	8.51875	367.251
				8.52639	117.248	8.53611	80.154	8.51181	72.194	8.56389	81.28	8.56597	71.938	8.56389	86.818	8.56597	35.053	8.48264	77.357	8.53472	107.803	8.54861	164.868	8.69792	84.684	8.21875	113.372	8.51528	74.46	8.45972	79.9	8.46597	158.081	8.52569	364.408
				8.53333	116.743	8.54306	78.657	8.51875	73.689	8.57083	81.952	8.57292	72.879	8.57083	86.675	8.57292	36.941	8.48958	80.548	8.54167	105.648	8.55556	161.055	8.70486	86.211	8.22569	118.043	8.52222	73.978	8.46667	76.977	8.47292	161.28	8.53264	364.531
				8.54028	118.69	8.55	76.564	8.52569	77.564	8.57778	83.578	8.57986	72.249	8.57778	89.059	8.57986	36.983	8.49653	79.991	8.54861	103.553	8.5625	163.466	8.71181	84.398	8.23264	118.915	8.52917	74.789	8.47361	79.631	8.47986	158.822	8.53958	355.842
				8.54722	119.885	8.55694	76.75	8.53264	79.481	8.58472	80.688	8.58681	71.459	8.58472	91.44	8.58681	36.746	8.50347	81.724	8.55556	100.663	8.56944	166.132	8.71875	86.641	8.23958	119.152	8.53611	75.071	8.48056	77.579	8.48681	158.711	8.54653	351.673
				8.55417	122.856	8.56389	73.54	8.53958	81.427	8.59167	83.29	8.59375	73.653	8.59167	93.637	8.59375	34.265	8.51042	83.772	8.5625	96.836	8.57639	165.035	8.72569	84.155	8.24653	120.158	8.54306	74.979	8.4875	75.677	8.49375	160.374	8.55347	351.297
				8.56111	123.135	8.57083	76.324	8.54653	84.84	8.59861	81.243	8.60069	71.306	8.59861	98.365	8.60069	34.802	8.51736	81.709	8.56944	96.391	8.58333	165.112	8.73264	82.535	8.25347	124.283	8.55	75.543	8.49444	74.424	8.50069	162.132	8.56042	343.961
				8.56806	123.796	8.57778	74.146	8.55347	87.085	8.60556	82.785	8.60764	72.879	8.60556	98.343	8.60764	35.932	8.52431	84.928	8.57639	93.715	8.59028	163.708	8.73958	83.498	8.26042	125.121	8.55694	76.05	8.50139	77.728	8.50764	160.959	8.56736	340.791
				8.575	125.271	8.58472	72.987	8.56042	89.245	8.6125	82.637	8.61458	71.849	8.6125	100.698	8.61458	36.096	8.53125	83.041	8.58333	90.731	8.59722	165.317	8.74653	81.69	8.26736	124.821	8.56389	76.001	8.50833	76.157	8.51458	162.935	8.57431	336.476
				8.58194	127.177	8.59167	69.296	8.56736	92.464	8.61944	81.762	8.62153	74.094	8.61944	103.037	8.62153	37.798	8.53819	84.961	8.59028	90.2	8.60417	164.793	8.75347	82.055	8.27431	125.719	8.57083	76.552	8.51528	78.063	8.52153	164.275	8.58125	330.719
				8.58889	127.78	8.59861	70.375	8.57431	94.496	8.62639	83.394	8.62847	74.048	8.62639	105.105	8.62847	36.995	8.54514	83.084	8.59722	86.808	8.61111	162.639	8.76042	81.576	8.28125	130.671	8.57778	77.259	8.52222	76.016	8.52847	159.821	8.58819	321.95
				8.59583	133.363	8.60556	69.391	8.58125	95.085	8.63333	84.313	8.63542	71.857	8.63333	104.693	8.63542	36.922	8.55208	84.929	8.60417	87.552	8.61806	162.496	8.76736	82.283	8.28819	131.585	8.58472	77.826	8.52917	75.683	8.53542	159.336	8.59514	315.166
				8.60278	136.122	8.6125	68.798	8.58819	99.632	8.64028	86.044	8.64236	70.82	8.64028	104.965	8.64236	35.782	8.55903	84.779	8.61111	84.509	8.625	161.936	8.77431	81.462	8.29514	135.792	8.59167	78.89	8.53611	75.707	8.54236	161.847	8.60208	309.025
				8.60972	137.86	8.61944	65.139	8.59514	102.729	8.64722	86.002	8.64931	73.17	8.64722	108.128	8.64931	36.95	8.56597	86.622	8.61806	83.466	8.63194	158.762	8.78125	81.912	8.30208	134.317	8.59861	79.94	8.54306	75.307	8.54931	162.406	8.60903	306.101
				8.61667	141.309	8.62639	68.098	8.60208	105.892	8.65417	85.072	8.65625	73.175	8.65417	107.868	8.65625	36.688	8.57292	86.981	8.625	80.123	8.63889	161.287	8.78819	81.29	8.30903	136.848	8.60556	79.949	8.55	75.491	8.55625	162.507	8.61597	299.049
				8.62361	142.023	8.63333	66.416	8.60903	107.245	8.66111	84.557	8.66319	70.53	8.66111	110.749	8.66319	36.444	8.57986	86.214	8.63194	80.899	8.64583	157.803	8.79514	80.297	8.31597	140.022	8.6125	82.257	8.55694	78.107	8.56319	158.352	8.62292	293.219
				8.63056	146.897	8.64028	65.048	8.61597	108.511	8.66806	85.73	8.67014	72.249	8.66806	108.511	8.67014	36.203	8.58681	87.695	8.63889	79.627	8.65278	155.569	8.80208	80.581	8.32292	140.593	8.61944	82.13	8.56389	74.454	8.57014	158.327	8.62986	282.788
				8.6375	150.242	8.64722	61.972	8.62292	112.204	8.675	85.725	8.67708	72.816	8.675	108.85	8.67708	37.324	8.59375	85.245	8.64583	78.407	8.65972	155.014	8.80903	81.324	8.32986	142.475	8.62639	82.645	8.57083	75.418	8.57708	160.871	8.63681	278.06
				8.64444	154.517	8.65417	63.727	8.62986	117.856	8.68194	84.328	8.68403	70.56	8.68194	110.276	8.68403	37.012	8.60069	86.747	8.65278	76.545	8.66667	153.094	8.81597	81.811	8.33681	144.407	8.63333	83.521	8.57778	75.703	8.58403	159.713	8.64375	273.731
				8.65139	156.004	8.66111	62.574	8.63681	117.788	8.68889	86.54	8.69097	72.189	8.68889	110.383	8.69097	37.939	8.60764	84.999	8.65972	77.564	8.67361	151.332	8.82292	80.452	8.34375	144.777	8.64028	83.767	8.58472	77.458	8.59097	162.01	8.65069	266.228
				8.65833	160.213	8.66806	61.248	8.64375	119.231	8.69583	85.714	8.69792	71.155	8.69583	108.262	8.69792	37.23	8.61458	87.386	8.66667	76.124	8.68056	150.001	8.82986	83.326	8.35069	146.47	8.64722	82.466	8.59167	74.353	8.59792	156.845	8.65764	255.355
				8.66528	158.802	8.675	59.443	8.65069	121.951	8.70278	86.176	8.70486	70.95	8.70278	108.975	8.70486	36.456	8.62153	86.518	8.67361	74.463	8.6875	147.1	8.83681	80.652	8.35764	150.477	8.65417	84.14	8.59861	76.333	8.60486	160.945	8.66458	249.426
				8.67222	161.211	8.68194	58.642	8.65764	125.705	8.70972	88.083	8.71181	71.532	8.70972	106.332	8.71181	37.175	8.62847	84.576	8.68056	72.201	8.69444	146.814	8.84375	80.783	8.36458	151.017	8.66111	87.771	8.60556	77.963	8.61181	162.109	8.67153	246.948
				8.67917	165.211	8.68889	59.651	8.66458	124.955	8.71667	86.122	8.71875	70.966	8.71667	108.322	8.71875	38.624	8.63542	83.82	8.6875	73.421	8.70139	141.186	8.85069	81.067	8.37153	150.805	8.66806	86.13	8.6125	76.803	8.61875	165.172	8.67847	238.821
				8.68611	165.877	8.69583	57.811	8.67153	129.25	8.72361	86.461	8.72569	72.922	8.72361	107.099	8.72569	38.2	8.64236	83.561	8.69444	70.428	8.70833	142.166	8.85764	81.197	8.37847	151.497	8.675	85.966	8.61944	78.536	8.62569	161.036	8.68542	230.081
				8.69306	167.469	8.70278	57.326	8.67847	131.156	8.73056	87.596	8.73264	70.042	8.73056	107.085	8.73264	36.338	8.64931	85.361	8.70139	70.794	8.71528	138.643	8.86458	80.337	8.38542	152.139	8.68194	89.936	8.62639	78.883	8.63264	165.751	8.69236	228.115
				8.7	170.182	8.70972	56.552	8.68542	134.405	8.7375	86.676	8.73958	71.725	8.7375	104.324	8.73958	38.536	8.65625	83.583	8.70833	71.663	8.72222	134.42	8.87153	82.893	8.39236	152.09	8.68889	91.007	8.63333	79.869	8.63958	161.583	8.69931	221.124
				8.70694	174.718	8.71667	55.87	8.69236	137.261	8.74444	89.147	8.74653	72.052	8.74444	101.541	8.74653	37.944	8.66319	83.441	8.71528	70.682	8.72917	132.201	8.87847	80.423	8.39931	151.321	8.69583	90.115	8.64028	78.133	8.64653	160.163	8.70625	210.57
				8.71389	177.48	8.72361	54.807	8.69931	137.325	8.75139	84.37	8.75347	70.541	8.75139	100.514	8.75347	37.394	8.67014	83.498	8.72222	71.388	8.73611	128.846	8.88542	82.297	8.40625	151.527	8.70278	90.278	8.64722	80.501	8.65347	162.466	8.71319	206.767
				8.72083	178.586	8.73056	54.119	8.70625	138.647	8.75833	87.592	8.76042	72.277	8.75833	99.312	8.76042	39.575	8.67708	82.657	8.72917	69.681	8.74306	123.988	8.89236	80.223	8.41319	152.134	8.70972	92.891	8.65417	80.478	8.66042	162.505	8.72014	203.267
				8.72778	177.205	8.7375	54.601	8.71319	138.766	8.76528	89.336	8.76736	71.429	8.76528	99.584	8.76736	38.324	8.68403	81.385	8.73611	69.016	8.75	121.433	8.89931	81.854	8.42014	150.901	8.71667	93.619	8.66111	80.893	8.66736	161.168	8.72708	198.561
				8.73472	177.616	8.74444	53.905	8.72014	140.028	8.77222	89.946	8.77431	69.425	8.77222	96.266	8.77431	38.015	8.69097	82.778	8.74306	66.744	8.75694	121.251	8.90625	83.313	8.42708	147.989	8.72361	94.659	8.66806	81.909	8.67431	163.087	8.73403	191.319
				8.74167	183.314	8.75139	53.113	8.73403	143.107	8.77917	88.648	8.78125	72.361	8.77917	96.599	8.78125	37.769	8.69792	82.625	8.75	69.098	8.76389	118.315	8.91319	81.497	8.43403	146.197	8.73056	94.957	8.675	84.11	8.68125	161.571	8.74097	184.579
				8.74861	179.481	8.75833	52.703	8.74097	142.509	8.78611	88.355	8.78819	71.046	8.78611	91.976	8.78819	39.015	8.70486	78.886	8.75694	65.827	8.77083	116.018	8.92014	81.253	8.44097	143.991	8.7375	96.092	8.68194	84.554	8.68819	164.346	8.74792	181.068
				8.75556	183.564	8.76528	52.55	8.74792	140.922	8.79306	85.87	8.79514	70.568	8.79306	90.879	8.79514	39.26	8.71181	77.202	8.76389	67.676	8.77778	113.342	8.92708	84.012	8.44792	144.546	8.74444	93.626	8.68889	85.917	8.69514	164.104	8.75486	175.231
				8.7625	183.591	8.77222	52.497	8.75486	140.709	8.8	88.781	8.80208	69.792	8.8	88.337	8.80208	38.746	8.71875	77.74	8.77083	66.355	8.78472	113.385	8.93403	80.394	8.45486	144.321	8.75139	94.904	8.69583	86.748	8.70208	166.449	8.76181	174.207
				8.76944	185.072	8.77917	51.282	8.76181	141.168	8.80694	88.217	8.80903	71.388	8.80694	87.072	8.80903	39.169	8.72569	78.568	8.77778	69.813	8.79167	108.752	8.94097	81.911	8.46181	140.112	8.75833	95.98	8.70278	88.346	8.70903	165.255	8.76875	172.313
				8.77639	185.617	8.78611	51.771	8.76875	138.492	8.81389	89.653	8.81597	71.621	8.81389	85.574	8.81597	38.463	8.73264	76.781	8.78472	69.761	8.79861	107.823	8.94792	81.782	8.46875	139.803	8.76528	96.119	8.70972	88.263	8.71597	165.607	8.77569	167.135
				8.78333	184.845	8.79306	49.73	8.77569	139.881	8.82083	87.82	8.82292	72.366	8.82083	84.973	8.82292	38.53	8.73958	74.706	8.79167	69.225	8.80556	105.547	8.95486	82.226	8.47569	135.73	8.77222	92.925	8.71667	89.493	8.72292	165.162	8.78264	165.054
				8.79028	189.51	8.8	51.728	8.78958	135.264	8.82778	87.294	8.82986	70.076	8.82778	80.424	8.82986	40.493	8.74653	73.152	8.79861	67.846	8.8125	103.003	8.96181	83.571	8.48264	134.44	8.77917	93.161	8.72361	92.644	8.72986	167.083	8.78958	160.357
				8.79722	188.495	8.80694	52.485	8.79653	137.584	8.83472	90.051	8.83681	68.461	8.83472	81.258	8.83681	40.375	8.75347	70.706	8.80556	68.005	8.81944	98.471	8.96875	81.426	8.48958	135.256	8.78611	95.2	8.73056	94.884	8.73681	163.898	8.79653	155.498
				8.80417	190.573	8.81389	50.66	8.80347	133.333	8.84167	88.013	8.84375	69.418	8.84167	81.099	8.84375	39.203	8.76042	74.203	8.8125	67.374	8.82639	98.19	8.97569	83.342	8.49653	133.009	8.79306	93.384	8.7375	94.558	8.74375	166.286	8.80347	150.944
				8.81111	194.113	8.82083	49.375	8.81042	133.158	8.84861	90.195	8.85069	70.923	8.84861	77.31	8.85069	40.566	8.76736	70.221	8.81944	67.666	8.83333	97.552	8.98264	85.198	8.50347	132.767	8.8	91.35	8.74444	96.025	8.75069	163.407	8.81042	149.223
				8.81806	190.097	8.82778	50.016	8.81736	132.208	8.85556	89.188	8.85764	68.075	8.85556	76.837	8.85764	40.659	8.77431	69.28	8.82639	66.075	8.84028	95.975	8.98958	84.129	8.51042	129.422	8.80694	91.884	8.75139	100.271	8.75764	166.309	8.81736	147.542
				8.825	192.028	8.83472	48.939	8.82431	129.375	8.8625	90.423	8.86458	67.748	8.8625	72.661	8.86458	40.394	8.78125	68.449	8.83333	67.724	8.84722	91.041	8.99653	83.971	8.51736	127.169	8.81389	91.173	8.75833	103.597	8.76458	167.336	8.82431	141.828
				8.83194	192.096	8.84167	50.121	8.83125	128.527	8.86944	90.856	8.87153	69.775	8.86944	71.847	8.87153	41.816	8.78819	68.115	8.84028	68.65	8.85417	90.582	9.00347	83.485	8.52431	125.419	8.82083	91.966	8.76528	102.717	8.77153	168.534	8.83125	142.784
				8.83889	194.095	8.84861	52.073	8.83819	125.72	8.87639	92.628	8.87847	68.163	8.87639	72.104	8.87847	41.204	8.79514	65.905	8.84722	66.023	8.86111	89.557	9.01042	84.698	8.53125	122.045	8.82778	88.445	8.77222	107.013	8.77847	165.186	8.83819	135.885
				8.84583	189.396	8.85556	49.764	8.84514	122.519	8.88333	90.356	8.88542	69.501	8.88333	69.132	8.88542	42.45	8.80208	65.016	8.85417	66.275	8.86806	89.821	9.01736	84.415	8.53819	122.052	8.83472	88.688	8.77917	109.71	8.78542	162.521	8.84514	135.409
				8.85278	195.699	8.8625	51.395	8.85208	122.186	8.89028	89.764	8.89236	69.254	8.89028	66.264	8.89236	43.491	8.80903	62.367	8.86111	70.439	8.875	87.537	9.02431	83.655	8.54514	121.021	8.84167	88.311	8.78611	112.608	8.79236	164.372	8.85208	135.075
				8.85972	190.237	8.86944	51.479	8.85903	118.248	8.89722	89.98	8.89931	69.079	8.89722	66.465	8.89931	41.696	8.81597	62.016	8.86806	68.452	8.88194	85.806	9.03125	84.987	8.55208	119.562	8.84861	85.225	8.79306	114.731	8.79931	164.897	8.85903	134.03
				8.86667	193.71	8.87639	50.223	8.86597	117.108	8.90417	91.614	8.90625	68.698	8.90417	63.977	8.90625	46.061	8.82292	61.993	8.875	68.478	8.88889	82.545	9.03819	85.613	8.55903	118.336	8.85556	84.049	8.8	115.849	8.80625	166.767	8.86597	131.199
				8.87361	189.795	8.88333	50.663	8.87292	116.217	8.91111	90.419	8.91319	66.151	8.91111	63.523	8.91319	44.105	8.82986	61.967	8.88194	67.949	8.89583	82.882	9.04514	85.431	8.56597	117.575	8.8625	84.787	8.80694	120.462	8.81319	166.64	8.87292	128.651
				8.88056	189.241	8.89028	52.515	8.87986	113.398	8.91806	91.368	8.92014	67.369	8.91806	62.156	8.92014	45.089	8.83681	59.489	8.88889	70.787	8.90278	80.726	9.05208	85.455	8.57292	115.316	8.86944	83.194	8.81389	122.568	8.82014	168.404	8.87986	129.865
				8.8875	191.449	8.89722	51.64	8.88681	113.264	8.925	92.902	8.92708	66.327	8.925	59.186	8.92708	47.097	8.84375	60.302	8.89583	69.481	8.90972	81.042	9.05903	85.488	8.57986	109.323	8.87639	84.831	8.82083	123.733	8.82708	167.077	8.88681	127.663
				8.89444	187.818	8.90417	52.613	8.89375	108.424	8.93194	91.696	8.93403	67.819	8.93194	59.766	8.93403	45.442	8.85069	61.038	8.90278	68.295	8.91667	82.014	9.06597	84.984	8.58681	110.557	8.88333	78.434	8.82778	126.12	8.83403	169.175	8.89375	125.316
				8.90139	190.565	8.91111	53.7	8.90069	106.841	8.93889	92.109	8.94097	67.145	8.93889	58.017	8.94097	44.83	8.85764	57.491	8.90972	69.891	8.92361	77.204	9.07292	84.243	8.59375	110.193	8.89028	79.209	8.83472	127.929	8.84097	165.464	8.90069	121.01
				8.90833	186.976	8.91806	56.331	8.90764	101.664	8.94583	92.971	8.94792	65.44	8.94583	57.706	8.94792	44.851	8.86458	57.349	8.91667	72.654	8.93056	78.16	9.07986	87.285	8.60069	109	8.89722	76.943	8.84167	130.528	8.84792	168.927	8.90764	121.424
				8.91528	187.183	8.925	55.944	8.91458	101.268	8.95278	89.658	8.95486	64.332	8.95278	54.596	8.95486	48.102	8.87153	56.617	8.92361	73.234	8.9375	78.336	9.08681	84.114	8.60764	108.734	8.90417	77.449	8.84861	134.364	8.85486	165.461	8.91458	120.372
				8.92222	183.593	8.93194	56.073	8.92153	95.246	8.95972	91.214	8.96181	65.909	8.95972	54.302	8.96181	47.374	8.87847	54.455	8.93056	73.419	8.94444	75.414	9.09375	83.812	8.61458	105.484	8.91111	77.149	8.85556	134.71	8.86181	163.167	8.92153	119.372
				8.92917	181.372	8.93889	56.227	8.92847	96.809	8.96667	91.441	8.96875	66.261	8.96667	54.335	8.96875	47.227	8.88542	56.169	8.9375	73.736	8.95139	75.123	9.10069	86.16	8.62153	104.284	8.91806	74.811	8.8625	136.232	8.86875	165.64	8.92847	120.774
				8.93611	181.107	8.94583	59.372	8.93542	92.772	8.97361	92.256	8.97569	66.424	8.97361	52.796	8.97569	48.081	8.89236	54.322	8.94444	74.268	8.95833	74.466	9.10764	86.499	8.62847	102.046	8.925	73.753	8.86944	138.243	8.87569	166.313	8.93542	120.834
				8.94306	182.088	8.95278	61.011	8.94236	89.296	8.98056	92.461	8.98264	64.153	8.98056	53.708	8.98264	47.66	8.89931	53.234	8.95139	75.467	8.96528	73.75	9.11458	84.916	8.63542	101.154	8.93194	72.86	8.87639	143.009	8.88264	169.018	8.94236	120.418
				8.95	179.501	8.95972	62.513	8.94931	89.58	8.9875	91.973	8.98958	65.26	8.9875	50.137	8.98958	49.303	8.90625	52.311	8.95833	76.329	8.97222	71.219	9.12153	85.027	8.64236	100.305	8.93889	71.484	8.88333	145.111	8.88958	165.896	8.94931	123.243
				8.95694	177.616	8.96667	64.708	8.95625	88.881	8.99444	91.685	8.99653	65.208	8.99444	50.723	8.99653	48.649	8.91319	52.694	8.96528	77.203	8.97917	73.93	9.12847	85.76	8.64931	99.168	8.94583	71.7	8.89028	141.734	8.89653	166.866	8.95625	121.138
				8.96389	177.971	8.97361	68.623	8.96319	81.985	9.00139	94.432	9.00347	64.586	9.00139	50.639	9.00347	47.498	8.92014	51.788	8.97222	79.826	8.98611	71.165	9.13542	83.069	8.65625	97.417	8.95278	71.015	8.89722	145.171	8.90347	168.994	8.96319	123.491
				8.97083	176.509	8.98056	69.572	8.97014	83.217	9.00833	91.915	9.01042	64.067	9.00833	48.376	9.01042	48.397	8.92708	52.622	8.97917	81.354	8.99306	71.937	9.14236	83.8	8.66319	96.159	8.95972	71.675	8.90417	146.003	8.91042	166.775	8.97014	120.439
				8.97778	173.598	8.9875	71.156	8.97708	80.601	9.01528	90.566	9.01736	63.973	9.01528	48.245	9.01736	49.149	8.93403	49.832	8.98611	82.618	9	70.826	9.14931	82.912	8.67014	97.744	8.96667	69.11	8.91111	148.497	8.91736	168.826	8.97708	123.371
				8.98472	171.159	8.99444	72.487	8.98403	78.343	9.02222	90.165	9.02431	62.368	9.02222	47.644	9.02431	47.642	8.94097	49.983	8.99306	85.242	9.00694	70.248	9.15625	82.04	8.67708	93.975	8.97361	67.766	8.91806	147.921	8.92431	168.499	8.98403	126.054
				8.99167	170.078	9.00139	76.759	8.99097	74.568	9.02917	92.918	9.03125	64.017	9.02917	46.244	9.03125	50.335	8.94792	50.256	9	85.028	9.01389	69.294	9.16319	85.245	8.68403	94.565	8.98056	67.096	8.925	148.99	8.93125	168.2	8.99097	126.73
				8.99861	166.838	9.00833	77.972	8.99792	72.902	9.03611	93.299	9.03819	62.386	9.03611	45.125	9.03819	48.587	8.95486	48.238	9.00694	87.678	9.02083	70.087	9.17014	84.2	8.69097	93.13	8.9875	67.391	8.93194	149.762	8.93819	169.958	8.99792	128.052
				9.00556	165.877	9.01528	83.944	9.00486	72.347	9.04306	92.249	9.04514	61.638	9.04306	46.282	9.04514	47.998	8.96181	48.671	9.01389	90.118	9.02778	70.1	9.17708	82.769	8.69792	92.583	8.99444	66.739	8.93889	148.014	8.94514	173.048	9.00486	130.13
				9.0125	164.697	9.02222	85.258	9.01181	70.938	9.05	89.972	9.05208	61.39	9.05	46.246	9.05208	50.096	8.96875	47.631	9.02083	90.807	9.03472	68.449	9.18403	85.216	8.70486	91.353	9.00139	65.891	8.94583	148.117	8.95208	166.925	9.01181	128.947
				9.01944	160.631	9.02917	90.699	9.01875	69.551	9.05694	89.464	9.05903	61.767	9.05694	44.868	9.05903	50.046	8.97569	50.509	9.02778	96.88	9.04167	70.671	9.19097	82.726	8.71181	93.41	9.00833	65.722	8.95278	145.932	8.95903	171.529	9.01875	133.916
				9.02639	164.07	9.03611	88.728	9.02569	67.954	9.06389	91.918	9.06597	64.37	9.06389	43.361	9.06597	48.7	8.98264	47.348	9.03472	98.607	9.04861	69.998	9.19792	84.629	8.71875	89.632	9.01528	63.054	8.95972	146.971	8.96597	174.802	9.02569	137.125
				9.03333	161.417	9.04306	91.397	9.03264	66.07	9.07083	90.104	9.07292	62.213	9.07083	42.919	9.07292	48.83	8.98958	47.74	9.04167	101.814	9.05556	69.074	9.20486	83.783	8.72569	89.163	9.02222	62.626	8.96667	144.503	8.97292	170.428	9.03264	140.6
				9.04028	160.073	9.05	94.687	9.03958	65.464	9.07778	87.974	9.07986	62.301	9.07778	43.422	9.07986	48.504	8.99653	47.13	9.04861	105.526	9.0625	71.386	9.21181	84.286	8.73264	90.892	9.02917	62.156	8.97361	147.412	8.97986	170.898	9.03958	146.425
				9.04722	157.188	9.05694	97.819	9.04653	63.461	9.08472	88.65	9.08681	62.185	9.08472	44.182	9.08681	49.165	9.00347	48.4	9.05556	106.019	9.06944	70.338	9.21875	82.312	8.73958	89.968	9.03611	62.555	8.98056	141.975	8.98681	171.139	9.04653	150.84
				9.05417	157.355	9.06389	99.167	9.05347	62.658	9.09167	88.496	9.09375	60.846	9.09167	43.026	9.09375	49.164	9.01042	48.363	9.0625	110.351	9.07639	70.727	9.22569	81.997	8.75347	90.901	9.04306	60.981	8.9875	143.686	8.99375	169.872	9.05347	155.155
				9.06111	153.601	9.07083	102.894	9.06042	60.38	9.09861	87.52	9.10069	63.03	9.09861	43.295	9.10069	45.727	9.01736	46.182	9.06944	115.568	9.08333	69.783	9.23264	81.097	8.76736	86.965	9.05	63.413	8.99444	140.94	9.00069	172.735	9.06042	159.926
				9.06806	150.603	9.07778	108.338	9.06736	59.318	9.10556	85.787	9.10764	62.144	9.10556	43.129	9.10764	48.147	9.02431	47.423	9.07639	118.355	9.09028	73.134	9.23958	82.126	8.77431	89.857	9.05694	63.216	9.00139	138.638	9.00764	168.32	9.06736	166.421
				9.075	150.249	9.08472	107.176	9.07431	59.958	9.1125	88.205	9.11458	61.465	9.1125	41.362	9.11458	46.067	9.03125	48.056	9.08333	118.943	9.09722	74.007	9.24653	82.44	8.78125	87.021	9.06389	61.524	9.00833	140.114	9.01458	168.641	9.07431	173.25
				9.08194	148.99	9.09167	111.794	9.08125	58.212	9.11944	87.298	9.12153	61.959	9.11944	40.744	9.12153	47.288	9.03819	47.166	9.09028	121.722	9.10417	72.068	9.25347	80.881	8.78819	87.414	9.07083	60.196	9.01528	137.332	9.02153	169.526	9.08125	178.449
				9.08889	149.559	9.09861	115.5	9.08819	56.264	9.12639	83.227	9.12847	62.961	9.12639	42.021	9.12847	46.315	9.04514	46.527	9.09722	124.675	9.11111	74.376	9.26042	80.597	8.79514	88.374	9.07778	59.969	9.02222	133.743	9.02847	172.39	9.08819	183.563
				9.09583	148.463	9.10556	118.096	9.09514	55.664	9.13333	82.311	9.13542	62.999	9.13333	41.606	9.13542	46.97	9.05208	45.887	9.10417	128.74	9.11806	76.427	9.26736	81.796	8.80208	87.109	9.08472	59.95	9.02917	130.872	9.03542	174.419	9.09514	189.821
				9.10278	144.486	9.1125	116.452	9.10208	54.403	9.14028	82.57	9.14236	59.716	9.14028	42.623	9.14236	46.228	9.05903	45.666	9.11111	132.371	9.125	76.789	9.27431	80.938	8.80903	89.041	9.09167	58.708	9.03611	128.473	9.04236	172.182	9.10208	196.948
				9.10972	142.327	9.11944	116.694	9.10903	52.787	9.14722	80.002	9.14931	63.543	9.14722	40.895	9.14931	44.079	9.06597	46.899	9.11806	134.911	9.13194	77.621	9.28125	82.14	8.81597	87.316	9.09861	59.679	9.04306	126.532	9.04931	174.755	9.10903	201.641
				9.11667	141.929	9.12639	120.193	9.11597	53.699	9.15417	81.316	9.15625	61.813	9.15417	41.016	9.15625	44.982	9.07292	45.851	9.125	136.855	9.13889	79.887	9.28819	80.323	8.82292	89.709	9.10556	58.271	9.05	121.579	9.05625	172.957	9.11597	209.148
				9.12361	140.06	9.13333	121.861	9.12292	54.762	9.16111	79.617	9.16319	63.816	9.16111	41.089	9.16319	45.01	9.07986	46.954	9.13194	142.388	9.14583	80.63	9.29514	81.41	8.83681	88.237	9.1125	61.657	9.05694	120.792	9.06319	172.044	9.12292	215.793
				9.13056	137.608	9.14028	122.583	9.12986	52.524	9.16806	79.35	9.17014	61.494	9.16806	39.904	9.17014	43.55	9.08681	46.203	9.13889	147.628	9.15278	87.165	9.30208	79.925	8.84375	90.258	9.11944	58.881	9.06389	117.575	9.07014	173.714	9.12986	220.252
				9.1375	137.066	9.14722	122.261	9.13681	52.267	9.175	79.532	9.17708	63.65	9.175	41.047	9.17708	43.459	9.09375	46.559	9.14583	147.612	9.15972	87.436	9.30903	79.607	8.85069	89.419	9.12639	60.049	9.07083	116.422	9.07708	176.272	9.13681	229.753
				9.14444	134.384	9.15417	121.53	9.14375	53.26	9.18194	78.727	9.18403	64.333	9.18194	40.665	9.18403	43.366	9.10069	48.259	9.15278	149.663	9.16667	90.087	9.31597	79.282	8.85764	88.655	9.13333	61.737	9.07778	114.292	9.08403	173.576	9.14375	236.188
				9.15139	135.012	9.16111	126.573	9.15069	51.368	9.18889	77.888	9.19097	64.423	9.18889	39.989	9.19097	41.852	9.10764	47.742	9.15972	154.274	9.17361	91.921	9.32292	79.636	8.86458	88.304	9.14028	59.909	9.08472	110.299	9.09097	174.244	9.15069	243.601
				9.15833	133.067	9.16806	123.045	9.15764	52.071	9.19583	76.136	9.19792	63.127	9.19583	40.343	9.19792	42.762	9.11458	48.09	9.16667	159.06	9.18056	95.182	9.32986	80.368	8.87153	90.31	9.14722	61.339	9.09167	108.841	9.09792	174.535	9.15764	250.297
				9.16528	129.398	9.175	124.257	9.16458	52.984	9.20278	76.572	9.20486	63.203	9.20278	39.13	9.20486	41.048	9.12153	48.043	9.17361	162.533	9.1875	99.139	9.33681	79.693	8.87847	89.22	9.15417	61.625	9.09861	104.812	9.10486	175.3	9.16458	259.757
				9.17222	126.948	9.18194	125.773	9.17153	52.704	9.20972	76.128	9.21181	62.719	9.20972	39.402	9.21181	40.182	9.12847	47.52	9.18056	160.017	9.19444	100.236	9.34375	77.767	8.88542	89.882	9.16111	62.127	9.10556	102.689	9.11181	173.309	9.17153	261.223
				9.17917	127.615	9.18889	125.443	9.17847	51.817	9.21667	75.464	9.21875	62.305	9.21667	38.283	9.21875	39.427	9.13542	48.618	9.1875	169.285	9.20139	108.836	9.35069	79.693	8.89236	91.636	9.16806	59.851	9.1125	101.829	9.11875	174.163	9.17847	266.018
				9.18611	125.159	9.19583	124.724	9.18542	50.865	9.22361	74.134	9.22569	65.108	9.22361	39.47	9.22569	40.261	9.14236	48.731	9.19444	170.149	9.20833	112.545	9.35764	78.325	8.89931	89.359	9.175	61.612	9.11944	99.725	9.12569	175.434	9.18542	276.032
				9.19306	123.079	9.20278	122.92	9.19236	52.064	9.23056	75.398	9.23264	64.882	9.23056	38.901	9.23264	40.119	9.14931	48.437	9.20139	172.34	9.21528	116.556	9.36458	79.765	8.90625	89.375	9.18194	61.809	9.12639	96.7	9.13264	170.637	9.19236	276.872
				9.2	122.004	9.20972	123.796	9.19931	50.767	9.2375	74.898	9.23958	65.917	9.2375	38.616	9.23958	40.3	9.15625	48.009	9.20833	174.366	9.22222	122.124	9.37153	80.74	8.91319	90.625	9.18889	60.511	9.13333	94.396	9.13958	172.4	9.19931	282.392
				9.20694	121.709	9.21667	121.67	9.20625	53.004	9.24444	75.125	9.24653	65.743	9.24444	39.836	9.24653	39.317	9.16319	48.464	9.21528	182.388	9.22917	125.825	9.37847	81.31	8.92014	93.098	9.19583	62.942	9.14028	91.982	9.14653	174.194	9.20625	288.263
				9.21389	119.427	9.22361	122.672	9.21319	51.28	9.25139	75.537	9.25347	65.938	9.25139	40.015	9.25347	39.531	9.17014	51.516	9.22222	182.871	9.23611	129.167	9.38542	79.911	8.92708	92.625	9.20278	63.342	9.14722	90.278	9.15347	171.947	9.21319	294.032
				9.22083	119.313	9.23056	122.56	9.22014	50.956	9.25833	73.042	9.26042	67.918	9.25833	40.971	9.26042	37.08	9.17708	51.288	9.22917	186.432	9.24306	136.964	9.39236	77.676	8.93403	92.138	9.20972	63.776	9.15417	88.981	9.16042	170.766	9.22014	293.689
				9.22778	114.208	9.2375	118.992	9.22708	52.886	9.26528	73.287	9.26736	67.334	9.26528	40.6	9.26736	37.881	9.18403	50.188	9.23611	186.118	9.25	141.813	9.39931	78.882	8.94097	92.091	9.21667	62.026	9.16111	87.992	9.16736	169.389	9.22708	299.16
				9.23472	115.037	9.24444	119.383	9.23403	53.287	9.27222	73.585	9.27431	67.191	9.27222	40.196	9.27431	37.02	9.19097	49.954	9.24306	189.642	9.25694	146.641	9.40625	76.903	8.94792	91.828	9.22361	63.687	9.16806	85.881	9.17431	171.443	9.23403	302.631
				9.24167	113.07	9.25139	118.066	9.24097	51.047	9.27917	71.817	9.28125	68.454	9.27917	39.773	9.28125	37.526	9.19792	50.276	9.25	186.777	9.26389	149.243	9.41319	78.148	8.95486	93.131	9.23056	65.715	9.175	85.556	9.18125	172.926	9.24097	305.981
				9.24861	111.837	9.25833	118.311	9.24792	52.373	9.28611	73.456	9.28819	67.435	9.28611	41.674	9.28819	37.018	9.20486	51.146	9.25694	188.79	9.27083	150.542	9.42014	80.537	8.96181	93.193	9.2375	64.259	9.18194	82.595	9.18819	172.625	9.24792	306.672
				9.25556	109.763	9.26528	117.052	9.25486	50.874	9.29306	73.32	9.29514	66.139	9.29306	41.004	9.29514	36.941	9.21181	52.012	9.26389	193.384	9.27778	156.375	9.42708	80.168	8.96875	96.25	9.24444	66.478	9.18889	79.06	9.19514	171.769	9.25486	309.62
				9.2625	110.891	9.27222	114.288	9.26181	52.843	9.3	74.216	9.30208	68.515	9.3	42.677	9.30208	38.504	9.21875	51.533	9.27083	194.46	9.28472	163.272	9.43403	80.552	8.97569	98.42	9.25139	67.088	9.19583	79.763	9.20208	170.476	9.26181	308.904
				9.26944	108.562	9.27917	114.427	9.26875	51.883	9.30694	71.434	9.30903	67.655	9.30694	41.924	9.30903	37.899	9.22569	52.665	9.27778	191.989	9.29167	164.524	9.44097	79.425	8.98264	96.729	9.25833	65.733	9.20278	80.313	9.20903	171.349	9.26875	310.089
				9.27639	105.405	9.28611	112.871	9.27569	53.229	9.31389	73.376	9.31597	70.312	9.31389	41.547	9.31597	35.006	9.23264	50.634	9.28472	197.233	9.29861	170.843	9.44792	80.065	8.98958	98.587	9.26528	67.692	9.20972	78.933	9.21597	171.554	9.27569	312.432
				9.28333	107.404	9.29306	108.689	9.28264	52.027	9.32083	73.349	9.32292	70.645	9.32083	43.523	9.32292	36.366	9.23958	51.063	9.29167	195.738	9.30556	173.848	9.45486	80.382	8.99653	99.808	9.27222	67.85	9.21667	78.556	9.22292	171.285	9.28264	309.062
				9.29028	106.87	9.3	107.245	9.28958	51.539	9.32778	73.272	9.32986	69.855	9.32778	43.173	9.32986	36.209	9.24653	52.889	9.29861	194.272	9.3125	175.472	9.46181	81.739	9.00347	99.086	9.27917	68.931	9.22361	77.885	9.22986	169.811	9.28958	309.186
				9.29722	106.922	9.30694	104.982	9.29653	53.605	9.33472	73.537	9.33681	68.494	9.33472	43.924	9.33681	35.621	9.25347	53.201	9.30556	196.293	9.31944	177.995	9.46875	82.44	9.01042	102.66	9.28611	70.355	9.23056	75.666	9.23681	169.525	9.29653	307.183
				9.30417	107.452	9.31389	103.627	9.30347	53.045	9.34167	72.843	9.34375	68.418	9.34167	45.71	9.34375	36.592	9.26042	52.898	9.3125	194.604	9.32639	180.615	9.47569	80.895	9.01736	101.731	9.29306	69.673	9.2375	74.821	9.24375	170.527	9.30347	310.406
				9.31111	106.744	9.32083	100.487	9.31042	51.031	9.34861	74.618	9.35069	68.431	9.34861	46.826	9.35069	36.707	9.26736	54.236	9.31944	196.741	9.33333	186.032	9.48264	80.568	9.02431	103.451	9.3	70.674	9.24444	74.169	9.25069	168.499	9.31042	309.006
				9.31806	105.137	9.32778	98.205	9.31736	52.926	9.35556	73.423	9.35764	70.494	9.35556	46.988	9.35764	34.975	9.27431	54.958	9.32639	196.268	9.34028	189.249	9.48958	81.31	9.03125	107.914	9.30694	73.918	9.25139	72.175	9.25764	170.334	9.31736	302.633
				9.325	104.468	9.33472	97.907	9.32431	52.542	9.3625	75.311	9.36458	72.255	9.3625	49.334	9.36458	35.691	9.28125	53.869	9.33333	194.653	9.34722	192.098	9.49653	82.64	9.03819	106.017	9.31389	73.449	9.25833	72.907	9.26458	168.795	9.32431	298.126
				9.33194	105.658	9.34167	92.04	9.33125	52.901	9.36944	74.12	9.37153	71.089	9.36944	48.622	9.37153	35.537	9.28819	56.037	9.34028	194.902	9.35417	191.712	9.50347	81.539	9.04514	108.234	9.32083	74.241	9.26528	72.063	9.27153	170.731	9.33125	298.573
				9.33889	104.61	9.34861	92.788	9.33819	52.801	9.37639	75.965	9.37847	71.237	9.37639	50.82	9.37847	35.934	9.29514	58.281	9.34722	194.258	9.36111	195.299	9.51042	84.312	9.05208	111.805	9.32778	73.355	9.27222	71.867	9.27847	169.67	9.33819	295.196
				9.34583	108.937	9.35556	91.552	9.34514	52.485	9.38333	77.774	9.38542	70.701	9.38333	51.482	9.38542	34.843	9.30208	56.592	9.35417	192.728	9.36806	195.475	9.51736	82.755	9.05903	108.924	9.33472	74.751	9.27917	70.662	9.28542	168.663	9.34514	292.435
				9.35278	105.176	9.3625	89.033	9.35208	52.727	9.39028	76.723	9.39236	71.569	9.39028	51.754	9.39236	34.298	9.30903	57.533	9.36111	192.146	9.375	197.374	9.52431	82.664	9.06597	112.545	9.34167	77.424	9.28611	72.5	9.29236	170.691	9.35208	288.923
				9.35972	111.324	9.36944	83.344	9.35903	54.839	9.39722	79.029	9.39931	74.093	9.39722	55.129	9.39931	34.922	9.31597	57.291	9.36806	186.897	9.38194	196.818	9.53125	83.984	9.07292	110.697	9.34861	76.997	9.29306	74.624	9.29931	168.173	9.35903	279.342
				9.36667	109.473	9.37639	82.439	9.36597	54.187	9.40417	77.464	9.40625	72.535	9.40417	54.437	9.40625	35.073	9.32292	60.328	9.375	189.269	9.38889	198.487	9.53819	84.658	9.07986	111.984	9.35556	76.536	9.3	72.682	9.30625	167.041	9.36597	276.548
				9.37361	111.771	9.38333	79.295	9.37292	54.317	9.41111	78.862	9.41319	73.467	9.41111	57.622	9.41319	34.837	9.32986	61.963	9.38194	181.799	9.39583	201.667	9.54514	82.34	9.08681	112.886	9.3625	77.266	9.30694	71.381	9.31319	169.133	9.37292	272.193
				9.38056	113.47	9.39028	78.026	9.37986	54.699	9.41806	80.67	9.42014	71.932	9.41806	59.691	9.42014	33.604	9.33681	61.835	9.38889	182.811	9.40278	196.647	9.55208	84.398	9.09375	110.344	9.36944	77.418	9.31389	70.193	9.32014	169.269	9.37986	266.587
				9.3875	115.591	9.39722	74.162	9.38681	54.463	9.425	81.137	9.42708	75.535	9.425	62.047	9.42708	34.919	9.34375	63.195	9.39583	179.5	9.40972	198.928	9.55903	82.111	9.10069	113.242	9.37639	80.822	9.32083	70.999	9.32708	171.419	9.38681	260.731
				9.39444	116.163	9.40417	75.47	9.39375	54.477	9.43194	84.978	9.43403	72.604	9.43194	62.85	9.43403	34.721	9.35069	62.962	9.40278	176.198	9.41667	198.599	9.56597	83.9	9.10764	112.444	9.38333	79.737	9.32778	72.319	9.33403	169.725	9.39375	258.967
				9.40139	116.652	9.41111	71.803	9.40069	54.792	9.43889	83.802	9.44097	73.303	9.43889	64.351	9.44097	34.39	9.35764	64.947	9.40972	176.712	9.42361	199.071	9.57292	83.626	9.11458	111.951	9.39028	79.935	9.33472	73.1	9.34097	168.938	9.40069	252.708
				9.40833	116.905	9.41806	70.341	9.40764	56.523	9.44583	85.021	9.44792	72.293	9.44583	64.573	9.44792	34.479	9.36458	65.874	9.41667	173.724	9.43056	198.373	9.57986	83.685	9.12153	114.448	9.39722	80.135	9.34167	70.95	9.34792	171.132	9.40764	247.284
				9.41528	116.458	9.425	69.423	9.41458	54.502	9.45278	86.599	9.45486	72.556	9.45278	65.89	9.45486	34.861	9.37153	66.954	9.42361	172.921	9.4375	196.235	9.58681	85.173	9.12847	115.375	9.40417	81.269	9.34861	72.645	9.35486	168.438	9.41458	239.111
				9.42222	120.537	9.43194	65.672	9.42153	54.299	9.45972	90.165	9.46181	74.238	9.45972	69.742	9.46181	34.062	9.37847	67.937	9.43056	168.829	9.44444	195.329	9.59375	84.669	9.13542	112.797	9.41111	80.598	9.35556	73.844	9.36181	170.779	9.42153	230.081
				9.42917	124.095	9.43889	64.843	9.42847	53.326	9.46667	89.092	9.46875	72.384	9.46667	71.34	9.46875	33.961	9.38542	65.99	9.4375	166.06	9.45139	194.247	9.60069	84.2	9.14236	115.591	9.41806	82.173	9.3625	75.002	9.36875	164.697	9.42847	231.118
				9.43611	122.676	9.44583	63.015	9.43542	54.272	9.47361	89.09	9.47569	72.987	9.47361	71.086	9.47569	35.35	9.39236	70.497	9.44444	164.293	9.45833	196.317	9.60764	83.941	9.14931	113.246	9.425	82.408	9.36944	72.489	9.37569	164.875	9.43542	225.982
				9.44306	126.19	9.45278	61.13	9.44236	53.417	9.48056	90.007	9.48264	73.375	9.48056	74.136	9.48264	34.82	9.39931	69.19	9.45139	161.348	9.46528	192.918	9.61458	84.524	9.15625	111.782	9.43194	83.011	9.37639	76.047	9.38264	169.425	9.44236	219.468
				9.45	127.73	9.45972	61.267	9.44931	56.18	9.4875	89.568	9.48958	72.804	9.4875	75.212	9.48958	34.434	9.40625	71.381	9.45833	158.051	9.47222	188.978	9.62153	82.812	9.16319	111.874	9.43889	82.251	9.38333	75.393	9.38958	166.724	9.44931	211.748
				9.45694	126.978	9.46667	57.674	9.45625	53.517	9.49444	90.78	9.49653	71.346	9.49444	77.861	9.49653	35.322	9.41319	72.725	9.46528	153.738	9.47917	188.454	9.62847	84.372	9.17014	113.812	9.44583	81.807	9.39028	77.667	9.39653	165.022	9.45625	204.184
				9.46389	130.212	9.47361	57.127	9.46319	53.915	9.50139	91.938	9.50347	73.662	9.50139	79.959	9.50347	34.613	10.7396	37.234	9.47222	151.979	9.48611	187.377	9.63542	82.226	9.17708	111.677	9.45278	83.567	9.39722	77.417	9.40347	161.473	9.46319	202.819
				9.47083	135.07	9.48056	56.611	9.47014	54.879	9.50833	91.466	9.51042	73.842	9.50833	81.627	9.51042	33.83	10.7465	38.162	9.47917	147.674	9.49306	186.918	9.64236	86.289	9.18403	107.292	9.45972	83.759	9.40417	79.933	9.41042	167.466	9.47014	198.242
				9.47778	133.261	9.4875	55.696	9.47708	53.098	9.51528	91.917	9.51736	71.037	9.51528	78.544	9.51736	35.304	10.7535	37.301	9.48611	144.313	9.5	182.419	9.64931	85.027	9.19097	108.181	9.46667	80.95	9.41111	79.813	9.41736	163.304	9.47708	191.628
				9.48472	134.742	9.49444	55.137	9.48403	54.241	9.52222	90.848	9.52431	69.786	9.52222	82.354	9.52431	34.592	10.7604	37.364	9.49306	142.442	9.50694	182.605	9.65625	84.744	9.19792	109.257	9.47361	83.444	9.41806	80.943	9.42431	162.873	9.48403	184.654
				9.49167	137.142	9.50139	53.906	9.49097	53.286	9.52917	93.291	9.53125	71.253	9.52917	83.86	9.53125	35.655	10.7674	39.528	9.5	139.147	9.51389	178.212	9.66319	85.527	9.20486	105.118	9.48056	80.907	9.425	82.421	9.43125	161.354	9.49097	182.097
				9.49861	139.357	9.50833	51.514	9.49792	52.43	9.53611	95.154	9.53819	73.257	9.53611	85.294	9.53819	34.498	10.7743	36.599	9.50694	137.083	9.52083	173.805	9.67014	84.873	9.21181	104.592	9.4875	83.393	9.43194	82.197	9.43819	163.837	9.49792	176.066
				9.50556	142.698	9.51528	48.774	9.50486	50.952	9.54306	93.281	9.54514	70.304	9.54306	87.928	9.54514	35.045	10.7812	36.973	9.51389	131.052	9.52778	173.071	9.67708	85.127	9.21875	104.557	9.49444	81.821	9.43889	84.64	9.44514	164.532	9.50486	177.409
				9.5125	141.334	9.52222	49.797	9.51181	50.834	9.55	94.326	9.55208	70.805	9.55	86.555	9.55208	34.694	10.7882	36.22	9.52083	130.529	9.53472	168.403	9.68403	85.087	9.22569	103.605	9.50139	82.106	9.44583	83.4	9.45208	159.338	9.51181	170.806
				9.51944	143.301	9.52917	48.613	9.51875	52.586	9.55694	93.519	9.55903	70.807	9.55694	88.381	9.55903	34.831	10.7951	35.869	9.52778	124.674	9.54167	169.412	9.69097	87.099	9.23264	100.034	9.50833	81.085	9.45278	85.684	9.45903	157.998	9.51875	164.956
				9.52639	144.013	9.53611	48.415	9.52569	50.216	9.56389	96.904	9.56597	68.64	9.56389	88.861	9.56597	35.823	10.8021	37.553	9.53472	120.531	9.54861	164.883	9.69792	85.488	9.23958	101.265	9.51528	78.899	9.45972	84.94	9.46597	158.481	9.52569	162.375
				9.53333	149.96	9.54306	47.636	9.53264	49.723	9.57083	96.922	9.57292	69.619	9.57083	90.809	9.57292	36.532	10.809	35.334	9.54167	118.67	9.55556	155.354	9.70486	84.798	9.24653	99.636	9.52222	79.988	9.46667	86.897	9.47292	155.547	9.53264	157.722
				9.54028	148.089	11.8278	71.734	9.53958	50.984	9.57778	95.291	9.57986	67.477	9.57778	90.444	9.57986	36.493	10.816	36.243	9.54861	115.147	9.5625	152.614	9.71181	82.626	9.25347	96.731	9.52917	80.047	9.47361	86.046	9.47986	156.223	9.53958	154.414
				9.54722	150.786	11.8347	69.453	9.54653	51.869	9.58472	95.751	9.58681	67.644	9.58472	91.544	9.58681	38.413	10.8229	35.77	9.55556	112.195	9.56944	150.941	9.71875	82.054	9.26042	95.729	9.53611	80.299	9.48056	88.027	9.48681	156.552	9.54653	150.481
				11.8319	117.83	11.8417	68.75	9.55347	49.559	9.59167	96.04	9.59375	67.71	9.59167	93.995	9.59375	37.186	10.8299	34.958	9.5625	108.933	9.57639	148.55	9.72569	83.041	9.26736	94.989	9.54306	79.016	9.4875	90.37	9.49375	152.571	9.55347	145.085
				11.8389	116.538	11.8486	66.805	9.56042	50.883	9.59861	93.072	9.60069	65.986	9.59861	92.8	9.60069	36.846	10.8368	35.42	9.56944	106.22	9.58333	146.113	9.73264	82.755	9.27431	94.612	9.55	76.238	9.49444	91.909	9.50069	151.344	9.56042	144.157
				11.8458	116.434	11.8556	66.463	9.56736	49.74	9.60556	96.454	9.60764	66.642	9.60556	91.203	9.60764	36.599	10.8438	34.555	9.57639	104.072	9.59028	137.123	9.73958	79.894	9.28125	94.829	9.55694	76.529	9.50139	92.864	9.50764	152.4	9.56736	141.382
				11.8528	119.022	11.8625	65.609	9.57431	48.941	9.6125	97.019	9.61458	67.516	9.6125	92.597	9.61458	37.145	10.8507	36.736	9.58333	101.422	9.59722	136.002	9.74653	81.94	9.28819	92.121	9.56389	75.693	9.50833	94.384	9.51458	148.353	9.57431	141.046
				11.8597	120.792	11.8694	63.419	9.58125	50.582	9.61944	98.014	9.62153	67.92	9.61944	93.778	9.62153	37.153	10.8576	34.767	9.59028	98.432	9.60417	131.927	9.75347	81.539	9.29514	91.786	9.57083	75.458	9.51528	92.131	9.52153	151.194	9.58125	138.86
				11.8667	119.729	11.8764	60.933	9.58819	49.923	9.62639	97.774	9.62847	68.592	9.62639	95.055	9.62847	37.864	10.8646	34.729	9.59722	97.422	9.61111	128.678	9.76042	82.526	9.30208	91.681	9.57778	74.631	9.52222	93.396	9.52847	145.868	9.58819	134.178
				11.8736	123.395	11.8833	59.049	9.59514	50.647	9.63333	96.088	9.63542	64.908	9.63333	95.402	9.63542	38.35	10.8715	35.64	9.60417	92.763	9.61806	128.793	9.76736	81.596	9.30903	89.371	9.58472	75.65	9.52917	93.704	9.53542	147.732	9.59514	133.054
				11.8806	122.985	11.8903	59.792	9.60208	52.088	9.64028	95.605	9.64236	66.971	9.64028	91.94	9.64236	37.491	10.8785	34.226	9.61111	93.724	9.625	122.807	9.77431	79.682	9.31597	88.672	9.59167	75.004	9.53611	95.64	9.54236	148.546	9.60208	129.303
				11.8875	124.562	11.8972	57.315	9.60903	50.463	9.64722	94.932	9.64931	64.971	9.64722	92.958	9.64931	37.919	10.8854	33.945	9.61806	88.855	9.63194	118.916	9.78125	81.439	9.32292	88.13	9.59861	74.122	9.54306	96.162	9.54931	147.9	9.60903	124.549
				11.8944	125.779	11.9042	55.888	9.61597	53.249	9.65417	95.118	9.65625	64.681	9.65417	91.253	9.65625	37.296	10.8924	35.43	9.625	86.564	9.63889	115.697	9.78819	79.564	9.32986	87.879	9.60556	71.855	9.55	96.987	9.55625	147.403	9.61597	128.145
				11.9014	126.902	11.9111	54.582	9.62292	52.574	9.66111	97.729	9.66319	64.221	9.66111	91.104	9.66319	38.244	10.8993	35.761	9.63194	85.349	9.64583	109.388	9.79514	78.653	9.33681	85.294	9.6125	70.812	9.55694	97.532	9.56319	145.207	9.62292	124.907
				11.9083	127.089	11.9181	54.648	9.62986	54.773	9.66806	93.615	9.67014	65.401	9.66806	92.055	9.67014	38.934	10.9062	33.909	9.63889	84.349	9.65278	108.774	9.80208	79.031	9.34375	86.648	9.61944	72.946	9.56389	94.227	9.57014	145.5	9.62986	121.744
				11.9153	129.66	11.925	52.992	9.63681	53.134	9.675	94.018	9.67708	63.73	9.675	88.709	9.67708	37.926	10.9132	33.214	9.64583	81.919	9.65972	108.166	9.80903	77.89	9.35069	85.894	9.62639	72.263	9.57083	95.862	9.57708	144.907	9.63681	121.355
				11.9222	127.85	11.9319	50.647	9.64375	53.939	9.68194	94.976	9.68403	64.063	9.68194	90.158	9.68403	39.22	10.9201	34.613	9.65278	80.564	9.66667	105.157	9.81597	77.281	9.35764	85.592	9.63333	71.922	9.57778	94.097	9.58403	144.144	9.64375	119.952
				11.9292	132.576	11.9389	49.344	9.65069	55.953	9.68889	93.214	9.69097	62.31	9.68889	87.702	9.69097	38.525	10.9271	34.473	9.65972	79.997	9.67361	99.41	9.82292	77.576	9.36458	84.105	9.64028	70.47	9.58472	97.709	9.59097	140.482	9.65069	118.77
				11.9361	132.246	11.9458	48.967	9.65764	54.69	9.69583	93.295	9.69792	62.843	9.69583	86.64	9.69792	38.47	10.934	34.64	9.66667	77.424	9.68056	97.418	9.82986	78.31	9.37153	82.131	9.64722	71.57	9.59167	95.914	9.59792	141.187	9.65764	115.707
				11.9431	133.085	11.9528	49.216	9.66458	57.568	9.70278	91.78	9.70486	63.376	9.70278	86.661	9.70486	38.893	10.941	34.159	9.67361	75.41	9.6875	94.896	9.83681	76.903	9.37847	82.266	9.65417	70.36	9.59861	95.103	9.60486	139.168	9.66458	115.242
				11.95	132.693	11.9597	46.666	9.67153	59.26	9.70972	91.86	9.71181	63.837	9.70972	84.375	9.71181	38.854	10.9479	33.211	9.68056	75.394	9.69444	93.55	9.84375	76.967	9.38542	80.013	9.66111	68.842	9.60556	96.257	9.61181	138.722	9.67153	115.343
				11.9569	133.712	11.9667	46.149	9.67847	58.703	9.71667	90.8	9.71875	61.559	9.71667	83.211	9.71875	37.642	10.9549	34.766	9.6875	72.76	9.70139	90.599	9.85069	75.305	9.39236	80.381	9.66806	71.547	9.6125	93.215	9.61875	136.551	9.67847	113.037
				11.9639	132.935	11.9736	44.293	9.68542	61.397	9.72361	91.342	9.72569	61.845	9.72361	82.44	9.72569	38.787	10.9618	33.007	9.69444	74.029	9.70833	88.76	9.85764	77.629	9.39931	80.057	9.675	70.864	9.61944	91.237	9.62569	138.84	9.68542	111.777
				11.9708	133.987	11.9806	44.483	9.69236	63.768	9.73056	89.407	9.73264	60.773	9.73056	80.148	9.73264	37.515	10.9688	34.668	9.70139	69.4	9.71528	86.245	9.87153	78.315	9.40625	80.083	9.68194	70.95	9.62639	92.895	9.63264	135.269	9.69236	114.448
				11.9778	136.502	11.9875	43.25	9.69931	66.861	9.7375	89.466	9.73958	61.611	9.7375	78.579	9.73958	38.202	10.9757	35.514	9.70833	70.435	9.72222	84.211	9.87847	75.305	9.41319	81.325	9.68889	71.184	9.63333	92.963	9.63958	136.201	9.69931	111.113
				11.9847	135.608	11.9944	43.363	9.70625	66.162	9.74444	89.622	9.74653	61.843	9.74444	77.881	9.74653	39.645	10.9826	33.512	9.71528	69.79	9.72917	81.959	9.88542	80.736	9.42014	78.418	9.69583	69.741	9.64028	91.05	9.64653	137.994	9.70625	112.057
				11.9917	135.38	12.0014	42.283	9.71319	69.455	9.75139	87.506	9.75347	59.19	9.75139	77.675	9.75347	41.001	10.9896	34.138	9.72222	67.626	9.73611	80.241	9.89236	77.316	9.42708	76.998	9.70278	70.138	9.64722	89.498	9.65347	134.621	9.71319	110.93
				11.9986	136.144	12.0083	42.266	9.72014	71.14	9.75833	88.737	9.76042	59.866	9.75833	75.174	9.76042	40.263	10.9965	35.158	9.72917	67.444	9.74306	77.093	9.89931	75.055	9.43403	77.25	9.70972	70.445	9.65417	89.617	9.66042	131.457	9.72014	110.83
				12.0056	133.672	12.0153	41.962	9.72708	73.592	9.76528	88.118	9.77431	60.475	9.76528	76.212	9.77431	40.145	11.0035	35.414	9.73611	67.438	9.75	78.62	9.90625	75.599	9.44097	76.315	9.71667	70.401	9.66111	86.878	9.66736	134.465	9.72708	111.261
				12.0125	135.819	12.0222	40.018	9.73403	76.305	9.77222	85.357	9.78125	59.739	9.77222	74.354	9.78125	41.542	11.0104	34.857	9.74306	67.638	9.75694	76.144	9.91319	79.348	9.44792	75.227	9.72361	70.262	9.66806	87.915	9.67431	133.515	9.73403	110.745
				12.0194	137.431	12.0292	40.434	9.74097	81.114	9.78611	83.619	9.78819	60.442	9.78611	70.687	9.78819	42.868	11.0174	33.983	9.75	66.519	9.76389	73.617	9.92014	75.914	9.45486	76.558	9.73056	70	9.675	86.037	9.68125	131.031	9.74097	111.11
				12.0264	134.803	12.0361	38.97	9.74792	81.634	9.79306	83.257	9.79514	59.533	9.79306	67.118	9.79514	42.156	11.0243	36.073	9.75694	65.991	9.77083	72.02	9.92708	77.972	9.46181	77.225	9.7375	70.309	9.68194	85.49	9.68819	131.136	9.74792	112.734
				12.0333	135.14	12.0431	38.061	9.75486	83.888	9.8	82.266	9.80208	58.925	9.8	68.946	9.80208	42.898	11.0312	35.256	9.76389	65.283	9.77778	71.716	9.93403	76.186	9.46875	76.87	9.74444	70.083	9.68889	85.042	9.69514	132.102	9.75486	115.056
				12.0403	135.676	12.05	39.133	9.76181	89.523	9.80694	81.584	9.80903	60.323	9.80694	67.236	9.80903	43.666	11.0382	36.275	9.77083	61.76	9.78472	68.721	9.94097	77.719	9.47569	75.901	9.75139	71.169	9.69583	85.213	9.70208	135.64	9.76181	115.284
				12.0472	136.189	12.0569	36.798	9.76875	90.83	9.81389	81.041	9.81597	58.898	9.81389	66.613	9.81597	41.831	11.0451	36.227	9.77778	63.463	9.79167	68.068	9.94792	76.173	9.48264	78.994	9.75833	69.955	9.70278	82.463	9.70903	129.626	9.76875	116.866
				12.0542	138.325	12.0639	37.688	9.77569	93.818	9.82083	80.325	9.82292	60.767	9.82083	64.795	9.82292	42.118	11.0521	37.932	9.78472	64.869	9.79861	68.267	9.95486	76.916	9.48958	76.498	9.76528	68.192	9.70972	83.692	9.71597	130.454	9.77569	116.169
				12.0611	135.514	12.0708	37.575	9.78264	95.805	9.82778	79.756	9.82986	61.928	9.82778	62.932	9.82986	43.039	11.059	37.593	9.79167	64.491	9.80556	65.683	9.96181	80.134	9.49653	72.85	9.77222	71.099	9.71667	82.315	9.72292	130.905	9.78264	118.04
				12.0681	133.598	12.0778	37.259	9.78958	99.659	9.83472	79.166	9.83681	61.243	9.83472	62.514	9.83681	42.513	11.066	38.18	9.79861	63.308	9.8125	65.126	9.96875	77.274	9.50347	73.762	9.77917	70.027	9.72361	82.848	9.72986	129.802	9.78958	120.363
				12.075	130.953	12.0847	37.403	9.79653	102.07	9.84167	79.355	9.84375	60.34	9.84167	62.875	9.84375	44.157	11.0729	37.961	9.80556	62.716	9.81944	65.137	9.97569	77.86	9.51042	74.76	9.78611	70.11	9.73056	80.932	9.73681	129.999	9.79653	120.39
				12.0819	133.171	12.0917	36.701	9.80347	106.558	9.84861	76.708	9.85069	59.22	9.84861	62.367	9.85069	45.399	11.0799	38.204	9.8125	62.763	9.82639	63.073	9.98264	79.059	9.51736	75.592	9.79306	68.709	9.7375	80.471	9.74375	130.49	9.80347	123.537
				12.0889	130.439	12.0986	38.197	9.81042	108.798	9.85556	79.939	9.85764	62.498	9.85556	60.055	9.85764	43.653	11.0868	39.954	9.81944	61.141	9.83333	65.164	9.98958	77.159	9.52431	75.444	9.8	69.365	9.74444	79.035	9.75069	129.293	9.81042	127.602
				12.0958	134.152	12.1056	36.919	9.81736	113.236	9.8625	74.568	9.86458	60.718	9.8625	58.245	9.86458	44.481	11.0938	39.245	9.82639	62.844	9.84028	60.267	9.99653	78.635	9.53125	74.501	9.80694	68.596	9.75139	78.103	9.75764	128.242	9.81736	128.645
				12.1028	129.684	12.1125	36.126	9.82431	118.76	9.86944	76.592	9.87153	60.178	9.86944	57.055	9.87153	44.722	11.1007	40.688	9.83333	61.323	9.84722	60.858	10.0035	77.419	9.53819	76.968	9.81389	71.237	9.75833	76.822	9.76458	129.728	9.82431	131.286
				12.1097	131.762	12.1194	36.455	9.83125	120.248	9.87639	75.821	9.87847	62.743	9.87639	56.476	9.87847	45.262	11.1076	41.214	9.84028	62.359	9.85417	60.107	10.0104	76.686	9.54514	77	9.82083	69.155	9.76528	77.569	9.77153	131.285	9.83125	133.758
				12.1167	127.227	12.1264	35.897	9.83819	125.451	9.88333	75.114	9.88542	62.987	9.88333	54.797	9.88542	45.564	11.1146	43.188	9.84722	61.273	9.86111	59.055	10.0174	77.445	9.55208	73.968	9.82778	70.467	9.77222	76.212	9.77847	130.253	9.83819	136.522
				12.1236	129.661	12.1333	38.235	9.84514	129.616	9.89028	75.195	9.89236	62.728	9.89028	53.355	9.89236	46.327	11.1215	42.521	9.85417	62.211	9.86806	58.482	10.0243	74.955	9.55903	75.299	9.83472	72.618	9.77917	76.396	9.78542	132.966	9.84514	144.613
				12.1306	126.558	12.1403	38.417	9.85208	134.196	9.89722	73.56	9.89931	62.439	9.89722	54.219	9.89931	45.585	11.1285	44.668	9.86111	60.559	9.875	58.677	10.0312	77.717	9.56597	73.701	9.84167	72.758	9.78611	74.351	9.79236	129.873	9.85208	148.89
				12.1375	126.179	12.1472	37.728	9.85903	137.021	9.90417	74.102	9.90625	64.297	9.90417	53.073	9.90625	44.709	11.1354	44.105	9.86806	62.03	9.88194	56.798	10.0382	75.901	9.57292	75.693	9.84861	73.006	9.79306	73.835	9.79931	131.994	9.85903	151.64
				12.1444	125.174	12.1542	36.243	9.86597	136.545	9.91111	71.552	9.91319	66.962	9.91111	52.29	9.91319	45.751	11.1424	46.463	9.875	61.113	9.88889	57.553	10.0451	78.418	9.57986	73.341	9.85556	72.052	9.8	72.27	9.80625	132.058	9.86597	154.255
				12.1514	125.12	12.1611	35.782	9.87292	149.229	9.91806	69.034	9.92014	64.737	9.91806	51.736	9.92014	43.992	11.1493	46.592	9.88194	62.229	9.89583	56.09	10.0521	76.016	9.58681	75.243	9.8625	72.625	9.80694	75.007	9.81319	132.509	9.87292	161.012
				12.1583	124.461	12.1681	38.852	9.87986	150.019	9.925	71.987	9.92708	66.206	9.925	49.604	9.92708	46.756	11.1562	47.384	9.88889	61.074	9.90278	57.839	10.059	75.372	9.59375	74.242	9.86944	73.036	9.81389	72.637	9.82014	131.962	9.87986	164.545
				12.1653	123.851	12.175	39.26	9.88681	151.693	9.93194	70.056	9.93403	65.816	9.93194	49.218	9.93403	46.552	11.1632	49.25	9.89583	61.791	9.90972	58.227	10.066	75.542	9.60069	73.77	9.87639	71.788	9.82083	71.292	9.82708	132.112	9.88681	174.431
				12.1722	122.832	12.1819	37.968	9.89375	157.394	9.93889	69.669	9.94097	66.237	9.93889	47.343	9.94097	45.182	11.1701	48.865	9.90278	62.235	9.91667	58.038	10.0729	74.468	9.60764	75.898	9.88333	73.267	9.82778	72.328	9.83403	131.48	9.89375	176.541
				12.1792	123.615	12.1889	37.885	9.90069	161.312	9.94583	70.198	9.94792	65.843	9.94583	48.416	9.94792	45.661	11.1771	51.74	9.90972	62.967	9.92361	54.229	10.0799	74.01	9.61458	74.292	9.89028	74.377	9.83472	71.222	9.84097	131.975	9.90069	181.728
				12.1861	120.548	12.1958	39.95	9.90764	160.88	9.95278	69.123	9.95486	67.214	9.95278	48.026	9.95486	46.078	11.184	51.894	9.91667	61.533	9.93056	54.138	10.0868	73.556	9.62153	75.777	9.89722	73.929	9.84167	70.373	9.84792	131.804	9.90764	191.086
				12.1931	119.113	12.2028	39.187	9.91458	167.535	9.95972	69.564	9.96181	66.436	9.95972	47.411	9.96181	45.192	11.191	55.162	9.92361	62.52	9.9375	53.104	10.0938	71.726	9.62847	75.444	9.90417	75.166	9.84861	69.77	9.85486	134.062	9.91458	197.329
				12.2	119.661	12.2097	39.719	9.92153	171.049	9.96667	65.95	9.96875	69.52	9.96667	45.65	9.96875	45.784	11.1979	55.774	9.93056	63.964	9.94444	55.314	10.1007	71.44	9.63542	76.201	9.91111	75.001	9.85556	73.085	9.86181	131.097	9.92153	200.332
				12.2069	117.382	12.2167	40.904	9.92847	169.016	9.97361	67.11	9.97569	68.862	9.97361	46.466	9.97569	43.639	11.2049	55.93	9.9375	62.504	9.95139	55.077	10.1076	73.099	9.64236	73.459	9.91806	77.831	9.8625	71.282	9.86875	131.68	9.92847	207.278
				12.2139	118.163	12.2236	40.532	9.93542	170.412	9.98056	65.833	9.98264	70.461	9.98056	46.24	9.98264	43.534	11.2118	57.87	9.94444	63.41	9.95833	57.037	10.1146	74.686	9.64931	75.709	9.925	76.114	9.86944	70.205	9.87569	132.661	9.93542	210.042
				12.2208	116.68	12.2306	43.213	9.94236	170.853	9.9875	65.899	9.98958	70.772	9.9875	44.486	9.98958	44.259	11.2188	58.404	9.95139	63.698	9.96528	54.189	10.1215	71.64	9.65625	77.372	9.93194	76.444	9.87639	68.378	9.88264	129.733	9.94236	216.792
				12.2278	115.51	12.2375	42.203	9.94931	173.351	9.99444	66.101	9.99653	71.504	9.99444	43.929	9.99653	44.064	11.2257	58.043	9.95833	63.624	9.97222	56.086	10.1285	72.29	9.66319	76.829	9.93889	77.503	9.88333	70.042	9.88958	132.731	9.94931	227.402
				12.2347	112.646	12.2444	42.092	9.95625	176.016	10.0014	64.032	10.0035	69.791	10.0014	44.99	10.0035	44.473	11.2326	61.408	9.96528	65.817	9.97917	55.162	10.1354	72.889	9.67014	76.058	9.94583	77.524	9.89028	68.2	9.90347	133.734	9.95625	230.53
				12.2417	114.494	12.2514	44.144	9.96319	174.481	10.0083	65.558	10.0104	71.023	10.0083	42.838	10.0104	44.658	11.2396	63.365	9.97222	65.603	9.98611	55.926	10.1424	71.172	9.67708	74.619	9.95278	76.311	9.89722	67.921	9.91042	134.158	9.96319	237.749
				12.2486	111.904	12.2583	44.669	9.97014	178.027	10.0153	63.851	10.0174	70.931	10.0153	41.15	10.0174	42.444	11.2465	62.847	9.97917	65.323	9.99306	56.012	10.1493	70.142	9.68403	76.986	9.95972	76.328	9.90417	67.884	9.91736	135.172	9.97014	243.553
				12.2556	111.978	12.2653	45.754	9.97708	179.174	10.0222	64.259	10.0243	70.962	10.0222	42.405	10.0243	43.132	11.2535	63.984	9.98611	66.97	10	57.147	10.1562	71.73	9.69097	76.871	9.96667	79.868	9.91111	70.287	9.92431	139.741	9.97708	247.985
				12.2625	111.851	12.2722	45.873	9.98403	181.667	10.0292	64.321	10.0312	72.475	10.0292	41.908	10.0312	43.562	11.2604	65.758	9.99306	65.298	10.0069	55.038	10.1632	69.655	9.69792	74.7	9.97361	79.206	9.91806	70.352	9.93125	137.665	9.98403	255.94
				12.2694	111.949	12.2792	48.115	9.99097	179.363	10.0361	61.902	10.0382	72.445	10.0361	43.185	10.0382	43.307	11.2674	65.183	10	68.674	10.0139	55.608	10.1701	69.65	9.70486	77.555	9.98056	77.611	9.925	72.092	9.93819	139.668	9.99097	260.186
				12.2764	107.138	12.2861	50.104	9.99792	180.206	10.0431	63.006	10.0451	71.079	10.0431	40.711	10.0451	41.98	11.2743	66.535	10.0069	68.186	10.0208	56.832	10.1771	70.705	9.71181	76.469	9.9875	79.143	9.93194	69.754	9.94514	137.624	9.99792	260.119
				12.2833	106.728	12.2931	49.742	10.0049	179.056	10.05	64.505	10.0521	72.622	10.05	39.881	10.0521	42.858	11.2812	69.351	10.0139	67.762	10.0278	57.187	10.184	68.315	9.71875	77.653	9.99444	79.019	9.93889	70.941	9.95208	140.375	10.0049	270.672
				12.2903	106.348	12.3	51.041	10.0118	179.919	10.0569	64.176	10.059	73.707	10.0569	40.4	10.059	42.809	11.2882	68.322	10.0208	67.679	10.0347	55.053	10.191	71.449	9.72569	78.409	10.0014	78.699	9.94583	73.575	9.95903	138.899	10.0118	274.486
				12.2972	103.35	12.3069	53.781	10.0188	177.231	10.0639	63.545	10.066	70.935	10.0639	40.123	10.066	43.088	11.2951	70.587	10.0278	69.84	10.0417	56.467	10.1979	69.446	9.73264	80.82	10.0083	80.731	9.95278	73.581	9.96597	140.274	10.0188	274.76
				12.3042	105.058	12.3139	53.852	10.0257	172.856	10.0708	64.31	10.0729	73.179	10.0708	39.961	10.0729	42.009	11.3021	72.456	10.0347	71.265	10.0486	57.73	10.2049	72.25	9.73958	79.096	10.0153	79.201	9.95972	72.794	9.97292	143.616	10.0257	277.961
				12.3111	102.055	12.3208	56.527	10.0326	174.865	10.0778	61.564	10.0799	74.947	10.0778	40.728	10.0799	41.372	11.309	72.029	10.0417	69.781	10.0556	57.632	10.2118	69.766	9.74653	79.776	10.0222	77.55	9.96667	77.503	9.97986	145.264	10.0326	284.801
				12.3181	104.969	12.3278	58.601	10.0396	176.849	10.0847	64.025	10.0868	73.765	10.0847	40.107	10.0868	41.561	11.316	71.121	10.0486	71.951	10.0625	58.794	10.2188	71.389	9.75347	81.415	10.0292	77.49	9.97361	77.054	9.98681	146.19	10.0396	284.67
				12.325	103.17	12.3347	57.101	10.0465	171.247	10.0917	63.634	10.0938	72.099	10.0917	38.02	10.0938	41.559	11.3229	73.381	10.0556	71.932	10.0694	58.411	10.2257	71.635	9.76042	80.138	10.0361	77.118	9.98056	79.516	9.99375	144.648	10.0465	287.498
				12.3319	100.193	12.3417	58.507	10.0535	173.838	10.0986	62.301	10.1007	72.759	10.0986	39.179	10.1007	41.448	11.3299	71.134	10.0625	72.063	10.0764	58.444	10.2326	69.881	9.76736	80.369	10.0431	75.944	9.9875	81.742	10.0007	148.662	10.0535	289.571
				12.3389	101.099	12.3486	62.041	10.0604	170.574	10.1056	63.372	10.1076	71.743	10.1056	39.93	10.1076	39.636	11.3368	72.683	10.0694	73.561	10.0833	59.973	10.2396	73.141	9.77431	79.779	10.05	75.741	9.99444	80.5	10.0076	148.117	10.0604	290.545
				12.3458	98.308	12.3556	61.335	10.0674	170.348	10.1125	62.333	10.1146	74.294	10.1125	40.221	10.1146	38.641	11.3438	73.227	10.0764	74.803	10.0903	59.29	10.2465	70.339	9.78125	81.174	10.0569	76.657	10.0014	84.742	10.0146	144.229	10.0674	291.826
				12.3528	101.788	12.3625	62.05	10.0743	165.133	10.1194	62.901	10.1215	73.89	10.1194	39.394	10.1215	39.857	11.3507	74.39	10.0833	77.027	10.0972	60.33	10.2535	71.441	9.78819	80.163	10.0639	77.388	10.0083	84.205	10.0215	150.721	10.0743	292.172
				12.3597	99.768	12.3694	62.466	10.0813	164.421	10.1264	61.971	10.1285	71.974	10.1264	38.906	10.1285	39.113	11.3576	72.809	10.0903	75.355	10.1042	61.46	10.2604	69.972	9.79514	83.235	10.0708	77.309	10.0153	87.496	10.0285	149.644	10.0813	286.693
				12.3667	100.564	12.3764	63.464	10.0882	162.1	10.1333	61.972	10.1354	70.169	10.1333	39.665	10.1354	38.526	11.3646	73.567	10.0972	78.572	10.1111	61.993	10.2674	71.458	9.80208	82.194	10.0778	74.812	10.0222	89.044	10.0354	150.289	10.0882	288.509
				12.3736	97.692	12.3833	68.348	10.0951	159.727	10.1403	64.148	10.1424	70.388	10.1403	38.526	10.1424	38.204	11.3715	74.591	10.1042	78.374	10.1181	63.581	10.2743	71.767	9.80903	83.306	10.0847	74.3	10.0292	91.064	10.0424	154.261	10.0951	287.47
				12.3806	97.052	12.3903	69.242	10.1021	153.444	10.1472	65.018	10.1493	70.226	10.1472	38.762	10.1493	38.555	11.3785	72.836	10.1111	80.136	10.125	64.813	10.2812	73.216	9.81597	83.513	10.0917	72.865	10.0361	92.344	10.0493	152.645	10.1021	288.164
				12.3875	97.046	12.3972	68.233	10.109	153.876	10.1542	63.59	10.1562	71.524	10.1542	38.034	10.1562	38.595	11.3854	73.3	10.1181	81.141	10.1319	63.42	10.2882	73.073	9.82292	85.961	10.0986	73.846	10.0431	95.43	10.0563	157.745	10.109	286.575
				12.3944	99.224	12.4042	67.728	10.116	149.139	10.1611	63.954	10.1632	71.101	10.1611	38.618	10.1632	37.482	11.3924	73.52	10.125	80.751	10.1389	65.577	10.2951	75.748	9.82986	84.916	10.1056	71.997	10.05	98.398	10.0632	152.784	10.116	282.473
				12.4014	94.79	12.4111	70.39	10.1229	147.121	10.1681	61.302	10.1701	70.861	10.1681	39.399	10.1701	37.561	11.3993	73.553	10.1319	84.23	10.1458	66.573	10.3021	74.031	9.83681	85.616	10.1125	72.535	10.0569	103.169	10.0701	156.335	10.1229	275.609
				12.4083	94.043	12.4181	69.567	10.1299	144.887	10.175	65.508	10.1771	69.374	10.175	40.189	10.1771	38.012	11.4062	72.566	10.1389	85.283	10.1528	68.627	10.309	74.231	9.84375	86.888	10.1194	70.036	10.0639	105.099	10.0771	158.062	10.1299	274.948
				12.4153	94.043	12.425	71.378	10.1368	142.824	10.1819	63.293	10.184	71.01	10.1819	39.103	10.184	37.307	11.4132	71.827	10.1458	87.68	10.1597	68.707	10.316	74.845	9.85069	90.203	10.1264	70.868	10.0708	108.433	10.084	158.57	10.1368	273.26
				12.4222	96.5	12.4319	74.195	10.1438	140.093	10.1889	64.423	10.191	69.645	10.1889	38.66	10.191	37.668	11.4201	69.867	10.1528	88.046	10.1667	69.309	10.3229	75.088	9.85764	89.627	10.1333	69.146	10.0778	110.747	10.091	160.496	10.1438	271.61
				12.4292	95.199	12.4389	71.067	10.1507	137.834	10.1958	64.02	10.1979	69.273	10.1958	38.901	10.1979	36.882	11.4271	71.985	10.1597	89.24	10.1736	73.206	10.3299	76.883	9.86458	89.404	10.1403	67.576	10.0847	113.904	10.0979	160.025	10.1507	264.639
				12.4361	93.354	12.4458	73.141	10.1576	133.176	10.2028	62.915	10.2049	66.795	10.2028	39.819	10.2049	36.815	11.434	70.668	10.1667	92.565	10.1806	74.052	10.3368	74.288	9.87153	91.041	10.1472	68.274	10.0917	115.019	10.1049	160.355	10.1576	261.901
				12.4431	94.114	12.4528	73.401	10.1646	133.497	10.2097	65.622	10.2118	68.458	10.2097	38.343	10.2118	36.81	11.441	67.249	10.1736	94.284	10.1875	75.86	10.3438	77.146	9.87847	93.491	10.1542	66.904	10.0986	117.687	10.1118	158.954	10.1646	256.195
				12.45	94.831	12.4597	74.606	10.1715	129.504	10.2167	65.851	10.2188	65.729	10.2167	38.755	10.2188	35.431	11.4479	69.105	10.1806	94.857	10.1944	79.567	10.3507	80.276	9.88542	93.917	10.1611	67.102	10.1056	118.003	10.1188	161.749	10.1715	251.366
				12.4569	93.764	12.4667	74.067	10.1785	126.74	10.2236	66.248	10.2257	68.791	10.2236	39.099	10.2257	36.861	11.4549	67.997	10.1875	97.183	10.2014	80.694	10.3576	78.313	9.89236	94.762	10.1681	65.905	10.1125	122.815	10.1257	162.826	10.1785	246.591
				12.4639	93.876	12.4736	74.962	10.1854	123.097	10.2306	64.254	10.2326	67.037	10.2306	39.691	10.2326	33.769	11.4618	67.88	10.1944	98.389	10.2083	81.745	10.3646	76.789	9.89931	93.804	10.175	66.466	10.1194	121.52	10.1326	163.732	10.1854	238.939
				12.4708	95.406	12.4806	74.114	10.1924	119.284	10.2375	64.86	10.2396	65.655	10.2375	39.357	10.2396	35.653	11.4688	65.929	10.2014	99.811	10.2153	85.32	10.3715	78.061	9.90625	98.259	10.1819	64.984	10.1264	126.086	10.1396	163.824	10.1924	238.957
				12.4778	93.313	12.4875	74.941	10.1993	113.987	10.2444	67.505	10.2465	65.958	10.2444	40.392	10.2465	35.476	11.4757	66.803	10.2083	100.473	10.2222	90.55	10.3785	78.112	9.91319	98.719	10.1889	62.686	10.1333	125.61	10.1465	164.45	10.1993	230.391
				12.4847	94.869	12.4944	75.898	10.2063	115.017	10.2514	67.167	10.2535	66.379	10.2514	41.047	10.2535	36.267	11.4826	65.2	10.2153	103.183	10.2292	92.043	10.3854	78.658	9.92014	95.077	10.1958	61.484	10.1403	129.318	10.1535	164.934	10.2063	225.693
				12.4917	94.83	12.5014	75.292	10.2132	108.669	10.2583	69.269	10.2604	65.298	10.2583	41.63	10.2604	34.501	11.4896	65.458	10.2222	106.026	10.2361	95.389	10.3924	76.397	9.92708	95.953	10.2028	62.355	10.1472	129.781	10.1604	166.047	10.2132	220.119
				12.4986	95.702	12.5083	74.884	10.2201	105.026	10.2653	68.107	10.2674	65.392	10.2653	41.522	10.2674	34.533	11.4965	61.192	10.2292	105.977	10.2431	97.357	10.3993	78.887	9.93403	99.232	10.2097	61.774	10.1542	132.462	10.1674	171.248	10.2201	214.228
				12.5056	95.625	12.5153	74.125	10.2271	102.278	10.2722	67.562	10.2743	62.986	10.2722	40.966	10.2743	35.156	11.5035	62.592	10.2361	107.339	10.25	102.857	10.4062	79.56	9.94097	98.76	10.2167	60.547	10.1611	131.08	10.1743	167.646	10.2271	211.188
				12.5125	99.395	12.5222	76.031	10.234	98.796	10.2792	67.968	10.2812	63.997	10.2792	41.673	10.2812	35.001	11.5104	60.673	10.2431	112.213	10.2569	106.702	10.4132	76.311	9.94792	98.998	10.2236	61.347	10.1681	133.749	10.1813	167.324	10.234	208.831
				12.5194	100.827	12.5292	73.929	10.241	98.815	10.2861	67.966	10.2882	62.325	10.2861	43.164	10.2882	34.44	11.5174	60.623	10.25	114.501	10.2639	108.991	10.4201	80.087	9.95486	97.682	10.2306	60.28	10.175	134.633	10.1882	170.181	10.241	202.288
				12.5264	97.447	12.5361	72.743	10.2479	94.02	10.2931	68.893	10.2951	64.07	10.2931	43.722	10.2951	33.887	11.5243	56.9	10.2569	116.998	10.2708	109.938	10.4271	79.202	9.96181	98.723	10.2375	62.101	10.1819	132.767	10.1951	169.544	10.2479	196.598
				12.5333	97.16	12.5431	73.159	10.2549	93.021	10.3	68.868	10.3021	63.272	10.3	43.579	10.3021	32.688	11.5312	59.585	10.2639	115.867	10.2778	117.32	10.434	79.832	9.96875	98.639	10.2444	59.628	10.1889	133.244	10.2021	169.306	10.2549	191.321
				12.5403	99.239	12.55	72.515	10.2618	88.258	10.3069	68.918	10.309	62.181	10.3069	44.213	10.309	34.98	11.5382	58.287	10.2708	121.457	10.2847	121.423	10.441	77.084	9.97569	100.164	10.2514	60.665	10.1958	132.259	10.209	173.025	10.2618	190.074
				12.5472	101.187	12.5569	71.636	10.2688	86.768	10.3139	69.147	10.316	63.868	10.3139	46.389	10.316	34.78	11.5451	55.886	10.2778	121.631	10.2917	122.283	10.4479	78.172	9.98264	96.704	10.2583	62.363	10.2028	132.957	10.216	171.927	10.2688	183.534
				12.5542	101.187	12.5639	70.236	10.2757	84.532	10.3208	68.746	10.3229	61.149	10.3208	45.406	10.3229	33.715	11.5521	54.36	10.2847	125.622	10.2986	129.018	10.4549	78.429	9.98958	99.004	10.2653	61.05	10.2097	132.317	10.2229	170.578	10.2757	178.993
				12.5611	102.729	12.5708	73.174	10.2826	81.609	10.3278	67.741	10.3299	61.103	10.3278	47.718	10.3299	35.03	11.559	53.507	10.2917	128.469	10.3056	130.397	10.4618	79.1	9.99653	99.129	10.2722	61.479	10.2167	132.963	10.2299	169.761	10.2826	173.066
				12.5681	102.713	12.5778	70.882	10.2896	78.474	10.3347	71.444	10.3368	61.697	10.3347	48.574	10.3368	34.505	11.566	53.243	10.2986	131.039	10.3125	134.733	10.4688	78.143	10.0035	96.587	10.2792	58.604	10.2236	130.933	10.2368	171.72	10.2896	172.829
				12.575	105.575	12.5847	70.054	10.2965	76.466	10.3417	71.501	10.3438	60.211	10.3417	50.271	10.3438	34.588	11.5729	51.637	10.3056	133.39	10.3194	138.089	10.4757	75.624	10.0104	97.524	10.2861	61.236	10.2306	129.375	10.2438	172.457	10.2965	164.56
				12.5819	106.035	12.5917	70.581	10.3035	73.232	10.3486	69.767	10.3507	61.295	10.3486	50.641	10.3507	34.701	11.5799	50.242	10.3125	133.688	10.3264	141.992	10.4826	76.526	10.0174	95.649	10.2931	61.41	10.2375	129.096	10.2507	176.406	10.3035	162.134
				12.5889	106.639	12.5986	67.086	10.3104	72.226	10.3556	72.194	10.3576	58.087	10.3556	50.283	10.3576	33.415	11.5868	50.348	10.3194	140.466	10.3333	145.388	10.4896	76.755	10.0243	98.803	10.3	60.074	10.2444	124.747	10.2576	170.153	10.3104	157.196
				12.5958	107.17	12.6056	68.072	10.3174	70.28	10.3625	72.633	10.3646	58.236	10.3625	53.153	10.3646	32.523	11.5938	48.112	10.3264	139.156	10.3403	149.858	10.4965	77.184	10.0312	97.576	10.3069	62.344	10.2514	123.341	10.2646	170.175	10.3174	154.302
				12.6028	110.362	12.6125	67.777	10.3243	67.719	10.3694	71.213	10.3715	59.28	10.3694	56.378	10.3715	33.872	11.6007	46.585	10.3333	140.418	10.3472	151.727	10.5035	78.441	10.0382	94.744	10.3139	62.782	10.2583	121.259	10.2715	172.701	10.3243	153.338
				12.6097	111.919	12.6194	65.323	10.3313	63.237	10.3764	72.616	10.3785	59.319	10.3764	57.234	10.3785	32.322	11.6076	47.034	10.3403	143.806	10.3542	152.306	10.5104	76.826	10.0451	93.899	10.3208	61.66	10.2653	119.392	10.2785	175.588	10.3313	147.258
				12.6167	112.724	12.6264	64.747	10.3382	63.975	10.3833	72.939	10.3854	59.155	10.3833	56.273	10.3854	33.266	11.6146	46.223	10.3472	144.691	10.3611	155.556	10.5174	75.023	10.0521	92.107	10.3278	64.64	10.2722	117.894	10.2854	170.056	10.3382	148.432
				12.6236	110.629	12.6333	64.739	10.3451	63.371	10.3903	72.274	10.3924	59.895	10.3903	60.042	10.3924	34.001	11.6215	43.933	10.3542	144.767	10.3681	158.216	10.5243	78.558	10.059	91.807	10.3347	66.933	10.2792	117.246	10.2924	170.399	10.3451	143.669
				12.6306	115.659	12.6403	63.427	10.3521	60.666	10.3972	73.519	10.3993	57.327	10.3972	62.313	10.3993	34.988	11.6285	42.968	10.3611	151.746	10.375	159.999	10.5312	76.297	10.066	92.296	10.3417	67.058	10.2861	114.373	10.2993	172.31	10.3521	138.615
				12.6375	114.064	12.6472	62.161	10.359	60.347	10.4042	73.484	10.4062	59.894	10.4042	62.691	10.4062	34.495	11.6354	42.204	10.3681	152.713	10.3819	161.454	10.5382	76.053	10.0729	95.044	10.3486	67.725	10.2931	110.303	10.3063	169.974	10.359	136.16
				12.6444	117.586	12.6542	61.92	10.366	56.894	10.4111	74.551	10.4132	59.271	10.4111	64.377	10.4132	34.513	11.6424	40.7	10.375	153.125	10.3889	167.032	10.5451	77.611	10.0799	92.058	10.3556	71.395	10.3	110.379	10.3132	170.849	10.366	132.947
				12.6514	118.965	12.6611	60.287	10.3729	55.356	10.4181	74.042	10.4201	59.208	10.4181	66.055	10.4201	34.552	11.6493	40.86	10.3819	153.993	10.3958	167.218	10.5521	74.708	10.0868	88.057	10.3625	71.292	10.3069	108.684	10.3201	167.957	10.3729	129.964
				12.6583	118.518	12.6681	60.534	10.3799	57.319	10.425	74.898	10.4271	58.548	10.425	66.211	10.4271	33.979	11.6562	40.845	10.3889	152.703	10.4028	168.137	10.559	75.724	10.0938	90.088	10.3694	75.05	10.3139	106.733	10.3271	168.173	10.3799	130.718
				12.6653	120.065	12.675	59.232	10.3868	54.207	10.4319	75.997	10.434	58.717	10.4319	69.391	10.434	34.626	11.6632	39.956	10.3958	156.643	10.4097	171.403	10.566	76.563	10.1007	91.777	10.3764	77.572	10.3208	103.488	10.334	167.878	10.3868	129.271
				12.6722	119.636	12.6819	58.34	10.3938	52.843	10.4389	77.311	10.441	58.941	10.4389	69.497	10.441	35.282	11.6701	40.19	10.4028	158.328	10.4167	170.295	10.5729	76.274	10.1076	88.507	10.3833	79.113	10.3278	102.286	10.341	166.272	10.3938	124.699
				12.6792	122.781	12.6889	56.372	10.4007	52.85	10.4458	77.039	10.4479	57.039	10.4458	71.053	10.4479	34.718	11.6771	40.158	10.4097	161.07	10.4236	171.434	10.5799	76.669	10.1146	86.579	10.3903	81.279	10.3347	99.709	10.3479	169.13	10.4007	121.929
				12.6861	126.222	12.6958	55.795	10.4076	50.889	10.4528	76.327	10.4549	60.497	10.4528	72.51	10.4549	35.411	11.684	39.335	10.4167	161.28	10.4306	171.396	10.5868	75.004	10.1215	86.828	10.3972	82.694	10.3417	97.76	10.3549	161.908	10.4076	121.926
				12.6931	125.653	12.7028	54.424	10.4146	50.552	10.4597	78.546	10.4618	56.579	10.4597	75.83	10.4618	36.387	11.691	36.444	10.4236	160.084	10.4375	172.225	10.5938	75.303	10.1285	86.589	10.4042	84.952	10.3486	96.618	10.3618	167.869	10.4146	121.683
				12.7	129.001	12.7097	53.849	10.4215	49.317	10.4667	76.899	10.4688	58.608	10.4667	76.899	10.4688	35.712	11.6979	37.336	10.4306	160.69	10.4444	175.728	10.6007	76.583	10.1354	86.234	10.4111	86.445	10.3556	91.189	10.3688	161.773	10.4215	118.641
				12.7069	126.848	12.7167	52.436	10.4285	50.246	10.4736	77.794	10.4757	59.406	10.4736	77.551	10.4757	36.64	11.7049	36.277	10.4375	158.507	10.4514	171.62	10.6076	72.873	10.1424	83.174	10.4181	91.918	10.3625	89.518	10.3757	165.376	10.4285	116.565
				12.7139	128.004	12.7236	52.617	10.4354	47.415	10.4806	78.585	10.4826	57.489	10.4806	79.158	10.4826	37.028	11.7118	36.029	10.4444	161.244	10.4583	171.523	10.6146	73.797	10.1493	82.816	10.425	93.301	10.3694	88.835	10.3826	164.2	10.4354	113.897
				12.7208	129.754	12.7306	52.894	10.4424	47.719	10.4875	79.285	10.4896	59.339	10.4875	81.229	10.4896	38.705	11.7188	36.131	10.4514	162.42	10.4653	171.181	10.6215	75.164	10.1562	83.194	10.4319	95.492	10.3764	87.619	10.3896	161.954	10.4424	115.414
				12.7278	131.917	12.7375	50.336	10.4493	46.692	10.4944	78.943	10.4965	57.307	10.4944	78.843	10.4965	38.476	11.7257	35.758	10.4583	161.657	10.4722	173.144	10.6285	75.364	10.1632	84.504	10.4389	100.438	10.3833	85.734	10.3965	160.751	10.4493	114.777
				12.7347	131.449	12.7444	48.973	10.4563	46.756	10.5014	77.285	10.5035	59.333	10.5014	81.638	10.5035	37.643	11.7326	36.132	10.4653	161.957	10.4792	173.09	10.6354	72.89	10.1701	83.048	10.4458	101.353	10.3903	83.93	10.4035	158.979	10.4563	111.448
				12.7417	129.514	12.7514	48.981	10.4632	45.263	10.5083	78.558	10.5104	58.434	10.5083	81.923	10.5104	37.314	11.7396	34.828	10.4722	158.527	10.4861	171.066	10.6424	73.246	10.1771	83.93	10.4528	102.032	10.3972	82.435	10.4104	158.69	10.4632	112.163
				12.7486	129.437	12.7583	48.501	10.4701	43.611	10.5153	78.888	10.5174	60.072	10.5153	80.232	10.5174	38.937	11.7465	33.24	10.4792	158.438	10.4931	171.23	10.6493	72.361	10.184	83.33	10.4597	109.974	10.4042	80.711	10.4174	158.58	10.4701	111.897
				12.7556	131.043	12.7653	48.8	10.4771	44.906	10.5222	81.444	10.5243	60.14	10.5222	83.904	10.5243	38.59	11.7535	33.811	10.4861	158.685	10.5	168.668	10.6562	73.205	10.191	82.003	10.4667	111.264	10.4111	77.203	10.4243	154.972	10.4771	109.687
				12.7625	133.152	12.7722	46.32	10.484	45.505	10.5292	79.679	10.5312	59.724	10.5292	85.606	10.5312	37.243	11.7604	34.185	10.4931	157.89	10.5069	170.555	10.6632	73.718	10.1979	81.226	10.4736	111.895	10.4181	76.597	10.4313	158.705	10.484	111.826
				12.7694	130.568	12.7792	45.725	10.491	45.505	10.5361	81.251	10.5382	61.292	10.5361	84.11	10.5382	40.46	11.7674	32.88	10.5	155.945	10.5139	165.289	10.6701	71.672	10.2049	81.431	10.4806	115.133	10.425	76.908	10.4382	157.087	10.491	109.25
				12.7764	130.833	12.7861	44.556	10.4979	43.871	10.5431	81.03	10.5451	59.998	10.5431	84.009	10.5451	37.96	11.7743	33.988	10.5069	157.28	10.5208	166.788	10.6771	73.549	10.2118	79.2	10.4875	117.057	10.4319	76.122	10.4451	154.339	10.4979	106.766
				12.7833	131.962	12.7931	43.428	10.5049	46.445	10.55	79.675	10.5521	58.439	10.55	84.265	10.5521	39.594	11.7812	32.707	10.5139	155.621	10.5278	165.783	10.684	73.148	10.2188	79.136	10.4944	120.001	10.4389	73.721	10.4521	154.669	10.5049	110.588
				12.7903	128.945	12.8	42.411	10.5118	45.232	10.5569	78.644	10.559	59.011	10.5569	83.935	10.559	39.651	11.7882	33.709	10.5208	155.827	10.5347	161.217	10.691	71.101	10.2257	79.284	10.5014	121.106	10.4458	71.541	10.459	154.14	10.5118	107.546
				12.7972	131.133	12.8069	42.654	10.5188	44.789	10.5639	79.426	10.566	59.68	10.5639	83.491	10.566	40.044	11.7951	32.897	10.5278	149.033	10.5417	159.815	10.6979	72.79	10.2326	78.869	10.5083	125.113	10.4528	70.676	10.466	155.686	10.5188	109.229
				12.8111	128.487	12.8139	40.367	10.5257	44.417	10.5708	79.911	10.5729	59.909	10.5708	83.715	10.5729	41.671	11.8021	32.167	10.5347	150.054	10.5486	159.969	10.7049	74.479	10.2396	76.16	10.5153	124.121	10.4597	71.878	10.4729	151.841	10.5257	108.894
				12.8181	129.446	12.8208	41.534	10.5326	45.146	10.5778	77.668	10.5799	61.202	10.5778	83.367	10.5799	40.84	11.809	34.799	10.5417	147.979	10.5556	155.117	10.7118	71.443	10.2465	76.247	10.5222	124.979	10.4667	69.314	10.4799	152.504	10.5326	106.052
				12.825	126.801	12.8278	39.899	10.5396	43.923	10.5847	78.851	10.5868	60.639	10.5847	83.289	10.5868	41.232	11.816	33.158	10.5486	143.33	10.5625	152.944	10.7188	73.119	10.2535	76.831	10.5292	127.644	10.4736	69.133	10.4868	149.982	10.5396	106.305
				12.8319	126.356	12.8347	40.908	10.5465	42.861	10.5917	80.639	10.5938	62.233	10.5917	84.743	10.5938	40.745	11.8229	33.738	10.5556	144.212	10.5694	150.342	10.7257	73.577	10.2604	74.99	10.5361	126.67	10.4806	67.697	10.4938	146.719	10.5465	106.505
				12.8389	127.54	12.8417	40.103	10.5535	43.55	10.5986	78.558	10.6007	64.209	10.5986	81.477	10.6007	41.656	11.8299	34.081	10.5625	142.869	10.5764	147.386	10.7326	71.03	10.2674	75.891	10.5431	130.728	10.4875	66.676	10.5007	147.872	10.5535	106.368
				12.8458	130.437	12.8486	39.316	10.5604	44.183	10.6056	77.898	10.6076	62.932	10.6056	80.961	10.6076	40.566	11.8368	32.734	10.5694	137.674	10.5833	145.703	10.7396	69.77	10.2743	74.481	10.55	130.128	10.4944	64.933	10.5076	145.112	10.5604	107.598
				12.8528	127.879	12.8556	38.585	10.5674	44.359	10.6125	77.878	10.6146	63.313	10.6125	80.956	10.6146	41.183	11.8438	33.808	10.5764	140.363	10.5903	138.383	10.7465	70.057	10.2812	73.549	10.5569	130.899	10.5014	64.014	10.5146	147.984	10.5674	107.097
				12.8597	126.595	12.8625	38.846	10.5743	43.241	10.6194	76.896	10.6215	62.261	10.6194	78.542	10.6215	40.216	11.8507	34.3	10.5833	136.179	10.5972	140.994	10.7535	72.187	10.2882	72.127	10.5639	131.213	10.5083	64.691	10.5215	143.799	10.5743	110.828
				12.8667	124.326	12.8694	37.817	10.5813	44.659	10.6264	76.267	10.6285	62.272	10.6264	79.374	10.6285	42.13	11.8576	35.798	10.5903	132.435	10.6042	135.503	10.7604	73.907	10.2951	72.566	10.5708	130.823	10.5153	61.345	10.5285	145.948	10.5813	107.961
				12.8736	124.891	12.8764	38.528	10.5882	44.696	10.6333	78.032	10.6354	64.523	10.6333	77.488	10.6354	43.063	11.8646	35.045	10.5972	129.861	10.6111	133.43	10.7674	70.758	10.3021	74.498	10.5778	131.298	10.5222	62.326	10.5354	141.554	10.5882	111.446
				12.8806	124.98	12.8833	37.848	10.5951	44.012	10.6403	75.14	10.6424	62.806	10.6403	75.569	10.6424	41.518	11.8715	36.905	10.6042	125.399	10.6181	132.151	10.7743	73.42	10.309	72.328	10.5847	129.433	10.5292	61.872	10.5424	143.603	10.5951	111.994
				12.8875	123.839	12.8903	36.202	10.6021	44.003	10.6472	77.111	10.6493	63.588	10.6472	74.008	10.6493	42.111	11.8785	35.817	10.6111	125.004	10.625	128.924	10.7812	71.76	10.316	70.543	10.5917	130.139	10.5361	61.2	10.5493	142.661	10.6021	111.095
				12.8944	123.234	12.8972	36.772	10.609	46.504	10.6542	75.983	10.6562	64.388	10.6542	71.909	10.6562	41.508	11.8854	36.472	10.6181	121.325	10.6319	123.16	10.7882	72.432	10.3229	71.917	10.5986	129.35	10.5431	59.955	10.5563	141.748	10.609	110.252
				12.9014	121.929	12.9042	36.031	10.616	46.525	10.6611	73.915	10.6632	65.39	10.6611	72.4	10.6632	41.494	11.8924	37.754	10.625	119.4	10.6389	122.093	10.7951	70.985	10.3299	72.155	10.6056	128.068	10.55	59.284	10.5632	140.106	10.616	115.878
				12.9083	123.011	12.9111	35.473	10.6229	45.518	10.6681	76.117	10.6701	64.579	10.6681	70.69	10.6701	41.218	11.8993	38.91	10.6319	121.441	10.6458	117.178	10.8021	72.246	10.3368	69.115	10.6125	125.608	10.5569	59.5	10.5701	139.119	10.6229	115.767
				12.9153	121.206	12.9181	36.619	10.6299	48.287	10.675	72.769	10.6771	65.492	10.675	67.099	10.6771	41.717	11.9062	38.581	10.6389	116.096	10.6528	113.792	10.809	70.944	10.3438	68.42	10.6194	126.111	10.5639	57.705	10.5771	135.022	10.6299	113.768
				12.9222	120.478	12.925	34.917	10.6368	47.077	10.6819	73.082	10.684	68.604	10.6819	67.498	10.684	43.967	11.9132	41.149	10.6458	113.697	10.6597	110.687	10.816	72.862	10.3507	71.339	10.6264	127.156	10.5708	59.708	10.584	135.938	10.6368	118.062
				12.9292	118.166	12.9319	34.322	10.6438	46.744	10.6889	71.765	10.691	66.186	10.6889	66.874	10.691	42.645	11.9201	41.605	10.6528	112.204	10.6667	109.506	10.8229	70.114	10.3576	68.324	10.6333	122.206	10.5778	58.581	10.591	135.864	10.6438	117.733
				12.9361	115.545	12.9389	34.957	10.6507	47.545	10.6958	71.157	10.6979	68.795	10.6958	64.895	10.6979	42.298	11.9271	40.544	10.6597	107.939	10.6736	105.709	10.8299	70.286	10.3646	69.28	10.6403	122.903	10.5847	58.691	10.5979	134.947	10.6507	120.113
				12.9431	116.802	12.9458	34.346	10.6576	48.677	10.7028	72.867	10.7049	68.465	10.7028	62.431	10.7049	41.088	11.934	43.389	10.6667	106.941	10.6806	104.781	10.8368	71.042	10.3715	70.179	10.6472	118.579	10.5917	58.302	10.6049	131.278	10.6576	118.325
				12.95	116.09	12.9528	34.485	10.6646	49.962	10.7097	70.986	10.7118	68.118	10.7097	63	10.7118	40.395	11.941	43.961	10.6736	103.447	10.6875	100.874	10.8438	70.958	10.3785	69.335	10.6542	114.378	10.5986	58.433	10.6118	134.273	10.6646	120.637
				12.9569	116.108	12.9597	34.82	10.6715	50.634	10.7167	69.002	10.7188	68.46	10.7167	61.195	10.7188	40.256	11.9479	42.893	10.6806	101.986	10.6944	96.893	10.8507	71.86	10.3854	69.185	10.6611	113.804	10.6056	58.717	10.6188	130.24	10.6715	123.813
				12.9639	114.072	12.9667	35.012	10.6785	51.022	10.7236	69.879	10.7257	67.604	10.7236	59.827	10.7257	42.796	11.9549	44.678	10.6875	99.642	10.7014	97.035	10.8576	72.189	10.3924	69.402	10.6681	106.631	10.6125	57.199	10.6257	130.786	10.6785	127.511
				12.9708	112.692	12.9736	33.705	10.6854	51.44	10.7306	67.266	10.7326	71.077	10.7306	57.888	10.7326	41.465	11.9618	44.411	10.6944	97.696	10.7083	94.141	10.8646	70.185	10.3993	69.181	10.675	106.078	10.6194	59.65	10.6326	128.622	10.6854	125.358
				12.9778	112.354	12.9806	34.226	10.6924	52.89	10.7375	69.958	10.7396	70.067	10.7375	57.019	10.7396	41.231	11.9688	47.153	10.7014	95.731	10.7153	90.962	10.8715	71.545	10.4062	67.207	10.6819	105.746	10.6264	57.985	10.6396	128.982	10.6924	129.877
				12.9847	111.598	12.9875	33.883	10.6993	53.031	10.7444	67.645	10.7465	71.436	10.7444	56.564	10.7465	40.722	11.9757	47.856	10.7083	93.109	10.7222	90.372	10.8785	72.259	10.4132	66.538	10.6889	102.017	10.6333	58.61	10.6465	126.546	10.6993	129.044
				12.9917	110.556	12.9944	35.5	10.7063	54.893	10.7514	67.723	10.7535	70.009	10.7514	56.173	10.7535	41.527	11.9826	47.847	10.7153	90.905	10.7292	86.894	10.8854	74.193	10.4201	68.114	10.6958	100.014	10.6403	58.603	10.6535	124.942	10.7063	133.574
				12.9986	112.159	13.0014	34.95	10.7132	57.686	10.7583	66.324	10.7604	72.564	10.7583	52.456	10.7604	42.295	11.9896	49.054	10.7222	87.85	10.7361	86.075	10.8924	71.531	10.4271	68.714	10.7028	97.012	10.6472	58.152	10.6604	125.693	10.7132	135.792
				13.0056	109.968	13.0083	34.781	10.7201	59.807	10.7653	66.163	10.7674	71.493	10.7653	52.568	10.7674	40.522	11.9965	50.207	10.7292	86.522	10.7431	84.068	10.8993	72.59	10.434	68.26	10.7097	96.314	10.6542	57.025	10.6674	124.432	10.7201	135.644
				13.0125	107.328	13.0153	35.375	10.7271	59.414	10.7722	66.642	10.7743	71.626	10.7722	51.735	10.7743	40.531	12.0035	51.741	10.7361	87.093	10.75	80.773	10.9062	70.729	10.441	67.581	10.7167	92.556	10.6611	58.463	10.6743	124.968	10.7271	135.996
				13.0194	107.649	13.0222	34.182	10.734	61.584	10.7792	65.581	10.7812	71.877	10.7792	52.064	10.7812	39.403	12.0104	51.739	10.7431	82.506	10.7569	78.817	10.9132	72.847	10.4479	68.506	10.7236	89.142	10.6681	58.019	10.6813	124.991	10.734	141.767
				13.0264	104.509	13.0292	35.11	10.741	61.991	10.7861	65.595	10.7882	71.811	10.7861	50.853	10.7882	40.28	12.0174	53.696	10.75	81.932	10.7639	78.58	10.9201	73.056	10.4549	69.149	10.7306	86.948	10.675	59.813	10.6882	122.373	10.741	140.801
				13.0333	106.777	13.0361	35.759	10.7479	67.299	10.7931	64.367	10.7951	70.929	10.7931	48.3	10.7951	41.55	12.0243	53.112	10.7569	80.922	10.7708	76.301	10.9271	74.788	10.4618	70.888	10.7375	82.84	10.6819	57.977	10.6951	122.935	10.7479	142.814
				13.0403	104.93	13.0431	36.714	10.7549	68.367	10.8	64.065	10.8021	69.585	10.8	48.106	10.8021	40.8	12.0312	53.987	10.7639	79.195	10.7778	74.035	10.934	72.616	10.4688	67.034	10.7444	81.124	10.6889	60.423	10.7021	123.712	10.7549	146.465
				13.0472	102.098	13.05	35.392	10.7618	69.083	10.8069	65.02	10.809	70.691	10.8069	46.831	10.809	40.021	12.0382	55.735	10.7708	77.605	10.7847	73.697	10.941	75.375	10.4757	70.009	10.7514	79.509	10.6958	61.611	10.709	125.113	10.7618	148.796
				13.0542	103.103	13.0569	36.571	10.7688	72.487	10.8139	62.029	10.816	72.089	10.8139	46.661	10.816	38.861	12.0451	56.754	10.7778	78.191	10.7917	69.452	10.9479	73.345	10.4826	69.889	10.7583	78.465	10.7028	61.952	10.716	121.973	10.7688	152.137
				13.0611	103.06	13.0639	36.572	10.7757	76.711	10.8208	63.147	10.8229	71.327	10.8208	46.535	10.8229	40.132	12.0521	56.734	10.7847	75.474	10.7986	68.273	10.9549	73.974	10.4896	70.689	10.7653	75.078	10.7097	62.529	10.7229	124.921	10.7757	155.006
				13.0681	101.788	13.0708	38.073	10.7826	78.246	10.8278	62.21	10.8299	71.641	10.8278	44.795	10.8299	38.076	12.059	58.172	10.7917	74.281	10.8056	68.302	10.9618	74.302	10.4965	70.299	10.7722	71.469	10.7167	64.769	10.7299	124.237	10.7826	155.785
				13.075	99.272	13.0778	37.386	10.7896	81.527	10.8347	60.495	10.8368	70.453	10.8347	44.873	10.8368	38.878	12.066	57.422	10.7986	72.83	10.8125	66.83	10.9688	75.131	10.5035	70.649	10.7792	70.154	10.7236	63.266	10.7368	123.128	10.7896	165.213
				13.0819	101.051	13.0847	38.588	10.7965	84.104	10.8417	60.742	10.8438	70.921	10.8417	43.27	10.8438	39.06	12.0729	56.749	10.8056	71.699	10.8194	64.455	10.9757	74.817	10.5104	71.633	10.7861	68.57	10.7306	63.066	10.7438	119.457	10.7965	163.364
				13.0889	99.692	13.0917	39.604	10.8035	86.321	10.8486	58.745	10.8507	69.858	10.8486	43.262	10.8507	38.258	12.0799	59.574	10.8125	71.43	10.8264	64.669	10.9826	76.089	10.5174	72.153	10.7931	66.294	10.7375	65.185	10.7507	122.024	10.8035	170.218
				13.0958	100.664	13.0986	40.206	10.8104	92.19	10.8556	59.519	10.8576	70.231	10.8556	41.862	10.8576	37.743	12.0868	60.721	10.8194	70.816	10.8333	62.608	10.9896	76.012	10.5243	73.812	10.8	64.617	10.7444	65.237	10.7576	121.256	10.8104	172.019
				13.1028	97.474	13.1056	43.283	10.8174	96.842	10.8625	59.903	10.8646	70.384	10.8625	42.447	10.8646	38.016	12.0938	59.871	10.8264	69.324	10.8403	61.313	10.9965	75.974	10.5312	73.963	10.8069	61.671	10.7514	67.77	10.7646	121.847	10.8174	172.843
				13.1097	98.891	13.1125	42.052	10.8243	99.57	10.8694	57.756	10.8715	70.879	10.8694	41.72	10.8715	36.412	12.1007	62.453	10.8333	67.998	10.8472	60.99	11.0035	75.39	10.5382	73.225	10.8139	61.517	10.7583	67.985	10.7715	121.343	10.8243	178.13
				13.1167	96.542	13.1194	42.504	10.8313	103.272	10.8764	59.442	10.8785	69.105	10.8764	40.915	10.8785	38.311	12.1076	59.855	10.8403	67.868	10.8542	60.061	11.0104	76.946	10.5451	73.874	10.8208	61.453	10.7653	67.194	10.7785	118.444	10.8313	180.625
				13.1236	97.695	13.1264	43.315	10.8382	105.271	10.8833	57.735	10.8854	68.474	10.8833	40.552	10.8854	38.175	12.1146	63.008	10.8472	65.329	10.8611	60.165	11.0174	77.246	10.5521	78.051	10.8278	57.565	10.7722	71.568	10.7854	122.645	10.8382	188.585
				13.1306	96.987	13.1333	44.616	10.8451	110	10.8903	57.199	10.8924	68.944	10.8903	39.782	10.8924	38.79	12.1215	64.381	10.8542	65.159	10.8681	57.096	11.0243	75.088	10.559	76.564	10.8347	56.811	10.7792	69.647	10.7924	119.451	10.8451	191.653
				13.1375	96.895	13.1403	46.79	10.8521	112.354	10.8972	59.033	10.8993	70.467	10.8972	40.005	10.8993	37.185	12.1285	65.602	10.8611	65.74	10.875	59.044	11.0312	76.56	10.566	76.712	10.8417	54.689	10.7861	73.654	10.7993	121.408	10.8521	191.552
				13.1444	92.849	13.1472	46.147	10.859	117.278	10.9042	56.798	10.9062	69.129	10.9042	40.743	10.9062	36.888	12.1354	64.965	10.8681	63.56	10.8819	56.338	11.0382	78.327	10.5729	76.289	10.8486	52.899	10.7931	73.936	10.8063	118.327	10.859	194.683
				13.1514	94.601	13.1542	48.31	10.866	119.494	10.9111	55.917	10.9132	68.537	10.9111	37.373	10.9132	37.596	12.1424	66.93	10.875	63.271	10.8889	56.707	11.0451	74.846	10.5799	77.924	10.8556	52.344	10.8	76.079	10.8132	121.453	10.866	198.306
				13.1583	93.199	13.1611	50.012	10.8729	122.061	10.9181	56.441	10.9201	69.888	10.9181	40.172	10.9201	36.727	12.1493	65.085	10.8819	63.699	10.8958	58.496	11.0521	78.99	10.5868	79.733	10.8625	52.12	10.8069	79.885	10.8201	118.299	10.8729	204.24
				13.1653	93.354	13.1681	50.041	10.8799	123.961	10.925	56.373	10.9271	68.802	10.925	39.004	10.9271	35.382	12.1562	66.457	10.8889	62.478	10.9028	55.992	11.059	76.703	10.5938	79.706	10.8694	52.252	10.8139	79.327	10.8271	121.975	10.8799	203.119
				13.1722	93.35	13.175	51.9	10.8868	125.184	10.9319	56.285	10.934	67.097	10.9319	37.829	10.934	36.78	12.1632	68.008	10.8958	62.935	10.9097	55.031	11.066	77.212	10.6007	79.264	10.8764	49.997	10.8208	80.32	10.834	119.858	10.8868	205.716
				13.1792	93.963	13.1819	53.976	10.8938	129.477	10.9389	55.499	10.941	65.864	10.9389	37.386	10.941	37.9	12.1701	64.482	10.9028	61.935	10.9167	55.439	11.0729	75.446	10.6076	80.848	10.8833	48.575	10.8278	82.787	10.841	119.333	10.8938	212.115
				13.1861	93.154	13.1889	53.695	10.9007	132.1	10.9458	56.162	10.9479	65.982	10.9458	38.109	10.9479	37.285	12.1771	68.54	10.9097	62.548	10.9236	52.801	11.0799	78.87	10.6146	81.057	10.8903	48.767	10.8347	84.049	10.8479	120.195	10.9007	212.196
				13.1931	94.343	13.1958	57.196	10.9076	133.885	10.9528	52.896	10.9549	66.505	10.9528	36.684	10.9549	35.362	12.184	68.649	10.9167	60.283	10.9306	55.519	11.0868	76.449	10.6215	81.504	10.8972	49.154	10.8417	87.6	10.8549	124.014	10.9076	215.518
				13.2	92.55	13.2028	55.17	10.9146	137.261	10.9597	53.656	10.9618	66.454	10.9597	36.772	10.9618	36.943	12.191	67.202	10.9236	61.183	10.9375	55.019	11.0938	75.245	10.6285	82.877	10.9042	49.072	10.8486	88.962	10.8618	120.393	10.9146	216.471
				13.2069	92.741	13.2097	58.543	10.9215	137.818	10.9667	54.18	10.9688	65.477	10.9667	36.825	10.9688	36.256	12.1979	69.016	10.9306	61.085	10.9444	54.465	11.1007	78.232	10.6354	82.438	10.9111	47.883	10.8556	89.448	10.8688	120.141	10.9215	218.073
				13.2139	91.725	13.2167	57.828	10.9285	140.121	10.9736	53.62	10.9757	63.808	10.9736	35.518	10.9757	35.384	12.2049	68.281	10.9375	60.752	10.9514	54.4	11.1076	76.675	10.6424	79.958	10.9181	47.079	10.8625	91.738	10.8757	118.997	10.9285	217.838
				13.2208	92.592	13.2236	60.223	10.9354	142.618	10.9806	53.066	10.9826	65.847	10.9806	37.351	10.9826	35.668	12.2118	67.706	10.9444	60.741	10.9583	53.914	11.1146	75.931	10.6493	83.563	10.925	46.379	10.8694	93.336	10.8826	121.476	10.9354	218.459
				13.2278	92.621	13.2306	61.418	10.9424	142.902	10.9875	53.557	10.9896	64.893	10.9875	37.401	10.9896	34.738	12.2188	68.234	10.9514	62.479	10.9653	54.481	11.1215	74.86	10.6562	82.687	10.9319	47.519	10.8764	93.933	10.8896	119.548	10.9424	221.155
				13.2347	91.591	13.2375	62.665	10.9493	144.66	10.9944	53.641	10.9965	64.231	10.9944	36.142	10.9965	36.125	12.2257	67.817	10.9583	62.207	10.9722	52.754	11.1285	75.104	10.6632	83.473	10.9389	44.547	10.8833	96.971	10.8965	120.81	10.9493	221.957
				13.2417	91.447	13.2444	63.64	10.9563	143.872	11.0014	52.51	11.0035	64.138	11.0014	36.326	11.0035	36.479	12.2326	68.534	10.9653	62.276	10.9792	53.361	11.1354	75.803	10.6701	81.748	10.9458	45.448	10.8903	95.111	10.9035	121.834	10.9563	224.329
				13.2486	90.674	13.2514	64.81	10.9632	146.902	11.0083	53.636	11.0104	63.883	11.0083	35.953	11.0104	35.359	12.2396	66.915	10.9722	61.69	10.9861	55.096	11.1424	75.088	10.6771	83.717	10.9528	45.176	10.8972	101.013	10.9104	120.896	10.9632	223.758
				13.2556	91.53	13.2583	65.225	10.9701	143.629	11.0153	52.708	11.0174	62.473	11.0153	36.797	11.0174	35.668	12.2465	67.46	10.9792	62.488	10.9931	54.891	11.1493	75.364	10.684	83.146	10.9597	44.425	10.9042	102.893	10.9174	121.3	10.9701	224.009
				13.2625	92.291	13.2653	67.019	10.9771	145.682	11.0222	52.419	11.0243	62.804	11.0222	37.434	11.0243	35.941	12.2535	68.089	10.9861	61.788	11	53.556	11.1562	74.05	10.691	83.961	10.9667	45.909	10.9111	102.204	10.9243	120.563	10.9771	224.811
				13.2694	89.869	13.2722	65.876	10.984	147.223	11.0292	53.097	11.0312	61.389	11.0292	35.942	11.0312	34.182	12.2604	66.083	10.9931	62.997	11.0069	53.36	11.1632	74.706	10.6979	81.995	10.9736	46.308	10.9181	103.736	10.9313	119.307	10.984	223.798
				13.2764	90.809	13.2792	66.511	10.991	145.558	11.0361	53.578	11.0382	60.886	11.0361	38.493	11.0382	35.125	12.2674	66.725	11	64.268	11.0139	53.143	11.1701	74.348	10.7049	82.794	10.9806	46.176	10.925	103.573	10.9382	125.027	10.991	221.674
				13.2833	92.446	13.2861	69.361	10.9979	147.622	11.0431	53.563	11.0451	60.473	11.0431	38.601	11.0451	35.986	12.2743	66.195	11.0069	65.776	11.0208	54.215	11.1771	73.062	10.7118	80.672	10.9875	45.71	10.9319	105.693	10.9451	120.433	10.9979	225.836
				13.2903	92.357	13.2931	71.012	11.0049	141.877	11.05	53.761	11.0521	61.099	11.05	37.429	11.0521	34.967	12.2812	65.218	11.0139	65.23	11.0278	53.312	11.184	71.433	10.7188	82.007	10.9944	47.558	10.9389	107.779	10.9521	118.248	11.0049	223.57
				13.2972	91.493	13.3	67.988	11.0118	146.043	11.0569	54.131	11.059	63.215	11.0569	39.633	11.059	35.051	12.2882	65.062	11.0208	66.477	11.0347	55.496	11.191	72.9	10.7257	83.172	11.0014	48.15	10.9458	108.591	10.959	125.048	11.0118	225.367
				13.3042	91.668	13.3069	71.323	11.0188	142.996	11.0639	54.297	11.066	62.346	11.0639	39.072	11.066	34.268	12.2951	63.571	11.0278	67.582	11.0417	54.467	11.1979	72.473	10.7326	81.526	11.0292	46.76	10.9528	106.632	10.966	124.741	11.0188	221.266
				13.3111	92.182	13.3139	70.403	11.0257	141.359	11.0708	51.984	11.0729	61.158	11.0708	40.217	11.0729	34.352	12.3021	63.879	11.0347	68.163	11.0486	53.892	11.2049	75.088	10.7396	79.291	11.0361	49.4	10.9597	110.871	10.9729	123.498	11.0257	217.278
				13.3181	90.016	13.3208	70.708	11.0326	138.502	11.0778	53.021	11.0799	62.698	11.0778	40.908	11.0799	37.236	12.309	61.82	11.0417	70.334	11.0556	57.247	11.2118	74.202	10.7465	80.26	11.0431	51.331	10.9806	106.422	10.9799	124.154	11.0326	219.55
				13.325	93.051	13.3278	70.367	11.0396	138.892	11.0847	51.348	11.0868	62.504	11.0847	41.339	11.0868	34.61	12.316	61.723	11.0486	69.945	11.0625	54.549	11.2188	72.744	10.7535	76.951	11.05	53.082	10.9875	105.698	10.9868	125.002	11.0396	217.801
				13.3319	91.498	13.3347	75.245	11.0465	137.042	11.0917	54.207	11.0938	62.802	11.0917	41.023	11.0938	35.009	12.3229	60.859	11.0556	73.859	11.0694	59.063	11.2257	72.066	10.7604	79.78	11.0569	54.684	10.9944	108.394	10.9938	125.499	11.0465	212.543
				13.3389	90.702	13.3417	72.973	11.0535	132.263	11.0986	54.387	11.1007	60.498	11.0986	41.241	11.1007	35.54	12.3299	62.791	11.0625	74.452	11.0764	57.156	11.2326	72.329	10.7674	77.854	11.0639	54.614	11.0014	105.644	11.0007	126.118	11.0535	211.878
				13.3458	94.453	13.3486	75.516	11.0604	132.925	11.1056	53.159	11.1076	61.857	11.1056	42.47	11.1076	36.012	12.3368	58.562	11.0694	76.988	11.0833	57.071	11.2396	70.828	10.7743	78.395	11.0708	56.59	11.0083	105.652	11.0076	125.274	11.0604	209.104
				13.3528	93.436	13.3556	74.544	11.0674	129.381	11.1125	53.292	11.1146	61.702	11.1125	44.916	11.1146	35.383	12.3438	58.511	11.0764	78.508	11.0903	57.745	11.2465	73.53	10.7812	75.954	11.0778	56.503	11.0153	104.604	11.0146	125.585	11.0674	207.133
				13.3597	94.943	13.3625	72.683	11.0743	126.391	11.1194	55.626	11.1215	61.975	11.1194	45.417	11.1215	35.327	12.3507	57.461	11.0833	81.846	11.0972	59.623	11.2535	72.199	10.7882	77.428	11.0847	58.47	11.0222	105.27	11.0215	126.972	11.0743	205.481
				13.3667	94.545	13.3694	73.025	11.0813	125.312	11.1264	54.428	11.1285	63.2	11.1264	44.807	11.1285	35.723	12.3576	58.424	11.0903	84.541	11.1042	62.432	11.2604	72.744	10.7951	77.466	11.0917	58.105	11.0292	105.65	11.0285	126.594	11.0813	203.764
				13.3736	96.955	13.3764	73.679	11.0882	122.696	11.1333	54.701	11.1354	62.76	11.1333	45.908	11.1354	35.611	12.3646	57.578	11.0972	84.741	11.1111	62.177	11.2674	73.301	10.8021	75.933	11.0986	61.341	11.0361	103.934	11.0354	128.873	11.0882	200.343
				13.3806	96.425	13.3833	72.141	11.0951	114.165	11.1403	54.63	11.1424	62.487	11.1403	47.785	11.1424	35.754	12.3715	55.23	11.1042	86.677	11.1181	63.392	11.2743	71.329	10.809	76.88	11.1056	62.25	11.0431	102.478	11.0424	128.141	11.0951	195.88
				13.3875	97.014	13.3903	72.142	11.1021	113.913	11.1472	54.196	11.1493	61.485	11.1472	49.686	11.1493	37.604	12.3785	54.295	11.1111	88.994	11.125	63.792	11.2812	71.543	10.816	74.403	11.1125	65.13	11.05	101.643	11.0493	128.996	11.1021	194.993
				13.3944	96.632	13.3972	72.709	11.109	113.042	11.1542	56.451	11.1562	63.945	11.1542	49.859	11.1562	37.17	12.3854	53.338	11.1181	88.429	11.1319	64.795	11.2882	71.986	10.8229	76.026	11.1194	64.602	11.0569	99.566	11.0563	128.885	11.109	192.669
				13.4014	97.401	13.4042	73.548	11.116	109.209	11.1611	55.998	11.1632	61.525	11.1611	50.137	11.1632	36.841	12.3924	54.388	11.125	94.8	11.1389	65.488	11.2951	71.069	10.8299	74.017	11.1264	64.789	11.0639	99.407	11.0632	130.335	11.116	189.888
				13.4083	96.629	13.4111	75.946	11.1229	105.969	11.1681	56.402	11.1701	61.882	11.1681	50.56	11.1701	37.106	12.3993	51.57	11.1319	93.912	11.1458	68.979	11.3021	70.828	10.8368	72.673	11.1333	69.27	11.0708	98.78	11.0701	132.753	11.1229	188.055
				13.4153	98.391	13.4181	74.742	11.1299	104.365	11.175	58.525	11.1771	64.288	11.175	52.256	11.1771	36.096	12.4062	50.58	11.1389	95.845	11.1528	68.855	11.309	70.542	10.8438	72.768	11.1403	70.504	11.0778	94.561	11.0771	132.576	11.1299	183.9
				13.4222	96.815	13.425	72.096	11.1368	99.355	11.1819	58.629	11.184	61.288	11.1819	55.298	11.184	36.184	12.4132	50.284	11.1458	100.182	11.1597	70.712	11.316	72.058	10.8507	72.928	11.1472	72.286	11.0847	95.167	11.084	129.975	11.1368	183.256
				13.4292	100.318	13.4319	70.633	11.1438	96.99	11.1889	58.76	11.191	59.455	11.1889	53.728	11.191	37.041	12.4201	48.146	11.1528	99.91	11.1667	73.623	11.3229	71.457	10.8576	72.476	11.1542	74.688	11.0917	95.855	11.091	132.509	11.1438	179.261
				13.4361	102.141	13.4389	72.121	11.1507	94.845	11.1958	59.171	11.1979	61.347	11.1958	56.555	11.1979	36.6	12.4271	47.29	11.1597	102.667	11.1736	76.109	11.3299	70.9	10.8646	73.352	11.1611	74.588	11.0986	91.978	11.0979	132.228	11.1507	175.779
				13.4431	100.828	13.4458	70.59	11.1576	91.541	11.2028	59.96	11.2049	60.35	11.2028	55.727	11.2049	36.516	12.434	46.183	11.1667	105.823	11.1806	77.506	11.3368	71.169	10.8715	70.868	11.1681	76.262	11.1056	90.719	11.1049	130.037	11.1576	170.862
				13.45	101.41	13.4528	72.399	11.1646	89.437	11.2097	60.73	11.2118	59.527	11.2097	54.825	11.2118	37.176	12.441	47.413	11.1736	106.944	11.1875	78.452	11.3438	71.271	10.8785	71.077	11.175	78.18	11.1125	89.143	11.1118	133.044	11.1646	169.614
				13.4569	102.229	13.4597	70.397	11.1715	88.332	11.2167	59.71	11.2188	61.928	11.2167	58.136	11.2188	36.255	12.4479	45.832	11.1806	110.842	11.1944	81.686	11.3507	71.357	10.8854	69.478	11.1819	81.126	11.1194	85.631	11.1188	132.513	11.1715	167.949
				13.4639	104.416	13.4667	71.323	11.1785	85.837	11.2236	60.981	11.2257	58.408	11.2236	59.22	11.2257	37.545	12.4549	45.106	11.1875	111.982	11.2014	85.653	11.3576	74.044	10.8924	72.36	11.1889	80.85	11.1264	86.571	11.1257	132.486	11.1785	163.875
				13.4708	103.212	13.4736	69.52	11.1854	79.814	11.2306	62.287	11.2326	60.193	11.2306	59.71	11.2326	35.509	12.4618	43.848	11.1944	115.613	11.2083	89.973	11.3646	73.601	10.8993	70.963	11.1958	81.162	11.1333	84.84	11.1326	133.285	11.1854	157.543
				13.4778	105.201	13.4806	69.248	11.1924	78.947	11.2375	63.66	11.2396	59.941	11.2375	61.786	11.2396	37.861	12.4688	42.994	11.2014	117.56	11.2153	91.813	11.3715	72.701	10.9062	71.94	11.2028	83.457	11.1403	82.971	11.1396	132.028	11.1924	157.031
				13.4847	104.97	13.4875	67.401	11.1993	76.408	11.2444	63.333	11.2465	58.862	11.2444	62.647	11.2465	36.587	12.4757	40.633	11.2083	120.589	11.2222	93.268	11.3785	72.299	10.9132	70.638	11.2097	83.824	11.1472	83.175	11.1465	131.665	11.1993	152.693
				13.4917	107.379	13.4944	67.705	11.2063	74.607	11.2514	63.536	11.2535	59.65	11.2514	62.062	11.2535	37.027	12.4826	41.001	11.2153	118.88	11.2292	100.575	11.3854	73.566	10.9201	69.974	11.2167	86.271	11.1542	81.887	11.1535	131.797	11.2063	150.395
				13.4986	105.232	13.5014	65.201	11.2132	73.444	11.2583	63.993	11.2604	58.693	11.2583	64.866	11.2604	37.916	12.4896	39.975	11.2222	123.212	11.2361	100.934	11.3924	70.602	10.9271	68.099	11.2236	85.711	11.1611	79.967	11.1604	129.672	11.2132	147.002
				13.5056	107.736	13.5083	65.368	11.2201	70.715	11.2653	64.997	11.2674	58.864	11.2653	65.497	11.2674	37.801	12.4965	39.221	11.2292	125.45	11.2431	107.195	11.3993	73.873	10.934	69.415	11.2306	88.295	11.1681	78.382	11.1674	130.229	11.2201	145.242
				13.5125	109.377	13.5153	62.822	11.2271	67.526	11.2722	64.675	11.2743	57.635	11.2722	67.31	11.2743	38.366	12.5035	39.077	11.2361	126.297	11.25	109.74	11.4062	73.716	10.941	70.034	11.2375	89.836	11.175	76.153	11.1743	128.518	11.2271	141.824
				13.5194	109.946	13.5222	64.341	11.234	68.145	11.2792	64.153	11.2812	58.174	11.2792	65.642	11.2812	37.744	12.5104	37.507	11.2431	128.215	11.2569	115.176	11.4132	72.015	10.9479	68.501	11.2444	90.109	11.1819	74.761	11.1813	132.314	11.234	141.814
				13.5264	107.255	13.5292	64.619	11.241	64.327	11.2861	67.229	11.2882	58.279	11.2861	67.988	11.2882	37.756	12.5174	38.315	11.25	133.216	11.2639	119.126	11.4201	71.555	10.9549	68.268	11.2514	90.445	11.1889	74.999	11.1882	134.273	11.241	135.501
				13.5333	109.401	13.5361	61.96	11.2479	61.805	11.2931	66.609	11.2951	58.034	11.2931	67.239	11.2951	37.302	12.5243	36.093	11.2569	129.232	11.2708	123.755	11.4271	72.944	10.9618	69.722	11.2583	91.07	11.1958	73.722	11.1951	133.46	11.2479	133.395
				13.5403	109.951	13.5431	62.949	11.2549	61.324	11.3	66.697	11.3021	58.173	11.3	69.113	11.3021	37.586	12.5312	36.809	11.2639	130.247	11.2778	126.205	11.434	74.545	10.9688	68.799	11.2653	91.958	11.2028	70.377	11.2021	131.624	11.2549	130.261
				13.5472	112.385	13.55	59.862	11.2618	59.977	11.3069	68.749	11.309	55.974	11.3069	70.193	11.309	37.23	12.5382	34.829	11.2708	137.354	11.2847	129.034	11.441	72.129	10.9757	68.571	11.2722	88.734	11.2097	71.148	11.209	133.022	11.2618	131.469
				13.5542	114.651	13.5569	60.31	11.2688	59.183	11.3139	71.004	11.316	56.758	11.3139	71.233	11.316	37.758	12.5451	34.541	11.2778	139.388	11.2917	137.056	11.4479	72.672	10.9826	67.436	11.2792	92.629	11.2167	70.006	11.216	132.67	11.2688	129.507
				13.5611	111.682	13.5639	58.439	11.2757	54.647	11.3208	69.973	11.3229	57.523	11.3208	69.945	11.3229	37.991	12.5521	35.093	11.2847	140.339	11.2986	134.02	11.4549	74.159	10.9896	65.621	11.2861	90.982	11.2236	68.856	11.2229	131.076	11.2757	124.735
				13.5681	110.89	13.5708	59.796	11.2826	54.464	11.3278	68.742	11.3299	57.185	11.3278	71.333	11.3299	38.442	12.559	34.295	11.2917	140.223	11.3056	138.475	11.4618	71.784	10.9965	68.136	11.2931	92.389	11.2306	68.224	11.2299	134.863	11.2826	122.301
				13.575	115.064	13.5778	55.781	11.2896	52.455	11.3347	69.213	11.3368	59.169	11.3347	71.261	11.3368	36.701	12.566	33.956	11.2986	141.609	11.3125	144.976	11.4688	74.387	11.0035	67.246	11.3	90.752	11.2375	67.914	11.2368	130.013	11.2896	121.569
				13.5819	113.337	13.5847	57.526	11.2965	51.74	11.3417	69.71	11.3438	56.845	11.3417	74.599	11.3438	37.014	12.5729	33.695	11.3056	143.017	11.3194	144.995	11.4757	74.873	11.0104	66.863	11.3069	92.115	11.2444	68.353	11.2438	134.373	11.2965	120.869
				13.5889	112.333	13.5917	54.867	11.3035	49.605	11.3486	70.137	11.3507	57.562	11.3486	75.612	11.3507	36.986	12.5799	33.352	11.3125	144.546	11.3264	149.744	11.4826	76.246	11.0174	65.053	11.3139	90.019	11.2514	65.759	11.2507	133.834	11.3035	118.04
				13.5958	112.103	13.5986	52.133	11.3104	49.729	11.3556	71.055	11.3576	55.579	11.3556	75.315	11.3576	38.206	12.5868	33.237	11.3194	147.387	11.3333	150.856	11.4896	74.445	11.0243	66.149	11.3208	89.883	11.2583	65.624	11.2576	129.969	11.3104	116.713
				13.6028	112.292	13.6056	54.207	11.3174	48.375	11.3625	70.793	11.3646	52.678	11.3625	76.12	11.3646	36.111	12.5938	33.256	11.3264	142.884	11.3403	156.048	11.4965	76.517	11.0312	66.727	11.3278	87.164	11.2653	64.251	11.2646	135.451	11.3174	113.875
				13.6097	114.238	13.6125	52.702	11.3243	47.728	11.3694	70.205	11.3715	54.801	11.3694	74.157	11.3715	37.889	12.6007	31.777	11.3333	146.258	11.3472	158.337	11.5035	75.118	11.0382	66.879	11.3347	88.495	11.2722	63.217	11.2715	133.746	11.3243	110.839
				13.6167	113.352	13.6194	51.933	11.3313	48.094	11.3764	71.158	11.3785	56.328	11.3764	76.195	11.3785	37.814	12.6076	32.766	11.3403	148.401	11.3542	159.982	11.5104	75.631	11.0451	64.678	11.3417	84.71	11.2792	63	11.2785	131.196	11.3313	110.631
				13.6236	114.025	13.6264	50.736	11.3382	46.861	11.3833	70.17	11.3854	56.545	11.3833	76.691	11.3854	36.367	12.6146	30.718	11.3472	147.21	11.3611	159.424	11.5174	76.56	11.0521	62.991	11.3486	84.382	11.2861	63.277	11.2854	131.73	11.3382	106.859
				13.6306	112.91	13.6333	50.655	11.3451	45.477	11.3903	72.166	11.3924	54.953	11.3903	78.643	11.3924	36.827	12.6215	30.784	11.3542	150.301	11.3681	163.111	11.5243	78.161	11.059	62.2	11.3556	83.649	11.2931	60.603	11.2924	132.233	11.3451	106.289
				13.6375	111.569	13.6403	49.615	11.3521	45.131	11.3972	69.444	11.3993	53.624	11.3972	77.071	11.3993	37.73	12.6285	31.275	11.3611	149.206	11.375	160.828	11.5312	75.431	11.066	64.692	11.3625	83.539	11.3	62.801	11.2993	129.774	11.3521	106.457
				13.6444	112.64	13.6472	48.837	11.359	43.974	11.4042	72.112	11.4062	54.465	11.4042	76.422	11.4062	37.445	12.6354	31.315	11.3681	148.194	11.3819	161.287	11.5382	77.774	11.0729	65.654	11.3694	82.666	11.3069	60.13	11.3063	133.385	11.359	106.826
				13.6514	113.144	13.6542	48.711	11.366	43.3	11.4111	72.102	11.4132	54.698	11.4111	78.078	11.4132	36.313	12.6424	30.52	11.375	147.502	11.3889	167.521	11.5451	78.051	11.0799	63.884	11.3764	80.288	11.3139	59.665	11.3132	130.526	11.366	102.555
				13.6583	113.16	13.6611	46.25	11.3729	43.185	11.4181	70.042	11.4201	55.548	11.4181	78.017	11.4201	36.646	12.6493	31.233	11.3819	150.318	11.3958	167.605	11.5521	78.376	11.0868	64.735	11.3833	77.813	11.3208	60.283	11.3201	130.213	11.3729	102.568
				13.6653	113.633	13.6681	47.202	11.3799	42.471	11.425	70.579	11.4271	55.445	11.425	79.271	11.4271	36.987	12.6562	31.2	11.3889	145.309	11.4028	170.832	11.559	78.461	11.0938	64.495	11.3903	75.647	11.3278	59.656	11.3271	134.663	11.3799	102.403
				13.6722	111.574	13.675	46.114	11.3868	42.926	11.4319	69.581	11.434	55.199	11.4319	76.901	11.434	35.57	12.6632	30.788	11.3958	147.989	11.4097	168.121	11.566	76.732	11.1007	64.621	11.3972	74.618	11.3347	58.157	11.334	133.771	11.3868	102.631
				13.6792	112.608	13.6819	47.017	11.3938	42.122	11.4389	68.237	11.441	55.172	11.4389	77.116	11.441	38.044	12.6701	30.651	11.4028	144.424	11.4167	168.925	11.5729	78.561	11.1076	61.922	11.4042	74.672	11.3417	58.482	11.341	133.516	11.3938	99.557
				13.6861	113.572	13.6889	45.538	11.4007	42.515	11.4458	70.013	11.4479	56.084	11.4458	75.536	11.4479	35.065	12.6771	30.716	11.4097	146.957	11.4236	169.582	11.5799	76.689	11.1146	64.912	11.4111	73.322	11.3486	56.904	11.3479	132.739	11.4007	101.214
				13.6931	111.151	13.6958	44.271	11.4076	40.902	11.4528	68.462	11.4549	55.125	11.4528	74.13	11.4549	36.784	12.684	30.707	11.4167	146.384	11.4306	168.102	11.5868	78.123	11.1215	65.712	11.4181	73.339	11.3556	56.542	11.3549	132.268	11.4076	101.54
				13.7	112.041	13.7028	43.847	11.4146	42.114	11.4597	67.922	11.4618	54.554	11.4597	72.777	11.4618	37.727	12.691	30.373	11.4236	144.953	11.4375	168.736	11.5938	77.345	11.1285	64.56	11.425	70.065	11.3625	57.058	11.3618	132.864	11.4146	102.049
				13.7069	113.095	13.7097	42.71	11.4215	39.251	11.4667	67.268	11.4688	56.535	11.4667	72.158	11.4688	37.69	12.6979	31.49	11.4306	143.188	11.4444	172.059	11.6007	78.004	11.1354	64.886	11.4319	67.269	11.3694	57.937	11.3688	133.738	11.4215	100.284
				13.7139	111.297	13.7167	43.092	11.4285	40.562	11.4736	66.41	11.4757	57.436	11.4736	72.61	11.4757	36.489	12.7049	31.419	11.4375	143.262	11.4514	167.061	11.6076	78.847	11.1424	66.953	11.4389	67.176	11.3764	55.682	11.3757	131.775	11.4285	97.536
				13.7208	112.894	13.7236	42.117	11.4354	39.635	11.4806	66.036	11.4826	54.543	11.4806	70.511	11.4826	36.715	12.7118	32.909	11.4444	141.294	11.4583	167.748	11.6146	77.475	11.1493	63.492	11.4458	67.263	11.3833	56.379	11.3826	131.84	11.4354	97.789
				13.7278	113.925	13.7306	41.749	11.4424	39.743	11.4875	65.181	11.4896	55.692	11.4875	67.873	11.4896	35.646	12.7188	32.409	11.4514	140.223	11.4653	165.379	11.6215	77.373	11.1562	66.806	11.4528	64.148	11.3903	56.069	11.3896	133.383	11.4424	100.845
				13.7347	111.695	13.7375	41.038	11.4493	38.716	11.4944	65.406	11.4965	55.378	11.4944	68.427	11.4965	35.431	12.7257	32.561	11.4583	139.506	11.4722	164.502	11.6285	78.981	11.1632	66.899	11.4597	62.614	11.3972	55.804	11.3965	132.137	11.4493	100.373
				13.7417	108.871	13.7444	42.099	11.4563	38.152	11.5014	65.795	11.5035	56.274	11.5014	67.571	11.5035	36.113	12.7326	34.385	11.4653	140.204	11.4792	164.324	11.6354	78.361	11.1701	67.97	11.4667	63.939	11.4042	55.945	11.4035	132.122	11.4563	100.956
				13.7486	111.013	13.7514	39.658	11.4632	38.39	11.5083	64.14	11.5104	54.681	11.5083	65.916	11.5104	35.509	12.7396	32.526	11.4722	135.385	11.4861	165.503	11.6424	77.161	11.1771	68.219	11.4736	62.226	11.4111	56.064	11.4104	131.563	11.4632	101.668
				13.7556	110.429	13.7583	39.527	11.4701	37.284	11.5153	62.09	11.5174	56.542	11.5153	64.835	11.5174	35.484	12.7465	34.926	11.4792	136.268	11.4931	160.042	11.6493	78.133	11.184	68.631	11.4806	61.482	11.4181	54.977	11.4174	130.73	11.4701	100.499
				13.7625	109.556	13.7653	38.035	11.4771	37.6	11.5222	62.935	11.5243	54.83	11.5222	63.221	11.5243	35.813	12.7535	35.455	11.4861	135.693	11.5	160.705	11.6562	77.572	11.191	70.004	11.4875	58.491	11.425	55.202	11.4243	133.056	11.4771	100.885
				13.7694	108.334	13.7722	39.888	11.484	39.39	11.5292	63.036	11.5312	56.132	11.5292	62.407	11.5312	35.626	12.7604	35.915	11.4931	132.43	11.5069	156.731	11.6632	76.032	11.1979	69.35	11.4944	58.906	11.4319	55.557	11.4313	131.764	11.484	101.143
				13.7764	107.038	13.7792	38.865	11.491	39.012	11.5361	62.706	11.5382	57.248	11.5361	61.29	11.5382	34.901	12.7674	36.534	11.5	131.971	11.5139	157.659	11.6701	75.096	11.2049	70.851	11.5014	56.515	11.4389	55.739	11.4382	132.38	11.491	105.166
				13.7833	108.704	13.7861	38.011	11.4979	37.397	11.5431	60.268	11.5451	58.063	11.5431	59.524	11.5451	36.012	12.7743	37.406	11.5069	126.91	11.5208	154.158	11.6771	77.311	11.2118	70.846	11.5083	57.904	11.4458	56.129	11.4451	131.346	11.4979	105.645
				13.7903	107.9	13.7931	37.012	11.5049	37.817	11.55	63.029	11.5521	56.493	11.55	59.283	11.5521	36.34	12.7812	37.397	11.5139	126.382	11.5278	150.295	11.684	76.153	11.2188	71.952	11.5153	53.254	11.4528	55.782	11.4521	132.711	11.5049	107.223
				13.7972	105.709	13.8	38.084	11.5118	39.317	11.5569	59.863	11.559	59.526	11.5569	57.99	11.559	35.684	12.7882	36.473	11.5208	126.835	11.5347	148.703	11.691	75.139	11.2257	75.164	11.5222	53.382	11.4597	55.975	11.459	127.787	11.5118	109.557
				13.8042	107.811	13.8069	37.484	11.5188	38.377	11.5639	58.489	11.566	59.527	11.5639	56.888	11.566	36.587	12.7951	39.409	11.5278	121.628	11.5417	144.766	11.6979	76.496	11.2326	74.051	11.5292	53.783	11.4667	55.804	11.466	132.767	11.5188	108.906
				13.8111	106.437	13.8139	38.686	11.5257	38.891	11.5708	58.169	11.5729	57.948	11.5708	56.74	11.5729	36.659	12.8021	39.08	11.5347	123.731	11.5486	143.452	11.7049	74.181	11.2396	77.031	11.5361	53.253	11.4736	57.268	11.4729	129.47	11.5257	111.191
				13.8181	106.161	13.8208	36.499	11.5326	39.325	11.5778	58.782	11.5799	59.179	11.5778	54.246	11.5799	35.639	12.809	39.547	11.5417	120.2	11.5556	140.582	11.7118	74.966	11.2465	77.243	11.5431	53.252	11.4806	55.655	11.4799	129.871	11.5326	112.631
				13.825	105.088	13.8278	37.695	11.5396	39.067	11.5847	57.82	11.5868	59.623	11.5847	53.231	11.5868	36.298	12.816	39.308	11.5486	116.787	11.5625	139.657	11.7188	74.81	11.2535	78.663	11.55	52.555	11.4875	57.629	11.4868	129.909	11.5396	117.189
				13.8319	108.414	13.8347	38.299	11.5465	37.822	11.5917	57.345	11.5938	61.001	11.5917	51.969	11.5938	35.885	12.8229	42.166	11.5556	115.169	11.5694	137.314	11.7257	72.774	11.2604	79.986	11.5569	50.426	11.4944	57.325	11.4938	125.929	11.5465	118.984
				13.8389	104.31	13.8417	37.339	11.5535	40.212	11.5986	56.715	11.6007	60.48	11.5986	52.512	11.6007	35.945	12.8299	41.108	11.5625	115.756	11.5764	131.919	11.7326	74.453	11.2674	79.522	11.5639	50.362	11.5014	58.747	11.5007	131.158	11.5535	119.454
				13.8458	104.896	13.8486	36.538	11.5604	39.535	11.6056	57.515	11.6076	62.647	11.6056	52.068	11.6076	36.241	12.8438	14.299	11.5694	111.278	11.5833	130.874	11.7396	72.58	11.2743	82.361	11.5708	50.633	11.5083	57.344	11.5076	130.104	11.5604	126.322
				13.8528	106.605	13.8556	36.916	11.5674	39.523	11.6125	55.697	11.6146	62.762	11.6125	49.107	11.6146	35.756	12.8507	13.743	11.5764	107.272	11.5903	128.326	11.7465	72.251	11.2812	84.528	11.5778	49.363	11.5153	59.521	11.5146	127.415	11.5674	126.141
				13.8597	105.622	13.8625	37.126	11.5743	41.604	11.6194	55.79	11.6215	63.232	11.6194	47.871	11.6215	36.957	12.8576	12.912	11.5833	106.519	11.5972	127.578	11.7535	72.935	11.2882	84.216	11.5847	50.851	11.5222	59.471	11.5215	130.079	11.5743	130.057
				13.8667	106.183	13.8694	36.838	11.5813	40.719	11.6264	54.711	11.6285	64.542	11.6264	46.821	11.6285	34.988	12.8646	79.162	11.5903	105.443	11.6042	122.616	11.7604	71.334	11.2951	83.756	11.5917	50.084	11.5292	59.984	11.5285	130.817	11.5813	133.987
				13.8736	105.213	13.8764	35.497	11.5882	42.809	11.6333	54.156	11.6354	63.647	11.6333	46.606	11.6354	35.411	12.8715	84.427	11.5972	102.618	11.6111	121.221	11.7674	73.322	11.3021	85.039	11.5986	47.394	11.5361	61.418	11.5354	126.778	11.5882	135.408
				13.8806	104.379	13.8833	36.451	11.5951	41.839	11.6403	54.597	11.6424	65.492	11.6403	46.763	11.6424	35.613	12.8785	89.844	11.6042	102.357	11.6181	118.855	11.7743	71.6	11.309	86.756	11.6056	49.047	11.5431	63.014	11.5424	127.259	11.5951	141.11
				13.8875	106.733	13.8903	37.168	11.6021	42.4	11.6472	53.635	11.6493	68.079	11.6472	44.944	11.6493	36.713	12.8854	96.177	11.6111	98.324	11.625	115.396	11.7812	71.494	11.316	89.058	11.6125	49.243	11.55	62.484	11.5493	126.778	11.6021	142.957
				13.8944	104.022	13.8972	35.809	11.609	43.509	11.6542	54.383	11.6562	67.142	11.6542	44.476	11.6562	36.045	12.8924	94.884	11.6181	99.12	11.6319	110.465	11.7882	71.422	11.3229	90.247	11.6194	47.155	11.5569	62.448	11.5563	128.411	11.609	144.369
				13.9014	104.407	13.9042	37.195	11.616	43.972	11.6611	53.7	11.6632	70.192	11.6611	44.745	11.6632	36.27	12.8993	95.657	11.625	95.879	11.6389	109.291	11.7951	70.088	11.3299	91.118	11.6264	47.498	11.5639	62.521	11.5632	127.731	11.616	147.585
				13.9083	103.01	13.9111	37.899	11.6229	45.051	11.6681	53.721	11.6701	66.623	11.6681	42.954	11.6701	36.526	12.9062	99.678	11.6319	93.152	11.6458	106.625	11.8021	71.672	11.3368	91.357	11.6333	47.124	11.5708	65.055	11.5701	127.38	11.6229	147.319
				13.9153	102.625	13.9181	38.707	11.6299	46.114	11.675	54.344	11.6771	69.04	11.675	43.489	11.6771	36.781	12.9132	102.115	11.6389	89.603	11.6528	103.346	11.809	70.836	11.3438	91.536	11.6403	46.925	11.5778	64.604	11.5771	126.163	11.6299	154.816
				13.9222	103.118	13.925	38.666	11.6368	46.668	11.6819	52.576	11.684	70.683	11.6819	41.608	11.684	35.77	12.9201	106.989	11.6458	88.525	11.6597	101.021	11.816	71.051	11.3507	92.507	11.6472	46.795	11.5847	67.36	11.584	129.753	11.6368	159.125
				13.9292	104.877	13.9319	38.457	11.6438	49.092	11.6889	51.739	11.691	69.644	11.6889	43.109	11.691	37.142	12.9271	111.541	11.6528	87.888	11.6667	98.949	11.8229	70.436	11.3576	90.323	11.6542	47.517	11.5917	68.161	11.591	128.876	11.6438	162.09
				13.9361	100.92	13.9389	40.092	11.6507	50.31	11.6958	52.018	11.6979	71.222	11.6958	41.637	11.6979	36.019	12.934	115.392	11.6597	84.094	11.6736	95.225	11.8299	70.908	11.3646	92.955	11.6611	45.138	11.5986	68.898	11.5979	129.283	11.6507	159.868
				13.9431	103.623	13.9458	39.699	11.6576	47.255	11.7028	53.121	11.7049	73.253	11.7028	41.753	11.7049	36.798	12.941	122.076	11.6667	85.904	11.6806	92.988	11.8368	70.26	11.3715	93.609	11.6681	46.482	11.6056	68.855	11.6049	127.201	11.6576	165.7
				13.95	102.15	13.9528	40.272	11.6646	50.522	11.7097	51.561	11.7118	74.37	11.7097	38.932	11.7118	36.841	12.9479	121.407	11.6736	80.587	11.6875	90.84	11.8438	69.03	11.3785	95.836	11.675	46.025	11.6125	70.488	11.6118	128.642	11.6646	166.388
				13.9569	102.972	13.9597	38.79	11.6715	52.23	11.7167	53.721	11.7188	70.309	11.7167	41.171	11.7188	36.214	12.9549	123.166	11.6806	81.717	11.6944	89.714	11.8507	71.686	11.3854	92.752	11.6819	47.864	11.6194	73.981	11.6188	127.78	11.6715	170.28
				13.9639	102.385	13.9667	40.873	11.6785	52.926	11.7236	51.961	11.7257	72.795	11.7236	40.179	11.7257	35.939	12.9618	126.666	11.6875	79.226	11.7014	85.685	11.8576	69.936	11.3924	91.981	11.6889	46.229	11.6264	71.796	11.6257	125.579	11.6785	170.361
				13.9708	102.757	13.9736	41.42	11.6854	56.336	11.7306	52.529	11.7326	74.227	11.7306	39.88	11.7326	36.956	12.9688	127.588	11.6944	78.401	11.7083	83.473	11.8646	69.736	11.3993	92.928	11.6958	47.712	11.6333	72.546	11.6326	129.142	11.6854	174.701
				13.9778	101.344	13.9806	42.869	11.6924	56.879	11.7375	52.536	11.7396	74.262	11.7375	40.825	11.7396	36.658	12.9757	130.534	11.7014	74.98	11.7153	81.416	11.8715	70.265	11.4062	93.582	11.7028	47.451	11.6403	76.294	11.6396	125.025	11.6924	178.137
				13.9847	101.415	13.9875	42.499	11.6993	57.237	11.7444	52.141	11.7465	72.848	11.7444	39.502	11.7465	38.104	12.9826	125.783	11.7083	73.85	11.7222	81.225	11.8785	68.886	11.4132	93.837	11.7097	47.97	11.6472	76.285	11.6465	128.004	11.6993	179.466
[truncated: 15,612 more rows]
