# Supplementary material for: Emergence of Noise-Induced Oscillations in the Central Circadian Pacemaker
Source: PLoS Biol. 2010 Oct 12;8(10):e1000513. doi: 10.1371/journal.pbio.1000513 (PMC2953532; doi:10.1371/journal.pbio.1000513)
Supplement: Protocol S1 — Code for the stochastic mathematical simulation of the circadian molecular clock; the code is written in the C programming language. This code was used to generate simulations found in Figures 3B, 4A, 4D, 4E, 5B, 5C, 5D, 5F, 6D, 8C, S3, and S4. The parameters, and a brief description, used in this code can be found in Figure S7. (0.05 MB DOC) [file pbio.1000513.s014.txt]

#include <stdio.h>
#include <math.h>
#include <stdlib.h>

#define IM1 2147483563
#define IM2 2147483399
#define AM (1.0/IM1)
#define IMM1 (IM1-1)
#define IA1 40014
#define IA2 40692
#define IQ1 53668
#define IQ2 52774
#define IR1 12211
#define IR2 3791
#define NTAB 32
#define NDIV (1+IMM1/NTAB)
#define EPS 0.00000012
#define RNMX (1.0-EPS)

#define V 200.0 /* 600 This means that there are on average 5000 molecules of CRY1 at its max*/
#define tlp_o (1.0)/* note divided by 100*//* note divided by 100*/
#define tlr_o (1.310)
#define up_o (3.39)
#define upu_o (0.0823)
#define uro_o (0.13)
#define urt_o (0.2)
#define ac_o (0.465/V)
#define dc_o (5.09)
#define ar_o (0.266/V)
#define dr_o (0.352)
#define nl_o (2.31)
#define ne_o (1.0) /* .713 */
#define hoo_o 0.286
#define hto_o 1.45/* note hto = hot in mathematical files*/
#define hot_o 0.0901
#define ht 0.0
#define trPo_o (43.0*V)/* note multiplied by 10*//* note divided by 10*/
#define trPt_o (116.0*V)/* note multiplied by 10*//* note divided by 10*/
#define trRo_o (226.0*V)
#define trRt_o (314.0*V)
#define trfac_o 50*V/*was 5*/
#define umfac_o 0.5 /* note that the reciprocal of this number gives a time constant; according to Takahashi, should be 2 hours*/
#define tmc_o (1.5)
#define bbin_o (30/V)
#define unbbin_o 1.0/* this was 1; reciprocal of this number tells us, roughly the length of the period. thus hard to get oscillations; not sure exactly why*/
#define umPo_o 1.51
#define umPt_o 1.05
#define umRo_o 0.278
#define umRt_o 0.63
#define unbin_o (10000.0)
#define bin_o (6000/V) /*this was 0.5*/
#define Nf_o 115.76
#define Ct_o (12.0*V)
#define Btot_o (8.0*V*1.0)
#define numcells 100 
#define numsteps 5001
#define tstep 0.1 /* time steps every 6 minutes*/
#define recnum 57 /*1 + number of reactions*/


float ran2(long *idum);
float gasdev(long *init);
/*void chgconst(int ii, int ij, int ik, int il, int im, int in);*/
void initconst(void);
float sumrea(float *ast, double tstt);
void shortrun(long *iidum);
int Po, Pt, C, Cn, MnPo, MnPt, MnRo, MnRt, McPo, McPt, McRo, McRt, p[2][3][2][2][2][3], r[3][3][2], facr, GFac, CFac;
int phospdeg[17], perk[37], perkn[37], perku[73], perr[49], perrn[49], perru[97], degrone[7], degrtwo[7], bbbin[73], nucubcry[19], cytuncry[19];
int pernl[37], perne[25], phospo[19], phospt[19], nucbmal,nuccrybmal, GPo, GPt, GRo, GRt, PoC, PtC, CPo, CPt, CRo, CRt;
float tlp, tlr, up, upu, uro, urt, ac, dc, ar, dr, nl;
float ne, hoo, hto, hot, trPo, trPt, trRo, trRt, trfac, umfac, tmc, bbin;
float unbbin, umPo, umPt, umRo, umRt, unbin, bin, Nf, Ct, Btot;
long totper, totfacr; /* this will track the amount of PER (both per1 and per2) in all cells*/
double recrea[recnum];
float coupling;

/*P-vector p[i][j][k][l][m][n][o]
i = 0 means Per1 in complex
i = 1 means per2 in complex
j = 0 means no CRY is bound
j = 1 means CRY1 is bound
j = 2 means CRY2 is bound
k = 0 means no kinase is bound
k = 1 means kinase is bound
l = 0 means per1 or per2 is in primary phosphorylaion state
l = 1 means per1 or per2 is in the secondary phosphorylation state
m = 0 means complex is in cytoplasm
m = 1 means complex is in nucleus
n = 0 means no BMAL bound
n = 1 means BMAL-CLK is bound
n = 2 means BMAL2 is bound*/

/*r-vector r[i][j][k]
i = 0 no CRY
i = 1 CRY1
i = 2 cry2
j = 0 no bmal
j = 1 bmal1
j = 2 bmal2
k = 0 cytoplasm
k = 1 nucleus*/

main() {
	FILE *varfil;
	long iidum;
	int timecnt, icell;
	long totperr, totfacrr;
	int recper, iiir, ijjr, ikkr, illr, immr, ioor, innr, imm;	
	int rGPo[numcells], rGPt[numcells], rGRo[numcells], rGRt[numcells], rCPo[numcells], rCPt[numcells], rCRo[numcells], rCRt[numcells], rPoC[numcells], rPtC[numcells], rfacr[numcells], rGFac[numcells], rCFac[numcells]; 
	int rPo[numcells], rPt[numcells],  rC[numcells], rCn[numcells], rMnPo[numcells], rMnPt[numcells], rMnRo[numcells], rMnRt[numcells], rMcPo[numcells], rMcPt[numcells], rMcRo[numcells], rMcRt[numcells], rp[2][3][2][2][2][3][numcells], rr[3][3][2][numcells];
	float gbba;
	float tlpv[numcells], tlrv[numcells], upv[numcells], upuv[numcells], urov[numcells], urtv[numcells], acv[numcells], dcv[numcells], arv[numcells], drv[numcells], nlv[numcells];
	float nev[numcells], hoov[numcells], htov[numcells], hotv[numcells], trPov[numcells], trPtv[numcells], trRov[numcells], trRtv[numcells], trfacv[numcells], umfacv[numcells], tmcv[numcells], bbinv[numcells];
	float unbbinv[numcells], umPov[numcells], umPtv[numcells], umRov[numcells], umRtv[numcells], unbinv[numcells], binv[numcells], Nfv[numcells], Ctv[numcells], Btotv[numcells];
	float htv[numcells];
	long iinit;
	long init=(-10);
	float espsilon;
	
	/*iidum = -17;
	iinit = -17;*/
	/*init = -10;*/
	coupling = 1.0*.01; /*Coupling factor is .01*/
	espsilon = 0.05;
	varfil = fopen("data_file.m", "w");
	/*for (imm = 0; imm < numcells; imm++) {
			tlpv[imm] = tlp_o;
		    tlrv[imm] = tlr_o;
			upv[imm] =  up_o;
			upuv[imm] = upu_o;
			urov[imm] = uro_o;
			urtv[imm] =  urt_o;
			acv[imm] = ac_o;
			dcv[imm] = dc_o;
			arv[imm] = ar_o;
			drv[imm] = dr_o;
			nlv[imm] = nl_o;
			nev[imm] = ne_o;
		    hoov[imm] = hoo_o;
			htov[imm] = hto_o;
			hotv[imm] = hot_o;
			trPov[imm] = trPo_o;
		    trPtv[imm] = trPt_o;
			trRov[imm] = trRo_o;
			trRtv[imm] =  trRt_o;
			trfacv[imm] = trfac_o;
			umfacv[imm] = umfac_o;
			tmcv[imm] = tmc_o;
			bbinv[imm] = bbin_o;
			unbbinv[imm] = unbbin_o;
			umPov[imm] = umPo_o;
			umPtv[imm] = umPt_o;
			umRov[imm] = umRo_o;
			umRtv[imm] = umRt_o;
			unbinv[imm] = unbin_o;
			binv[imm] = bin_o;
			Nfv[imm] = Nf_o;
			Ctv[imm] = Ct_o;
			Btotv[imm] = Btot_o;}*/
		
		/*init = *iinit;*/
		
		for (icell = 0; icell < numcells; icell++) {
		
		tlpv[icell] = tlp_o*(1 + espsilon*gasdev(&init)); 
		while (tlpv[icell] < 0){
			tlpv[icell] = tlp_o*(1 + espsilon*gasdev(&init)); 
		}
		
		tlrv[icell] = tlr_o*(1 + espsilon*gasdev(&init));
		while (tlrv[icell] < 0){
			tlrv[icell] = tlr_o*(1 + espsilon*gasdev(&init));
		}
		
		upv[icell] = up_o*(1 + espsilon*gasdev(&init));
		while (upv[icell] < 0){
			upv[icell] = up_o*(1 + espsilon*gasdev(&init));
		}
		
		upuv[icell] = upu_o*(1 + espsilon*gasdev(&init));
		while (upuv[icell] < 0){
			upuv[icell] = upu_o*(1 + espsilon*gasdev(&init));
		}
		
		urov[icell] = uro_o*(1 + espsilon*gasdev(&init));
		while (urov[icell] < 0){
			urov[icell] = uro_o*(1 + espsilon*gasdev(&init));
		} 
		
		urtv[icell] = urt_o*(1 + espsilon*gasdev(&init));
		while (urtv[icell] < 0){
			urtv[icell] = urt_o*(1 + espsilon*gasdev(&init));
		}
		
		/*printf("%f \n", urtv[icell]); */
		
		acv[icell] = ac_o*(1 + espsilon*gasdev(&init));
		while (acv[icell] < 0){
			acv[icell] = ac_o*(1 + espsilon*gasdev(&init));
		}
		
		/*printf("%f \n", acv[icell]); */
		
		dcv[icell] = dc_o*(1 + espsilon*gasdev(&init));
		while (dcv[icell] < 0){
			dcv[icell] = dc_o*(1 + espsilon*gasdev(&init));
		}
		
		arv[icell] = ar_o*(1 + espsilon*gasdev(&init));
		while (arv[icell] < 0){
			arv[icell] = ar_o*(1 + espsilon*gasdev(&init));
		}
		
		drv[icell] = dr_o*(1 + espsilon*gasdev(&init));
		while (drv[icell] < 0){
			drv[icell] = dr_o*(1 + espsilon*gasdev(&init));
		}
		
		nlv[icell] = nl_o*(1 + espsilon*gasdev(&init));
		while (nlv[icell] < 0){
			nlv[icell] = nl_o*(1 + espsilon*gasdev(&init));
		}
		
		nev[icell] = ne_o*(1 + espsilon*gasdev(&init));
		while (nev[icell] < 0){
			nev[icell] = ne_o*(1 + espsilon*gasdev(&init));
		}
		
		hoov[icell] = hoo_o*(1 + espsilon*gasdev(&init));
		while (hoov[icell] < 0){
			hoov[icell] = hoo_o*(1 + espsilon*gasdev(&init));
		}
		
		htov[icell] = hto_o*(1 + espsilon*gasdev(&init));
		while (htov[icell] < 0){
			htov[icell] = hto_o*(1 + espsilon*gasdev(&init));
		}
		
		hotv[icell] = hot_o*(1 + espsilon*gasdev(&init));
		while (hotv[icell] < 0){
			hotv[icell] = hot_o*(1 + espsilon*gasdev(&init));
		}
		
		htv[icell] = 0.0; /*Note that this rate is set to 0, no variation in this parameter!*/
		while (htv[icell] < 0){
			htv[icell] = 0.0;
		}
		
		trPov[icell] = trPo_o*(1 + espsilon*gasdev(&init));
		while (trPov[icell] < 0){
			trPov[icell] = trPo_o*(1 + espsilon*gasdev(&init));
		}
		
		trPtv[icell] = trPt_o*(1 + espsilon*gasdev(&init));
		while (trPtv[icell] < 0){
			trPtv[icell] = trPt_o*(1 + espsilon*gasdev(&init));
		}
		
		trRov[icell] = trRo_o*(1 + espsilon*gasdev(&init)); 
		while (trRov[icell] < 0){
			trRov[icell] = trRo_o*(1 + espsilon*gasdev(&init)); 
		}
		
		trRtv[icell] = trRt_o*(1 + espsilon*gasdev(&init));
		while (trRtv[icell] < 0){
			trRtv[icell] = trRt_o*(1 + espsilon*gasdev(&init));
		}
		
		trfacv[icell] = trfac_o*(1 + espsilon*gasdev(&init));
		while (trfacv[icell] < 0){
			trfacv[icell] = trfac_o*(1 + espsilon*gasdev(&init)); 
		}
		
		umfacv[icell] = umfac_o*(1 + espsilon*gasdev(&init));
		while (umfacv[icell] < 0){
			umfacv[icell] = umfac_o*(1 + espsilon*gasdev(&init));
		}
		
		tmcv[icell] = tmc_o*(1 + espsilon*gasdev(&init));
		while (tmcv[icell] < 0){
			tmcv[icell] = tmc_o*(1 + espsilon*gasdev(&init));
		}
		
		bbinv[icell] = bbin_o*(1 + espsilon*gasdev(&init));
		while (bbinv[icell] < 0){
			bbinv[icell] = bbin_o*(1 + espsilon*gasdev(&init));
		}
		
		unbbinv[icell] = unbbin_o*(1 + espsilon*gasdev(&init));
		while (unbbinv[icell] < 0){
			unbbinv[icell] = unbbin_o*(1 + espsilon*gasdev(&init));
		}
		
		umPov[icell] = umPo_o*(1 + espsilon*gasdev(&init));
		while (umPov[icell] < 0){
			umPov[icell] = umPo_o*(1 + espsilon*gasdev(&init));
		}
		
		umPtv[icell] = umPt_o*(1 + espsilon*gasdev(&init));
		while (umPtv[icell] < 0){
			umPtv[icell] = umPt_o*(1 + espsilon*gasdev(&init));
		}
		
		umRov[icell] = umRo_o*(1 + espsilon*gasdev(&init));
		while (umRov[icell] < 0){
			umRov[icell] = umRo_o*(1 + espsilon*gasdev(&init));
		}
		
		umRtv[icell] = umRt_o*(1 + espsilon*gasdev(&init));
		while (umRtv[icell] < 0){
			umRtv[icell] = umRt_o*(1 + espsilon*gasdev(&init));
		}
		
		unbinv[icell] = unbin_o*(1 + espsilon*gasdev(&init));
		while (unbinv[icell] < 0){
			unbinv[icell] = unbin_o*(1 + espsilon*gasdev(&init));
		}
		
		binv[icell] = bin_o*(1 + espsilon*gasdev(&init));
		while (binv[icell] < 0){
			binv[icell] = bin_o*(1 + espsilon*gasdev(&init));
		}
		
		Nfv[icell] = Nf_o*(1 + espsilon*gasdev(&init));
		while (Nfv[icell] < 0){
			Nfv[icell] = Nf_o*(1 + espsilon*gasdev(&init));
		}
		
		Ctv[icell] = Ct_o*(1 + espsilon*gasdev(&init));
		while (Ctv[icell] < 0){
			Ctv[icell] = Ct_o*(1 + espsilon*gasdev(&init));
		}
	
		Btotv[icell] = Btot_o*(1 + espsilon*gasdev(&init));
		while (Btotv[icell] < 0){
			Btotv[icell] = Btot_o*(1 + espsilon*gasdev(&init));
		}
	
	}
	
	for (imm = 0; imm < recnum; imm++) {recrea[imm] = 0;};
	for (icell = 0; icell < numcells; icell++) {
	rGPo[icell] = 0; 
	rGPt[icell] = 0;
	rGRo[icell] = 0;
	rGRt[icell] = 0; 
	rCPo[icell] = 0; 
	rCPt[icell] = 0;
	rCRo[icell] = 0;
	rCRt[icell] = 0; 
	rPoC[icell] = 0;
	rPtC[icell] = 0;
	rPo[icell] = 0*300*V/600;
	rPt[icell] = 0*300*V/600;
	rCn[icell] = (int)  0;
	rC[icell] = (int)  Ctv[icell];
	rMnPo[icell] = 0;
	rMnPt[icell] = 0;
	rMnRo[icell] = 0;
	rMnRt[icell] = 0;
	rMcPo[icell] = (int) V/2;
	rMcPt[icell] = (int) V/2;
	rMcRo[icell] = (int) V/2;
	rMcRt[icell] = (int) V/2;
	rfacr[icell] = 0;
	rGFac[icell] = 1;
	rCFac[icell] = 1;
	for (iiir = 0; iiir < 2; iiir++) {for (ijjr = 0; ijjr < 3; ijjr++) {for (ikkr = 0; ikkr < 2; ikkr++) {for (illr = 0; illr < 2; illr++) {for (immr = 0; immr < 2; immr++) {for (innr = 0; innr < 3; innr++) {
			rp[iiir][ijjr][ikkr][illr][immr][innr][icell] = 0;
			if (ijjr == 0) {if (ikkr == 0) {if (illr == 0) {if (immr == 1) {if (innr == 0) {
			rp[iiir][ijjr][ikkr][illr][immr][innr][icell] = (int) (300*V/600);};};};};};
			};};};};};};
	for (iiir = 0; iiir < 3; iiir++) {for (ijjr = 0; ijjr < 3; ijjr++) {for (ikkr = 0; ikkr < 2; ikkr++) {
		rr[iiir][ijjr][ikkr][icell] = 0;};};};


	/*initial conditions for bmal1 and bmal2; NOTE: bmal1 and bmal all start in the nucleus =  so the third number is a 1
	
	rr[i][j][k][icell] matrix
	
	i = 1 CRY1
	i = 2 cry2
	j = 1 bmal1
	j = 2 bmal2
	k = 0 cytoplasm
	k = 1 nucleus
	icell - particular cell */

	rr[1][1][1][icell] = ceil(Btotv[icell]/2); /* bmal1 w/cry1 attached in nucleus */
	rr[2][1][1][icell] = ceil(Btotv[icell]/2); /* bmal1 w/cry2 attached in nucleus */
    rr[1][0][1][icell] = (int) V*10.0;
	rr[2][0][1][icell] = (int)  V*10.0;
	rr[1][2][1][icell] = 0*V/600; /* bmal2 w/cry1 attached in nucleus */
	rr[2][2][1][icell] = 0*V/600; /* bmal2 w/cry2 attached in nucleus */
	totfacr = 0.0;
	totper = 0.0;
		
	};
	for (timecnt = 1; timecnt < numsteps; timecnt++) { /*note: we simulate 0.1 hours, and then move to neuron 2 and simulate another 0.1 hour, then move to neuron 3, etc*/
		fprintf(varfil, "%d ", timecnt); 
		printf("%d ", timecnt); 
		totperr = 0.0;
		totfacrr = 100.0;
		for (icell = 0; icell < numcells; icell++) { /*this counter is over the particular neuron being simulated*/
			tlp = tlpv[icell];
		    tlr = tlrv[icell];
			up = upv[icell];
			upu = upuv[icell];
			uro = urov[icell];
			urt = urtv[icell];
			ac = acv[icell];
			dc = dcv[icell];
			ar = arv[icell];
			dr = drv[icell];
			nl = nlv[icell];
			ne = nev[icell];
		    hoo = hoov[icell];
			hto = htov[icell];
			hot = hotv[icell];
			trPo = trPov[icell];
		    trPt = trPtv[icell];
			trRo = trRov[icell];
			trRt = trRtv[icell];
			trfac = trfacv[icell];
			umfac = umfacv[icell];
			tmc = tmcv[icell];
			bbin = bbinv[icell];
			unbbin = unbbinv[icell];
			umPo = umPov[icell];
			umPt = umPtv[icell];
			umRo = umRov[icell];
			umRt = umRtv[icell];
			unbin = unbinv[icell];
			bin = binv[icell];
			Nf = Nfv[icell];
			Ct = Ctv[icell] ;
			Btot = Btotv[icell];
		/*In this part, we are defining what the values of the molecules will be from the values above*/
		CPo = rCPo[icell];
		CPt = rCPt[icell];
		CRo = rCRo[icell];
		CRt = rCRt[icell]; 
		GPo = rGPo[icell];
		GPt = rGPt[icell];
		GRo = rGRo[icell];
		GRt = rGRt[icell]; 
		PoC = rPoC[icell];
		PtC = rPtC[icell];
		Po = rPo[icell];
		Pt = rPt[icell];
		C = rC[icell];
		Cn =  rCn[icell];
		MnPo =  rMnPo[icell];
		MnPt =  rMnPt[icell];
		MnRo =  rMnRo[icell];
		MnRt =  rMnRt[icell];
		McPo =  rMcPo[icell];
		McPt =  rMcPt[icell];
		McRo =  rMcRo[icell];
		McRt =  rMcRt[icell];
		facr = rfacr[icell];
		GFac = rGFac[icell];
		CFac = rCFac[icell];
		for (iiir = 0; iiir < 2; iiir++) {for (ijjr = 0; ijjr < 3; ijjr++) {for (ikkr = 0; ikkr < 2; ikkr++) {for (illr = 0; illr < 2; illr++) {for (immr = 0; immr < 2; immr++) {for (innr = 0; innr <3; innr++) {
				p[iiir][ijjr][ikkr][illr][immr][innr] = rp[iiir][ijjr][ikkr][illr][immr][innr][icell];};};};};};};
		for (iiir = 0; iiir < 3; iiir++) {for (ijjr = 0; ijjr < 3; ijjr++) {for (ikkr = 0; ikkr < 2; ikkr++) {
				r[iiir][ijjr][ikkr] = rr[iiir][ijjr][ikkr][icell];};};};
	
		shortrun(&iidum);
		/*Run the shortrun subroutine which does the stochastic mammalian 'clock'*/
		

		/*This part below updates into the r vector the particular value of a molecule for a particular neuron*/
		rGPo[icell] = GPo;
		rGPt[icell] = GPt;
		rGRo[icell] = GRo;
		rGRt[icell] = GRt; 
		rCPo[icell] = CPo;
		rCPt[icell] = CPt;
		rCRo[icell] = CRo;
		rCRt[icell] = CRt; 
		rPoC[icell] = PoC;
		rPtC[icell] = PtC;
		rPo[icell] = Po;
		rPt[icell] = Pt;
		rC[icell] = C;
		rCn[icell] = Cn;
		rMnPo[icell] = MnPo;
		rMnPt[icell] = MnPt;
		rMnRo[icell] = MnRo;
		rMnRt[icell] = MnRt;
		rMcPo[icell] = McPo;
		rMcPt[icell] = McPt;
		rMcRo[icell] = McRo;
		rMcRt[icell] = McRt;
		rfacr[icell] = facr;
		rGFac[icell] = GFac;
		rCFac[icell] = CFac;
		for (iiir = 0; iiir < 3; iiir++) {for (ijjr = 0; ijjr < 3; ijjr++) {for (ikkr = 0; ikkr < 2; ikkr++) {
				rr[iiir][ijjr][ikkr][icell] = r[iiir][ijjr][ikkr];};};};
		for (iiir = 0; iiir < 2; iiir++) {for (ijjr = 0; ijjr < 3; ijjr++) {for (ikkr = 0; ikkr < 2; ikkr++) {for (illr = 0; illr < 2; illr++) {for (immr = 0; immr < 2; immr++) {for (innr = 0; innr <3; innr++) {
			rp[iiir][ijjr][ikkr][illr][immr][innr][icell] = p[iiir][ijjr][ikkr][illr][immr][innr];};};};};};};
		recper = 0;
		for (ijjr = 0; ijjr < 3; ijjr++) {for (ikkr = 0; ikkr < 2; ikkr++) {for (illr = 0; illr < 2; illr++) {for (immr = 0; immr < 2; immr++) {for (innr = 0; innr <3; innr++) {
		recper = recper + p[1][ijjr][ikkr][illr][immr][innr];};};};};};
		recper = recper + Pt +PtC; 
		/*These two species of per2 are not in the p matrix */
		fprintf(varfil, "%d ", recper);
		/*if (icell == 0) {
		fprintf(varfil, "%d %d %d %d %d %d %d %d %d %d %d %d %d %d %d %d %d %d %d %d %d %d %d %d %d ", CPo, CPt, CRo, CRt, GPo, GPt, GRo, GRt, PoC, PtC, Po, Pt, C, Cn, MnPo, MnPt, MnRo, MnRt, McPo, McPt, McRo, McRt, GFac, CFac, facr);
		for (iiir = 0; iiir < 3; iiir++) {for (ijjr = 0; ijjr < 3; ijjr++) {for (ikkr = 0; ikkr < 2; ikkr++) {
				fprintf(varfil, "%d ", r[iiir][ijjr][ikkr]);};};};
		for (iiir = 0; iiir < 2; iiir++) {for (ijjr = 0; ijjr < 3; ijjr++) {for (ikkr = 0; ikkr < 2; ikkr++) {for (illr = 0; illr < 2; illr++) {for (immr = 0; immr < 2; immr++) {for (innr = 0; innr <3; innr++) {
			fprintf(varfil, "%d ", p[iiir][ijjr][ikkr][illr][immr][innr]);};};};};};};};*/
		/* add the total amount of per1*/
		for (ijjr = 0; ijjr < 3; ijjr++) {for (ikkr = 0; ikkr < 2; ikkr++) {for (illr = 0; illr < 2; illr++) {for (immr = 0; immr < 2; immr++) {for (innr = 0; innr <3; innr++) {
		recper = recper + p[0][ijjr][ikkr][illr][immr][innr];};};};};};
		recper = recper + Po +PoC;/* recper is now the total per1 AND per2*/
		totperr = totperr + recper;/* add the amount of per in this cell note per1 mRNA*/
		totfacrr = totfacrr + facr;
		printf("%d ", recper);
		
		};
		fprintf(varfil, "\n");
		gbba = ((float) nuccrybmal)/((float) nucbmal);
		printf("%d facr %d %d %d %d %d gbba number %f \n", p[0][0][0][0][1][0], facr, MnPo, McPo, MnPt, McPt, gbba);  
		totper = totperr;/* total per1 AND per2 in all cells*/
		totfacr = totfacrr;
	 }; 
	fclose(varfil);
	for (imm = 0; imm < recnum; imm++) {printf("%d %f ", imm, recrea[imm]);};
};

void shortrun(long *iidum) {
	double tst;	
	long idum;
	int ii, ij, ik, il, im,  inn, inm, antr, ptes, iim, ijm, ikm, ilm, imm, inr, ior, nmp, nmt, ijjr, ikkr, illr, immr, mns, snsd;
	float chk, immmrr;
	float azero, artwo, asum, ast[recnum], gbba;
	double maincntr;
	int garb, garbb[12];
	/* the following code initializes and then sums up the number of molecules within each reaction class*/
	idum = *iidum;
	degrone[0] = 0;
	degrtwo[0] = 0;
	bbbin[0] = 0;
	nucubcry[0] = 0;
	cytuncry[0] = 0;
	phospdeg[0] = 0;
	perk[0] = 0;
	perkn[0] = 0;
	perku[0] = 0;
	perr[0] = 0;
	perrn[0] = 0;
	perru[0] = 0;
	pernl[0] = 0;
	perne[0] = 0;
	phospo[0] = 0;
	phospt[0] = 0;
	nuccrybmal = 0;
	nucbmal = 0;
	initconst();
	/* the following code initializes variables used in the gillespie simulation*/
	tst = 0;/* keeps track of elapsed time*/
	maincntr = 0;/* counts how many total reactions have occured*/
	ptes = 1;/* tells us which reaction has last occured*/
	ii = 0;
	ij = 0;
	ik = 0;
	il = 0;
	immmrr = 0;
	/*mns = 0;*/
    /* printf("%f %f %f %f %f %f %f %f %f %f %f %f \n", V, tlp, tlr, up, upu, uro, urt, ac, dc, ar, dr, nl);*/
			
	/*while (maincntr < 10000000) {maincntr++;*/
	/* This counts how many times each reaction occurs*/
	while (tst < tstep) {maincntr++;/* maincntr counts how many reactions have occured*/
		/* the following check for potential errors (e.g. nonzero chemical species which must be zero, or any chemical species which have negative numbers of molecules*/
		/* the folloing code makes sure that we are in the bounds of the matrix p*/
		/*
		if ((ii != 0) && (ii != 1)) {printf("ii break %d", ptes);
			break;};
		if ((ij != 0) && (ij != 1) && (ij != 2)) {printf("ij break %d", ptes);
			break;};
		if ((ik != 0) && (ik != 1)) {printf("ik break %d", ptes);
			break;};
		if ((il != 0) && (il != 1)) {printf("il break %d", ptes);
			break;};
		if ((im != 0) && (im != 1)) {printf("im break %d", ptes);
			break;};*/
		/* The following check that the kinase concentration is conserved*/
		/*garb = C + Cn + PoC + PtC;	
		for (iim = 0; iim<2; iim++) {for (ijm = 0; ijm < 3; ijm++) {for (ilm = 0; ilm < 2; ilm++) {for (imm = 0; imm < 2; imm++) {for (inn = 0; inn < 3; inn ++) {
			garb = garb + p[iim][ijm][1][ilm][imm][inn];};};};};};
		if (garb != (int) Ct) {printf("error %d %f %d %d %d %d %d \n", ptes, maincntr, ii, ij, ik, il, im);
			break;};
		garb = 0;
		
		
		for (iim = 0; iim<3; iim++) {for (ijm = 1; ijm < 3; ijm++) {for (ilm = 0; ilm < 2; ilm++) {
			if (r[iim][ijm][imm] < 0) printf("neg conc");};};};
		
		for (iim = 0; iim<3; iim++) {for (ijm = 1; ijm < 3; ijm++) {for (ilm = 0; ilm < 2; ilm++) {
			garb = garb + r[iim][ijm][ilm];};};};
		for (iim = 0; iim<2; iim++) {for (ijm = 0; ijm < 3; ijm++) {for (ikm = 0; ikm < 2; ikm++) {for (ilm = 0; ilm < 2; ilm++) {for (imm = 0; imm < 2; imm++) {for (inn = 1; inn < 3; inn ++) {
			garb = garb + p[iim][ijm][ikm][ilm][imm][inn];};};};};};};
		snsd = 600;
		if (mns == 0) {if (garb != snsd) {printf(" bmal not conserved, %d %d %d last rec", ptes, garb, snsd);
								 mns = 1;};};*/
		/* the following checks that no chemical species are negative*/
		/*for (iim = 0; iim<2; iim++) {for (ijm = 0; ijm < 3; ijm++) {for (ikm = 0; ikm < 2; ikm++) {for (ilm = 0; ilm < 2; ilm++) {for (imm = 0; imm < 2; imm++) {for (inn = 0;  inn < 3; inn++) {
			if (p[iim][ijm][ikm][ilm][imm][inn] < 0) {printf("hugeerror %d %d %d %d %d %d %d\n", ptes, iim, ijm, ikm, ilm, imm, inn);
				break;};};};};};};};*/
		/*if (mns == 0) {
		for (iim = 0; iim<3; iim++) {for (ijm = 0; ijm < 3; ijm++) {for (ikm = 0; ikm < 2; ikm++) {
			if (r[iim][ijm][ikm] < 0) {printf("hugeerror %d %d %d %d %d %d %d %d %f %d\n", ptes, iim, ijm, ikm, ilm, imm, inm, antr, chk, bbbin[antr]);
			    antr = 1;
				for (ii = 0; ii < 2; ii++) {for (ij = 1; ij < 3; ij++) {for (ik = 0; ik < 2; ik++) {for (il = 0; il < 2; il++) {for (im = 0; im < 2; im++) {for (inn = 1; inn <3; inn++) {
				    printf("%d ", bbbin[antr]); 
					antr++;};};};};};};

					for (ij = 1; ij < 3; ij++) {for (inn = 1; inn < 3; inn++) {for (im = 0; im < 2; im++) {
		             printf("%d ", bbbin[antr]); 
					antr++;};};};
				mns = 1;
				printf("\n");
				break;};};};};};*/

		/*if (CPo < 0) printf("error! CPo");	
		if (CPt < 0) printf("error! CPt");
		if (CRo < 0) printf("error! CRo");
		if (CRt < 0) printf("error! CRt");
		if (CRo > 1) printf("error! CRoa");			
		if (CRt > 1) printf("error! CRta");	
		if (CPo > 5) printf("error! CPoa, %d", (GPo -CPo));			
		if (CPt > 5) printf("error! CPta, %d", (GPt - CPt));*/
		recrea[ptes]++; /* add one to whichever reaction occurs next*/
		azero = sumrea(ast, tst); /* sum all reaction rates*/ 
		tst = tst + (double) (1/azero)*log(1/ran2(&idum)); /* updates the time*/
		
		
		/*if (tst > tstep) {break;};*/ /* Key change, we want to simulate up to tstep and not beyond*/
		
		
		
	
		artwo = ran2(&idum)*azero;/* chooses a random number*/
		asum = 0;
		for (ptes = 1; ptes<recnum; ptes++) {
			asum = asum + ast[ptes];
			if (artwo < asum) break;
		};/* tell us which reaction occured*/
		
		switch (ptes) {
			case 1:
				Po++; 
				break;
			case 2:
				Pt++;
				break;
			case 3:
				r[1][0][0]++;
				initconst();
				break;
			case 4:
				r[2][0][0]++;
				initconst();
				break;
			case 5:
				chk = ran2(&idum)*phospdeg[16];
				antr = 1;
				ij = 0;
				inn = 0;
				for (ii = 0; ii < 2; ii++) {for (ik = 0; ik < 2; ik++) {for (il = 0; il < 2; il++) {for (im = 0; im < 2; im++) {
					if (chk <= phospdeg[antr]) {
						iim = ii;
						ijm = ij;
						ikm = ik;
						ilm = il;
						imm = im;
						inm = inn;
						ii = 5;
						ij = 5;
						ik = 5;
						il = 5;
						im = 5;
						inn = 5;};
					antr++;};};};};
				ii = iim;
				ij = ijm;
				ik = ikm;
				il = ilm;
				im = imm;
				inn = inm;
				p[ii][ij][ik][il][im][0]--;

				if (ik == 1) {
					if (im == 0)
						C++;
					else
						Cn++;};

				initconst();
				break;
			case 6:
				Po--;
				break;
			case 7:
				PoC--;
				C++;
				break;
			case 8:
				Pt--;
				break;
			case 9:
				PtC--;
				C++;
				break;
			case 10:
				chk = ran2(&idum)*degrone[6];
				antr = 1;
				for (inn = 0; inn < 3; inn++) {for (im = 0; im < 2; im++) {
					if (chk <= degrone[antr]) {
						imm = im;
						inm = inn;
						im = 5;
						inn = 5;};
					antr++;};};
				im = imm;
				inn = inm;
				
				r[1][inn][im]--;
				r[0][inn][im]++;
				if (inn == 0) {r[0][inn][im]--;};
				initconst();
				break;
			case 11:
				chk = ran2(&idum)*degrtwo[6];
				antr = 1;
				for (inn = 0; inn < 3; inn++) {for (im = 0; im < 2; im++) {
					if (chk <= degrtwo[antr]) {
						imm = im;
						inm = inn;
						im = 5;
						inn = 5;};
					antr++;};};
				im = imm;
				inn = inm;
				
				r[2][inn][im]--;
				r[0][inn][im]++;
				if (inn == 0) {r[0][inn][im]--;};
				initconst();
				break;
			case 12:
				Po--;
				C--;
				PoC++;
				break;
			case 13:
				Pt--;
				C--;
				PtC++;
				break;
			case 14:
				chk = ran2(&idum)*perk[36];
				antr = 1;
				ik = 0;
				im = 0;
				for (ii = 0; ii < 2; ii++) {for (ij = 0; ij < 3; ij++) {for (il = 0; il < 2; il++) {for (inn = 0; inn <3; inn++) {
					if (chk <= perk[antr]) {
						iim = ii;
						ijm = ij;
						ikm = ik;
						ilm = il;
						imm = im;
						inm = inn;
						ii = 5;
						ij = 5;
						ik = 5;
						il = 5;
						im = 5;
						inn = 5;};
					antr++;};};};};
				ii = iim;
				ij = ijm;
				ik = ikm;
				il = ilm;
				im = imm;
				inn = inm;
				
				p[ii][ij][ik][il][im][inn]--;
				p[ii][ij][1][il][im][inn]++;
				C--;
				initconst();
				break;
			case 15:
				chk = ran2(&idum)*perkn[36];
				antr = 1;
				ik = 0;
				im = 1;
				for (ii = 0; ii < 2; ii++) {for (ij = 0; ij < 3; ij++) {for (il = 0; il < 2; il++) {for (inn = 0; inn <3; inn++) {
					if (chk <= perkn[antr]) {
						iim = ii;
						ijm = ij;
						ikm = ik;
						ilm = il;
						imm = im;
						inm = inn;
						ii = 5;
						ij = 5;
						ik = 5;
						il = 5;
						im = 5;
						inn = 5;};
					antr++;};};};};
				ii = iim;
				ij = ijm;
				ik = ikm;
				il = ilm;
				im = imm;
				inn = inm;
				
				p[ii][ij][ik][il][im][inn]--;
				p[ii][ij][1][il][im][inn]++;
				Cn--;
				initconst();
				break;
			case 16:
				chk = ran2(&idum)*perku[72];
				antr = 1;
				ik = 1;
				for (ii = 0; ii < 2; ii++) {for (ij = 0; ij < 3; ij++) {for (il = 0; il < 2; il++) { for (im = 0; im < 2; im++) {for (inn = 0; inn <3; inn++) {
					if (chk <= perku[antr]) {
						iim = ii;
						ijm = ij;
						ikm = ik;
						ilm = il;
						imm = im;
						inm = inn;
						ii = 5;
						ij = 5;
						ik = 5;
						il = 5;
						im = 5;
						inn = 5;};
					antr++;};};};};};
				ii = iim;
				ij = ijm;
				ik = ikm;
				il = ilm;
				im = imm;
				inn = inm;
				
				p[ii][ij][ik][il][im][inn]--;
				p[ii][ij][0][il][im][inn]++;
				if (im == 0) 
					C++;
				else
					Cn++;
				ik = 0;
				initconst();
				break;
			case 17:
				chk = ran2(&idum)*perr[48];
				antr = 1;
				ij = 0;
				im = 0;
				for (ii = 0; ii < 2; ii++) {for (ij = 1; ij < 3; ij++) {for (ik = 0; ik < 2; ik++) {for (il = 0; il < 2; il++) {for (inn = 0; inn <3; inn++) {
					if (chk <= perr[antr]) {
						iim = ii;
						ijm = ij;
						ikm = ik;
						ilm = il;
						imm = im;
						inm = inn;
						ii = 5;
						ij = 5;
						ik = 5;
						il = 5;
						im = 5;
						inn = 5;};
					antr++;};};};};};
				ii = iim;
				ij = ijm;
				ik = ikm;
				il = ilm;
				im = imm;
				inn = inm;
				
				p[ii][0][ik][il][im][0]--;
				r[ij][inn][0]--;
				p[ii][ij][ik][il][im][inn]++;
				initconst();
				break;
			case 18:
				chk = ran2(&idum)*perrn[48];
				antr = 1;
				im = 1;
				for (ii = 0; ii < 2; ii++) {for (ij = 1; ij < 3; ij++) {for (ik = 0; ik < 2; ik++) {for (il = 0; il < 2; il++) {for (inn = 0; inn <3; inn++) {
					if (chk <= perrn[antr]) {
						iim = ii;
						ijm = ij;
						ikm = ik;
						ilm = il;
						inm = inn;
						ii = 5;
						ij = 5;
						ik = 5;
						il = 5;
						inn = 5;};
					antr++;};};};};};
				ii = iim;
				ij = ijm;
				ik = ikm;
				il = ilm;
				inn = inm;
				
				p[ii][0][ik][il][im][0]--;
				r[ij][inn][1]--;
				p[ii][ij][ik][il][im][inn]++;
				initconst();
				break;
			case 19:
				
				chk = ran2(&idum)*nucubcry[18];
				antr = 1;
				im = 1; 
				for (ii = 0; ii < 2; ii++) {for (ij = 1; ij < 3; ij++) {for (ik = 0; ik < 2; ik++) {for (il = 0; il < 2; il++) {
					if (chk <= nucubcry[antr]) {		
					    iim = ii;
						ijm = ij;
						ikm = ik;
						ilm = il;
						ii = 5;
						ij = 5;
						ik = 5;
						il = 5;};
					antr++;};};};};
				ii = iim;
				ij = ijm;
				ik = ikm;
				il = ilm;
				/*this comment applies to reactions 19, 20, 48, 49 and (52)  Reaction 19 is the binding of BMAL to CRY.  First we check to see if the rection happens to a CRY molecule which is bound to a PER molecule.  
					if this is so, we will have broken out of the above for loops and antr will be between 1 and 16.  If not, there are two possibilities, the first possibility is that we bind cry1 alone(no per) to bmal1 in the nucleus
						we check for this,, if so we update antr which stops us from updating the case where cry2 alone binding with bmal1*/
				if (antr < 17) {
						p[ii][ij][ik][il][im][0]--;
						p[ii][ij][ik][il][im][1]++;
						r[0][1][1]--;}
				if (antr == 17) {if (chk <= nucubcry[antr]) {
						antr++;
						r[1][0][1]--;
						r[1][1][1]++;
						r[0][1][1]--;};};
				if (antr == 17) {
						r[2][0][1]--;
						r[2][1][1]++;
						r[0][1][1]--;};

				ij = 0;
				initconst();
				break;
			case 20:
				
				chk = ran2(&idum)*nucubcry[18];
				antr = 1;
				im = 1; 
				for (ii = 0; ii < 2; ii++) {for (ij = 1; ij < 3; ij++) {for (ik = 0; ik < 2; ik++) {for (il = 0; il < 2; il++) {
					if (chk <= nucubcry[antr]) {		
					    iim = ii;
						ijm = ij;
						ikm = ik;
						ilm = il;
						ii = 5;
						ij = 5;
						ik = 5;
						il = 5;};
					antr++;};};};};
				ii = iim;
				ij = ijm;
				ik = ikm;
				il = ilm;
				if (antr < 17) {
						p[ii][ij][ik][il][im][0]--;
						p[ii][ij][ik][il][im][2]++;
						r[0][2][1]--;}
				if (antr == 17) {if (chk <= nucubcry[antr]) {	
						antr++;
						r[1][0][1]--;
						r[1][2][1]++;
						r[0][2][1]--;};};
				if (antr == 17) {
						r[2][0][1]--;
						r[2][2][1]++;
						r[0][2][1]--;};
				ij = 0;
				initconst();
				break;	
			case 21:
				chk = ran2(&idum)*perru[96];
				antr = 1;
				for (ii = 0; ii < 2; ii++) {for (ij = 1; ij < 3; ij++) {for (ik = 0; ik < 2; ik++) {for (il = 0; il < 2; il++) {for (im = 0; im < 2; im++) {for (inn = 0; inn <3; inn++) {
					if (chk <= perru[antr]) {
						iim = ii;
						ijm = ij;
						ikm = ik;
						ilm = il;
						imm = im;
						inm = inn;
						ii = 5;
						ij = 5;
						ik = 5;
						il = 5;
						im = 5;
						inn = 5;};
					antr++;};};};};};};
				ii = iim;
				ij = ijm;
				ik = ikm;
				il = ilm;
				im = imm;
				inn = inm;
				p[ii][ij][ik][il][im][inn]--;
				p[ii][0][ik][il][im][0]++;
				r[ij][inn][im]++;
				ij = 0;
				initconst();
				break;
			case 22:
				chk = ran2(&idum)*pernl[36];
				antr = 1;
				il = 0;
				im = 0;
				for (ii = 0; ii < 2; ii++) {for (ij = 0; ij < 3; ij++) {for (ik = 0; ik < 2; ik++) {for (inn = 0; inn <3; inn++) {
					if (chk <= pernl[antr]) {
						iim = ii;
						ijm = ij;
						ikm = ik;
						ilm = il;
						imm = im;
						inm = inn;
						ii = 5;
						ij = 5;
						ik = 5;
						il = 5;
						im = 5;
						inn = 5;};
					antr++;};};};};
					
				ii = iim;
				ij = ijm;
				ik = ikm;
				il = ilm;
				im = imm;
				inn = inm;
				p[ii][ij][ik][il][im][inn]--;
				p[ii][ij][ik][il][1][inn]++;
				initconst();
				break;
			case 23:
				chk = ran2(&idum)*perne[24];
				antr = 1;
				im = 1;
				for (ii = 0; ii < 2; ii++) {for (ij = 0; ij < 3; ij++) {for (ik = 0; ik < 2; ik++) {for (il = 0; il < 2; il++) {for (inn = 0; inn <1; inn++) {
					if (chk <= perne[antr]) {
						iim = ii;
						ijm = ij;
						ikm = ik;
						ilm = il;
						imm = im;
						inm = inn;
						ii = 5;
						ij = 5;
						ik = 5;
						il = 5;
						im = 5;
						inn = 5;};
					antr++;};};};};};
					
				ii = iim;
				ij = ijm;
				ik = ikm;
				il = ilm;
				im = imm;
				inn = inm;
				p[ii][ij][ik][il][im][inn]--;
				p[ii][ij][ik][il][0][inn]++;
				im = 0;
				initconst();
				break;
			case 24:
				PoC--;
				p[0][0][1][0][0][0]++;
				initconst();
				break;
			case 25:
				PtC--;
				p[1][0][1][0][0][0]++;
				initconst();
				break;
			case 26:
				chk = ran2(&idum)*phospo[18];
				antr = 1;
				ii = 0;
				ik = 1;
				il = 0;
				for (ij = 0; ij < 3; ij++) {for (im = 0; im < 2; im++) {for (inn = 0; inn <3; inn++) {
					if (chk <= phospo[antr]) {
						iim = ii;
						ijm = ij;
						ikm = ik;
						ilm = il;
						imm = im;
						inm = inn;
						ii = 5;
						ij = 5;
						ik = 5;
						il = 5;
						im = 5;
						inn = 5;};
					antr++;};};};
					
				ii = iim;
				ij = ijm;
				ik = ikm;
				il = ilm;
				im = imm;
				inn = inm;
				p[ii][ij][ik][il][im][inn]--;
				p[ii][ij][ik][1][im][inn]++;
				initconst();
				break;
			case 27:
				chk = ran2(&idum)*phospt[18];
				antr = 1;
				ii = 1;
				ik = 1;
				il = 0;
				for (ij = 0; ij < 3; ij++) {for (im = 0; im < 2; im++) {for (inn = 0; inn <3; inn++) {
					if (chk <= phospt[antr]) {
						iim = ii;
						ijm = ij;
						ikm = ik;
						ilm = il;
						imm = im;
						inm = inn;
						ii = 5;
						ij = 5;
						ik = 5;
						il = 5;
						im = 5;
						inn = 5;};
					antr++;};};};
					
				ii = iim;
				ij = ijm;
				ik = ikm;
				il = ilm;
				im = imm;
				inn = inm;
				p[ii][ij][ik][il][im][inn]--;
				p[ii][ij][ik][1][im][inn]++;
				initconst();
				break;
			case 28:
				MnPo++;
				break;
			case 29:
				MnPt++;
				break;
			case 30:
				MnRo++;
				break;
			case 31:
				MnRt++;
				break;
			case 32:
				McPo++;
				MnPo--;
				break;	
			case 33:
				McPt++;
				MnPt--;
				break;
			case 34:
				McRo++;
				MnRo--;
				break;
			case 35:
				McRt++;
				MnRt--;
				break;
			case 36:
				McPo--;
				break;	
			case 37:
				McPt--;
				break;	
			case 38:
				McRo--;
				break;	
			case 39:
				McRt--;
				break;			
			case 40:
				GPo++;
				chk = ran2(&idum);
				
				gbba = ((float) nuccrybmal)/((float) nucbmal);
				if (chk < gbba) CPo++;
				break;
			case 41:
				GPo--;
				chk = ran2(&idum);
				gbba = ((float) CPo)/((float) GPo + 1.0);
				if (chk < gbba) CPo--;
				break;
			case 42:
				GPt++;
				chk = ran2(&idum);
				gbba = ((float) nuccrybmal)/((float) nucbmal);
				if (chk < gbba) CPt++;
	
				break;
			case 43:
				GPt--;
				chk = ran2(&idum);
				gbba = ((float) CPt)/((float) GPt + 1.0);
				if (chk < gbba) CPt--;

				break;
			case 44:
				GRo++;
				chk = ran2(&idum);
				gbba = ((float) nuccrybmal)/((float) nucbmal);
				if (chk < gbba) CRo++;

				break;
			case 45:
				GRo--;
				chk = ran2(&idum);
				gbba = ((float) CRo)/((float) GRo + 1.0);
				if (chk < gbba) CRo--;
				
				break;
			case 46:
				GRt++;				
				chk = ran2(&idum);
				gbba = ((float) nuccrybmal)/((float) nucbmal);
				if (chk < gbba) CRt++;
	
				break;
			case 47:
				GRt--;
				chk = ran2(&idum);
				gbba = ((float) CRt)/((float) GRt + 1.0);
				if (chk < gbba) CRt--;

				break;
			case 48:
				
				chk = ran2(&idum)*cytuncry[18];
				antr = 1;
				im = 0; 
				for (ii = 0; ii < 2; ii++) {for (ij = 1; ij < 3; ij++) {for (ik = 0; ik < 2; ik++) {for (il = 0; il < 2; il++) {
					if (chk <= cytuncry[antr]) {		
					    iim = ii;
						ijm = ij;
						ikm = ik;
						ilm = il;
						ii = 5;
						ij = 5;
						ik = 5;
						il = 5;};
					antr++;};};};};
				ii = iim;
				ij = ijm;
				ik = ikm;
				il = ilm;
				if (antr < 17) {
						p[ii][ij][ik][il][im][0]--;
						p[ii][ij][ik][il][im][1]++;
						r[0][1][0]--;}
				if (antr == 17) {if (chk <= cytuncry[antr]) {
						antr++;
						r[1][0][0]--;
						r[1][1][0]++;
						r[0][1][0]--;};};
				if (antr == 17) {
						r[2][0][0]--;
						r[2][1][0]++;
						r[0][1][0]--;};

				ij = 0;
				initconst();
				break;
			case 49:
				
				chk = ran2(&idum)*cytuncry[18];
				antr = 1;
				im = 0; 
				for (ii = 0; ii < 2; ii++) {for (ij = 1; ij < 3; ij++) {for (ik = 0; ik < 2; ik++) {for (il = 0; il < 2; il++) {
					if (chk <= cytuncry[antr]) {		
					    iim = ii;
						ijm = ij;
						ikm = ik;
						ilm = il;
						ii = 5;
						ij = 5;
						ik = 5;
						il = 5;};
					antr++;};};};};
				ii = iim;
				ij = ijm;
				ik = ikm;
				il = ilm;
				if (antr < 17) {
						p[ii][ij][ik][il][im][0]--;
						p[ii][ij][ik][il][im][2]++;
						r[0][2][0]--;}
				if (antr == 17) {if (chk <= cytuncry[antr]) {
				        antr++;
						r[1][0][0]--;
						r[1][2][0]++;
						r[0][2][0]--;};};
				if (antr == 17) {
						r[2][0][0]--;
						r[2][2][0]++;
						r[0][2][0]--;};
						

				ij = 0;
				initconst();
				break;			
			case 50:
				Po++;
				C++;
				PoC--;
				break;
			case 51:
				Pt++;
				C++;
				PtC--;
			break;
			
			case 52:
				chk = ran2(&idum)*bbbin[72];
				antr = 1;
				
				for (ii = 0; ii < 2; ii++) {for (ij = 1; ij < 3; ij++) {for (ik = 0; ik < 2; ik++) {for (il = 0; il < 2; il++) {for (im = 0; im < 2; im++) {for (inn = 1; inn <3; inn++) {
					if (chk <= bbbin[antr]) {
						iim = ii;
						ijm = ij;
						ikm = ik;
						ilm = il;
						imm = im;
						inm = inn;
						
						ii = 5;
						ij = 5;
						ik = 5;
						il = 5;
						im = 5;
						inn = 5;};
					antr++;};};};};};};
				if (ii == 6) {
					ij = ijm;
					ik = ikm;
					il = ilm;
					im = imm;
					inn = inm;
					p[iim][ij][ik][il][im][0]++;
					p[iim][ij][ik][il][im][inn]--;
					r[0][inn][im]++;};
				if (ii < 6)  {
					for (ij = 1; ij < 3; ij++) {for (inn = 1; inn < 3; inn++) {for (im = 0; im < 2; im++) {
					    
						if (chk <= bbbin[antr]) {
							ijm = ij;
							imm = im;
							inm = inn;
							ij = 5;
							im = 5;
							inn = 5;};
					antr++;};};};
				ij = ijm;
				im = imm;
				inn = inm;
				r[ij][inn][im]--;
				r[0][inn][im]++;
				r[ij][0][im]++;};
				initconst();
				break;
			case 53:
				facr++;
				break;
			case 54:
				facr--;
				break;
			case 55:
				GFac++;
				chk = ran2(&idum);
				gbba = ((float) nuccrybmal)/((float) nucbmal);
				if (chk < gbba) CFac++;
				break;
			case 56:
				GFac--;
				if (CFac > 0) CFac--;
				break;

		};
	};
	*iidum = idum;
	
	
};

void initconst(void) {
	int antr, iir, ijr, ikr, ilr, imr, inn, ii, ij, ik, il, im;
	ij = 0;
	inn = 0;
	antr = 1;
	for (iir = 0; iir < 2; iir++) {for (ikr = 0; ikr < 2; ikr++) {for (ilr = 0; ilr < 2; ilr++) {for (imr = 0; imr < 2; imr++) {
		phospdeg[antr] = phospdeg[antr-1] + p[iir][ij][ikr][ilr][imr][inn];
		antr++;};};};};

	im = 0;
	ik = 0;
	antr = 1;
	for (iir = 0; iir < 2; iir++) {for (ijr = 0; ijr < 3; ijr++) {for (ilr = 0; ilr < 2; ilr++) {for (inn = 0; inn <3; inn++) {	
		perk[antr] = perk[antr-1] + p[iir][ijr][ik][ilr][im][inn];
		antr++;};};};};

	im = 1;
	ik = 0;
	antr = 1;
	for (iir = 0; iir < 2; iir++) {for (ijr = 0; ijr < 3; ijr++) {for (ilr = 0; ilr < 2; ilr++) {for (inn = 0; inn <3; inn++) {	
		perkn[antr] = perkn[antr-1] + p[iir][ijr][ik][ilr][im][inn];
		antr++;};};};};

	ik = 1;
	antr = 1;			
	for (iir = 0; iir < 2; iir++) {for (ijr = 0; ijr < 3; ijr++) {for (ilr = 0; ilr < 2; ilr++) {for (imr = 0; imr < 2; imr++) {for (inn = 0; inn <3; inn++) {	
		perku[antr] = perku[antr-1] + p[iir][ijr][ik][ilr][imr][inn];
		antr++;};};};};};

	ij = 0;
	im = 0;
	antr = 1;
	for (iir = 0; iir < 2; iir++) {for (ijr = 1; ijr <3; ijr++) {for (ikr = 0; ikr < 2; ikr++) {for (ilr = 0; ilr < 2; ilr++) {for (inn = 0; inn <3; inn++) {
		perr[antr] = perr[antr-1] + p[iir][0][ikr][ilr][im][0]*r[ijr][inn][0];
		antr++;};};};};};


	ij = 0;
	im = 1;
	antr = 1;
	for (iir = 0; iir < 2; iir++) {for (ijr = 1; ijr <3; ijr++) {for (ikr = 0; ikr < 2; ikr++) {for (ilr = 0; ilr < 2; ilr++) {for (inn = 0; inn <3; inn++) {
		perrn[antr] = perrn[antr-1] + p[iir][0][ikr][ilr][im][0]*r[ijr][inn][1];
		antr++;};};};};};


	im = 1;
	antr = 1;
	for (iir = 0; iir < 2; iir++) {for (ijr = 0; ijr < 3; ijr++) {for (ikr = 0; ikr < 2; ikr++) {for (ilr = 0; ilr < 2; ilr++) {for (inn = 0; inn <1; inn++) {
		perne[antr] = perne[antr-1] + p[iir][ijr][ikr][ilr][im][inn];
		antr++;};};};};};


	antr = 1;
	for (iir = 0; iir < 2; iir++) {for (ijr = 1; ijr < 3; ijr++) {for (ikr = 0; ikr < 2; ikr++) {for (ilr = 0; ilr < 2; ilr++) {for (imr = 0; imr < 2; imr++) {for (inn = 0; inn <3; inn++) {
		perru[antr] = perru[antr-1] + p[iir][ijr][ikr][ilr][imr][inn];
		antr++;};};};};};};		

	il = 0;
	im = 0;
	antr = 1;
	for (iir = 0; iir < 2; iir++) {for (ijr = 0; ijr < 3; ijr++) {for (ikr = 0; ikr < 2; ikr++) {for (inn = 0; inn <3; inn++) {
		pernl[antr] = pernl[antr-1] + p[iir][ijr][ikr][il][im][inn];
		antr++;};};};};

	ii = 1;
	ik = 1;
	il = 0; 
	antr = 1;
	for (ijr = 0; ijr < 3; ijr++) {for (imr = 0; imr < 2; imr++) {for (inn = 0; inn <3; inn++) {	
		phospt[antr] = phospt[antr-1] + p[ii][ijr][ik][il][imr][inn];
		antr++;};};};


	ii = 0;
	ik = 1;
	il = 0;
	antr = 1;
	for (ijr = 0; ijr < 3; ijr++) {for (imr = 0; imr < 2; imr++) {for (inn = 0; inn <3; inn++) {	
		phospo[antr] = phospo[antr-1] + p[ii][ijr][ik][il][imr][inn];
		antr++;};};};

	antr = 1;
	im = 1; 
	for (iir = 0; iir < 2; iir++) {for (ijr = 1; ijr < 3; ijr++) {for (ikr = 0; ikr < 2; ikr++) {for (ilr = 0; ilr < 2; ilr++) {
		nucubcry[antr] = nucubcry[antr - 1] + p[iir][ijr][ikr][ilr][im][0];
		antr++;};};};};
	
	nucubcry[antr] = nucubcry[antr - 1] + r[1][0][1];
	antr++;
	nucubcry[antr] = nucubcry[antr - 1] + r[2][0][1];
	
	antr = 1;
	im = 0; 
	for (iir = 0; iir < 2; iir++) {for (ijr = 1; ijr < 3; ijr++) {for (ikr = 0; ikr < 2; ikr++) {for (ilr = 0; ilr < 2; ilr++) {
		cytuncry[antr] = cytuncry[antr - 1] + p[iir][ijr][ikr][ilr][im][0];
		antr++;};};};};
	
	cytuncry[antr] = cytuncry[antr - 1] + r[1][0][0];
	antr++;
	cytuncry[antr] = cytuncry[antr - 1] + r[2][0][0];


	antr = 1;
	for (inn = 0; inn < 3; inn++) {for (im = 0; im < 2; im++) {
			degrone[antr] = degrone[antr -1] + r[1][inn][im];
			antr++;};};
			
	antr = 1;
	for (inn = 0; inn < 3; inn++) {for (im = 0; im < 2; im++) {
			degrtwo[antr] = degrtwo[antr -1] + r[2][inn][im];
			antr++;};};
				
	antr = 1;
	for (iir = 0; iir < 2; iir++) {for (ijr = 1; ijr < 3; ijr++) {for (ikr = 0; ikr < 2; ikr++) {for (ilr = 0; ilr < 2; ilr++) {for (imr = 0; imr < 2; imr++) {for (inn = 1; inn <3; inn++) {
			bbbin[antr] = bbbin[antr - 1] + p[iir][ijr][ikr][ilr][imr][inn];
			antr++;};};};};};};	
		
	for (ijr = 1; ijr < 3; ijr++) {for (inn = 1; inn < 3; inn++) {for (imr = 0; imr < 2; imr++) {
			bbbin[antr] = bbbin[antr - 1] + r[ijr][inn][imr];
			antr++;};};};

	nucbmal = 0;
	im = 1; 
	for (iir = 0; iir < 2; iir++) {for (ijr = 0; ijr < 3; ijr++) {for (ikr = 0; ikr < 2; ikr++) {for (ilr = 0; ilr < 2; ilr++) {for (inn = 1; inn < 3; inn++) {
		nucbmal = nucbmal + p[iir][ijr][ikr][ilr][im][inn];};};};};}
	for (ijr = 0; ijr < 3; ijr++) {for (inn = 1; inn < 3; inn++) {
		nucbmal = nucbmal + r[ijr][inn][1];};};
	nuccrybmal = 0;
	im = 1; 
	for (iir = 0; iir < 2; iir++) {for (ijr = 1; ijr < 3; ijr++) {for (ikr = 0; ikr < 2; ikr++) {for (ilr = 0; ilr < 2; ilr++) {for (inn = 1; inn < 3; inn++) {
		nuccrybmal = nuccrybmal + p[iir][ijr][ikr][ilr][im][inn];};};};};}
	for (ijr = 1; ijr < 3; ijr++) {for (inn = 1; inn < 3; inn++) {
		nuccrybmal = nuccrybmal + r[ijr][inn][1];};};
};

/*Calculation of rates used in the simulation; upu is the rate of 
initial ubiquitination; phospdeg is the total amount of per1 and per2 
that can be degraded; n stands for nucleus;   */

float sumrea(float *ast, double tstt) {
	int i;
	float sdf;

	ast[1] = tlp*McPo;/* translation of per1*/
	ast[2] = tlp*McPt;/* translation of per2*/
	ast[3] = tlr*McRo;/* translation of cry1*/
	ast[4] = tlr*McRt;/* translation of cry2*/
	ast[5] = up*phospdeg[16]; /*degradation of phosphorylated per1 or per2*/	
	ast[6] = upu*Po;/* degradation of non-phosphorylated per1*/
	ast[7] = upu*PoC;/* degradation of non-phosphorylated per1 bound to kinase*/
	ast[8] = upu*Pt;/* degradation of non-phos per2 */
	ast[9] = upu*PtC;/* deg. of non-phos per2 bound to kinase*/
	ast[10] = uro*degrone[6];/* deg. of cry1*/
	ast[11] = urt*degrtwo[6];/* deg. of cry2*/
	ast[12] = ac*Po*C;/* binding of unphosphorylated per1 to kinase*/
	ast[13] = ac*Pt*C;/* binding of unphosphorylated per2 to kinase*/
	ast[14] = ac*perk[36]*C; /* binding of phosphorylated per1 or per2 to kinase, cytoplasm*/ 
	ast[15] = ac*perkn[36]*Cn*Nf;/*binding of phosphorylated per1 or per2 to kinase, nucleus*/
	ast[16] = dc*perku[72];/*unbinding of phosphorlated per1 or per2, doesn't matter if it's in cytoplasm or nucleus*/
	ast[17] = ar*perr[48];/*binding of cry in cytoplasm*/
	ast[18] = ar*perrn[48]*Nf;/*binding of cry in nucleus*/	
	ast[19] = Nf*bbin*nucubcry[18]*r[0][1][1]; /*binding of BMAL1 to CRY in nucleus*/
	ast[20] = Nf*bbin*nucubcry[18]*r[0][2][1];/*binding of BMAL2 in nucleus*/
	ast[21] = dr*perru[96]; /*unbinding of cry1 of cry2, cytooplasm or nucleus*/
	ast[22] = nl*pernl[36];/*nuclear localization, assume it is mono-molecular reaction*/
	ast[23] = ne*perne[24];/*nuclear export, assume it is mono-molecular*/
	ast[24] = hoo*PoC;/*intial phos of per1*/
	ast[25] = hto*PtC;/*initial phos of per2*/
	ast[26] = hot*phospo[18];/*secondary phos of per1*/
	ast[27] = ht*phospt[18];/*secondary phos of per2*/
	ast[28] = (GPo-CPo)*trPo/2 + coupling*(2.0-CPo)*totfacr*totfacr/50;/*changed co-operativity*/
	ast[29] = (GPt-CPt)*trPt/2 + coupling*(2.0-CPt)*totfacr*totfacr/50;/*(2.0-CPt)*/
	ast[30] = (GRo-CRo)*trRo/2;
	ast[31] = (GRt-CRt)*trRt/2;
	ast[32] = tmc*MnPo;/* nuclear export of per1 mRNA*/
	ast[33] = tmc*MnPt;/* nuclear export of per2 mRNA*/
	ast[34] = tmc*MnRo;/* nuclear export of cry1 mRNA*/
	ast[35] = tmc*MnRt;/* nuclear export of cry2 mRNA*/
	ast[36] = umPo*McPo; /* degradation of per1 mRNA in cytoplasm*/
	ast[37] = umPt*McPt;/* degradation of per2 mRNA in cytoplasm*/
	ast[38] = umRo*McRo; /* degradation of cry1 mRNA in cytoplasm*/
	ast[39] = umRt*McRt; /* degradation of cry2 mRNA in cytoplasm, note we assume that mRNA is exported from nucleus and then degradated in cytoplasm*/
	ast[40] = bin*nucbmal*((float) (2.0 - GPo));/* binding of BMAL1/2 protein to per1 gene assuming 5 possible sites*/
	ast[41] = unbin*((float) GPo);/*unbinding of BMAL1/2 to per1 gene*/
	ast[42] = bin*nucbmal*((float) (2.0 - GPt));/* binding of BMAL1/2 protein to per2 gene assuming 5 possible sites*/
	ast[43] = unbin*((float) GPt);/*unbinding of BMAL1/2 to per2 gene*/
	ast[44] = bin*nucbmal*((float) (2.0 - GRo));/* binding of BMAL1/2 protein to cry1 gene assuming 5 possible sites*/
	ast[45] = unbin*((float) GRo);/*unbinding of BMAL1/2 to cry1 gene*/
	ast[46] = bin*nucbmal*((float) (2.0 - GRt));/* binding of BMAL1/2 protein to cry2 gene assuming 5 possible sites*/
	ast[47] = unbin*((float) GRt);/*unbinding of BMAL1/2 to cry2 gene*/
	ast[48] = bbin*cytuncry[18]*r[0][1][0]; /*binding of BMAL1 to CRY in cytoplasm*/
	ast[49] = bbin*cytuncry[18]*r[0][2][0];/*binding of BMAL2 in cytoplasm*/
	ast[50] = dc*PoC;/* degradation of per1 in cytoplasm bound to kinase*/
	ast[51] = dc*PtC;/* degradation of per2 in cytoplasm bound to kinase*/
	ast[52] = unbbin*bbbin[72];/*unbinding of BMAL*/
	if (CFac > 0)/*cry2, number of repressor bound to cry2*/
		ast[53] = 0.0;/*no transcription*/
	else
		ast[53] = GFac*trfac; /*transcription rate of factor*/
	ast[54] = facr*umfac;
	ast[55] = bin*nucbmal*((float) (1.0 - GFac));/* binding of BMAL1/2 protein to fac gene assuming 5 possible sites*/
	ast[56] = unbin*((float) GFac);/*unbinding of BMAL1/2 to fac gene*/
	sdf = 0;
	for (i = 1; i < recnum; i++) sdf = sdf + ast[i];/* sum all reaction rates for gillespie method*/
	return sdf;
};

/* initconds gives the initial conditions 
for the stochastic simulation. Some substances are zero because they have not been 
made yet! */


/*Below is the random number generator taken 'verbatim' from Numerical Recipes
This random generator is used above to generate the 2 independent random 
numbers for the Gillespie Algorithm*/
float ran2(long *idum)
{
	int j;
	long k;
	static long idum2 = 123456789;
	static long iy = 0;
	static long iv[NTAB];
	float temp;

	if (*idum <= 0) {
		if (-(*idum) < 1) *idum = 1;
		else *idum = -(*idum);
		idum2=(*idum);
		for (j = NTAB+7; j>=0; j--) {
			k=(*idum)/IQ1;
			*idum=IA1*(*idum-k*IQ1)-k*IR1;
			if (*idum < 0) *idum += IM1;
			if (j < NTAB) iv[j] = *idum;
		}
		iy=iv[0];
	}
	k = (*idum)/IQ1;
	*idum=IA1*(*idum-k*IQ1)-k*IR1;
	if (*idum < 0) *idum += IM1;
	k=idum2/IQ2;
	idum2=IA2*(idum2-k*IQ2)-k*IR2;
	if (idum2 < 0) idum2 += IM2;
	j = iy/NDIV;
	iy=iv[j]-idum2;
	iv[j] = *idum;
	if (iy < 1) iy += IMM1;
	if ((temp=AM*iy) > RNMX) return RNMX;
	else return temp;
}

float gasdev(long *init)
{
	static int iset=0;
	static float gset;
	float fac, rsq, v1, v2;
		if (*init<0) iset=0;
	if (iset==0) {
		do {
			/*v1=2.0*(rand( )/(RAND_MAX+1.0))-1.0;
			v2=2.0*(rand( )/(RAND_MAX+1.0))-1.0;*/
			v1=2.0*ran2(init)-1.0;
			v2=2.0*ran2(init)-1.0;
			rsq=v1*v1+v2*v2;
			} while (rsq>=1.0 || rsq == 0.0);
			fac=sqrt(-2.0*log(rsq)/rsq);
			gset=v1*fac;
			iset=1;
			return v2*fac;
			} else {
				iset=0;
				return gset;
			}
}
